# Supplementary material for: Selective Extracellular Signal-Regulated Kinase 1/2 (ERK1/2) Inhibition by the SCH772984 Compound Attenuates In Vitro and In Vivo Inflammatory Responses and Prolongs Survival in Murine Sepsis Models
Source: Int J Mol Sci. 2021 Sep 22;22(19):10204. doi: 10.3390/ijms221910204 (PMC8508766; doi:10.3390/ijms221910204)
Supplement: Supplementary file 1 [file ijms-22-10204-s001.zip]

Archive with 10 entries (10 files):
- Table S5.xlsx
- Table S4.xlsx
- Table S3.xlsx
- Table S1.xlsx
- Table S2.xlsx
- Table S6.xlsx
- Figure S4.pdf
- Figure S3.pdf
- Figure S1.pdf
- Figure S2.pdf
