# Supplementary material for: Selective Extracellular Signal-Regulated Kinase 1/2 (ERK1/2) Inhibition by the SCH772984 Compound Attenuates In Vitro and In Vivo Inflammatory Responses and Prolongs Survival in Murine Sepsis Models
Source: Int J Mol Sci. 2021 Sep 22;22(19):10204. doi: 10.3390/ijms221910204 (PMC8508766; doi:10.3390/ijms221910204)
Supplement: Supplementary file 1 [file ijms-22-10204-s001.zip › Table S5.xlsx]

## Sheet: Table S5_legend
Table S5: Comparison of gene expression between CLP-operated and CLP-operated SCH772984 treated organs tissues at 6h and 12h post-CLP. gene - ENSEMBL database transcript identifier; padj - adjusted p-value from negative binomial Wald test; FC - fold change; gene_biotype - transcript type according to ENSEMBL annotation. Pair-wise comparisons for a given time-point and organ are arranged in excel …

## Sheet: 6h_heart
gene	1Heart_CLP6h	2Heart_CLP6h	4Heart_CLP6h	6Heart_CLP6h	1Heart_CLP6h+ERKi	2Heart_CLP6h+ERKi	4Heart_CLP6h+ERKi	6Heart_CLP6h+ERKi	padj	FC	external_gene_name	gene_biotype
ENSMUSG00000078783	0	0	0	1	93	17	14	31	0.00022008	94.714	Gm9733	protein_coding
ENSMUSG00000022596	0	0	0	1	38	14	1	35	0.0365477	60.2408	Slurp1	protein_coding
ENSMUSG00000023132	4	1	1	0	573	26	4	11	0.0250646	47.8377	Gzma	protein_coding
ENSMUSG00000008489	0	0	0	1	63	5	6	7	0.039073	41.2984	Elavl2	protein_coding
ENSMUSG00000112095	1	0	0	0	32	7	11	7	0.0162652	37.3238	A130077B15Rik	lncRNA
ENSMUSG00000005824	0	1	0	3	128	7	7	26	0.0298749	26.3315	Tnfsf14	protein_coding
ENSMUSG00000024806	9	1	7	18	846	47	2	508	0.039915	25.9694	Mlana	protein_coding
ENSMUSG00000000182	14	2	9	6	774	49	20	373	0.00296619	24.3155	Fgf23	protein_coding
ENSMUSG00000010142	5	11	7	7	1323	17	7	53	0.0277537	22.4228	Tnfrsf13b	protein_coding
ENSMUSG00000027068	13	4	3	10	884	37	23	153	0.00296619	20.119	Dhrs9	protein_coding
ENSMUSG00000074206	2	29	8	33	613	66	14	763	0.039073	17.243	Adh6b	protein_coding
ENSMUSG00000030830	50	61	27	57	5761	146	124	411	0.00347638	17.0722	Itgal	protein_coding
ENSMUSG00000022584	13	14	2	17	726	48	17	176	0.0120466	13.0659	Ly6c2	protein_coding
ENSMUSG00000031444	24	7	6	20	1205	43	42	119	0.0155816	12.8739	F10	protein_coding
ENSMUSG00000029832	21	17	21	9	1522	85	35	71	0.0155816	12.7639	Nfe2l3	protein_coding
ENSMUSG00000052613	11	1	3	2	273	32	25	29	0.0196559	12.464	Pcdh15	protein_coding
ENSMUSG00000078763	8	16	10	24	1075	34	20	118	0.0277537	11.5819	Slfn1	protein_coding
ENSMUSG00000026581	117	50	65	87	5599	152	91	903	0.0305167	11.0536	Sell	protein_coding
ENSMUSG00000038725	147	15	123	186	7186	624	236	1236	0.0277537	11.0036	Pkhd1l1	protein_coding
ENSMUSG00000025105	8	4	6	22	494	29	30	147	0.0120466	10.9278	Bnc1	protein_coding
ENSMUSG00000024675	13	10	8	31	661	92	23	221	0.00551209	10.784	Ms4a4c	protein_coding
ENSMUSG00000027318	1	2	3	2	67	12	6	29	0.0155816	10.5133	Adam33	protein_coding
ENSMUSG00000026580	1232	502	571	160	33047	2808	753	7831	0.0277537	10.4584	Selp	protein_coding
ENSMUSG00000043110	11	3	6	32	716	45	26	142	0.0482848	10.3903	Lrrn4	protein_coding
ENSMUSG00000029377	8	9	6	4	144	20	12	167	0.0196559	10.3087	Ereg	protein_coding
ENSMUSG00000046056	8	15	8	13	550	28	23	123	0.00551209	10.1054	Sbsn	protein_coding
ENSMUSG00000072589	2	12	3	14	295	38	23	73	0.00551209	9.76711	Gm10371	lncRNA
ENSMUSG00000020295	0	2	4	4	88	16	16	15	0.0147029	9.71485	Hbq1a	protein_coding
ENSMUSG00000033805	2	4	1	3	73	8	5	39	0.0482848	9.33439	Ephx4	protein_coding
ENSMUSG00000030162	65	8	19	16	1110	97	47	393	0.0494223	9.25754	Olr1	protein_coding
ENSMUSG00000062257	9	3	8	10	346	32	8	74	0.0440122	8.98024	Opcml	protein_coding
ENSMUSG00000057465	65	97	45	30	2277	346	31	400	0.037652	8.30259	Saa2	protein_coding
ENSMUSG00000021087	106	66	43	55	3182	248	157	219	0.0155816	7.83188	Rtn1	protein_coding
ENSMUSG00000048387	179	68	79	180	5761	275	249	865	0.0277537	7.79649	Osr1	protein_coding
ENSMUSG00000049103	59	30	34	61	1230	179	28	635	0.0414652	7.75862	Ccr2	protein_coding
ENSMUSG00000053101	2	7	3	9	156	19	9	43	0.0333453	7.4452	Gpr141	protein_coding
ENSMUSG00000024810	461	826	185	342	11729	1365	478	5030	0.0135108	7.43148	Il33	protein_coding
ENSMUSG00000053626	25	14	14	18	730	30	25	146	0.0482848	7.42143	Tll1	protein_coding
ENSMUSG00000082292	51	44	46	45	2237	85	78	183	0.0465866	7.24482	Gm12250	processed_pseudogene
ENSMUSG00000001131	1020	729	877	784	23076	2714	1303	9583	0.00296619	7.18897	Timp1	protein_coding
ENSMUSG00000035373	85	212	72	104	3248	307	155	1090	0.00627771	7.02962	Ccl7	protein_coding
ENSMUSG00000069917	3455	5039	7198	8622	185476	21242	15516	40542	0.000581671	6.92223	Hba-a2	protein_coding
ENSMUSG00000013584	231	194	207	189	5920	628	470	1648	0.00022008	6.83583	Aldh1a2	protein_coding
ENSMUSG00000031596	115	142	43	126	3986	265	104	584	0.0440122	6.81729	Slc7a2	protein_coding
ENSMUSG00000031613	254	158	247	631	11548	934	634	1715	0.0277537	6.72009	Hpgd	protein_coding
ENSMUSG00000019850	441	528	136	292	13315	988	412	1278	0.0482855	6.63031	Tnfaip3	protein_coding
ENSMUSG00000054855	1022	741	490	449	22323	2447	1261	3364	0.00551209	6.62387	Rnd1	protein_coding
ENSMUSG00000005087	539	298	347	482	13300	1424	597	2659	0.00822283	6.5364	Cd44	protein_coding
ENSMUSG00000035385	237	594	111	166	8000	727	261	1803	0.0440122	6.50412	Ccl2	protein_coding
ENSMUSG00000026981	128	132	71	86	3885	297	197	294	0.0239467	6.39847	Il1rn	protein_coding
ENSMUSG00000063011	551	106	456	659	13277	1562	1057	2465	0.039073	6.27104	Msln	protein_coding
ENSMUSG00000073940	2701	3281	4820	5785	112540	13933	9534	23062	0.00105347	6.13832	Hbb-bt	protein_coding
ENSMUSG00000021675	8	6	3	16	122	34	26	51	0.00479575	5.69001	F2rl2	protein_coding
ENSMUSG00000052305	24616	24840	41524	46350	741934	119210	89193	183878	0.00022008	5.59642	Hbb-bs	protein_coding
ENSMUSG00000052305	24616	24840	41524	46350	741934	119210	89193	183878	0.00022008	5.59642	Hbb-bs	protein_coding
ENSMUSG00000031877	103	117	77	121	3011	269	125	466	0.0234236	5.56674	Ces2g	protein_coding
ENSMUSG00000025889	139	193	331	583	7787	760	512	1919	0.0440122	5.55329	Snca	protein_coding
ENSMUSG00000069919	13199	14463	20536	20656	365125	59850	41743	90232	0.000126294	5.50077	Hba-a1	protein_coding
ENSMUSG00000030142	73	73	61	111	2058	145	146	455	0.0120466	5.47325	Clec4e	protein_coding
ENSMUSG00000041559	390	494	416	423	11566	1356	661	1504	0.00775639	5.37662	Fmod	protein_coding
ENSMUSG00000039236	136	141	211	383	5514	479	343	1088	0.0435685	5.19317	Isg20	protein_coding
ENSMUSG00000023046	795	443	667	990	19419	1701	1123	2607	0.0454513	4.97103	Igfbp6	protein_coding
ENSMUSG00000027078	453	397	576	932	12727	1496	1142	2733	0.00916528	4.92183	Ube2l6	protein_coding
ENSMUSG00000025270	1617	1631	3031	4443	57672	7108	4909	12636	0.0245043	4.91118	Alas2	protein_coding
ENSMUSG00000071715	56	69	22	74	1126	105	96	273	0.0232894	4.82763	Ncf4	protein_coding
ENSMUSG00000020467	297	446	262	487	8902	854	446	1405	0.0295653	4.8048	Efemp1	protein_coding
ENSMUSG00000053897	984	2873	1202	1840	33120	3091	3258	7942	0.00551209	4.71751	Slc39a8	protein_coding
ENSMUSG00000037405	2197	2014	981	1309	31260	5738	2440	5529	0.00794294	4.69472	Icam1	protein_coding
ENSMUSG00000032068	657	1032	498	415	11491	2355	932	1906	0.00822283	4.50893	Plet1	protein_coding
ENSMUSG00000044734	99	329	106	129	3149	339	227	635	0.0305167	4.48683	Serpinb1a	protein_coding
ENSMUSG00000055653	454	1215	398	344	12637	1156	1011	1627	0.0484063	4.44265	Gpc3	protein_coding
ENSMUSG00000020431	113	158	130	144	1226	298	243	944	0.00105347	4.10107	Adcy1	protein_coding
ENSMUSG00000020120	535	336	456	702	9740	940	857	1879	0.039073	4.09943	Plek	protein_coding
ENSMUSG00000052270	91	50	41	129	1107	134	174	342	0.0405506	3.94246	Fpr2	protein_coding
ENSMUSG00000028583	417	592	264	450	7183	659	628	1500	0.0277537	3.7919	Pdpn	protein_coding
ENSMUSG00000024737	88	163	81	140	1787	201	205	386	0.00794294	3.74368	Slc15a3	protein_coding
ENSMUSG00000015947	41	45	42	35	523	68	68	168	0.00934531	3.56001	Fcgr1	protein_coding
ENSMUSG00000038418	921	961	847	520	5484	3789	1590	1778	0.0259586	3.52448	Egr1	protein_coding
ENSMUSG00000028970	719	743	510	767	11276	1226	1157	1464	0.039073	3.50233	Abcb1b	protein_coding
ENSMUSG00000020641	126	233	184	305	2779	385	265	782	0.039073	3.43759	Rsad2	protein_coding
ENSMUSG00000003283	128	193	130	259	2311	215	315	530	0.0482855	3.21286	Hck	protein_coding
ENSMUSG00000053113	2665	2367	1810	1111	20056	4195	2759	5714	0.0405506	2.98084	Socs3	protein_coding
ENSMUSG00000025492	2775	2082	2115	2395	27691	3908	3175	6453	0.0405506	2.94283	Ifitm3	protein_coding
ENSMUSG00000021250	264	216	294	165	1205	393	515	532	0.0494223	2.359	Fos	protein_coding
ENSMUSG00000036022	127	159	111	152	599	297	225	262	0.00296619	2.26036	Fam122b	protein_coding
ENSMUSG00000023004	2254	2749	2179	1940	13113	2689	2520	4666	0.0451924	1.91534	Tuba1b	protein_coding
ENSMUSG00000026192	1123	1127	1055	1165	5043	1282	1359	1889	0.0245305	1.70076	Atic	protein_coding
ENSMUSG00000032041	272	348	220	302	1175	372	273	506	0.0465866	1.684	Tirap	protein_coding
ENSMUSG00000045664	326	364	252	273	1121	310	382	461	0.0440122	1.56013	Cdc42ep2	protein_coding
ENSMUSG00000018965	1773	2690	1810	1985	7400	1940	2163	2701	0.0120466	1.41042	Ywhah	protein_coding
ENSMUSG00000029710	2011	2555	1898	2307	6983	1995	2252	3122	0.0277537	1.36745	Ephb4	protein_coding
ENSMUSG00000053012	1602	2405	1516	1926	3116	982	1110	1460	0.0482855	0.771113	Krcc1	protein_coding
ENSMUSG00000005501	754	1310	619	950	1247	392	397	598	0.040801	0.628676	Usp40	protein_coding
ENSMUSG00000059772	172	302	175	272	307	102	79	116	0.0331288	0.552047	Slx1b	protein_coding
ENSMUSG00000030059	1443	2047	1427	1656	1533	755	657	981	0.0155816	0.549192	Tmf1	protein_coding
ENSMUSG00000026270	464	1273	559	930	777	289	289	361	0.0405506	0.48177	Capn10	protein_coding
ENSMUSG00000040729	231	524	245	295	247	115	115	137	0.00822283	0.445322	Cep126	protein_coding
ENSMUSG00000033590	122	190	82	153	88	28	54	27	0.0120466	0.327092	Myo5c	protein_coding
ENSMUSG00000090952	282	981	343	439	263	73	146	148	0.00551209	0.29088	Gm17251	lncRNA
ENSMUSG00000049670	146	454	81	113	118	33	34	56	0.0435685	0.274887	Morn4	protein_coding
ENSMUSG00000097675	48	105	60	68	18	14	21	19	0.0155816	0.262732	1700101I11Rik	lncRNA
ENSMUSG00000020812	86	636	54	131	81	14	11	18	0.0102908	0.112404	Snhg16	lncRNA
ENSMUSG00000092274	2171	12099	2318	2510	440	473	209	531	0.000489891	0.0978942	Neat1	lncRNA
ENSMUSG00000052117	40	970	54	137	37	8	12	4	0.00479575	0.0471347	D630039A03Rik	protein_coding
ENSMUSG00000033192	30	37	19	19	696	37	46	118	0.0504483	5.17349	Lpcat2	protein_coding
ENSMUSG00000026582	419	31	114	93	8555	1100	196	2471	0.0512109	11.1669	Sele	protein_coding
ENSMUSG00000006457	3	3	8	21	772	54	18	34	0.0524426	13.0927	Actn3	protein_coding
ENSMUSG00000106874	737	128	518	627	14485	1931	1160	2005	0.0538024	5.82132	Gm20186	lncRNA
ENSMUSG00000031273	39	26	15	22	763	83	23	139	0.0561454	6.01183	Col4a6	protein_coding
ENSMUSG00000038871	1703	2830	2170	2657	25132	3091	2870	6195	0.0561454	2.72083	Bpgm	protein_coding
ENSMUSG00000044468	223	495	379	405	7006	626	454	1337	0.0561454	3.95678	Tent5c	protein_coding
ENSMUSG00000032743	573	1043	535	646	1062	321	347	457	0.0564612	0.672497	Katnip	protein_coding
ENSMUSG00000036067	19	27	11	25	509	32	30	101	0.0564612	5.11555	Slc2a6	protein_coding
ENSMUSG00000027230	156	358	151	158	4041	281	236	1088	0.0576349	4.51953	Creb3l1	protein_coding
ENSMUSG00000071637	2676	2860	2116	2454	18294	3113	2793	5836	0.0576349	2.16047	Cebpd	protein_coding
ENSMUSG00000097392	216	487	173	142	151	87	63	78	0.0576349	0.360252	Thoc2l	protein_coding
ENSMUSG00000041754	3	5	2	7	103	20	4	46	0.0577245	7.56256	Trem3	protein_coding
ENSMUSG00000049436	34	2	17	59	1315	127	99	205	0.0581831	9.23606	Upk1b	protein_coding
ENSMUSG00000086320	15	30	8	13	525	44	13	113	0.0600754	6.73899	Gm12840	lncRNA
ENSMUSG00000053846	14	13	22	27	752	33	25	143	0.0609439	7.05828	Lipg	protein_coding
ENSMUSG00000026463	722	709	686	725	9486	1447	716	2018	0.061841	3.16521	Atp2b4	protein_coding
ENSMUSG00000036502	8	2	5	9	329	31	11	24	0.064644	9.03197	Tmem255a	protein_coding
ENSMUSG00000015340	191	374	260	786	8682	614	793	1739	0.0654397	4.67751	Cybb	protein_coding
ENSMUSG00000023176	1	5	2	2	67	7	7	20	0.0654397	7.27414	Cpn2	protein_coding
ENSMUSG00000032289	139	127	114	208	1678	276	162	460	0.0676862	3.02694	Thsd4	protein_coding
ENSMUSG00000051682	0	1	1	3	86	8	3	24	0.0676862	15.7504	Treml4	protein_coding
ENSMUSG00000027978	7	27	21	16	584	61	15	91	0.0694222	6.50284	Prss12	protein_coding
ENSMUSG00000053613	5	38	9	15	5	1	0	1	0.0703878	0.0847117	Notumos	lncRNA
ENSMUSG00000061048	30	216	19	48	2333	163	101	760	0.0703878	7.87227	Cdh3	protein_coding
ENSMUSG00000074579	59	74	37	53	53	21	10	26	0.0711385	0.419411	Lekr1	protein_coding
ENSMUSG00000021950	77	20	59	140	2718	186	113	562	0.0714487	6.9798	Anxa8	protein_coding
ENSMUSG00000022996	38	9	5	6	622	109	29	67	0.0714487	8.67009	Wnt10b	protein_coding
ENSMUSG00000027360	263	93	100	151	3962	288	208	974	0.0714487	5.3457	Hdc	protein_coding
ENSMUSG00000032661	5	5	11	6	522	13	11	42	0.0714487	10.7434	Oas3	protein_coding
ENSMUSG00000035356	648	518	391	410	7705	1303	533	1204	0.0714487	3.55388	Nfkbiz	protein_coding
ENSMUSG00000052013	12	8	3	2	1493	37	1	20	0.0714487	28.5611	Btla	protein_coding
ENSMUSG00000073902	6	8	8	18	736	23	7	84	0.0714487	11.1225	Gvin3	unprocessed_pseudogene
ENSMUSG00000098112	41	58	41	94	1704	89	86	240	0.0719355	5.25496	Bin2	protein_coding
ENSMUSG00000020205	171	192	126	212	761	217	244	595	0.072869	2.23768	Phlda1	protein_coding
ENSMUSG00000024164	13031	6461	10451	23983	391880	30704	26952	40055	0.072869	5.186	C3	protein_coding
ENSMUSG00000041445	887	653	563	988	5873	1586	922	1605	0.072869	2.42634	Mmrn2	protein_coding
ENSMUSG00000051076	0	0	0	1	81	4	7	3	0.072869	44.1185	Vtcn1	protein_coding
ENSMUSG00000109564	31	2	8	46	1201	127	68	110	0.0734481	9.89537	Muc16	protein_coding
ENSMUSG00000002111	216	205	191	423	2793	347	418	817	0.0749021	2.95017	Spi1	protein_coding
ENSMUSG00000027445	2	0	0	19	636	76	17	146	0.0750933	26.3305	Cst9	protein_coding
ENSMUSG00000027797	15	6	17	9	614	20	18	100	0.0750933	8.40885	Dclk1	protein_coding
ENSMUSG00000057092	14	2	1	1	730	22	4	69	0.0750933	22.005	Fxyd3	protein_coding
ENSMUSG00000024268	5	11	5	12	253	12	15	48	0.075542	6.14102	Celf4	protein_coding
ENSMUSG00000040809	92	54	45	263	3185	134	184	2250	0.0755534	8.97743	Chil3	protein_coding
ENSMUSG00000072596	1	0	0	1	308	7	0	24	0.0755534	81.0223	Ear2	protein_coding
ENSMUSG00000024986	83	53	53	48	505	83	91	171	0.078192	2.59828	Hhex	protein_coding
ENSMUSG00000080942	0	1	0	1	63	3	9	7	0.0787013	26.1486	Zfp36l1-ps	processed_pseudogene
ENSMUSG00000026579	36	110	19	94	1070	129	97	245	0.0851665	4.2267	F5	protein_coding
ENSMUSG00000056145	4	7	8	2	873	7	3	37	0.0851665	20.1634	AI504432	lncRNA
ENSMUSG00000024349	279	274	165	215	3360	310	294	722	0.0859221	3.23078	Sting1	protein_coding
ENSMUSG00000039232	158	81	123	162	1928	294	155	444	0.0859221	3.50014	Stx11	protein_coding
ENSMUSG00000096929	23	70	11	32	6	7	2	8	0.0859221	0.178139	A330023F24Rik	lncRNA
ENSMUSG00000020638	114	143	80	118	524	139	130	160	0.0876189	1.68627	Cmpk2	protein_coding
ENSMUSG00000026068	19	11	8	16	366	33	11	107	0.0876189	6.01073	Il18rap	protein_coding
ENSMUSG00000026605	148	28	129	192	1070	929	323	491	0.0876189	5.09882	Cenpf	protein_coding
ENSMUSG00000026822	11360	4403	8043	4669	148494	14434	12057	27064	0.0876189	4.22778	Lcn2	protein_coding
ENSMUSG00000028599	440	521	286	474	8774	717	484	1210	0.0876189	3.91224	Tnfrsf1b	protein_coding
ENSMUSG00000035783	2273	2310	711	2553	15221	2881	3112	6088	0.0876189	2.71837	Acta2	protein_coding
ENSMUSG00000039958	2002	1211	1961	2795	1384	648	756	724	0.0876189	0.39266	Etfbkmt	protein_coding
ENSMUSG00000045502	6	26	2	4	905	13	12	61	0.0876189	14.4867	Hcar2	protein_coding
ENSMUSG00000060962	46	23	8	50	1501	51	32	361	0.0876189	8.83396	Dmkn	protein_coding
ENSMUSG00000074671	24	28	14	35	1038	50	33	79	0.0876189	6.45517	Tspyl3	protein_coding
ENSMUSG00000086596	12	9	7	6	425	51	1	126	0.0876189	11.1858	Susd5	protein_coding
ENSMUSG00000092341	914	2058	906	909	613	511	209	417	0.0876189	0.366172	Malat1	lncRNA
ENSMUSG00000021007	202	462	237	292	310	131	124	172	0.0881893	0.565898	Spata7	protein_coding
ENSMUSG00000022876	42	63	32	68	1552	77	57	210	0.0881893	5.31792	Samsn1	protein_coding
ENSMUSG00000044937	48	54	46	51	56	17	23	17	0.0881893	0.476178	Ttc41	protein_coding
ENSMUSG00000096964	4	6	5	7	0	0	0	0	0.0881893	0.0318643	Gm6345	transcribed_unprocessed_pseudogene
ENSMUSG00000029380	374	850	142	178	7611	1506	386	1223	0.088192	5.02185	Cxcl1	protein_coding
ENSMUSG00000029561	167	222	173	238	4623	386	233	485	0.0885214	4.18033	Oasl2	protein_coding
ENSMUSG00000031112	58	58	71	71	2262	127	69	224	0.0885214	5.59426	Stk26	protein_coding
ENSMUSG00000060591	1733	1390	1355	1319	12187	2246	1633	3205	0.0885214	2.33723	Ifitm2	protein_coding
ENSMUSG00000097574	71	131	56	35	73	15	19	15	0.0885214	0.33239	C920006O11Rik	transcribed_unprocessed_pseudogene
ENSMUSG00000027962	1522	326	930	1537	33286	3657	896	8410	0.0890503	6.40622	Vcam1	protein_coding
ENSMUSG00000032271	91	125	74	84	3314	131	89	419	0.0890503	5.84534	Nnmt	protein_coding
ENSMUSG00000017969	555	169	373	697	9562	881	549	3712	0.0896084	5.25728	Ptgis	protein_coding
ENSMUSG00000026271	15	17	10	12	546	35	7	92	0.0896084	7.26341	Gpr35	protein_coding
ENSMUSG00000030376	7	3	1	3	42	8	14	25	0.0896084	5.2213	Slc8a2	protein_coding
ENSMUSG00000062345	17	122	5	4	1412	90	29	1156	0.0897605	15.7155	Serpinb2	protein_coding
ENSMUSG00000058715	341	360	365	504	3858	509	463	1112	0.0900873	2.59695	Fcer1g	protein_coding
ENSMUSG00000019971	219	399	235	314	355	138	116	200	0.0919092	0.613683	Cep290	protein_coding
ENSMUSG00000012428	5404	5188	2963	1941	144198	9146	4436	10646	0.0922326	5.91484	Steap4	protein_coding
ENSMUSG00000029634	1888	3156	1624	1992	2836	969	1054	1595	0.0922326	0.662297	Rnf6	protein_coding
ENSMUSG00000033220	185	333	155	372	12621	384	300	807	0.0922326	7.07815	Rac2	protein_coding
ENSMUSG00000050600	2	0	1	1	306	11	2	2	0.0922326	35.9064	Zfp831	protein_coding
ENSMUSG00000056427	428	266	419	624	5754	920	420	2239	0.0922326	3.68615	Slit3	protein_coding
ENSMUSG00000022225	27	17	3	18	568	36	34	68	0.0925198	6.35788	Cma1	protein_coding
ENSMUSG00000046688	282	207	172	208	5205	454	340	414	0.0925198	4.24275	Tifa	protein_coding
ENSMUSG00000023999	16	11	18	11	106	35	19	51	0.0943114	2.99279	Kif6	protein_coding
ENSMUSG00000040564	18	63	29	13	2485	152	8	105	0.0943114	12.046	Apoc1	protein_coding
ENSMUSG00000074445	1	0	0	0	36	7	2	6	0.0943114	28.5269	Sprr2a3	protein_coding
ENSMUSG00000086765	72	475	82	79	112	27	18	32	0.0943114	0.228624	Gm11827	lncRNA
ENSMUSG00000023995	0	3	6	4	102	14	7	27	0.09451	7.70033	Tspo2	protein_coding
ENSMUSG00000021136	182	102	142	412	5010	480	188	1650	0.0946618	5.56775	Smoc1	protein_coding
ENSMUSG00000055116	750	1170	687	750	1342	241	153	285	0.0946618	0.428138	Arntl	protein_coding
ENSMUSG00000040943	563	614	549	539	531	260	116	306	0.0960729	0.463101	Tet2	protein_coding
ENSMUSG00000027661	34	32	23	38	563	53	30	149	0.0961065	4.01361	Slc2a10	protein_coding
ENSMUSG00000048142	66	23	69	93	1413	123	121	242	0.0961065	4.50304	Nat8l	protein_coding
ENSMUSG00000095028	1	3	0	4	53	6	6	26	0.0964041	8.6981	Sirpb1b	protein_coding
ENSMUSG00000042357	1	2	5	6	206	4	4	95	0.0966354	13.7523	Gjb5	protein_coding
ENSMUSG00000059327	82	115	78	80	418	99	89	167	0.0966354	1.73569	Eda	protein_coding
ENSMUSG00000078922	32	37	20	28	549	90	37	49	0.101755	4.00458	Tgtp1	protein_coding
ENSMUSG00000032584	107	38	53	85	1793	185	110	185	0.103331	4.63581	Mst1r	protein_coding
ENSMUSG00000039196	13	104	24	5	4092	146	17	100	0.103413	16.1924	Orm1	protein_coding
ENSMUSG00000091694	7	15	27	41	450	61	25	183	0.103413	5.46614	Apol11b	protein_coding
ENSMUSG00000000320	64	123	130	265	1340	200	295	534	0.103457	3.0813	Alox12	protein_coding
ENSMUSG00000004612	5	5	1	1	267	8	4	20	0.103457	13.1195	Nkg7	protein_coding
ENSMUSG00000033825	21	2	26	31	756	37	73	134	0.103457	7.12678	Tpsb2	protein_coding
ENSMUSG00000043263	30	38	36	26	1968	49	18	188	0.103457	8.64398	Ifi209	protein_coding
ENSMUSG00000063529	0	0	0	2	153	3	1	35	0.103457	52.7413	Stmnd1	protein_coding
ENSMUSG00000115454	5	7	12	14	1	1	1	1	0.103457	0.0945274	Gm49086	lncRNA
ENSMUSG00000024965	118	142	188	315	5128	292	298	601	0.107505	4.68035	Fermt3	protein_coding
ENSMUSG00000031489	2	0	2	1	527	1	0	66	0.107505	54.4226	Adrb3	protein_coding
ENSMUSG00000064246	256	44	152	174	7471	508	299	377	0.107505	7.0214	Chil1	protein_coding
ENSMUSG00000032484	155	90	59	211	3939	303	244	256	0.108082	5.19481	Ngp	protein_coding
ENSMUSG00000031722	2427	5321	1031	1152	219093	1933	871	20380	0.109863	12.9145	Hp	protein_coding
ENSMUSG00000035545	938	1900	1114	1233	1652	442	709	799	0.109863	0.608736	Leng8	protein_coding
ENSMUSG00000046805	281	400	265	417	8485	575	294	1142	0.109863	4.45836	Mpeg1	protein_coding
ENSMUSG00000030074	155	74	102	119	3012	283	165	235	0.109921	4.60104	Gxylt2	protein_coding
ENSMUSG00000048163	104	159	68	162	5733	179	110	420	0.109921	6.86135	Selplg	protein_coding
ENSMUSG00000057346	6	7	5	11	253	24	11	17	0.109921	6.11189	Apol9a	protein_coding
ENSMUSG00000020932	3	0	2	1	104	5	2	52	0.110456	16.823	Gfap	protein_coding
ENSMUSG00000021268	12	21	13	21	4	0	1	7	0.110456	0.157974	Meg3	lncRNA
ENSMUSG00000025929	1	1	0	0	199	18	5	0	0.110639	60.5608	Il17a	protein_coding
ENSMUSG00000032422	988	1593	861	1203	1605	575	681	770	0.110639	0.698217	Snx14	protein_coding
ENSMUSG00000034266	51	30	38	75	947	102	57	166	0.110771	4.01465	Batf	protein_coding
ENSMUSG00000006389	6	2	16	25	236	39	29	100	0.111757	5.78716	Mpl	protein_coding
ENSMUSG00000019987	1	0	0	0	33	41	0	11	0.111757	68.0884	Arg1	protein_coding
ENSMUSG00000026480	106	136	106	156	1414	144	140	431	0.111757	2.86049	Ncf2	protein_coding
ENSMUSG00000030693	2	2	11	7	308	16	9	39	0.111757	8.92274	Klk10	protein_coding
ENSMUSG00000038793	18	20	13	26	124	24	28	59	0.111757	2.4304	Lefty1	protein_coding
ENSMUSG00000045763	26	38	12	17	900	30	28	94	0.111757	6.29386	Basp1	protein_coding
ENSMUSG00000068227	24	39	7	3	1913	83	9	42	0.111757	14.5233	Il2rb	protein_coding
ENSMUSG00000072966	5	10	5	11	192	32	4	44	0.111757	5.92697	Gprasp2	protein_coding
ENSMUSG00000045094	279	266	267	502	187	114	91	175	0.113189	0.404635	Arhgef37	protein_coding
ENSMUSG00000035042	11	17	7	1	848	48	6	22	0.113417	13.3219	Ccl5	protein_coding
ENSMUSG00000052310	2974	3737	2629	3110	9952	2637	2996	4288	0.11452	1.31582	Slc39a1	protein_coding
ENSMUSG00000096917	102	226	76	113	85	37	59	47	0.11452	0.43029	2500002B13Rik	lncRNA
ENSMUSG00000025044	150	53	94	235	2903	246	169	800	0.114828	4.78595	Msr1	protein_coding
ENSMUSG00000026344	2	12	3	12	171	15	6	115	0.114828	8.11526	Lypd1	protein_coding
ENSMUSG00000069678	182	276	239	201	297	97	113	146	0.114828	0.624521	Pcgf1	protein_coding
ENSMUSG00000031165	42	32	47	87	2351	84	65	175	0.116704	6.55791	Was	protein_coding
ENSMUSG00000051748	10	23	6	44	346	40	35	115	0.117402	4.63456	Wfdc21	protein_coding
ENSMUSG00000078920	129	141	61	111	4302	235	122	213	0.120796	5.88321	Ifi47	protein_coding
ENSMUSG00000020788	316	355	203	559	9259	521	480	965	0.122669	4.46132	Atp2a3	protein_coding
ENSMUSG00000032554	63	127	56	71	1422	146	88	161	0.122669	3.59928	Trf	protein_coding
ENSMUSG00000034028	7	4	14	28	355	30	29	67	0.122669	5.53352	Cd226	protein_coding
ENSMUSG00000053063	3	15	1	9	366	15	6	57	0.122669	9.66991	Clec12a	protein_coding
ENSMUSG00000028270	1985	1164	1245	1378	41663	3806	2879	1644	0.123367	4.82926	Gbp2	protein_coding
ENSMUSG00000022686	7	2	9	8	465	21	4	42	0.123429	10.1168	B3gnt5	protein_coding
ENSMUSG00000047953	8	3	14	44	366	43	57	119	0.124539	5.85228	Gp5	protein_coding
ENSMUSG00000039834	807	1008	617	806	1289	417	416	626	0.126292	0.725067	Zfp335	protein_coding
ENSMUSG00000025161	166	64	75	92	875	148	169	385	0.128917	2.90637	Slc16a3	protein_coding
ENSMUSG00000033706	336	411	286	330	1421	317	350	500	0.128917	1.49864	Smyd5	protein_coding
ENSMUSG00000030046	387	0	23	459	40712	1593	3	30352	0.129123	55.7554	Bmp10	protein_coding
ENSMUSG00000078780	0	1	0	2	54	1	6	28	0.129751	21.481	Gm5150	protein_coding
ENSMUSG00000038895	208	359	179	230	221	110	120	135	0.1304	0.568788	Zfp653	protein_coding
ENSMUSG00000059854	0	0	1	3	249	1	3	25	0.1304	33.9463	Hydin	protein_coding
ENSMUSG00000040978	19	1136	80	62	69	29	12	24	0.133061	0.104153	Gm11992	protein_coding
ENSMUSG00000112639	21	52	37	36	26	8	16	14	0.136178	0.395221	A730063M14Rik	lncRNA
ENSMUSG00000105504	512	409	165	202	12466	1157	402	409	0.137142	6.18023	Gbp5	protein_coding
ENSMUSG00000049625	16	54	18	24	393	46	26	114	0.137215	3.66888	Tifab	protein_coding
ENSMUSG00000028874	54	131	27	87	1839	92	68	400	0.137361	5.0676	Fgr	protein_coding
ENSMUSG00000083674	29	44	31	44	24	15	14	15	0.137749	0.42672	Zfp133-ps	transcribed_unitary_pseudogene
ENSMUSG00000083674	29	44	31	44	24	15	14	15	0.137749	0.42672	Zfp133-ps	transcribed_unitary_pseudogene
ENSMUSG00000036098	167	137	196	274	1994	249	256	601	0.13882	2.72296	Myrf	protein_coding
ENSMUSG00000026721	1691	2347	1968	2390	6673	2359	2213	3943	0.140146	1.56373	Rabgap1l	protein_coding
ENSMUSG00000050896	275	150	201	147	1165	313	274	539	0.140146	2.30363	Rtn4rl2	protein_coding
ENSMUSG00000069662	514	423	363	471	8839	784	438	1115	0.140146	3.68808	Marcks	protein_coding
ENSMUSG00000095742	233	220	175	157	961	219	238	334	0.140146	1.74157	CAAA01147332.1	protein_coding
ENSMUSG00000000290	211	219	222	443	8006	382	323	863	0.141442	4.7888	Itgb2	protein_coding
ENSMUSG00000004043	797	1040	778	903	4078	842	899	1279	0.141442	1.54906	Stat5a	protein_coding
ENSMUSG00000031264	21	17	14	30	758	33	20	79	0.141442	5.82776	Btk	protein_coding
ENSMUSG00000041777	845	1331	865	1185	1516	578	544	773	0.141442	0.711166	Cir1	protein_coding
ENSMUSG00000074269	20	7	5	5	198	25	13	55	0.141442	5.09892	Rec114	protein_coding
ENSMUSG00000001281	7	51	5	13	1270	40	8	97	0.142346	10.6995	Itgb7	protein_coding
ENSMUSG00000092981	13	38	11	7	4	3	3	3	0.142425	0.188432	Mir5125	miRNA
ENSMUSG00000026193	1681	1241	1278	1385	38326	1963	1114	6131	0.142674	4.72019	Fn1	protein_coding
ENSMUSG00000031075	74	47	48	80	872	124	85	120	0.142674	3.09286	Ano1	protein_coding
ENSMUSG00000048521	3	9	7	5	247	15	14	10	0.142674	6.7	Cxcr6	protein_coding
ENSMUSG00000079227	32	59	24	46	1140	47	23	308	0.142674	5.81054	Ccr5	protein_coding
ENSMUSG00000027555	53	107	16	43	1922	115	48	163	0.14428	5.97584	Car13	protein_coding
ENSMUSG00000028262	1	5	6	4	449	1	10	26	0.144436	14.7314	Clca3a2	protein_coding
ENSMUSG00000043923	71	336	68	94	95	33	37	37	0.144919	0.33614	Ccdc84	protein_coding
ENSMUSG00000053175	575	599	298	285	7259	600	532	1191	0.147066	3.38024	Bcl3	protein_coding
ENSMUSG00000030707	294	454	221	516	18308	416	334	1051	0.147749	6.87187	Coro1a	protein_coding
ENSMUSG00000035692	70	67	72	73	1033	108	80	168	0.147749	3.0557	Isg15	protein_coding
ENSMUSG00000040026	2438	2230	2026	4260	69089	2479	3534	12025	0.147749	4.53871	Saa3	protein_coding
ENSMUSG00000043832	61	76	51	109	615	129	70	183	0.147749	2.46667	Clec4a3	protein_coding
ENSMUSG00000072620	354	434	345	339	9100	571	409	797	0.147749	4.11798	Slfn2	protein_coding
ENSMUSG00000087107	20	12	8	22	946	9	25	75	0.149114	8.46468	AI662270	lncRNA
ENSMUSG00000028268	345	292	219	197	8056	742	438	253	0.150978	5.01716	Gbp3	protein_coding
ENSMUSG00000001366	2006	3570	1554	2117	2715	1081	778	1523	0.151979	0.588807	Fbxo9	protein_coding
ENSMUSG00000024137	401	629	277	414	623	212	210	236	0.151979	0.646087	E4f1	protein_coding
ENSMUSG00000026051	60	29	26	74	760	118	53	143	0.151979	3.68365	Ecrg4	protein_coding
ENSMUSG00000027520	10	3	13	36	425	31	54	61	0.151979	5.63294	Zdbf2	protein_coding
ENSMUSG00000031934	70	54	82	65	1434	123	86	157	0.151979	3.8	Panx1	protein_coding
ENSMUSG00000036864	79	240	78	132	135	40	41	67	0.151979	0.474657	Proser3	protein_coding
ENSMUSG00000045312	32	89	17	44	792	96	40	141	0.151979	3.98806	Lhfpl2	protein_coding
ENSMUSG00000058396	319	561	458	583	5164	807	345	1793	0.151979	2.95845	Gpr182	protein_coding
ENSMUSG00000033253	769	951	754	886	1111	422	495	593	0.154114	0.690983	Szt2	protein_coding
ENSMUSG00000026475	17	47	17	13	416	55	15	107	0.159537	4.35837	Rgs16	protein_coding
ENSMUSG00000097352	6	4	2	2	197	5	5	23	0.160712	8.78572	C920009B18Rik	transcribed_unprocessed_pseudogene
ENSMUSG00000022661	725	818	627	840	9319	1230	551	2364	0.1608	2.94671	Cd200	protein_coding
ENSMUSG00000029371	46	90	13	0	997	242	76	463	0.162339	9.79585	Cxcl5	protein_coding
ENSMUSG00000053821	20	154	19	23	14	6	10	10	0.163276	0.197893	Gm9922	lncRNA
ENSMUSG00000044006	24	8	52	32	1623	103	3	508	0.165823	10.8855	Cilp2	protein_coding
ENSMUSG00000022488	144	176	178	266	6920	260	178	554	0.165835	5.38271	Nckap1l	protein_coding
ENSMUSG00000071068	19	6	55	82	1562	67	101	258	0.166302	6.79555	Treml2	protein_coding
ENSMUSG00000026527	43	4	16	48	460	87	64	154	0.167394	4.81152	Rgs7	protein_coding
ENSMUSG00000086290	203	656	138	206	343	64	47	90	0.170319	0.355778	Snhg12	lncRNA
ENSMUSG00000106617	2	22	5	6	1	0	0	1	0.170319	0.0555403	Gm36266	lncRNA
ENSMUSG00000002771	17	19	33	19	124	40	42	45	0.171047	2.3314	Grin2d	protein_coding
ENSMUSG00000006204	3	0	8	8	149	37	2	123	0.171047	11.9826	Cdcp3	protein_coding
ENSMUSG00000020709	162	905	133	129	178	50	51	101	0.171047	0.27082	Adap2	protein_coding
ENSMUSG00000022146	2420	1541	1853	1663	19159	3300	1754	5170	0.171047	2.64992	Osmr	protein_coding
ENSMUSG00000030220	359	388	361	804	14475	570	564	1488	0.171047	4.83607	Arhgdib	protein_coding
ENSMUSG00000039481	372	381	411	512	1202	590	767	990	0.171047	1.97759	Nrtn	protein_coding
ENSMUSG00000041992	1411	1102	993	1456	8245	1726	1208	2829	0.171047	2.07478	Rapgef5	protein_coding
ENSMUSG00000042985	530	31	292	593	14908	1154	748	1488	0.171047	6.825	Upk3b	protein_coding
ENSMUSG00000045691	294	417	257	367	415	175	190	199	0.171047	0.66144	Thtpa	protein_coding
ENSMUSG00000015143	1798	2100	1599	1469	21675	2267	1502	5273	0.17612	2.84893	Actn1	protein_coding
ENSMUSG00000027995	386	424	221	708	6329	714	428	1270	0.17612	3.24988	Tlr2	protein_coding
ENSMUSG00000028931	14	48	19	27	1425	44	16	70	0.17612	7.52336	Kcnab2	protein_coding
ENSMUSG00000036295	4	2	12	8	77	17	14	40	0.17612	4.26354	Lrrn3	protein_coding
ENSMUSG00000055172	517	535	464	757	9745	901	560	1330	0.17612	3.30365	C1ra	protein_coding
ENSMUSG00000061068	38	3	24	36	857	47	69	117	0.17612	5.97835	Mcpt4	protein_coding
ENSMUSG00000020227	552	422	466	562	6444	683	574	1162	0.176123	2.77205	Irak3	protein_coding
ENSMUSG00000018983	10	79	12	31	1826	53	18	124	0.176847	8.58624	E2f2	protein_coding
ENSMUSG00000035200	0	1	0	0	78	1	1	12	0.179596	40.5583	Chrnb4	protein_coding
ENSMUSG00000047084	981	1571	917	1085	1221	576	634	694	0.179596	0.64214	Ngrn	protein_coding
ENSMUSG00000069792	445	107	408	613	6718	731	727	1520	0.179596	3.86103	Wfdc17	protein_coding
ENSMUSG00000071714	212	132	136	117	1758	206	163	492	0.180717	2.87311	Csf2rb2	protein_coding
ENSMUSG00000022952	108	110	54	57	2204	167	59	232	0.181588	4.5988	Runx1	protein_coding
ENSMUSG00000029135	2813	4040	2889	2499	15609	3204	2888	5832	0.181588	1.72538	Fosl2	protein_coding
ENSMUSG00000031028	1	1	1	0	53	7	1	9	0.181588	14.6786	Tub	protein_coding
ENSMUSG00000034042	2051	4118	2121	2754	3425	1404	1406	1821	0.181588	0.667231	Gpbp1l1	protein_coding
ENSMUSG00000038754	3	4	0	0	802	0	1	42	0.185007	59.7022	Elovl3	protein_coding
ENSMUSG00000082229	1	0	0	0	49	2	2	6	0.185254	27.5965	Nap1l2	protein_coding
ENSMUSG00000021982	1853	3454	1592	2351	2200	1006	1193	1418	0.187408	0.599851	Cdadc1	protein_coding
ENSMUSG00000046841	621	482	509	707	4148	638	658	1603	0.187408	2.19339	Ckap4	protein_coding
ENSMUSG00000022523	12	34	71	101	2857	93	5	1205	0.18748	11.6528	Fgf12	protein_coding
ENSMUSG00000031066	249	251	236	278	1634	271	273	493	0.18748	1.90333	Usp11	protein_coding
ENSMUSG00000040747	374	217	299	305	7230	462	307	851	0.18748	4.06241	Cd53	protein_coding
ENSMUSG00000114995	30	63	19	30	35	11	8	14	0.18748	0.411313	Gm49284	TEC
ENSMUSG00000039252	49	47	34	134	787	93	89	322	0.187904	3.48079	Lgi2	protein_coding
ENSMUSG00000003541	1033	1657	634	735	5504	1140	1096	3407	0.188449	2.27083	Ier3	protein_coding
ENSMUSG00000029661	1713	1339	1435	1615	18681	2139	1468	4042	0.188449	2.74171	Col1a2	protein_coding
ENSMUSG00000031906	147	29	125	258	3396	279	222	682	0.188449	4.83588	Smpd3	protein_coding
ENSMUSG00000040605	143	125	146	269	1845	310	175	423	0.188449	2.72951	Bace2	protein_coding
ENSMUSG00000026670	3211	5125	2485	2823	26454	4096	3001	7980	0.189025	2.19983	Uap1	protein_coding
ENSMUSG00000097211	0	0	0	1	46	6	2	2	0.190327	27.5913	BC065403	lncRNA
ENSMUSG00000020473	1086	2830	663	846	25208	2243	1189	3682	0.193508	3.83794	Aebp1	protein_coding
ENSMUSG00000030798	40	51	19	71	2438	40	38	145	0.194252	7.3781	Cd37	protein_coding
ENSMUSG00000032705	411	968	469	663	904	294	288	352	0.194252	0.635744	Exd2	protein_coding
ENSMUSG00000036622	1160	1646	1268	1811	2579	654	782	859	0.194252	0.671968	Atp13a2	protein_coding
ENSMUSG00000041347	2	5	1	0	66	9	5	9	0.194252	7.66709	Bdkrb1	protein_coding
ENSMUSG00000097785	50	37	26	29	35	7	15	12	0.194252	0.398013	B230217O12Rik	lncRNA
ENSMUSG00000070997	7	80	13	13	13	1	2	5	0.194884	0.155838	1700055D18Rik	lncRNA
ENSMUSG00000002603	554	703	468	521	4359	628	599	953	0.195951	2.02701	Tgfb1	protein_coding
ENSMUSG00000001119	516	353	359	511	4052	678	441	954	0.196241	2.39314	Col6a1	protein_coding
ENSMUSG00000040254	104	63	79	118	1305	132	89	322	0.196241	3.19542	Sema3d	protein_coding
ENSMUSG00000049988	193	151	113	228	1749	229	186	424	0.196563	2.54098	Lrrc25	protein_coding
ENSMUSG00000038357	4	0	3	1	130	14	9	4	0.197003	10.6674	Camp	protein_coding
ENSMUSG00000096780	78	73	40	80	76	28	11	28	0.197003	0.428623	Tmem181b-ps	transcribed_unprocessed_pseudogene
ENSMUSG00000008734	671	848	550	574	7256	753	608	1789	0.197154	2.59542	Gprc5b	protein_coding
ENSMUSG00000068747	1830	1680	2175	2306	13162	2607	1950	5759	0.197154	2.17115	Sort1	protein_coding
ENSMUSG00000085331	1	0	2	8	57	16	6	33	0.197154	7.9015	Gm11274	lncRNA
ENSMUSG00000100514	2	1	0	4	42	8	7	7	0.197154	6.66166	Gm12960	processed_pseudogene
ENSMUSG00000000682	46	190	43	87	4026	121	61	243	0.197851	6.63769	Cd52	protein_coding
ENSMUSG00000046908	8	10	4	16	184	22	6	59	0.197851	4.82	Ltb4r1	protein_coding
ENSMUSG00000091366	5	19	10	17	5	2	2	4	0.198536	0.23098	Gm17040	transcribed_processed_pseudogene
ENSMUSG00000022893	2064	2314	1641	1797	10638	2073	1973	7189	0.198724	2.23153	Adamts1	protein_coding
ENSMUSG00000020911	4	71	7	32	844	56	39	129	0.19926	6.24901	Krt19	protein_coding
ENSMUSG00000025461	0	1	0	1	82	2	6	2	0.19926	25.0588	Scart1	protein_coding
ENSMUSG00000038058	785	688	779	961	8086	1183	793	1731	0.19926	2.42719	Nod1	protein_coding
ENSMUSG00000067235	28	47	4	3	1915	60	5	67	0.199296	12.9956	H2-Q10	protein_coding
ENSMUSG00000001506	878	421	533	829	8262	928	776	2081	0.199477	2.90872	Col1a1	protein_coding
ENSMUSG00000031162	1	0	0	0	58	0	9	10	0.202277	39.0271	Gata1	protein_coding
ENSMUSG00000047686	5	0	6	3	65	16	4	81	0.202277	9.09714	Rtl3	protein_coding
ENSMUSG00000106609	1	1	0	1	34	1	2	32	0.202277	17.7065	Gm43181	TEC
ENSMUSG00000055254	54	68	19	46	2819	34	16	270	0.202311	8.60819	Ntrk2	protein_coding
ENSMUSG00000036856	22	40	13	27	861	36	17	86	0.203255	5.45135	Wnt4	protein_coding
ENSMUSG00000001865	34	6	30	61	900	37	88	162	0.203498	5.23876	Cpa3	protein_coding
ENSMUSG00000005057	47	84	40	14	1698	73	40	138	0.203498	5.74654	Sh2b2	protein_coding
ENSMUSG00000019539	366	441	247	464	3589	508	293	1203	0.203498	2.58234	Rcn3	protein_coding
ENSMUSG00000025932	16	1	8	29	427	11	72	100	0.203498	7.02895	Eya1	protein_coding
ENSMUSG00000026768	150	78	32	84	2663	487	10	633	0.203498	7.14559	Itga8	protein_coding
ENSMUSG00000026921	602	1232	539	938	647	268	366	546	0.203498	0.529778	Egfl7	protein_coding
ENSMUSG00000027832	760	1062	208	38	14812	1764	469	3441	0.203498	6.62879	Ptx3	protein_coding
ENSMUSG00000028885	41	32	25	58	422	63	37	125	0.203498	2.85678	Smpdl3b	protein_coding
ENSMUSG00000031344	5	1	0	1	107	7	3	19	0.203498	11.1328	Gabrq	protein_coding
ENSMUSG00000032193	177	313	121	138	2054	204	193	503	0.203498	2.6938	Ldlr	protein_coding
ENSMUSG00000032487	157	540	144	176	4022	333	125	2104	0.203498	4.80441	Ptgs2	protein_coding
ENSMUSG00000035403	4	25	5	4	293	13	11	51	0.203498	6.20493	Crb2	protein_coding
ENSMUSG00000039116	40	93	42	87	1038	84	49	276	0.203498	3.61563	Adgrg6	protein_coding
ENSMUSG00000047414	135	122	186	303	3557	227	188	814	0.203498	3.83863	Flrt2	protein_coding
ENSMUSG00000049775	5601	7052	5630	7648	59438	6910	6765	13994	0.203498	2.25548	Tmsb4x	protein_coding
ENSMUSG00000055963	97	86	111	91	366	146	129	167	0.203498	1.77941	Triqk	protein_coding
ENSMUSG00000073414	3	12	17	54	403	50	45	129	0.203498	5.06738	Mpig6b	protein_coding
ENSMUSG00000073650	1	1	0	0	65	1	7	4	0.203498	22.2747	Catip	protein_coding
ENSMUSG00000085786	0	2	2	1	199	4	0	21	0.203498	23.1434	Gm15987	lncRNA
ENSMUSG00000086806	0	0	4	0	74	5	4	46	0.203498	20.592	Gm13054	lncRNA
ENSMUSG00000105987	946	878	813	843	5942	865	936	2065	0.203498	2.01658	AI506816	lncRNA
ENSMUSG00000018372	248	293	249	317	463	133	153	179	0.206243	0.694503	Cep95	protein_coding
ENSMUSG00000028600	395	531	295	554	4603	470	332	3137	0.206243	3.59527	Podn	protein_coding
ENSMUSG00000019817	94	144	108	135	1357	293	41	908	0.207141	4.14433	Plagl1	protein_coding
ENSMUSG00000037362	269	23	98	242	3905	785	83	1354	0.207141	6.36658	Ccn3	protein_coding
ENSMUSG00000054675	191	589	90	355	8910	328	275	1123	0.207141	5.14217	Tmem119	protein_coding
ENSMUSG00000038387	745	1059	651	870	3589	754	778	1258	0.207308	1.49829	Rras	protein_coding
ENSMUSG00000024235	402	299	346	258	3195	619	335	612	0.207665	2.46598	Map3k8	protein_coding
ENSMUSG00000051048	0	0	1	1	85	0	4	23	0.207665	31.9905	P4ha3	protein_coding
ENSMUSG00000102918	580	302	498	567	5041	751	536	1340	0.209504	2.61374	Pcdhgc3	protein_coding
ENSMUSG00000026536	187	115	163	159	1980	250	177	340	0.210653	2.7624	Ifi211	protein_coding
ENSMUSG00000027368	58	65	21	24	2240	67	22	103	0.212584	7.28369	Dusp2	protein_coding
ENSMUSG00000045795	540	1202	456	639	935	296	316	431	0.214597	0.617604	Whamm	protein_coding
ENSMUSG00000044103	12	10	1	18	318	9	16	97	0.214995	6.7428	Il1f9	protein_coding
ENSMUSG00000027399	0	4	1	1	243	4	0	20	0.215812	24.17	Il1a	protein_coding
ENSMUSG00000019518	340	1116	369	534	574	210	250	260	0.218853	0.512855	Ap4m1	protein_coding
ENSMUSG00000026043	1059	849	568	1024	11274	971	621	5933	0.218853	3.719	Col3a1	protein_coding
ENSMUSG00000034422	458	444	386	415	4494	553	476	739	0.218853	2.37918	Parp14	protein_coding
ENSMUSG00000058626	0	144	15	52	2	4	0	0	0.218853	0.0339925	Capn11	protein_coding
ENSMUSG00000033730	7	2	13	5	453	16	5	29	0.219423	8.70596	Egr3	protein_coding
ENSMUSG00000039936	121	175	126	213	3301	231	153	331	0.219532	3.62977	Pik3cd	protein_coding
ENSMUSG00000030325	2	0	1	0	165	4	5	1	0.222316	26.2287	Klrb1c	protein_coding
ENSMUSG00000037820	16823	11872	12690	13029	58073	15950	17207	23907	0.222316	1.69146	Tgm2	protein_coding
ENSMUSG00000053964	129	382	117	78	63	70	30	21	0.222316	0.281094	Lgals4	protein_coding
ENSMUSG00000056054	492	395	341	1413	9458	810	862	3505	0.222316	3.74304	S100a8	protein_coding
ENSMUSG00000001349	126	17	21	70	2029	215	10	868	0.222583	8.39386	Cnn1	protein_coding
ENSMUSG00000071713	301	282	235	228	4672	325	204	883	0.223592	3.44249	Csf2rb	protein_coding
ENSMUSG00000031239	251	51	238	219	7164	466	196	515	0.224066	5.54149	Itm2a	protein_coding
ENSMUSG00000024300	28	52	8	53	727	35	38	206	0.224397	4.66693	Myo1f	protein_coding
ENSMUSG00000032915	0	1	1	1	128	5	0	8	0.224602	24.1151	Adgre4	protein_coding
ENSMUSG00000050721	677	466	454	459	4662	635	606	1065	0.225671	2.27276	Plekho2	protein_coding
ENSMUSG00000002983	376	421	191	265	4349	411	321	670	0.226991	2.88266	Relb	protein_coding
ENSMUSG00000086607	4	24	2	4	1	0	0	1	0.226991	0.0586702	4930511M06Rik	lncRNA
ENSMUSG00000047909	210	473	221	309	303	118	159	183	0.227392	0.589199	Ankrd16	protein_coding
ENSMUSG00000022534	6	17	5	7	292	21	2	55	0.227426	6.53621	Mefv	protein_coding
ENSMUSG00000037280	21	20	16	20	1565	13	5	71	0.229022	9.95452	Galnt6	protein_coding
ENSMUSG00000047180	86	136	49	88	1179	148	81	173	0.229022	2.88709	Neurl3	protein_coding
ENSMUSG00000094910	12	23	9	14	158	19	10	131	0.229022	4.34141	D430019H16Rik	protein_coding
ENSMUSG00000095788	1	7	0	3	92	8	4	19	0.229022	7.69734	Sirpb1a	protein_coding
ENSMUSG00000029022	348	750	335	369	719	196	186	226	0.232347	0.612534	Miip	protein_coding
ENSMUSG00000033585	128	88	152	259	1331	325	156	503	0.233773	2.71117	Ndn	protein_coding
ENSMUSG00000033882	1	0	1	0	12	6	4	6	0.233773	12.1744	Rbm46	protein_coding
ENSMUSG00000037418	20	40	11	44	1008	36	19	105	0.233773	5.62122	Best1	protein_coding
ENSMUSG00000040488	8324	2620	6405	6984	64870	11636	7106	21195	0.233773	2.921	Ltbp4	protein_coding
ENSMUSG00000051951	7	4	5	1	84	17	8	11	0.233773	4.73992	Xkr4	protein_coding
ENSMUSG00000103088	101	71	59	80	543	137	69	177	0.233773	2.21511	Pcdhgb6	protein_coding
ENSMUSG00000103865	5	5	2	12	197	6	14	23	0.233773	5.77457	Gm37416	TEC
ENSMUSG00000063873	51	29	26	50	1450	61	34	89	0.234428	5.31833	Slc24a3	protein_coding
ENSMUSG00000063234	8	3	5	4	166	5	11	22	0.234456	5.63682	Gpr84	protein_coding
ENSMUSG00000042228	698	983	482	794	6222	812	719	1440	0.235074	2.15371	Lyn	protein_coding
ENSMUSG00000021583	1524	1728	1472	1589	8150	1809	1656	2023	0.236259	1.6216	Erap1	protein_coding
ENSMUSG00000027439	2001	1961	1850	2250	1814	986	1043	1181	0.236259	0.580776	Gzf1	protein_coding
ENSMUSG00000032135	781	538	462	626	3147	786	639	1184	0.236259	1.83972	Mcam	protein_coding
ENSMUSG00000039145	33	32	41	64	2035	30	14	329	0.236259	7.35894	Camk1d	protein_coding
ENSMUSG00000099137	71	342	117	59	56	26	39	59	0.236259	0.315742	Gm10603	lncRNA
ENSMUSG00000055897	119	511	126	181	249	70	61	73	0.2364	0.419673	Ppp4r1l-ps	transcribed_unprocessed_pseudogene
ENSMUSG00000107568	34	25	23	43	649	51	31	76	0.237388	3.72346	Gm18840	unprocessed_pseudogene
ENSMUSG00000024942	880	1209	884	1017	3682	910	1079	1129	0.238575	1.3703	Capn1	protein_coding
ENSMUSG00000027574	25	3	10	33	627	53	33	42	0.238575	5.81173	Nkain4	protein_coding
ENSMUSG00000052212	21	20	16	105	1606	60	39	191	0.238575	6.33985	Cd177	protein_coding
ENSMUSG00000067818	685	1260	331	804	9846	936	412	5622	0.238575	4.04269	Myl9	protein_coding
ENSMUSG00000026896	232	271	203	181	2314	345	204	389	0.238643	2.42109	Ifih1	protein_coding
ENSMUSG00000027996	18	31	4	17	269	39	13	72	0.239769	3.97402	Sfrp2	protein_coding
ENSMUSG00000022515	287	1475	235	429	473	115	98	251	0.240306	0.34591	Anks3	protein_coding
ENSMUSG00000005611	168	145	152	222	2019	227	113	953	0.240351	3.31169	Irag1	protein_coding
ENSMUSG00000030516	1827	2234	1970	2235	7333	2169	1874	3600	0.240753	1.4867	Tjp1	protein_coding
ENSMUSG00000032691	21	64	21	55	445	53	37	142	0.240753	3.02233	Nlrp3	protein_coding
ENSMUSG00000023078	98	34	122	1373	22195	615	300	6880	0.241343	10.9274	Cxcl13	protein_coding
ENSMUSG00000111343	2	4	1	4	26	8	6	11	0.241872	3.89748	Gm47175	TEC
ENSMUSG00000032525	949	1886	941	1417	1846	572	438	935	0.242253	0.621531	Nktr	protein_coding
ENSMUSG00000048218	116	140	199	301	1743	236	265	457	0.244337	2.46822	Amigo2	protein_coding
ENSMUSG00000000982	14	68	14	59	623	29	71	175	0.244404	4.0511	Ccl3	protein_coding
ENSMUSG00000002588	16	18	25	5	1626	36	1	51	0.244404	12.1572	Pon1	protein_coding
ENSMUSG00000021109	2616	3572	1644	1736	17910	3117	2323	4197	0.244404	2.07709	Hif1a	protein_coding
ENSMUSG00000023903	1	8	1	6	299	2	7	16	0.244404	10.7893	Mmp25	protein_coding
ENSMUSG00000026656	1148	1541	953	1000	9245	1317	1082	2149	0.244404	2.05797	Fcgr2b	protein_coding
ENSMUSG00000050440	95	0	87	125	3382	428	19	2794	0.244404	14.8959	Hamp	protein_coding
ENSMUSG00000026430	93	190	68	96	4688	151	57	233	0.244993	5.95818	Rassf5	protein_coding
ENSMUSG00000095298	7	1	0	3	170	25	2	13	0.247473	10.9338	Gm12407	unprocessed_pseudogene
ENSMUSG00000028133	48	153	44	43	85	18	16	20	0.247579	0.39034	Rwdd3	protein_coding
ENSMUSG00000004552	11	15	11	11	867	20	1	51	0.248768	9.54535	Ctse	protein_coding
ENSMUSG00000021738	956	1455	925	911	1487	627	502	726	0.248768	0.696568	Atxn7	protein_coding
ENSMUSG00000004359	1	0	2	9	307	15	4	8	0.249534	13.6304	Spic	protein_coding
ENSMUSG00000017057	2111	1540	1822	1509	9580	2290	2021	2971	0.249534	1.81253	Il13ra1	protein_coding
ENSMUSG00000021998	554	1467	322	780	15175	810	743	2220	0.249534	3.74898	Lcp1	protein_coding
ENSMUSG00000056220	94	240	133	240	2277	244	109	771	0.249534	3.29081	Pla2g4a	protein_coding
ENSMUSG00000102861	3	0	1	0	9	8	10	13	0.249534	9.69134	Gm37637	lncRNA
ENSMUSG00000030111	61	16	17	82	1603	119	14	296	0.252335	6.50459	A2m	protein_coding
ENSMUSG00000003153	106	137	128	225	1722	151	176	398	0.253443	2.66752	Slc2a3	protein_coding
ENSMUSG00000102742	17	11	23	30	221	48	20	60	0.253443	3.00627	Pcdhga11	protein_coding
ENSMUSG00000031089	186	6	48	56	3066	400	130	192	0.253778	6.94735	Slc6a14	protein_coding
ENSMUSG00000003665	144	108	76	139	1894	126	59	985	0.254558	4.40887	Has1	protein_coding
ENSMUSG00000014599	1124	827	1095	1567	7009	1398	1272	3242	0.255425	2.10565	Csf1	protein_coding
ENSMUSG00000033355	107	85	85	92	1957	170	85	159	0.259402	3.60722	Rtp4	protein_coding
ENSMUSG00000017466	2801	2416	2462	3613	27219	4139	2644	5505	0.259536	2.32095	Timp2	protein_coding
ENSMUSG00000021514	285	648	403	366	681	179	176	268	0.259536	0.633609	Zfp369	protein_coding
ENSMUSG00000039377	83	86	64	54	454	73	97	116	0.263304	1.90212	Hlx	protein_coding
ENSMUSG00000002458	133	189	116	138	1512	139	142	346	0.264071	2.44441	Rgs19	protein_coding
ENSMUSG00000001494	2	0	1	12	323	47	0	73	0.264547	18.395	Sost	protein_coding
ENSMUSG00000035121	13	163	22	30	28	9	9	10	0.264547	0.235794	Neil2	protein_coding
ENSMUSG00000059430	11	1	2	8	537	26	0	54	0.264547	13.959	Actg2	protein_coding
ENSMUSG00000075286	0	0	2	3	28	10	3	12	0.264547	8.26009	Gm1968	lncRNA
ENSMUSG00000048915	180	171	210	279	1263	256	211	536	0.269923	2.0219	Efna5	protein_coding
ENSMUSG00000051506	79	118	64	89	2775	94	66	197	0.27016	4.70636	Wdfy4	protein_coding
ENSMUSG00000026080	9	14	11	5	718	17	2	22	0.271567	9.25524	Chst10	protein_coding
ENSMUSG00000026223	2705	4166	2753	2990	10737	2747	2979	3620	0.271567	1.292	Itm2c	protein_coding
ENSMUSG00000027446	4	0	0	1	136	11	1	11	0.271567	16.4443	Cstdc2	protein_coding
ENSMUSG00000027479	2964	3761	2633	2843	11154	2854	2813	3727	0.271567	1.34363	Mapre1	protein_coding
ENSMUSG00000031494	17	51	4	8	845	41	28	25	0.271567	6.76132	Cd209a	protein_coding
ENSMUSG00000031662	26	53	30	41	1253	22	36	127	0.271567	5.12487	Snx20	protein_coding
ENSMUSG00000034459	72	88	73	49	1497	150	64	102	0.271567	3.69167	Ifit1	protein_coding
ENSMUSG00000039745	1062	2147	976	1202	1524	558	786	780	0.271567	0.628575	Htatip2	protein_coding
ENSMUSG00000058099	148	121	137	210	1857	191	130	521	0.271567	2.82557	Nfam1	protein_coding
ENSMUSG00000046245	15	28	9	68	508	22	57	200	0.27266	4.55491	Pilra	protein_coding
ENSMUSG00000048865	137	135	101	141	4750	159	81	276	0.272773	5.14801	Arhgap30	protein_coding
ENSMUSG00000062822	624	1476	771	962	1516	365	445	644	0.27379	0.650334	4833420G17Rik	protein_coding
ENSMUSG00000013629	426	483	506	584	3359	500	497	1197	0.275676	1.99056	Cad	protein_coding
ENSMUSG00000032000	851	627	414	546	7634	1003	619	1070	0.275676	2.6791	Birc3	protein_coding
ENSMUSG00000031706	534	803	456	494	957	320	240	367	0.276546	0.690922	Rfx1	protein_coding
ENSMUSG00000034783	3	0	0	1	139	2	0	65	0.276546	30.4985	Cd207	protein_coding
ENSMUSG00000022114	364	451	319	444	1143	433	385	523	0.27911	1.36047	Spry2	protein_coding
ENSMUSG00000021025	4169	3818	2681	3111	28649	4982	3544	5077	0.27957	2.10529	Nfkbia	protein_coding
ENSMUSG00000004896	142	336	115	201	238	88	80	106	0.279852	0.579956	Rrnad1	protein_coding
ENSMUSG00000026679	7	12	10	15	150	28	6	41	0.279852	3.55137	Enkur	protein_coding
ENSMUSG00000038126	400	632	457	549	924	278	217	285	0.279852	0.676959	Mphosph9	protein_coding
ENSMUSG00000001025	389	365	243	671	4634	469	403	1398	0.280219	2.76871	S100a6	protein_coding
ENSMUSG00000021704	209	603	183	230	349	93	112	164	0.280219	0.519374	Mtx3	protein_coding
ENSMUSG00000025017	47	98	72	161	1446	145	80	266	0.280219	3.23555	Pik3ap1	protein_coding
ENSMUSG00000030589	13	10	7	15	114	11	13	90	0.280752	3.86188	Rasgrp4	protein_coding
ENSMUSG00000047945	248	756	165	241	6975	486	364	641	0.281275	3.70983	Marcksl1	protein_coding
ENSMUSG00000063193	2	3	1	8	72	12	2	32	0.281974	6.11889	Cd300lb	protein_coding
ENSMUSG00000073530	9	4	14	18	429	26	30	10	0.281974	5.77331	Pappa2	protein_coding
ENSMUSG00000026247	0	3	1	0	58	3	3	9	0.282518	11.6588	Ecel1	protein_coding
ENSMUSG00000030921	196	193	212	174	2536	279	211	321	0.284808	2.64661	Trim30a	protein_coding
ENSMUSG00000020374	7	3	3	3	57	9	4	28	0.285497	4.40537	Rasgef1c	protein_coding
ENSMUSG00000022864	120	77	165	104	2351	191	121	272	0.285497	3.50506	D16Ertd472e	protein_coding
ENSMUSG00000051790	256	267	229	247	1190	314	207	452	0.285497	1.67946	Nlgn2	protein_coding
ENSMUSG00000101970	250	376	203	294	380	151	147	207	0.285497	0.704279	Chaserr	lncRNA
ENSMUSG00000023000	4	11	18	7	207	26	6	53	0.28643	4.62135	Dhh	protein_coding
ENSMUSG00000043004	123	153	150	231	2260	157	105	1083	0.288368	3.6918	Gng2	protein_coding
ENSMUSG00000030895	2	3	73	8	1143	593	29	9	0.289714	13.9652	Hpx	protein_coding
ENSMUSG00000048078	6	25	16	6	360	14	10	74	0.290199	5.19156	Tenm4	protein_coding
ENSMUSG00000020364	74	199	95	221	74	31	64	72	0.290319	0.407778	Zfp354a	protein_coding
ENSMUSG00000110071	0	0	1	0	14	3	1	10	0.290319	18.1204	Gm45512	TEC
ENSMUSG00000001525	3843	5085	3177	3736	34401	3879	3693	8321	0.291407	2.14329	Tubb5	protein_coding
ENSMUSG00000004187	123	354	104	147	142	74	73	71	0.291407	0.485793	Kifc2	protein_coding
ENSMUSG00000025213	59	54	46	93	454	73	61	240	0.291407	2.46584	Kazald1	protein_coding
ENSMUSG00000026069	12	4	22	19	311	25	17	69	0.291407	4.341	Il1rl1	protein_coding
ENSMUSG00000030579	217	241	208	339	2369	268	215	795	0.291407	2.47126	Tyrobp	protein_coding
ENSMUSG00000031207	5371	4812	4464	5097	33261	5635	4790	8681	0.291407	1.86683	Msn	protein_coding
ENSMUSG00000040037	30	38	26	51	526	44	34	94	0.291407	2.99898	Negr1	protein_coding
ENSMUSG00000045551	84	44	56	239	1966	113	114	740	0.291407	4.45261	Fpr1	protein_coding
ENSMUSG00000071005	1	1	0	0	5	5	4	12	0.292307	13.3735	Ccl19	protein_coding
ENSMUSG00000072949	975	20991	2028	2122	497	875	1028	1176	0.293029	0.182121	Acot1	protein_coding
ENSMUSG00000026171	740	1445	713	716	1138	431	506	468	0.294152	0.638597	Rnf25	protein_coding
ENSMUSG00000034751	1091	756	686	914	5617	1003	804	2609	0.294152	2.14803	Mast4	protein_coding
ENSMUSG00000025931	75	65	56	91	567	86	69	163	0.29564	2.1591	Paqr8	protein_coding
ENSMUSG00000024580	1198	3854	1125	1242	1153	663	785	615	0.296448	0.447524	Grpel2	protein_coding
ENSMUSG00000046434	2747	3407	2376	2981	14247	2726	2750	4090	0.296448	1.54945	Hnrnpa1	protein_coding
ENSMUSG00000030342	1594	2322	1627	2211	15141	2504	1382	4508	0.3	2.14134	Cd9	protein_coding
ENSMUSG00000051159	9	22	19	14	115	18	19	56	0.3	2.50715	Cited1	protein_coding
ENSMUSG00000016024	1933	824	2040	1306	19598	2710	1243	6257	0.300309	3.12276	Lbp	protein_coding
ENSMUSG00000031328	2668	4588	1759	2569	32838	4331	1742	7834	0.300309	2.73388	Flna	protein_coding
ENSMUSG00000005465	91	47	93	122	1238	136	78	299	0.300857	3.08541	Il27ra	protein_coding
ENSMUSG00000026347	46	92	21	120	2623	121	1	1312	0.300857	9.92651	Tmem163	protein_coding
ENSMUSG00000021613	4	3	12	33	3	0	0	3	0.301517	0.0877274	Hapln1	protein_coding
ENSMUSG00000037463	2	3	1	3	16	9	5	11	0.301517	4.16049	Fbxo27	protein_coding
ENSMUSG00000091968	7	83	7	16	13	0	3	4	0.301517	0.146607	Gm17115	lncRNA
ENSMUSG00000028139	5	1	2	7	76	13	11	7	0.301866	4.77155	Riiad1	protein_coding
ENSMUSG00000044566	44	61	42	43	32	22	23	21	0.302767	0.494091	Cage1	protein_coding
ENSMUSG00000051166	214	845	141	164	193	112	81	89	0.302767	0.35604	Eml5	protein_coding
ENSMUSG00000037321	267	406	151	146	6098	387	249	304	0.304328	4.06403	Tap1	protein_coding
ENSMUSG00000046157	80	81	56	91	2060	92	65	153	0.304345	4.08875	Tmem229b	protein_coding
ENSMUSG00000078795	0	0	1	1	45	2	10	1	0.304345	17.9755	Ceacam15	protein_coding
ENSMUSG00000022971	661	737	655	701	4619	706	665	1220	0.304702	1.83955	Ifnar2	protein_coding
ENSMUSG00000028633	1777	2117	1501	1579	10694	1695	1578	3403	0.304702	1.8017	Ctps	protein_coding
ENSMUSG00000053310	55	56	196	515	2760	375	437	1306	0.304702	4.29677	Nrgn	protein_coding
ENSMUSG00000061100	105	54	58	45	2546	108	28	191	0.304702	5.44803	Retnla	protein_coding
ENSMUSG00000062488	19	49	17	34	251	37	46	42	0.304702	2.33784	Ifit3b	protein_coding
ENSMUSG00000091243	81	174	83	97	1051	95	90	436	0.304702	2.74445	Vgll3	protein_coding
ENSMUSG00000018427	358	2401	448	650	819	229	231	315	0.305349	0.377647	Ypel2	protein_coding
ENSMUSG00000018774	65	94	103	126	2133	114	77	256	0.305349	3.68798	Cd68	protein_coding
ENSMUSG00000020826	34	9	25	42	761	25	49	90	0.305349	4.50925	Nos2	protein_coding
ENSMUSG00000026786	97	75	62	142	2723	96	79	247	0.305349	4.38456	Apbb1ip	protein_coding
ENSMUSG00000038147	43	12	44	125	1932	64	87	201	0.305349	5.34941	Cd84	protein_coding
ENSMUSG00000042677	733	363	300	285	6674	965	500	634	0.305349	3.18874	Zc3h12a	protein_coding
ENSMUSG00000052031	414	664	312	481	470	236	262	222	0.305349	0.603841	Tagap1	protein_coding
ENSMUSG00000054293	0	6	2	3	198	8	2	7	0.305349	10.557	P2ry10b	protein_coding
ENSMUSG00000079534	2	1	2	4	91	1	2	41	0.305349	9.33077	Pwwp4c	protein_coding
ENSMUSG00000008932	3	0	0	6	104	4	2	78	0.305725	14.4465	Slc1a7	protein_coding
ENSMUSG00000026754	669	829	599	705	1045	414	402	537	0.305725	0.75285	Golga1	protein_coding
ENSMUSG00000039323	9	16	0	9	383	24	1	115	0.305725	10.0803	Igfbp2	protein_coding
ENSMUSG00000023951	2513	3993	1885	3296	1714	970	1449	1807	0.306127	0.513512	Vegfa	protein_coding
ENSMUSG00000020901	240	239	166	346	3762	278	217	638	0.306779	2.97646	Pik3r5	protein_coding
ENSMUSG00000085272	276	3	364	739	9365	1038	444	5984	0.307257	8.30708	Sbk3	protein_coding
ENSMUSG00000018334	194	249	167	254	2364	317	165	415	0.307706	2.45577	Ksr1	protein_coding
ENSMUSG00000034538	57	113	67	78	131	34	32	40	0.307706	0.613993	Zfp418	protein_coding
ENSMUSG00000010066	79	14	217	306	5129	236	76	2092	0.307784	7.28058	Cacna2d2	protein_coding
ENSMUSG00000063564	150	131	93	134	1050	284	78	296	0.307784	2.46073	Col23a1	protein_coding
ENSMUSG00000065987	2	1	5	2	167	5	1	17	0.307784	9.28825	Cd209b	protein_coding
ENSMUSG00000019461	528	742	399	472	2261	483	503	818	0.308145	1.49886	Plscr3	protein_coding
ENSMUSG00000048621	2	12	0	8	187	21	5	21	0.308145	7.00275	Gm6377	protein_coding
ENSMUSG00000069893	4	15	13	5	95	21	16	17	0.308145	3.01747	9930111J21Rik1	protein_coding
ENSMUSG00000028028	58	79	49	79	801	83	50	167	0.308811	2.67514	Alpk1	protein_coding
ENSMUSG00000036572	248	608	317	442	621	192	154	237	0.30961	0.629186	Upf3b	protein_coding
ENSMUSG00000027198	2121	2820	2036	2463	6851	1903	2125	2776	0.310294	1.19845	Ext2	protein_coding
ENSMUSG00000016458	249	275	156	115	2334	246	280	297	0.31695	2.56355	Wt1	protein_coding
ENSMUSG00000028841	359	326	254	399	178	74	209	121	0.316956	0.427963	Cnksr1	protein_coding
ENSMUSG00000079484	33	53	56	56	23	14	21	28	0.316956	0.421624	Phyhd1	protein_coding
ENSMUSG00000029082	91	257	81	248	1888	197	159	466	0.318257	2.76586	Bst1	protein_coding
ENSMUSG00000052727	174	142	149	207	2043	188	113	747	0.318402	3.00701	Map1b	protein_coding
ENSMUSG00000056612	697	675	643	812	2979	587	1043	1112	0.318402	1.61275	Ppp1r14b	protein_coding
ENSMUSG00000023034	486	646	431	274	3208	422	507	1159	0.318494	2.09803	Nr4a1	protein_coding
ENSMUSG00000030793	279	207	294	239	2508	256	411	434	0.318494	2.30048	Pycard	protein_coding
ENSMUSG00000031849	115	23	139	162	2136	382	61	538	0.318494	4.44591	Comp	protein_coding
ENSMUSG00000056071	1012	872	642	2331	13990	1392	1255	4793	0.318494	2.98676	S100a9	protein_coding
ENSMUSG00000074482	48	46	33	35	180	52	57	52	0.318494	1.72006	Gm16589	processed_pseudogene
ENSMUSG00000009292	3	1	5	7	302	2	5	16	0.320019	9.36339	Trpm2	protein_coding
ENSMUSG00000018008	201	342	218	241	2529	308	212	454	0.320019	2.30013	Cyth4	protein_coding
ENSMUSG00000031320	13432	18431	12046	14710	62213	12891	14795	17722	0.320803	1.41969	Rps4x	protein_coding
ENSMUSG00000038637	173	451	171	168	259	98	111	102	0.320803	0.544941	Lrrc56	protein_coding
ENSMUSG00000051113	69	107	24	47	50	13	22	31	0.321429	0.424936	Fam71e1	protein_coding
ENSMUSG00000001036	1209	1228	1077	1311	4298	1213	1119	1825	0.32301	1.41609	Epn2	protein_coding
ENSMUSG00000024940	1208	1173	1207	1420	6874	1478	1177	2002	0.32301	1.69747	Ltbp3	protein_coding
ENSMUSG00000025272	21	16	24	21	216	21	21	94	0.32301	2.93963	Tro	protein_coding
ENSMUSG00000029321	1142	524	1018	646	5642	1220	1103	2161	0.32301	2.21703	Slc10a6	protein_coding
ENSMUSG00000000823	633	1616	466	642	1070	347	284	384	0.3233	0.543982	Zfp512b	protein_coding
ENSMUSG00000024830	654	1229	622	622	954	363	455	463	0.3233	0.654872	Rps6kb2	protein_coding
ENSMUSG00000026357	6	10	35	45	334	35	43	148	0.3233	4.02501	Rgs18	protein_coding
ENSMUSG00000031153	906	1173	773	962	1556	509	636	721	0.3233	0.780079	Gripap1	protein_coding
ENSMUSG00000032097	5054	5751	4877	5166	15980	5026	4894	6547	0.3233	1.29077	Ddx6	protein_coding
ENSMUSG00000037681	6	0	2	3	186	11	1	21	0.3233	10.1006	Esyt3	protein_coding
ENSMUSG00000049036	1	1	0	0	66	4	1	2	0.3233	19.6035	Tmem121	protein_coding
ENSMUSG00000109036	3	2	4	9	49	7	8	29	0.3233	3.93042	2210406H18Rik	TEC
ENSMUSG00000031780	14	13	1	1	521	8	5	31	0.324069	9.82322	Ccl17	protein_coding
ENSMUSG00000031453	734	630	619	903	4899	792	740	1320	0.324276	1.89307	Rasa3	protein_coding
ENSMUSG00000001123	661	502	486	486	5883	630	679	826	0.324987	2.36413	Lgals9	protein_coding
ENSMUSG00000028163	1298	1779	1111	1295	10767	1515	1123	2623	0.328468	2.0143	Nfkb1	protein_coding
ENSMUSG00000042286	795	1230	704	1061	8018	1325	526	3166	0.328468	2.48308	Stab1	protein_coding
ENSMUSG00000049502	305	298	311	362	3217	420	330	499	0.328468	2.25438	Dtx3l	protein_coding
ENSMUSG00000112278	48	158	52	36	45	20	30	23	0.328468	0.397601	Gm30025	lncRNA
ENSMUSG00000022148	134	264	156	235	3290	219	171	399	0.328562	3.05867	Fyb	protein_coding
ENSMUSG00000027994	30	38	25	46	462	37	27	117	0.328562	2.96273	Mcub	protein_coding
ENSMUSG00000067586	235	250	116	209	2732	215	148	641	0.328562	2.91265	S1pr3	protein_coding
ENSMUSG00000075010	287	253	218	213	4294	339	390	241	0.328562	3.13336	AW112010	lncRNA
ENSMUSG00000035208	76	51	31	39	1333	83	27	126	0.328734	4.29464	Slfn8	protein_coding
ENSMUSG00000064109	5	9	10	8	318	15	4	19	0.328734	5.73003	Hcst	protein_coding
ENSMUSG00000052707	1489	2094	1331	2086	2565	1028	815	1259	0.328798	0.708559	Tnrc6a	protein_coding
ENSMUSG00000020057	279	230	277	314	4517	290	255	684	0.329964	3.00741	Dram1	protein_coding
ENSMUSG00000022865	929	1688	902	1059	4286	1089	1006	1514	0.331085	1.40033	Cxadr	protein_coding
ENSMUSG00000041827	15	28	9	3	343	33	25	15	0.331143	4.65566	Oasl1	protein_coding
ENSMUSG00000039997	161	135	105	136	2501	204	133	194	0.331755	3.20347	Ifi203	protein_coding
ENSMUSG00000018167	954	1692	1222	1929	1562	598	845	822	0.332282	0.604187	Stard3	protein_coding
ENSMUSG00000041773	663	887	781	772	7958	791	591	2277	0.333169	2.45503	Enc1	protein_coding
ENSMUSG00000073489	365	273	347	376	5431	410	298	809	0.333169	2.95358	Ifi204	protein_coding
ENSMUSG00000085028	13	67	8	8	12	2	5	4	0.333169	0.221157	Slc2a4rg-ps	transcribed_unitary_pseudogene
ENSMUSG00000036377	57	5	62	86	1283	86	29	642	0.334036	6.0794	Cracd	protein_coding
ENSMUSG00000054181	34	61	25	26	50	12	6	13	0.334036	0.434029	A930012O16Rik	lncRNA
ENSMUSG00000087022	5	74	3	0	2	0	0	0	0.334036	0.0225372	9130024F11Rik	lncRNA
ENSMUSG00000021318	34	24	24	52	513	80	16	111	0.335072	3.45033	Gli3	protein_coding
ENSMUSG00000029168	16	25	14	14	176	20	13	68	0.335072	2.84478	Dpysl5	protein_coding
ENSMUSG00000054263	3176	3802	3559	3445	4782	2056	1974	2097	0.335072	0.686458	Lifr	protein_coding
ENSMUSG00000055799	242	347	236	298	819	266	258	452	0.335169	1.37245	Tcf7l1	protein_coding
ENSMUSG00000032024	30	52	42	64	534	71	27	167	0.335368	2.88288	Clmp	protein_coding
ENSMUSG00000020434	20	43	21	57	15	13	0	7	0.33586	0.229475	4921536K21Rik	protein_coding
ENSMUSG00000024691	130	77	119	111	1422	116	122	288	0.33708	2.71318	Fam111a	protein_coding
ENSMUSG00000035273	21	10	79	106	1062	112	85	260	0.338021	4.34519	Hpse	protein_coding
ENSMUSG00000006526	420	660	461	441	1869	483	445	633	0.338305	1.38634	Stimate	protein_coding
ENSMUSG00000025155	1134	3432	962	1150	1953	551	698	667	0.338305	0.5173	Dus1l	protein_coding
ENSMUSG00000079523	416	825	295	327	9460	578	371	830	0.338305	3.49805	Tmsb10	protein_coding
ENSMUSG00000049321	158	269	179	218	277	121	70	132	0.340331	0.633769	Zfp2	protein_coding
ENSMUSG00000087651	23	30	21	24	231	29	25	47	0.341002	2.30584	1500009L16Rik	protein_coding
ENSMUSG00000034796	10	43	9	27	22	2	1	5	0.3414	0.244486	Cpne7	protein_coding
ENSMUSG00000030772	663	733	962	1926	39248	1522	25	16777	0.341737	8.33734	Dkk3	protein_coding
ENSMUSG00000041483	547	584	472	463	3352	614	445	867	0.341737	1.81892	Zfp281	protein_coding
ENSMUSG00000049556	8	0	17	7	262	19	9	98	0.341737	7.10749	Lingo1	protein_coding
ENSMUSG00000058492	25	78	32	39	25	13	22	9	0.341737	0.39484	Scp2-ps2	transcribed_unprocessed_pseudogene
ENSMUSG00000086784	2797	8495	2558	3288	2154	1579	1804	1824	0.341737	0.461001	Isoc2a	protein_coding
ENSMUSG00000045409	358	696	338	426	712	237	238	319	0.34215	0.724235	Trim39	protein_coding
ENSMUSG00000037921	17	4	19	22	320	30	25	37	0.342604	3.83953	Ddx60	protein_coding
ENSMUSG00000048337	1	0	2	1	27	1	11	7	0.342998	8.33142	Npy4r	protein_coding
ENSMUSG00000112980	2	8	1	7	117	5	4	31	0.342998	5.68413	D430020J02Rik	lncRNA
ENSMUSG00000045827	489	565	476	612	2333	477	572	727	0.343955	1.47629	Serpinb9	protein_coding
ENSMUSG00000035493	509	669	405	464	5274	893	228	1673	0.34471	2.73458	Tgfbi	protein_coding
ENSMUSG00000054555	10	13	3	2	705	6	0	40	0.345935	13.1647	Adam12	protein_coding
ENSMUSG00000041859	220	156	187	153	2381	225	161	418	0.346076	2.68629	Mcm3	protein_coding
ENSMUSG00000081604	30	43	23	32	121	32	36	67	0.346512	1.6958	Gm11518	processed_pseudogene
ENSMUSG00000033576	14	43	5	11	1281	5	1	151	0.34652	10.8161	Apol6	protein_coding
ENSMUSG00000026980	69	65	55	106	2116	117	71	82	0.346522	4.22267	Ly75	protein_coding
ENSMUSG00000037798	1	0	7	1	50	124	1	1	0.346522	19.4637	Mat1a	protein_coding
ENSMUSG00000044854	5	6	16	8	93	17	27	14	0.346522	3.13949	1700056E22Rik	protein_coding
ENSMUSG00000033538	488	302	282	326	3853	552	342	598	0.347769	2.43932	Casp4	protein_coding
ENSMUSG00000034664	81	143	285	555	2624	358	472	1173	0.347769	3.18264	Itga2b	protein_coding
ENSMUSG00000030413	29	37	37	90	820	49	52	151	0.348221	3.34254	Pglyrp1	protein_coding
ENSMUSG00000015355	10	44	20	78	1312	56	24	98	0.350013	5.3155	Cd48	protein_coding
ENSMUSG00000030846	1044	1791	993	1324	2427	719	762	909	0.351019	0.790832	Tial1	protein_coding
ENSMUSG00000096727	140	119	102	83	2502	171	127	127	0.351113	3.58284	Psmb9	protein_coding
ENSMUSG00000074677	8	0	0	4	98	15	5	37	0.353843	8.51638	Sirpb1c	protein_coding
ENSMUSG00000004709	13	37	5	19	363	26	7	111	0.353955	4.63526	Cd244a	protein_coding
ENSMUSG00000022543	70	52	50	63	63	13	31	34	0.353955	0.505078	4930451G09Rik	transcribed_unitary_pseudogene
ENSMUSG00000034009	15	0	25	19	887	34	2	281	0.354997	11.1222	Rxfp1	protein_coding
ENSMUSG00000000739	6	28	4	5	204	13	26	19	0.355312	4.1568	Sult5a1	protein_coding
ENSMUSG00000021952	480	703	414	442	2079	485	492	621	0.358668	1.42532	Xpo4	protein_coding
ENSMUSG00000004296	0	1	0	0	106	5	1	0	0.358716	44.7634	Il12b	protein_coding
ENSMUSG00000026163	4	1	11	19	266	17	0	315	0.358716	12.5114	Sphkap	protein_coding
ENSMUSG00000026321	29	55	39	27	700	73	17	97	0.358716	3.56715	Tnfrsf11a	protein_coding
ENSMUSG00000038485	1278	2177	1179	1205	2556	741	713	1074	0.358716	0.732515	Socs7	protein_coding
ENSMUSG00000046006	4	1	1	2	90	7	0	27	0.358716	9.30325	Gapt	protein_coding
ENSMUSG00000024659	1195	663	1099	1875	19886	1727	1068	3002	0.361089	3.09461	Anxa1	protein_coding
ENSMUSG00000028480	77	120	68	125	1722	93	62	313	0.361089	3.33089	Glipr2	protein_coding
ENSMUSG00000035671	630	806	600	800	2408	578	691	993	0.361089	1.33579	Zswim4	protein_coding
ENSMUSG00000037138	42	16	43	46	1844	29	20	100	0.361089	6.2135	Aff3	protein_coding
ENSMUSG00000041308	882	1182	592	635	8441	1460	575	1363	0.361089	2.4254	Sntb2	protein_coding
ENSMUSG00000041481	383	1202	194	358	9654	849	364	1137	0.361089	3.58941	Serpina3g	protein_coding
ENSMUSG00000055305	216	815	285	445	418	131	197	235	0.361089	0.521646	Zfp93	protein_coding
ENSMUSG00000018820	858	1624	719	1035	1672	566	554	691	0.364752	0.719899	Zfyve27	protein_coding
ENSMUSG00000021209	22	248	38	43	67	17	12	17	0.364752	0.282015	Ppp4r4	protein_coding
ENSMUSG00000024990	24	124	13	16	1728	101	9	119	0.364752	6.58129	Rbp4	protein_coding
ENSMUSG00000029084	458	352	365	661	5401	459	468	1147	0.364752	2.54874	Cd38	protein_coding
ENSMUSG00000056708	925	1050	885	953	3945	955	990	4659	0.364752	2.37539	Ier5	protein_coding
ENSMUSG00000079017	382	481	361	553	15203	246	263	1317	0.364752	4.84083	Ifi27l2a	protein_coding
ENSMUSG00000005034	2275	2586	2057	2203	7433	2158	2323	2582	0.365001	1.303	Prkacb	protein_coding
ENSMUSG00000005360	72	130	39	37	3224	59	10	279	0.365001	6.69524	Slc1a3	protein_coding
ENSMUSG00000020077	1016	1091	832	812	12368	977	831	1927	0.365001	2.5912	Srgn	protein_coding
ENSMUSG00000031610	1	5	1	2	19	10	4	9	0.365001	4.24666	Scrg1	protein_coding
ENSMUSG00000067629	36	112	52	51	100	12	17	19	0.365001	0.434845	Syngap1	protein_coding
ENSMUSG00000073063	0	1	3	7	107	4	5	24	0.365001	7.51283	Hbq1b	protein_coding
ENSMUSG00000078700	8	15	5	17	224	13	6	59	0.365001	4.24956	D030028A08Rik	lncRNA
ENSMUSG00000079014	110	48	89	95	1941	77	53	432	0.365115	4.06371	Serpina3i	protein_coding
ENSMUSG00000025372	800	2214	817	852	1497	420	480	704	0.367024	0.584283	Baiap2	protein_coding
ENSMUSG00000033416	1834	6492	2057	2942	2656	1196	1479	1685	0.367024	0.521642	Gucd1	protein_coding
ENSMUSG00000036136	89	569	84	27	4493	344	192	568	0.367024	4.85643	Fam110c	protein_coding
ENSMUSG00000066026	1124	13755	1770	2908	1986	702	1371	1395	0.367024	0.299241	Dhrs3	protein_coding
ENSMUSG00000020181	12	25	3	14	149	23	9	69	0.370856	3.55242	Nav3	protein_coding
ENSMUSG00000020155	31	10	3	16	360	44	6	86	0.37172	5.09546	Kcnmb1	protein_coding
ENSMUSG00000020493	6	9	24	8	481	16	10	31	0.37172	5.56418	Prr11	protein_coding
ENSMUSG00000021327	942	1376	878	1023	1066	601	602	520	0.37172	0.628689	Zkscan3	protein_coding
ENSMUSG00000021396	0	2	0	2	77	7	1	3	0.37172	12.9971	Nxnl2	protein_coding
ENSMUSG00000026213	546	1148	655	717	1185	408	428	413	0.37172	0.692046	Stk11ip	protein_coding
ENSMUSG00000038608	51	108	30	77	2512	64	21	171	0.37172	5.44275	Dock10	protein_coding
ENSMUSG00000040363	879	954	814	838	2650	777	921	1148	0.37172	1.31569	Bcor	protein_coding
ENSMUSG00000051413	199	328	198	256	2304	287	237	350	0.37172	2.14516	Plagl2	protein_coding
ENSMUSG00000053030	2	0	2	0	59	9	1	7	0.37172	10.8925	Spink2	protein_coding
ENSMUSG00000102691	5	13	4	2	0	0	1	1	0.37172	0.0886643	Gm37780	TEC
ENSMUSG00000058794	15	7	17	72	402	34	53	168	0.372072	4.09489	Nfe2	protein_coding
ENSMUSG00000085180	7	97	1	5	10	1	1	2	0.372072	0.105734	AI838599	lncRNA
ENSMUSG00000002985	7764	9470	7135	11294	85846	10681	6144	21952	0.372262	2.31668	Apoe	protein_coding
ENSMUSG00000000244	10	5	3	16	559	21	2	10	0.372361	8.27569	Tspan32	protein_coding
ENSMUSG00000020589	217	164	243	357	2893	305	175	906	0.372361	2.80918	Cyria	protein_coding
ENSMUSG00000027015	12	37	3	18	451	37	14	31	0.372361	4.65661	Cybrd1	protein_coding
ENSMUSG00000027859	119	98	99	84	459	181	75	307	0.372361	2.11864	Ngf	protein_coding
ENSMUSG00000030231	678	2076	505	700	1089	390	286	443	0.372361	0.503794	Plekha5	protein_coding
ENSMUSG00000030844	102	117	128	193	2194	133	125	328	0.372361	2.99091	Rgs10	protein_coding
ENSMUSG00000031103	325	220	225	220	3804	302	203	575	0.372361	2.87216	Elf4	protein_coding
ENSMUSG00000032501	670	1408	587	832	4642	768	788	1971	0.372361	1.82515	Trib1	protein_coding
ENSMUSG00000033066	112	204	129	266	1933	187	138	515	0.372361	2.58432	Gas7	protein_coding
ENSMUSG00000038521	1069	1115	825	1457	17851	1397	844	2205	0.372361	2.90909	C1s1	protein_coding
ENSMUSG00000044469	32	52	34	26	402	48	45	47	0.372361	2.46912	Tnfaip8l1	protein_coding
ENSMUSG00000046844	19	1	1	3	960	0	3	64	0.372361	18.5761	Vat1l	protein_coding
ENSMUSG00000054514	18	26	10	21	19	2	2	10	0.372361	0.344776	Atad3aos	lncRNA
ENSMUSG00000058897	6	1	3	0	40	10	4	26	0.372361	5.95132	Col25a1	protein_coding
ENSMUSG00000078786	327	428	364	400	611	157	220	304	0.372361	0.712822	BC024978	protein_coding
ENSMUSG00000112300	8	141	0	9	10	1	0	2	0.372361	0.0638543	Gm47976	TEC
ENSMUSG00000113136	1	0	2	6	103	8	2	15	0.372361	8.02773	Gm19951	lncRNA
ENSMUSG00000018920	266	962	241	473	6693	565	407	1016	0.374414	2.91926	Cxcl16	protein_coding
ENSMUSG00000020400	1604	1199	1352	1539	15801	1706	1572	2264	0.375959	2.32646	Tnip1	protein_coding
ENSMUSG00000103983	5	17	6	2	3	1	0	1	0.376484	0.140333	Gm20045	lncRNA
ENSMUSG00000026764	27	98	35	16	566	60	53	92	0.376831	3.00749	Kif5c	protein_coding
ENSMUSG00000019978	949	716	894	999	7892	1248	634	2306	0.377188	2.28211	Epb41l2	protein_coding
ENSMUSG00000053475	77	33	99	88	532	111	96	239	0.377188	2.40822	Tnfaip6	protein_coding
ENSMUSG00000031227	222	215	244	192	963	334	216	315	0.377663	1.67227	Magee1	protein_coding
ENSMUSG00000023224	3501	4235	3152	4979	32792	4481	3371	7120	0.379117	2.02826	Serping1	protein_coding
ENSMUSG00000029452	267	2247	245	422	137	143	234	183	0.379166	0.27331	Tmem116	protein_coding
ENSMUSG00000056498	77	28	49	85	1195	72	73	135	0.379184	3.42029	Tmem154	protein_coding
ENSMUSG00000026797	494	389	380	438	1939	466	415	718	0.381079	1.59912	Stxbp1	protein_coding
ENSMUSG00000111368	1	33	8	1	2	0	1	0	0.381079	0.0615693	Gm47889	lncRNA
ENSMUSG00000011008	101	60	26	10	1291	102	71	88	0.381314	4.42025	Mcoln2	protein_coding
ENSMUSG00000020272	126	152	102	163	2276	123	127	277	0.382209	2.97204	Stk10	protein_coding
ENSMUSG00000036943	534	376	432	465	4627	623	367	937	0.382209	2.32138	Rab8b	protein_coding
ENSMUSG00000111278	1	0	0	0	27	2	0	19	0.382209	28.0749	Gm32743	lncRNA
ENSMUSG00000020423	3245	2324	2734	1562	13690	2587	3184	5983	0.382584	1.94457	Btg2	protein_coding
ENSMUSG00000044786	3561	5020	2928	2168	11359	5709	4042	4779	0.382584	1.7141	Zfp36	protein_coding
ENSMUSG00000062175	29	53	9	10	461	25	28	83	0.382584	3.77796	Tgif2	protein_coding
ENSMUSG00000029061	120	100	62	148	1043	160	104	178	0.383423	2.30987	Mmp23	protein_coding
ENSMUSG00000044857	1289	1947	1391	1747	2339	817	1062	1145	0.383423	0.746218	Lemd2	protein_coding
ENSMUSG00000001627	1842	2294	1892	2509	3577	918	751	1691	0.383454	0.649013	Ifrd1	protein_coding
ENSMUSG00000045392	702	325	773	716	5422	1156	556	1716	0.384017	2.42868	Olfr1033	protein_coding
ENSMUSG00000020072	66	971	35	149	80	51	54	50	0.385051	0.223155	Pbld2	protein_coding
ENSMUSG00000074829	261	543	280	313	450	194	183	166	0.385051	0.644644	2010315B03Rik	protein_coding
ENSMUSG00000055923	258	290	313	215	342	145	132	158	0.385061	0.625129	Aasdh	protein_coding
ENSMUSG00000031170	0	1	1	0	32	2	1	7	0.386042	13.2316	Slc38a5	protein_coding
ENSMUSG00000024679	603	181	447	660	4905	651	594	1437	0.386177	2.6501	Ms4a6d	protein_coding
ENSMUSG00000028468	1980	2269	1682	2032	3118	1172	1210	1550	0.386177	0.773196	Rgp1	protein_coding
ENSMUSG00000085139	0	0	0	14	261	14	14	53	0.386177	14.8137	A730046J19Rik	protein_coding
ENSMUSG00000001670	22	0	24	61	2480	155	11	28	0.388085	11.7671	Tat	protein_coding
ENSMUSG00000023007	486	747	569	650	547	298	320	441	0.388085	0.624422	Prpf40b	protein_coding
ENSMUSG00000028859	127	92	49	190	1108	142	87	551	0.390298	2.95693	Csf3r	protein_coding
ENSMUSG00000033610	1377	22984	2205	3437	1587	1261	1519	1996	0.390298	0.255065	Pank1	protein_coding
ENSMUSG00000052477	8	2	1	5	242	2	9	9	0.391484	7.84284	C130026I21Rik	protein_coding
ENSMUSG00000034317	36	34	22	13	1342	43	4	52	0.391974	6.61954	Trim59	protein_coding
ENSMUSG00000043631	138	83	99	246	1056	270	129	358	0.392466	2.37292	Ecm2	protein_coding
ENSMUSG00000014164	52	1828	86	181	135	78	45	116	0.393348	0.1957	Klhl3	protein_coding
ENSMUSG00000028525	1511	641	1198	811	6949	1719	1338	2141	0.393348	2.12714	Pde4b	protein_coding
ENSMUSG00000028613	60	100	53	33	585	39	31	711	0.393486	4.4804	Lrp8	protein_coding
ENSMUSG00000029524	399	547	278	422	145	178	192	163	0.394098	0.450743	Sirt4	protein_coding
ENSMUSG00000042810	569	726	539	810	880	315	375	519	0.394961	0.699082	Krba1	protein_coding
ENSMUSG00000001847	8095	11711	7219	8149	24570	7385	7976	9582	0.396454	1.18756	Rac1	protein_coding
ENSMUSG00000024339	870	688	634	721	7990	804	979	948	0.396454	2.30155	Tap2	protein_coding
ENSMUSG00000026070	30	15	31	136	1111	44	83	289	0.396454	4.38462	Il18r1	protein_coding
ENSMUSG00000027589	1557	2610	1761	2622	2838	1125	1091	1633	0.396454	0.699771	Pcmtd2	protein_coding
ENSMUSG00000030154	1	1	0	1	23	4	1	7	0.396454	8.40412	Klrb1f	protein_coding
ENSMUSG00000050558	10	0	29	32	577	28	119	51	0.396454	6.47933	Prokr2	protein_coding
ENSMUSG00000055024	1989	2726	2089	2034	6148	1998	1995	2972	0.396454	1.26095	Ep300	protein_coding
ENSMUSG00000059834	266	572	268	332	465	172	211	210	0.397227	0.670505	Sclt1	protein_coding
ENSMUSG00000042258	1	0	0	6	319	1	0	52	0.397484	27.3372	Isl1	protein_coding
ENSMUSG00000057596	65	44	26	22	572	62	54	58	0.397539	2.92986	Trim30d	protein_coding
ENSMUSG00000040365	873	1841	796	1014	1645	569	517	798	0.397713	0.69001	Trim41	protein_coding
ENSMUSG00000003660	4000	5046	3754	4566	11938	3681	4441	4961	0.399313	1.22438	Snrnp200	protein_coding
ENSMUSG00000104063	35	43	27	50	348	67	27	73	0.399313	2.31895	Pcdhgb7	protein_coding
ENSMUSG00000073565	2	4	0	5	279	3	0	22	0.400985	14.2238	Prr16	protein_coding
ENSMUSG00000058979	926	1211	817	879	889	523	563	449	0.401089	0.607048	Hdhd5	protein_coding
ENSMUSG00000071456	273	476	257	377	463	162	171	286	0.40131	0.697102	1110002L01Rik	lncRNA
ENSMUSG00000027858	141	56	109	137	955	170	109	306	0.402013	2.38842	Tspan2	protein_coding
ENSMUSG00000027204	606	232	466	480	4087	605	422	1493	0.402945	2.49682	Fbn1	protein_coding
ENSMUSG00000046070	148	285	222	299	82	34	152	54	0.405538	0.356183	Igfals	protein_coding
ENSMUSG00000019122	625	321	691	1112	10142	735	686	2260	0.406738	3.01228	Ccl9	protein_coding
ENSMUSG00000019996	994	3147	1134	1620	1214	720	816	822	0.406738	0.529908	Map7	protein_coding
ENSMUSG00000024087	867	1567	722	1151	13359	1163	567	3387	0.40783	2.77625	Cyp1b1	protein_coding
ENSMUSG00000037363	123	221	154	186	272	84	103	111	0.408348	0.715105	Letm2	protein_coding
ENSMUSG00000030447	1612	2467	1553	1852	6401	1546	1613	2339	0.408539	1.27972	Cyfip1	protein_coding
ENSMUSG00000053483	697	1376	794	840	1470	464	556	670	0.409268	0.745978	Usp21	protein_coding
ENSMUSG00000024754	1670	1435	1278	1358	9998	1808	1020	3437	0.409582	2.00761	Cemip2	protein_coding
ENSMUSG00000031365	333	378	384	446	1941	405	329	761	0.409582	1.68043	Zfp275	protein_coding
ENSMUSG00000025355	76	89	77	151	1444	93	56	427	0.411134	3.21091	Mmp19	protein_coding
ENSMUSG00000028124	3428	13591	3526	2464	3847	1508	2412	1806	0.411134	0.418215	Gclm	protein_coding
ENSMUSG00000018830	1101	494	329	581	9218	1582	237	2289	0.411363	3.43498	Myh11	protein_coding
ENSMUSG00000021303	14	25	9	9	288	22	14	21	0.411363	3.59511	Gng4	protein_coding
ENSMUSG00000022221	91	61	90	47	1019	82	84	155	0.411363	2.7416	Ripk3	protein_coding
ENSMUSG00000025473	37	39	11	60	934	41	14	164	0.411363	4.4984	Adam8	protein_coding
ENSMUSG00000043895	47	110	29	97	569	82	65	172	0.411363	2.32069	S1pr2	protein_coding
ENSMUSG00000064284	321	691	379	559	720	230	282	309	0.411363	0.694846	Cdpf1	protein_coding
ENSMUSG00000068196	334	1002	242	187	301	114	162	197	0.411363	0.432737	Col8a1	protein_coding
ENSMUSG00000085615	25	112	14	26	47	6	3	10	0.411363	0.279551	A330035P11Rik	lncRNA
ENSMUSG00000026273	571	985	535	708	816	282	482	345	0.417152	0.632604	Mterf4	protein_coding
ENSMUSG00000006651	238	472	123	188	2409	275	222	556	0.4173	2.36953	Aplp1	protein_coding
ENSMUSG00000017499	9	7	18	14	341	14	9	38	0.4173	4.36194	Cdc6	protein_coding
ENSMUSG00000021259	14	49	22	20	7	11	8	6	0.4173	0.333273	Cyp46a1	protein_coding
ENSMUSG00000021482	1758	3603	1476	2505	2889	1188	1181	1553	0.4173	0.673357	Prxl2c	protein_coding
ENSMUSG00000024220	578	1557	519	815	1031	397	370	504	0.4173	0.610868	Zfp523	protein_coding
ENSMUSG00000024501	801	610	804	963	4164	844	823	1621	0.4173	1.7512	Dpysl3	protein_coding
ENSMUSG00000025804	86	11	68	91	1482	77	52	377	0.4173	4.38246	Ccr1	protein_coding
ENSMUSG00000029762	109	129	86	130	973	82	120	275	0.4173	2.16132	Akr1b8	protein_coding
ENSMUSG00000031375	5454	8332	4411	6413	51310	7252	3823	14529	0.4173	2.16322	Bgn	protein_coding
ENSMUSG00000039942	215	155	152	113	1357	161	180	329	0.4173	2.13006	Ptger4	protein_coding
ENSMUSG00000045165	60	54	63	79	2724	58	19	139	0.4173	5.44598	AI467606	protein_coding
ENSMUSG00000045658	280	182	250	428	2628	330	290	675	0.4173	2.27947	Pid1	protein_coding
ENSMUSG00000070003	671	724	576	787	2774	602	647	1110	0.4173	1.45583	Ssbp4	protein_coding
ENSMUSG00000071984	215	17	118	90	4347	168	90	338	0.4173	5.3488	Fndc1	protein_coding
ENSMUSG00000086782	10	99	3	30	6	7	0	0	0.4173	0.0993039	E130102H24Rik	lncRNA
ENSMUSG00000107997	3	52	4	5	2	0	1	4	0.417899	0.1164	Gm44243	TEC
ENSMUSG00000020358	7366	8717	5823	6640	22977	5988	7129	8432	0.418455	1.27648	Hnrnpab	protein_coding
ENSMUSG00000039841	175	342	189	198	1007	241	180	370	0.418455	1.57843	Zfp800	protein_coding
ENSMUSG00000029298	256	84	111	142	2838	364	184	148	0.420157	3.42123	Gbp9	protein_coding
ENSMUSG00000038213	283	469	202	244	2959	388	291	378	0.420214	2.23167	Tapbpl	protein_coding
ENSMUSG00000050370	61	254	40	52	1107	105	67	548	0.420326	3.48724	Ch25h	protein_coding
ENSMUSG00000106499	19	27	13	24	18	10	8	6	0.420326	0.454724	Gm9403	processed_pseudogene
ENSMUSG00000085977	6	2	0	1	252	2	0	32	0.421274	15.7346	Gm5970	processed_pseudogene
ENSMUSG00000039384	125	48	108	144	993	119	155	267	0.421365	2.40902	Dusp10	protein_coding
ENSMUSG00000023169	451	100	210	354	5740	346	258	889	0.425929	3.57147	Slc38a1	protein_coding
ENSMUSG00000026100	15	0	11	26	101	44	57	61	0.426065	4.39978	Mstn	protein_coding
ENSMUSG00000029372	67	27	194	476	2877	332	384	1003	0.426065	4.07679	Ppbp	protein_coding
ENSMUSG00000039981	12	37	4	14	480	23	8	43	0.426065	4.82676	Zc3h12d	protein_coding
ENSMUSG00000041607	84	395	47	136	4389	138	111	395	0.426065	4.45025	Mbp	protein_coding
ENSMUSG00000051855	76	40	66	40	298	80	71	126	0.426065	1.99861	Mest	protein_coding
ENSMUSG00000117234	3	8	4	2	95	14	3	8	0.426065	4.51506	Gm7818	processed_pseudogene
ENSMUSG00000019132	10689	13918	11056	11273	18840	7122	7173	9290	0.426947	0.789051	BC005537	protein_coding
ENSMUSG00000030560	781	1260	996	1216	8620	1106	941	1770	0.426947	1.9664	Ctsc	protein_coding
ENSMUSG00000087138	31	215	21	34	73	6	13	12	0.426947	0.268947	Gm15545	lncRNA
ENSMUSG00000050912	1826	2851	1665	1921	15841	2127	1664	3543	0.427661	1.92364	Tmem123	protein_coding
ENSMUSG00000038067	107	330	16	4	3229	397	115	356	0.427684	6.15761	Csf3	protein_coding
ENSMUSG00000028044	131	128	119	119	877	130	143	168	0.428093	1.83636	Cks1b	protein_coding
ENSMUSG00000028476	166	312	228	352	2019	386	161	647	0.428093	2.18934	Reck	protein_coding
ENSMUSG00000030341	3165	5157	2703	2681	17960	3362	2768	6438	0.428093	1.69416	Tnfrsf1a	protein_coding
ENSMUSG00000033436	216	354	181	214	1773	295	156	518	0.428093	2.03371	Armcx2	protein_coding
ENSMUSG00000046718	275	315	203	212	2087	288	243	355	0.428093	1.98717	Bst2	protein_coding
ENSMUSG00000003617	4461	6246	4579	7426	37024	4914	5887	9527	0.428177	1.78615	Cp	protein_coding
ENSMUSG00000022203	6	4	21	28	251	29	16	66	0.428177	3.8567	Efs	protein_coding
ENSMUSG00000024667	147	409	138	165	265	72	111	79	0.428177	0.545073	Tmem216	protein_coding
ENSMUSG00000028587	2	1	1	2	70	1	1	15	0.428177	8.10622	Orc1	protein_coding
ENSMUSG00000031245	720	1379	663	939	1601	501	501	637	0.428177	0.752931	Hmgn5	protein_coding
ENSMUSG00000032440	3466	4187	3551	4151	23079	3563	3314	7037	0.428177	1.71878	Tgfbr2	protein_coding
ENSMUSG00000036334	20	14	20	48	360	32	19	110	0.428177	3.26259	Igsf10	protein_coding
ENSMUSG00000037965	634	1094	636	794	1268	481	381	598	0.428177	0.753349	Zc3h7a	protein_coding
ENSMUSG00000038642	577	701	463	770	10743	668	427	1262	0.428177	2.97087	Ctss	protein_coding
ENSMUSG00000091649	11	22	5	8	398	18	5	19	0.428177	5.16811	Phf11b	protein_coding
ENSMUSG00000025876	64	72	58	83	407	49	82	173	0.428401	1.91567	Unc5a	protein_coding
ENSMUSG00000019853	13	25	7	24	162	26	13	47	0.43016	2.61334	Hebp2	protein_coding
ENSMUSG00000025888	63	86	60	89	1122	114	50	119	0.43016	2.81598	Casp1	protein_coding
ENSMUSG00000042675	1380	4208	1705	2359	3451	1018	1071	1407	0.430954	0.628986	Ypel3	protein_coding
ENSMUSG00000007872	1700	2428	1166	1720	10957	1462	1490	4093	0.431922	1.88235	Id3	protein_coding
ENSMUSG00000014602	31	24	34	93	960	52	14	318	0.431922	4.49293	Kif1a	protein_coding
ENSMUSG00000020363	1437	289	1370	1366	15796	1730	1154	4287	0.431922	3.15792	Gfpt2	protein_coding
ENSMUSG00000024079	446	557	399	434	2041	435	416	592	0.431922	1.44655	Eif2ak2	protein_coding
ENSMUSG00000025969	813	730	592	623	4395	753	619	1133	0.431922	1.76631	Nrp2	protein_coding
ENSMUSG00000026177	103	235	83	123	1301	122	128	264	0.431922	2.2642	Slc11a1	protein_coding
ENSMUSG00000029373	220	55	176	458	2260	355	348	869	0.431922	2.97572	Pf4	protein_coding
ENSMUSG00000029869	39	113	41	29	1873	69	18	99	0.431922	4.93048	Ephb6	protein_coding
ENSMUSG00000030681	2321	2402	1846	1585	8049	1945	2242	2732	0.431922	1.45549	Mvp	protein_coding
ENSMUSG00000036469	145	220	123	159	1648	199	149	213	0.431922	2.21271	Marchf1	protein_coding
ENSMUSG00000039512	1048	1576	1033	1094	1517	617	689	970	0.431922	0.726729	Uhrf1bp1	protein_coding
ENSMUSG00000042759	60	72	28	42	777	45	36	149	0.431922	3.03529	Apobr	protein_coding
ENSMUSG00000048503	330	848	261	277	178	160	153	224	0.431922	0.452699	Tlcd5	protein_coding
ENSMUSG00000066553	18	29	30	45	27	4	7	21	0.431922	0.397457	Gm6969	processed_pseudogene
ENSMUSG00000068580	335	1184	329	382	759	172	195	236	0.431922	0.517064	Zfyve19	protein_coding
ENSMUSG00000070031	82	44	34	79	1381	90	42	107	0.431922	3.64249	Sp140	protein_coding
ENSMUSG00000097119	294	679	563	601	837	184	248	347	0.431922	0.615418	B230354K17Rik	lncRNA
ENSMUSG00000074785	77	21	102	256	1744	266	63	770	0.43231	4.20346	Plxnc1	protein_coding
ENSMUSG00000022514	186	212	162	184	1197	233	115	506	0.434522	2.03149	Il1rap	protein_coding
ENSMUSG00000021240	332	995	305	394	589	199	197	291	0.436263	0.574287	Abcd4	protein_coding
ENSMUSG00000026197	530	1421	521	543	776	256	423	349	0.436263	0.562858	Zfand2b	protein_coding
ENSMUSG00000025470	229	429	248	280	529	153	171	210	0.436604	0.760845	Zfp511	protein_coding
ENSMUSG00000031562	11	26	6	33	237	10	26	105	0.436829	3.57399	Dctd	protein_coding
ENSMUSG00000051220	12	9	6	2	302	13	13	4	0.437989	5.8193	Ercc6l	protein_coding
ENSMUSG00000074305	954	958	757	887	2887	861	805	1280	0.437989	1.34758	Peak1	protein_coding
ENSMUSG00000040659	1854	2080	1482	2041	9821	1551	1644	5261	0.438293	1.87219	Efhd2	protein_coding
ENSMUSG00000066361	262	427	141	243	6908	182	148	666	0.438293	3.98008	Serpina3c	protein_coding
ENSMUSG00000102644	269	725	297	414	577	139	230	254	0.439911	0.618588	Thap6	transcribed_unitary_pseudogene
ENSMUSG00000026479	205	584	200	302	2857	281	256	866	0.440892	2.33818	Lamc2	protein_coding
ENSMUSG00000074457	1150	1725	1194	1386	4783	1110	1206	1722	0.441887	1.29013	S100a16	protein_coding
ENSMUSG00000015437	1	0	1	0	68	12	0	1	0.444103	22.4883	Gzmb	protein_coding
ENSMUSG00000029581	496	348	325	268	4263	385	544	461	0.444366	2.42091	Fscn1	protein_coding
ENSMUSG00000031129	47	14	37	55	1265	50	24	82	0.445361	4.54606	Slc9a9	protein_coding
ENSMUSG00000100480	5	18	4	10	7	2	1	1	0.44556	0.246436	Gm29156	lncRNA
ENSMUSG00000100680	106	205	81	117	95	34	84	41	0.44556	0.487977	1810044D09Rik	lncRNA
ENSMUSG00000002129	1644	2240	1375	1678	6246	1545	1448	2207	0.445762	1.31595	Sf3a1	protein_coding
ENSMUSG00000026578	469	1478	496	628	947	277	388	336	0.446239	0.572346	Ccdc181	protein_coding
ENSMUSG00000015533	4	4	8	21	239	7	17	30	0.446528	4.4485	Itga2	protein_coding
ENSMUSG00000109203	8	0	1	9	359	11	0	75	0.447364	13.0798	Gm32849	lncRNA
ENSMUSG00000035834	224	368	231	261	439	126	178	202	0.448096	0.754025	Polr3g	protein_coding
ENSMUSG00000028332	0	0	0	1	45	0	5	3	0.448278	24.2538	Hemgn	protein_coding
ENSMUSG00000030032	44	112	75	48	90	24	35	29	0.448278	0.543208	Wdr54	protein_coding
ENSMUSG00000032425	342	733	507	614	683	281	322	298	0.448278	0.655208	Zfp949	protein_coding
ENSMUSG00000044950	275	552	290	302	593	168	185	256	0.448278	0.723113	Pwwp2a	protein_coding
ENSMUSG00000066880	617	728	668	1039	972	324	459	493	0.448278	0.645042	Zfp617	protein_coding
ENSMUSG00000087478	10	10	19	8	6	3	3	5	0.448278	0.314737	4930506C21Rik	lncRNA
ENSMUSG00000098789	12	15	11	22	15	0	5	5	0.448278	0.319269	Jmjd7	protein_coding
ENSMUSG00000058207	20	196	100	10	1354	699	20	176	0.448509	5.8428	Serpina3k	protein_coding
ENSMUSG00000103651	9	14	6	9	5	2	0	5	0.448654	0.274937	Gm37206	TEC
ENSMUSG00000022204	913	1376	819	1113	1744	557	723	781	0.449361	0.788578	Ngdn	protein_coding
ENSMUSG00000040212	91	93	52	198	1525	127	72	357	0.449361	3.0108	Emp3	protein_coding
ENSMUSG00000004865	1084	3125	1186	1649	2365	656	869	1092	0.451899	0.629045	Srpk1	protein_coding
ENSMUSG00000022621	174	284	162	176	350	112	73	96	0.451899	0.644875	Rabl2	protein_coding
ENSMUSG00000024014	1467	1042	1229	839	5833	1521	1211	1933	0.451899	1.73893	Pim1	protein_coding
ENSMUSG00000025007	333	193	280	360	2470	304	315	632	0.451899	2.11608	Aldh18a1	protein_coding
ENSMUSG00000033972	215	371	286	306	451	172	159	207	0.451899	0.730762	Zfp944	protein_coding
ENSMUSG00000036053	628	744	476	307	4829	851	392	971	0.451899	2.23032	Fmnl2	protein_coding
ENSMUSG00000053004	3	14	5	4	143	1	11	45	0.451899	5.12205	Hrh1	protein_coding
ENSMUSG00000061859	1190	5287	1118	1268	1643	726	871	668	0.451899	0.442984	Patj	protein_coding
ENSMUSG00000078771	37	27	28	58	523	58	18	131	0.451899	3.05971	Evi2a	protein_coding
ENSMUSG00000038507	412	435	393	468	2051	433	385	612	0.451949	1.52496	Parp12	protein_coding
ENSMUSG00000036894	283	242	218	283	2487	297	220	445	0.454332	2.14856	Rap2b	protein_coding
ENSMUSG00000042320	54	102	72	71	108	26	41	52	0.454332	0.645706	Prox2	protein_coding
ENSMUSG00000037325	153	546	236	274	333	113	149	161	0.457467	0.576866	Bbs7	protein_coding
ENSMUSG00000038543	43	38	37	59	247	55	64	53	0.458137	1.80882	BC028528	protein_coding
ENSMUSG00000017754	744	422	628	643	8497	765	639	968	0.458379	2.59024	Pltp	protein_coding
ENSMUSG00000015363	2299	3632	1805	2845	2893	1288	1603	1822	0.458983	0.679358	Trabd	protein_coding
ENSMUSG00000029714	1079	1531	1054	1387	1401	595	669	1071	0.459546	0.680852	Gigyf1	protein_coding
ENSMUSG00000002221	1075	1423	925	1190	1562	709	708	737	0.459835	0.7316	Paxip1	protein_coding
ENSMUSG00000041351	475	1794	300	713	383	216	352	330	0.459835	0.42407	Rap1gap	protein_coding
ENSMUSG00000097617	5	4	1	5	92	2	7	16	0.459835	4.69001	Gm10687	lncRNA
ENSMUSG00000035165	0	5	0	2	77	2	3	13	0.462467	8.73934	Kcne3	protein_coding
ENSMUSG00000087610	28	9	28	32	2	1	12	3	0.462467	0.197357	Gm16253	protein_coding
ENSMUSG00000042644	141	191	139	182	1790	158	152	267	0.463596	2.26083	Itpr3	protein_coding
ENSMUSG00000001128	242	119	151	363	5106	189	192	515	0.463935	3.60907	Cfp	protein_coding
ENSMUSG00000025936	16	159	15	36	35	11	3	17	0.466241	0.266434	Gm4956	transcribed_unprocessed_pseudogene
ENSMUSG00000020776	514	1495	541	654	1154	327	329	466	0.466627	0.616858	Fbf1	protein_coding
ENSMUSG00000060802	6678	8922	6472	5555	73287	8324	6489	8918	0.466627	2.21179	B2m	protein_coding
ENSMUSG00000096960	2	6	1	8	0	0	0	1	0.466627	0.0738655	A230028O05Rik	lncRNA
ENSMUSG00000060680	0	0	0	1	17	10	0	4	0.468264	20.9025	Gm8894	processed_pseudogene
ENSMUSG00000033777	75	64	41	108	897	91	34	288	0.468772	2.96521	Tlr13	protein_coding
ENSMUSG00000020654	104	64	52	58	1666	81	42	140	0.470964	3.62744	Adcy3	protein_coding
ENSMUSG00000019467	152	104	105	200	531	183	157	324	0.471299	1.79194	Arhgef25	protein_coding
ENSMUSG00000030714	495	752	494	532	1128	321	355	414	0.471299	0.814068	Sgf29	protein_coding
ENSMUSG00000032231	2187	2132	1392	2253	23754	2153	1173	5250	0.471299	2.53055	Anxa2	protein_coding
ENSMUSG00000103864	4	47	2	0	1	0	1	1	0.471299	0.0621036	Gm37415	TEC
ENSMUSG00000059108	52	54	45	179	984	102	83	250	0.471734	2.83128	Ifitm6	protein_coding
ENSMUSG00000102222	119	45	74	74	517	128	88	166	0.471734	2.10631	Pcdhga10	protein_coding
ENSMUSG00000003411	21	87	29	35	530	40	14	298	0.471989	3.79691	Rab3b	protein_coding
ENSMUSG00000023072	601	1186	456	711	787	342	391	499	0.471989	0.648863	Cep89	protein_coding
ENSMUSG00000030000	2	6	0	2	69	5	4	7	0.471989	5.47223	Add2	protein_coding
ENSMUSG00000032911	223	394	157	208	654	224	361	564	0.471989	1.73775	Cspg4	protein_coding
ENSMUSG00000033732	2419	2657	2272	2406	11348	2150	2332	3417	0.471989	1.47291	Sf3b3	protein_coding
ENSMUSG00000038759	737	1022	822	885	3453	723	776	1281	0.471989	1.39775	Nup205	protein_coding
ENSMUSG00000086859	38	181	43	47	29	16	36	22	0.471989	0.367306	Snhg20	lncRNA
ENSMUSG00000043003	16	17	45	80	611	57	25	219	0.472003	3.69194	Rasef	protein_coding
ENSMUSG00000027534	207	292	250	304	465	117	142	202	0.472281	0.722039	Snx16	protein_coding
ENSMUSG00000052760	11	14	2	12	352	5	10	23	0.472281	5.24958	A630001G21Rik	protein_coding
ENSMUSG00000021991	11	0	26	41	476	32	12	336	0.474094	7.33055	Cacna2d3	protein_coding
ENSMUSG00000041608	0	2	1	1	102	2	0	5	0.475278	13.8892	Entpd3	protein_coding
ENSMUSG00000041117	50	30	58	152	446	116	101	260	0.475424	2.53766	Ccdc8	protein_coding
ENSMUSG00000032968	80	19	82	71	38	22	23	23	0.475519	0.370516	Inha	protein_coding
ENSMUSG00000078606	9	32	18	29	182	37	17	46	0.475519	2.3663	Gvin2	protein_coding
ENSMUSG00000047810	36	73	20	58	1117	32	35	99	0.475886	3.79031	Ccdc88b	protein_coding
ENSMUSG00000108030	14	38	14	4	8	1	6	5	0.476781	0.267386	9530062K07Rik	lncRNA
ENSMUSG00000036006	227	104	131	361	2590	231	303	385	0.477085	2.64391	Ripor2	protein_coding
ENSMUSG00000112023	63	50	62	90	521	88	54	141	0.477085	2.09056	Lilr4b	protein_coding
ENSMUSG00000038215	191	342	229	327	473	137	127	198	0.478892	0.715004	Cep44	protein_coding
ENSMUSG00000028081	16187	20322	14568	17353	67673	14236	17553	19635	0.479941	1.35279	Rps3a1	protein_coding
ENSMUSG00000040907	5	39	7	12	565	12	8	33	0.481221	5.41968	Atp1a3	protein_coding
ENSMUSG00000062591	67	52	35	46	275	70	38	121	0.481221	1.9453	Tubb4a	protein_coding
ENSMUSG00000034487	286	263	287	341	1261	309	268	520	0.482824	1.556	Poglut3	protein_coding
ENSMUSG00000019979	309	218	217	187	2276	305	204	400	0.484985	2.18734	Apaf1	protein_coding
ENSMUSG00000030922	203	500	192	305	330	80	171	183	0.484985	0.581319	Lyrm1	protein_coding
ENSMUSG00000037202	5	1	4	1	160	11	1	4	0.485271	7.67346	Prf1	protein_coding
ENSMUSG00000003452	367	419	389	373	2271	369	329	696	0.487799	1.69267	Bicd1	protein_coding
ENSMUSG00000024158	3247	11532	3041	3590	3358	1657	2734	1973	0.487799	0.475098	Hagh	protein_coding
ENSMUSG00000020131	42	158	46	61	63	29	34	28	0.488575	0.488926	Pcsk4	protein_coding
ENSMUSG00000022360	120	141	88	92	1046	104	100	197	0.488575	2.12842	Atad2	protein_coding
ENSMUSG00000026094	404	381	394	395	5784	401	372	604	0.488575	2.59776	Stk17b	protein_coding
ENSMUSG00000032020	133	187	99	100	1321	126	96	284	0.488575	2.28643	Ubash3b	protein_coding
ENSMUSG00000032562	9313	10441	8077	8497	28149	8469	9205	10121	0.488575	1.27494	Gnai2	protein_coding
ENSMUSG00000036061	550	823	533	649	794	392	383	394	0.488575	0.710138	Smug1	protein_coding
ENSMUSG00000062729	344	941	388	421	559	203	278	324	0.488612	0.612735	Ppox	protein_coding
ENSMUSG00000097503	7	161	12	26	24	7	6	13	0.488699	0.23819	3110045C21Rik	lncRNA
ENSMUSG00000064307	132	374	104	133	273	38	77	71	0.489862	0.498998	Lrrc51	protein_coding
ENSMUSG00000018899	486	759	430	500	6022	682	410	770	0.490452	2.28554	Irf1	protein_coding
ENSMUSG00000021546	8717	11895	7042	8147	30945	7935	8351	9928	0.490452	1.29003	Hnrnpk	protein_coding
ENSMUSG00000019039	846	3956	807	983	1223	571	571	634	0.490478	0.458056	Dalrd3	protein_coding
ENSMUSG00000020241	563	242	354	583	3560	657	377	1054	0.490478	2.22837	Col6a2	protein_coding
ENSMUSG00000030077	79	26	24	10	2126	15	7	117	0.490478	7.27684	Chl1	protein_coding
ENSMUSG00000078566	12670	17238	11474	18017	8746	5903	9416	7056	0.490478	0.537387	Bnip3	protein_coding
ENSMUSG00000021287	66	75	48	86	131	19	25	32	0.49132	0.556005	Xrcc3	protein_coding
ENSMUSG00000022595	24	5	39	52	551	40	82	55	0.49132	3.59502	Lypd2	protein_coding
ENSMUSG00000024308	2638	3820	1859	2300	19569	2769	2595	3369	0.49132	1.84599	Tapbp	protein_coding
ENSMUSG00000027582	542	968	450	491	906	274	366	412	0.49132	0.705245	Zgpat	protein_coding
ENSMUSG00000048126	103	111	59	123	673	172	73	149	0.49132	1.99166	Col6a3	protein_coding
ENSMUSG00000026504	282	654	262	290	671	148	104	175	0.491438	0.573743	Sdccag8	protein_coding
ENSMUSG00000041346	336	602	291	408	712	180	253	272	0.491438	0.73554	Wrap53	protein_coding
ENSMUSG00000044461	52	19	57	118	593	85	66	273	0.491438	2.89724	Shisa2	protein_coding
ENSMUSG00000051232	327	851	317	347	708	163	203	271	0.491438	0.61789	Tmem199	protein_coding
ENSMUSG00000066640	315	688	334	308	657	205	144	249	0.491438	0.640151	Fbxl18	protein_coding
ENSMUSG00000102411	2	3	7	7	2	1	0	0	0.491438	0.120773	Gm36936	TEC
ENSMUSG00000116262	5	10	7	5	6	0	0	1	0.491438	0.175689	Gm49544	lncRNA
ENSMUSG00000013974	33	16	10	61	590	13	26	220	0.49169	4.39506	Mcemp1	protein_coding
ENSMUSG00000024696	42	71	24	37	1239	30	23	86	0.49169	4.16071	Lpxn	protein_coding
ENSMUSG00000006731	57	394	45	53	5428	106	45	235	0.492047	5.84249	B4galnt1	protein_coding
ENSMUSG00000010461	2	3	0	6	207	1	1	15	0.492052	10.2346	Eya4	protein_coding
ENSMUSG00000022540	654	4088	609	700	1259	366	441	464	0.492052	0.396014	Rogdi	protein_coding
ENSMUSG00000036353	4	1	24	33	323	25	34	88	0.492052	4.70476	P2ry12	protein_coding
ENSMUSG00000052776	47	58	43	44	760	28	68	83	0.492052	2.83489	Oas1a	protein_coding
ENSMUSG00000034271	293	242	206	285	1313	243	261	400	0.496867	1.60037	Jdp2	protein_coding
ENSMUSG00000001943	36	19	16	20	5	12	5	3	0.498327	0.290443	Vsig2	protein_coding
ENSMUSG00000076612	274	21	164	242	5328	172	368	319	0.500762	4.43657	Ighg2c	IG_C_gene
ENSMUSG00000087578	40	52	32	51	25	18	26	17	0.502513	0.489649	Ccdc142os	lncRNA
ENSMUSG00000018819	360	145	329	837	7928	381	498	1135	0.505908	3.33545	Lsp1	protein_coding
ENSMUSG00000029838	48	21	35	25	597	25	33	96	0.506672	3.21806	Ptn	protein_coding
ENSMUSG00000052560	659	335	440	381	3586	714	380	918	0.507286	2.1088	Cpne8	protein_coding
ENSMUSG00000030966	99	180	95	127	1382	156	91	187	0.509809	2.30979	Trim21	protein_coding
ENSMUSG00000073771	26	31	21	22	236	32	18	50	0.509809	2.25354	Btbd19	protein_coding
ENSMUSG00000074115	28	208	21	29	628	350	34	158	0.509809	3.91191	Saa1	protein_coding
ENSMUSG00000078853	771	423	1145	456	11391	823	799	1496	0.509809	2.88929	Igtp	protein_coding
ENSMUSG00000097779	1	1	0	0	65	1	0	7	0.510194	19.1235	4833407H14Rik	lncRNA
ENSMUSG00000079012	455	304	225	446	6243	285	184	1319	0.511234	3.2277	Serpina3m	protein_coding
ENSMUSG00000044678	1	1	1	8	110	4	2	15	0.511495	6.5715	Ly6k	protein_coding
ENSMUSG00000051439	1114	1383	573	769	12793	866	972	1478	0.511495	2.53239	Cd14	protein_coding
ENSMUSG00000058153	0	0	4	2	224	4	0	11	0.511495	17.3628	Sez6l	protein_coding
ENSMUSG00000066057	95	122	63	85	133	55	39	50	0.511495	0.655129	Gm1976	lncRNA
ENSMUSG00000085936	1	1	0	3	62	2	2	5	0.511495	7.83452	2610307P16Rik	lncRNA
ENSMUSG00000016179	1	4	1	4	88	1	2	17	0.512131	6.37017	Camk1g	protein_coding
ENSMUSG00000025739	4	0	0	2	79	13	5	1	0.512131	9.55138	Gng13	protein_coding
ENSMUSG00000075284	252	487	249	284	3574	338	212	592	0.512131	2.34823	Wipf1	protein_coding
ENSMUSG00000023088	1053	787	1025	1269	5234	1108	1155	1595	0.512196	1.63861	Abcc1	protein_coding
ENSMUSG00000020689	246	362	442	650	4223	386	422	1012	0.513485	2.29917	Itgb3	protein_coding
ENSMUSG00000032712	2177	3401	2363	1618	3466	1120	1429	1457	0.513485	0.679517	Resf1	protein_coding
ENSMUSG00000093587	0	58	2	5	3	1	1	1	0.513485	0.0947758	Gm20554	lncRNA
ENSMUSG00000043719	68	20	18	20	298	91	29	80	0.514198	2.85437	Col6a6	protein_coding
ENSMUSG00000020850	6389	9637	5552	5891	20635	5981	6420	7769	0.51489	1.24668	Prpf8	protein_coding
ENSMUSG00000021922	351	4	337	519	4939	850	125	4541	0.51489	6.23677	Itih4	protein_coding
ENSMUSG00000029597	13	1	25	89	633	62	8	533	0.51489	6.91569	Sds	protein_coding
ENSMUSG00000041161	472	674	428	563	613	233	348	404	0.51489	0.690105	Otud3	protein_coding
ENSMUSG00000058470	2	6	0	4	162	15	1	2	0.51489	8.60781	Gm8369	protein_coding
ENSMUSG00000071103	22	124	5	19	34	3	7	7	0.51489	0.244993	1700029J07Rik	protein_coding
ENSMUSG00000034118	284	182	254	234	1362	251	265	425	0.515841	1.74563	Tpst1	protein_coding
ENSMUSG00000006445	276	407	233	176	1174	255	250	698	0.515945	1.77647	Epha2	protein_coding
ENSMUSG00000034686	25	4	13	3	219	27	16	33	0.515945	3.85498	Prr7	protein_coding
ENSMUSG00000028465	4136	7020	3565	4006	19205	3878	4273	6550	0.516038	1.42664	Tln1	protein_coding
ENSMUSG00000007036	2700	4196	2435	3157	4510	1711	2110	2277	0.516501	0.769254	Abhd16a	protein_coding
ENSMUSG00000012848	10990	14662	10486	12403	43280	9791	12118	13521	0.516501	1.28653	Rps5	protein_coding
ENSMUSG00000038930	83	106	107	121	109	41	57	79	0.516501	0.614876	Rccd1	protein_coding
ENSMUSG00000040146	373	1267	342	598	234	155	332	284	0.516501	0.435023	Rgl3	protein_coding
ENSMUSG00000078680	0	0	1	0	19	16	0	1	0.516501	25.9434	Mup10	protein_coding
ENSMUSG00000097099	126	309	174	193	286	56	124	100	0.516501	0.600739	Gm9917	lncRNA
ENSMUSG00000073423	166	241	159	144	291	88	110	121	0.517808	0.734606	Zfp414	protein_coding
ENSMUSG00000033731	0	0	0	1	39	1	0	10	0.519715	23.7361	3300002A11Rik	lncRNA
ENSMUSG00000045237	612	842	619	704	1131	367	486	527	0.519715	0.787407	Eola1	protein_coding
ENSMUSG00000069830	2	1	1	1	55	5	0	7	0.519716	7.63131	Nlrp1a	protein_coding
ENSMUSG00000107741	128	120	176	263	98	62	91	87	0.519716	0.477802	Gm2011	transcribed_unprocessed_pseudogene
ENSMUSG00000030806	4	10	4	9	146	8	8	10	0.52047	3.72335	Stx1b	protein_coding
ENSMUSG00000071632	413	553	397	433	469	217	301	291	0.52047	0.668778	2510002D24Rik	protein_coding
ENSMUSG00000020283	1897	2985	1685	2092	2936	1278	1383	1383	0.521285	0.739715	Pex13	protein_coding
ENSMUSG00000022885	155	409	137	239	3512	213	145	504	0.522496	2.83173	St6gal1	protein_coding
ENSMUSG00000062944	234	379	281	284	499	163	188	212	0.522496	0.775079	9130023H24Rik	protein_coding
ENSMUSG00000053318	1	10	6	1	282	18	0	8	0.522515	9.13218	Slamf8	protein_coding
ENSMUSG00000061086	2113	38	4049	6510	124960	4427	168	57014	0.522642	8.72847	Myl4	protein_coding
ENSMUSG00000070327	765	852	497	505	4820	736	533	1052	0.522642	1.87839	Rnf213	protein_coding
ENSMUSG00000058600	5278	7257	4884	5873	19099	4546	5845	6408	0.523761	1.24859	Rpl30	protein_coding
ENSMUSG00000027908	0	30	6	1	0	0	0	0	0.524112	0.0221225	Tchhl1	protein_coding
ENSMUSG00000003206	12	42	10	41	383	23	30	57	0.525168	3.00658	Ebi3	protein_coding
ENSMUSG00000038806	614	756	527	542	2374	587	507	808	0.525168	1.37598	Sde2	protein_coding
ENSMUSG00000053769	117	307	141	167	298	73	95	95	0.525168	0.646075	Lysmd1	protein_coding
ENSMUSG00000075184	1	1	2	0	35	1	2	10	0.525168	7.37557	F930017D23Rik	lncRNA
ENSMUSG00000078942	8	9	2	9	70	10	7	20	0.525168	2.76013	Naip6	protein_coding
ENSMUSG00000005800	160	91	89	478	2434	187	164	1315	0.525881	3.47855	Mmp8	protein_coding
ENSMUSG00000038022	130	495	183	163	287	61	112	121	0.525881	0.528576	Mindy4	protein_coding
ENSMUSG00000039542	95	32	75	217	575	187	153	415	0.525881	2.62319	Ncam1	protein_coding
ENSMUSG00000044134	400	1052	434	519	522	276	337	298	0.525881	0.592045	Pheta1	protein_coding
ENSMUSG00000061451	142	290	126	152	1321	188	169	228	0.525881	1.88893	Tmem151a	protein_coding
ENSMUSG00000113440	22	73	10	35	43	3	2	11	0.525881	0.297933	Gm46404	lncRNA
ENSMUSG00000034786	61	106	46	99	1544	49	62	158	0.52612	3.23295	Gpsm3	protein_coding
ENSMUSG00000062585	6	15	8	10	469	13	0	37	0.526621	6.86501	Cnr2	protein_coding
ENSMUSG00000026185	4479	3422	5089	6180	84441	6399	2597	9679	0.528275	2.9668	Igfbp5	protein_coding
ENSMUSG00000039239	138	33	77	162	896	140	127	341	0.528275	2.55788	Tgfb2	protein_coding
ENSMUSG00000040524	1260	1606	1279	1307	2191	816	779	1153	0.528275	0.786308	Zfp609	protein_coding
ENSMUSG00000021614	344	54	343	374	4003	382	181	1739	0.528316	3.56779	Vcan	protein_coding
ENSMUSG00000079685	30	8	16	33	283	43	39	26	0.528316	2.8812	Ulbp1	protein_coding
ENSMUSG00000044017	428	44	407	666	6784	507	628	1322	0.528407	3.52469	Adgrd1	protein_coding
ENSMUSG00000007836	2279	4147	2019	2147	11631	2578	2319	3455	0.528515	1.48018	Hnrnpa0	protein_coding
ENSMUSG00000044068	871	1585	1069	1332	2030	665	703	971	0.529538	0.778425	Zrsr1	protein_coding
ENSMUSG00000061028	326	497	197	308	510	184	135	206	0.529538	0.671906	Clasrp	protein_coding
ENSMUSG00000038831	343	495	340	346	551	239	211	286	0.5315	0.753042	Ralgps1	protein_coding
ENSMUSG00000057506	474	673	530	587	868	277	403	362	0.533912	0.735166	Bloc1s2	protein_coding
ENSMUSG00000020107	2019	4206	1866	2787	3159	1444	1550	1734	0.533976	0.686233	Anapc16	protein_coding
ENSMUSG00000109511	822	824	619	743	2807	638	757	980	0.534498	1.35885	Nup62	protein_coding
ENSMUSG00000032596	164	119	142	214	1185	153	227	224	0.53499	1.92005	Uba7	protein_coding
ENSMUSG00000019842	227	320	158	305	1854	264	226	356	0.535504	1.85174	Traf3ip2	protein_coding
ENSMUSG00000027371	1270	3647	1062	1552	868	765	878	837	0.539236	0.490482	Fahd2a	protein_coding
ENSMUSG00000031486	307	500	292	759	3556	660	219	1747	0.539236	2.48409	Adgra2	protein_coding
ENSMUSG00000042564	3	37	4	11	1	4	0	0	0.539236	0.113836	Fam227a	protein_coding
ENSMUSG00000075122	16	2	9	9	271	8	12	25	0.539236	4.43051	Cd80	protein_coding
ENSMUSG00000021069	194	639	196	340	6852	209	316	537	0.539596	3.28334	Pygl	protein_coding
ENSMUSG00000020718	139	380	166	210	226	99	125	128	0.539679	0.61796	Polg2	protein_coding
ENSMUSG00000031377	217	42	117	264	1800	358	94	691	0.539679	3.13461	Bmx	protein_coding
ENSMUSG00000056978	3	0	1	1	42	1	1	24	0.539679	8.61361	Hamp2	protein_coding
ENSMUSG00000106867	1	21	1	3	1	0	1	0	0.539679	0.0797937	Gm43800	TEC
ENSMUSG00000000568	1214	1825	1066	1411	6429	1349	1113	1802	0.542967	1.46906	Hnrnpd	protein_coding
ENSMUSG00000022878	128	655	33	20	15195	29	12	563	0.544253	10.0602	Adipoq	protein_coding
ENSMUSG00000037731	95	55	63	46	841	107	45	120	0.545295	2.59755	Themis2	protein_coding
ENSMUSG00000022816	1917	1493	1375	1989	12451	2175	1152	3423	0.545969	1.95055	Fstl1	protein_coding
ENSMUSG00000058152	23	24	12	12	89	29	14	45	0.545969	2.04946	Chsy3	protein_coding
ENSMUSG00000072893	10	170	19	18	36	5	11	11	0.545969	0.262952	4933439C10Rik	lncRNA
ENSMUSG00000085772	1	162	8	15	1	0	9	3	0.545969	0.09844	D630024D03Rik	lncRNA
ENSMUSG00000114003	6	5	5	13	54	10	19	11	0.545969	2.53787	Gm9616	processed_pseudogene
ENSMUSG00000021756	10439	11473	9440	11994	56180	10659	8427	18454	0.546587	1.58651	Il6st	protein_coding
ENSMUSG00000025038	14	21	13	9	10	4	6	7	0.547647	0.428809	Efhc2	protein_coding
ENSMUSG00000056418	13	14	4	12	273	7	7	32	0.547647	4.07244	BC043934	lncRNA
ENSMUSG00000086938	406	843	686	1366	436	269	399	474	0.547647	0.481533	4930481A15Rik	lncRNA
ENSMUSG00000014856	615	2119	616	742	1145	280	469	577	0.548163	0.55084	Tmem208	protein_coding
ENSMUSG00000016529	1	2	1	2	158	0	0	10	0.548163	13.5074	Il10	protein_coding
ENSMUSG00000020831	4	7	5	4	3	1	1	0	0.548163	0.205536	0610010K14Rik	protein_coding
ENSMUSG00000024134	2	0	3	5	194	5	0	16	0.548163	10.1735	Six2	protein_coding
ENSMUSG00000025743	1036	631	772	1172	4955	982	1066	1442	0.548163	1.7207	Sdc3	protein_coding
ENSMUSG00000028068	13	23	11	3	295	11	10	33	0.548163	3.94628	Iqgap3	protein_coding
ENSMUSG00000029287	2216	1761	2755	2905	10298	3298	2238	4849	0.548163	1.70377	Tgfbr3	protein_coding
ENSMUSG00000030790	195	443	98	280	2344	202	201	731	0.548163	2.41444	Adm	protein_coding
ENSMUSG00000035299	62	77	59	75	585	83	47	120	0.548163	2.04052	Mid1	protein_coding
ENSMUSG00000037580	440	184	368	316	1564	392	442	819	0.548163	1.91674	Gch1	protein_coding
ENSMUSG00000045932	173	214	132	163	934	248	170	166	0.548163	1.69366	Ifit2	protein_coding
ENSMUSG00000061780	1175	3753	308	223	82586	269	72	4773	0.548163	8.4778	Cfd	protein_coding
ENSMUSG00000061815	47	56	47	60	47	17	16	47	0.548163	0.536154	Rufy4	protein_coding
ENSMUSG00000037410	408	474	326	669	4796	495	349	890	0.548521	2.21031	Tbc1d2b	protein_coding
ENSMUSG00000090086	33	236	17	42	32	23	0	7	0.548588	0.187633	AI480526	lncRNA
ENSMUSG00000109244	10	8	10	9	68	17	6	28	0.549623	2.41431	Gm44751	lncRNA
ENSMUSG00000022799	1807	925	1439	2332	10708	1671	1465	6096	0.550635	2.2452	Arhgap31	protein_coding
ENSMUSG00000035004	157	64	103	262	1050	189	162	467	0.550635	2.33132	Igsf6	protein_coding
ENSMUSG00000068745	256	0	398	697	17530	637	29	7328	0.55099	11.0763	Mybphl	protein_coding
ENSMUSG00000001918	929	1847	575	465	17151	972	529	1892	0.551441	3.14762	Slc1a5	protein_coding
ENSMUSG00000050578	3	10	3	1	124	9	14	1	0.551441	5.44596	Mmp13	protein_coding
ENSMUSG00000053560	703	1229	527	385	2976	1014	826	888	0.551441	1.71176	Ier2	protein_coding
ENSMUSG00000085175	27	140	15	28	44	4	17	12	0.551441	0.321417	Gm11423	lncRNA
ENSMUSG00000105403	3	19	7	13	197	5	12	37	0.55276	3.72463	Gm43618	TEC
ENSMUSG00000020930	3	72	5	11	13	3	3	2	0.553735	0.208267	Ccdc103	protein_coding
ENSMUSG00000021495	199	1020	209	250	572	85	113	150	0.553735	0.44246	Fam193b	protein_coding
ENSMUSG00000056763	144	873	162	201	412	74	90	126	0.555648	0.429684	Cspp1	protein_coding
ENSMUSG00000020469	1824	1	2661	4172	111017	4054	135	44865	0.556393	10.7176	Myl7	protein_coding
ENSMUSG00000024427	524	603	253	232	975	532	776	851	0.556393	1.93067	Spry4	protein_coding
ENSMUSG00000067575	2	4	2	0	24	6	6	4	0.556393	3.98161	Rpl35a-ps3	processed_pseudogene
ENSMUSG00000073491	2	9	0	1	141	3	8	3	0.557251	7.54362	Ifi213	protein_coding
ENSMUSG00000016758	69	404	88	203	85	57	71	87	0.557369	0.426917	Bik	protein_coding
ENSMUSG00000073418	729	420	669	2247	22710	1050	592	3080	0.557369	3.66087	C4b	protein_coding
ENSMUSG00000036019	91	50	62	132	969	96	65	218	0.557774	2.51146	Tmtc2	protein_coding
ENSMUSG00000039497	132	186	97	222	1960	154	88	422	0.557774	2.57246	Dse	protein_coding
ENSMUSG00000079511	8	33	2	15	13	1	2	2	0.557774	0.238718	Gm42688	protein_coding
ENSMUSG00000032652	669	2577	868	1291	1631	534	510	817	0.558905	0.585176	Crebl2	protein_coding
ENSMUSG00000034163	394	1294	448	732	1286	151	211	354	0.559603	0.521426	Zfc3h1	protein_coding
ENSMUSG00000035239	207	105	295	239	1782	303	249	401	0.559603	2.15711	Neu3	protein_coding
ENSMUSG00000069020	682	1090	619	867	1403	403	564	558	0.559603	0.775649	Urm1	protein_coding
ENSMUSG00000025722	565	1070	480	473	1191	280	305	357	0.559613	0.670004	Wdr73	protein_coding
ENSMUSG00000039307	251	566	268	270	296	171	189	176	0.559613	0.607306	Hexdc	protein_coding
ENSMUSG00000040675	101	166	72	41	1363	87	63	245	0.559613	2.84079	Mthfd1l	protein_coding
ENSMUSG00000040463	3346	4334	3157	3503	11882	2762	3180	4906	0.560354	1.27328	Mybbp1a	protein_coding
ENSMUSG00000029438	464	3023	463	587	729	382	294	397	0.562329	0.410379	Bcl7a	protein_coding
ENSMUSG00000023947	59	266	43	98	1870	145	71	208	0.56257	3.12499	Nfkbie	protein_coding
ENSMUSG00000028373	66	121	31	36	359	92	64	102	0.56257	1.96491	Astn2	protein_coding
ENSMUSG00000033880	901	1925	797	906	12798	1023	1037	1588	0.56257	2.28836	Lgals3bp	protein_coding
ENSMUSG00000036596	20	1	5	15	241	26	9	34	0.56257	4.32003	Cpz	protein_coding
ENSMUSG00000041878	4	27	1	2	2	1	1	0	0.56257	0.11821	8430432A02Rik	lncRNA
ENSMUSG00000043987	326	1146	418	502	970	199	208	325	0.56257	0.580682	Cep164	protein_coding
ENSMUSG00000117310	5	3	7	10	19	15	20	17	0.56257	2.78528	Ptp4a1	protein_coding
ENSMUSG00000113701	1	1	4	5	53	5	1	27	0.562932	5.23195	B230303A05Rik	transcribed_processed_pseudogene
ENSMUSG00000018395	615	934	462	576	850	371	387	427	0.564146	0.722748	Kif3a	protein_coding
ENSMUSG00000019832	132	491	60	131	3301	179	130	527	0.564146	3.26161	Rab32	protein_coding
ENSMUSG00000023764	156	600	190	231	405	76	140	114	0.564146	0.531719	Sfi1	protein_coding
ENSMUSG00000033722	879	2818	801	1093	597	485	637	715	0.564146	0.481456	BC034090	protein_coding
ENSMUSG00000041460	0	1	0	0	122	5	0	0	0.564146	49.2042	Cacna2d4	protein_coding
ENSMUSG00000100826	19	44	40	45	0	7	4	17	0.564146	0.216782	Snhg14	lncRNA
ENSMUSG00000064138	521	485	527	616	2824	620	462	789	0.565376	1.60169	Fam172a	protein_coding
ENSMUSG00000031885	463	751	483	677	3567	552	522	819	0.565744	1.64066	Cbfb	protein_coding
ENSMUSG00000037466	15	42	11	9	421	22	12	32	0.565944	3.66488	Tedc1	protein_coding
ENSMUSG00000029219	0	0	1	0	55	0	1	4	0.566159	24.3644	Slc10a4	protein_coding
ENSMUSG00000022386	424	568	414	560	425	292	253	314	0.566524	0.635015	Trmu	protein_coding
ENSMUSG00000022787	294	445	262	282	509	155	218	164	0.566524	0.704324	Wdr53	protein_coding
ENSMUSG00000031723	267	586	271	313	502	157	216	243	0.566524	0.698434	Txnl4b	protein_coding
ENSMUSG00000033862	379	1154	289	460	643	219	238	318	0.566524	0.576552	Cdk10	protein_coding
ENSMUSG00000035958	644	1341	670	708	978	450	494	514	0.566524	0.683389	Tdp2	protein_coding
ENSMUSG00000054690	1032	1910	972	2102	10389	1617	723	6543	0.566524	2.45537	Emcn	protein_coding
ENSMUSG00000030148	55	75	49	150	522	122	56	249	0.566601	2.22837	Clec4a2	protein_coding
ENSMUSG00000086749	1	0	5	1	19	4	5	20	0.56806	5.38831	Gm12037	lncRNA
ENSMUSG00000061540	1	1	5	1	136	4	0	10	0.568816	8.76953	Orm2	protein_coding
ENSMUSG00000027074	5143	2533	4826	5139	32480	6117	4042	8846	0.570121	1.9992	Slc43a3	protein_coding
ENSMUSG00000028696	451	1145	555	671	724	359	398	408	0.570558	0.645836	Ipp	protein_coding
ENSMUSG00000042265	21	65	2	23	378	41	13	154	0.570714	3.9729	Trem1	protein_coding
ENSMUSG00000035311	1425	1476	1332	1441	4363	1337	1339	1785	0.572139	1.28117	Gnptab	protein_coding
ENSMUSG00000015053	491	825	570	649	2488	618	468	1102	0.572812	1.4717	Gata2	protein_coding
ENSMUSG00000003484	8	22	2	24	397	16	8	29	0.574258	4.49046	Cyp4f18	protein_coding
ENSMUSG00000018931	1140	2758	1169	1286	2062	803	861	938	0.574258	0.675889	Natd1	protein_coding
ENSMUSG00000031539	152	182	165	183	1058	156	145	289	0.574258	1.69805	Ap3m2	protein_coding
ENSMUSG00000033420	116	132	87	151	1235	141	64	294	0.574258	2.30901	Antxr1	protein_coding
ENSMUSG00000029068	716	2492	540	911	1648	326	329	616	0.574947	0.521398	Ccnl2	protein_coding
ENSMUSG00000030206	1	1	0	0	52	0	0	25	0.575284	24.8495	Gsg1	protein_coding
ENSMUSG00000047515	10	75	6	12	19	4	2	7	0.575284	0.269868	BC049715	protein_coding
ENSMUSG00000014243	477	806	387	573	368	240	354	292	0.575484	0.575283	Zswim7	protein_coding
ENSMUSG00000020212	319	610	244	304	659	170	167	144	0.575484	0.626993	Mdm1	protein_coding
ENSMUSG00000020846	1040	1480	1072	999	1418	690	691	787	0.575484	0.720245	Rflnb	protein_coding
ENSMUSG00000021245	685	962	783	969	1045	472	459	692	0.575484	0.71322	Mlh3	protein_coding
ENSMUSG00000021431	498	960	485	638	493	307	399	348	0.575484	0.60636	Snrnp48	protein_coding
ENSMUSG00000031104	1	2	4	1	94	0	1	28	0.575484	8.60691	Rab33a	protein_coding
ENSMUSG00000031505	1634	4329	1363	1554	2252	930	1130	1182	0.575484	0.595546	Naxd	protein_coding
ENSMUSG00000032508	921	1332	676	783	5944	884	687	1671	0.575484	1.76433	Myd88	protein_coding
ENSMUSG00000035067	16	146	24	9	18	7	4	21	0.575484	0.261382	Xkr6	protein_coding
ENSMUSG00000043099	95	116	71	141	544	79	100	331	0.575484	1.94867	Hic1	protein_coding
ENSMUSG00000046714	42	93	69	76	624	80	30	266	0.575484	2.51807	Foxc2	protein_coding
ENSMUSG00000049001	138	48	142	238	958	188	168	506	0.575484	2.38744	Ndnf	protein_coding
ENSMUSG00000062997	5376	6783	4525	5769	17318	4314	5978	6386	0.575484	1.25034	Rpl35	protein_coding
ENSMUSG00000063145	137	225	175	173	197	67	126	107	0.575484	0.639885	Bbs5	protein_coding
ENSMUSG00000079038	3	4	3	3	48	2	6	11	0.575484	3.42786	D130040H23Rik	protein_coding
ENSMUSG00000103749	50	49	54	26	249	40	58	93	0.575484	1.84504	Pcdhgb5	protein_coding
ENSMUSG00000005338	88	13	38	63	962	42	55	186	0.575549	3.43032	Cadm3	protein_coding
ENSMUSG00000022673	396	353	373	356	2774	388	307	621	0.577118	1.84485	Mcm4	protein_coding
ENSMUSG00000023992	20	6	12	44	290	31	25	53	0.577118	3.04747	Trem2	protein_coding
ENSMUSG00000024293	611	923	547	707	1448	381	333	513	0.577118	0.774613	Esco1	protein_coding
ENSMUSG00000028848	420	807	559	465	821	309	333	370	0.577118	0.722205	Gpn2	protein_coding
ENSMUSG00000031298	27	118	28	38	972	40	27	140	0.577118	3.39308	Adgrg2	protein_coding
ENSMUSG00000034121	141	209	106	137	222	90	77	99	0.577118	0.72529	Mks1	protein_coding
ENSMUSG00000047669	82	39	33	35	374	67	53	85	0.577118	2.12381	Msl3l2	protein_coding
ENSMUSG00000049281	23	1	10	36	673	9	27	57	0.577118	5.39888	Scn3b	protein_coding
ENSMUSG00000049723	1	7	0	0	95	6	1	10	0.577118	8.95877	Mmp12	protein_coding
ENSMUSG00000074782	8	69	8	11	17	2	7	2	0.577118	0.258162	4833422C13Rik	lncRNA
ENSMUSG00000023186	1825	2064	1972	2168	8456	1818	1763	2932	0.57778	1.41987	Vwa5a	protein_coding
ENSMUSG00000024066	4961	2689	4390	5103	27441	4641	4231	9318	0.57778	1.87318	Xdh	protein_coding
ENSMUSG00000024401	7	18	5	31	185	13	20	46	0.57778	2.95022	Tnf	protein_coding
ENSMUSG00000024776	55	75	59	85	771	83	51	101	0.57778	2.2764	Stambpl1	protein_coding
ENSMUSG00000027522	829	1842	685	951	1390	584	472	707	0.57778	0.67173	Stx16	protein_coding
ENSMUSG00000028437	2512	4097	2172	2605	4005	1573	1895	1878	0.57778	0.749218	Ubap1	protein_coding
ENSMUSG00000029231	818	1478	674	960	6229	888	738	1741	0.57778	1.75504	Pdgfra	protein_coding
ENSMUSG00000029311	777	13129	1150	2642	2718	784	1134	1185	0.57778	0.330015	Hsd17b11	protein_coding
ENSMUSG00000030433	168	2	355	381	3778	491	414	1983	0.57778	4.97275	Sbk2	protein_coding
ENSMUSG00000031487	359	490	352	395	606	236	260	310	0.57778	0.784625	Brf2	protein_coding
ENSMUSG00000031834	1114	2472	1089	1402	1935	809	900	845	0.57778	0.687139	Pik3r2	protein_coding
ENSMUSG00000032806	172	417	199	194	1367	177	255	455	0.57778	1.73824	Slc10a3	protein_coding
ENSMUSG00000034473	702	1201	731	798	1407	512	559	586	0.57778	0.787456	Sec22a	protein_coding
ENSMUSG00000037017	744	1246	690	823	1365	392	617	589	0.57778	0.743515	Zscan21	protein_coding
ENSMUSG00000063160	132	183	156	195	917	134	146	336	0.57778	1.68522	Numbl	protein_coding
ENSMUSG00000040249	2625	1819	2430	3306	17972	2616	1874	7547	0.578237	2.06188	Lrp1	protein_coding
ENSMUSG00000055541	1	21	9	7	226	10	9	22	0.578237	4.17405	Lair1	protein_coding
ENSMUSG00000066643	627	1186	509	618	1186	386	356	526	0.578237	0.725717	Wdr35	protein_coding
ENSMUSG00000068250	326	520	322	333	475	186	261	237	0.578237	0.70827	Amn1	protein_coding
ENSMUSG00000071649	1235	2361	1204	1626	1738	681	1103	994	0.578237	0.667357	B3gat3	protein_coding
ENSMUSG00000073234	1	0	0	0	38	1	1	1	0.578237	17.0907	Gm8773	protein_coding
ENSMUSG00000078453	503	831	552	510	1826	501	604	701	0.578237	1.26989	Abracl	protein_coding
ENSMUSG00000079491	30	18	18	23	320	41	19	26	0.578237	2.7326	H2-T10	polymorphic_pseudogene
ENSMUSG00000029622	1993	2402	1487	1819	12662	1788	1405	3612	0.579161	1.76659	Arpc1b	protein_coding
ENSMUSG00000040260	135	274	230	213	1173	160	169	943	0.57947	2.26806	Daam2	protein_coding
ENSMUSG00000037355	233	327	139	199	358	118	69	144	0.580388	0.638091	Uvssa	protein_coding
ENSMUSG00000021519	953	1192	860	1145	1391	631	634	770	0.580904	0.749521	Mterf3	protein_coding
ENSMUSG00000027533	413	249	327	953	6713	503	395	1306	0.580904	2.75334	Fabp5	protein_coding
ENSMUSG00000028234	6803	10492	6081	7695	34760	6318	7866	8900	0.580904	1.41722	Rps20	protein_coding
ENSMUSG00000029571	4920	20499	6166	9921	8396	4110	4314	5950	0.580904	0.548658	Tmem106b	protein_coding
ENSMUSG00000031561	59	79	61	77	551	69	48	140	0.580904	1.97645	Tenm3	protein_coding
ENSMUSG00000041809	4	11	10	8	199	14	4	13	0.580904	3.84511	Efhc1	protein_coding
ENSMUSG00000049354	3230	3557	2838	2914	9689	2821	2955	3651	0.580904	1.25042	Dcaf7	protein_coding
ENSMUSG00000078921	59	39	47	27	645	74	45	43	0.580904	2.73583	Tgtp2	protein_coding
ENSMUSG00000110277	139	539	134	163	357	59	88	96	0.580904	0.504452	Gm45871	protein_coding
ENSMUSG00000026691	5	31	5	14	455	10	0	128	0.581677	6.87657	Fmo3	protein_coding
ENSMUSG00000028224	933	1335	1009	1109	1415	602	690	878	0.581677	0.745442	Nbn	protein_coding
ENSMUSG00000028766	2069	12441	866	849	875	506	1010	1526	0.581963	0.286575	Alpl	protein_coding
ENSMUSG00000030666	0	1	0	1	109	0	0	6	0.582944	27.5926	Calcb	protein_coding
ENSMUSG00000031673	265	155	333	834	4440	648	267	1345	0.582944	2.78865	Cdh11	protein_coding
ENSMUSG00000106943	23	71	10	6	19	7	6	5	0.582944	0.310941	Dancr	lncRNA
ENSMUSG00000109179	7	21	3	4	5	0	1	3	0.582944	0.217951	Gm35339	protein_coding
ENSMUSG00000116164	10	66	19	34	19	8	3	19	0.582944	0.358968	1110013H19Rik	lncRNA
ENSMUSG00000090125	18	2	6	7	53	17	11	54	0.58311	3.3137	Pou3f1	protein_coding
ENSMUSG00000031023	369	1787	342	389	601	226	292	230	0.584028	0.460438	Akip1	protein_coding
ENSMUSG00000022687	215	346	195	230	2046	235	141	612	0.58466	2.0948	Boc	protein_coding
ENSMUSG00000045251	101	459	93	132	243	47	71	76	0.58466	0.480949	Zfp688	protein_coding
ENSMUSG00000051550	164	295	190	223	725	189	183	357	0.58466	1.38284	Zfp579	protein_coding
ENSMUSG00000070462	517	817	479	570	2911	504	545	757	0.58466	1.47629	Tlnrd1	protein_coding
ENSMUSG00000021758	30	20	2	10	13	0	2	4	0.585019	0.213379	Ddx4	protein_coding
ENSMUSG00000028495	11024	15840	9608	11288	46903	9367	11294	14319	0.585019	1.33347	Rps6	protein_coding
ENSMUSG00000032802	7425	5894	4768	1408	3640	1281	2781	1129	0.585019	0.41075	Srxn1	protein_coding
ENSMUSG00000029335	8	49	2	4	621	29	0	107	0.585547	7.77851	Bmp3	protein_coding
ENSMUSG00000020380	319	614	405	447	1557	367	405	600	0.586538	1.33176	Rad50	protein_coding
ENSMUSG00000059824	904	597	738	961	1735	1179	1970	1428	0.586538	1.95919	Dbp	protein_coding
ENSMUSG00000107838	73	414	68	97	132	52	56	49	0.586859	0.435079	Gm45769	TEC
ENSMUSG00000026923	1226	768	1057	1150	6620	1267	869	2060	0.587012	1.81295	Notch1	protein_coding
ENSMUSG00000045322	2	3	8	23	479	15	1	18	0.587472	6.77012	Tlr9	protein_coding
ENSMUSG00000073164	5	0	3	6	65	9	4	14	0.587472	4.14639	2410018L13Rik	lncRNA
ENSMUSG00000073164	5	0	3	6	65	9	4	14	0.587472	4.14639	2410018L13Rik	lncRNA
ENSMUSG00000106391	1	19	8	7	5	2	1	1	0.587705	0.224858	Gm42690	TEC
ENSMUSG00000007589	605	987	491	617	1344	349	360	474	0.588269	0.770766	Tinf2	protein_coding
ENSMUSG00000019876	23	39	6	21	256	19	38	32	0.588269	2.62756	Pkib	protein_coding
ENSMUSG00000026170	568	3332	506	761	947	375	476	447	0.588269	0.440138	Cyp27a1	protein_coding
ENSMUSG00000027077	0	0	0	2	24	1	11	1	0.588269	13.3589	Smtnl1	protein_coding
ENSMUSG00000031858	1497	2040	1571	1813	2965	1070	837	1447	0.588269	0.776467	Mau2	protein_coding
ENSMUSG00000035575	1405	1978	1405	1547	4079	1264	1438	1772	0.588269	1.14919	Utp6	protein_coding
ENSMUSG00000036545	453	313	457	715	3250	555	442	1015	0.588269	1.90662	Adamts2	protein_coding
ENSMUSG00000042751	7	0	5	5	121	11	8	7	0.588269	4.71117	Nmnat2	protein_coding
ENSMUSG00000052837	4117	2080	4032	1201	13906	5160	5389	5426	0.588269	2.12757	Junb	protein_coding
ENSMUSG00000058625	4	1	4	5	23	8	7	10	0.588269	2.80876	Gm17383	processed_pseudogene
ENSMUSG00000079049	7	0	1	44	1	0	2	0	0.588269	0.0555009	Serpinb1c	protein_coding
ENSMUSG00000025089	403	805	320	377	636	273	223	270	0.588563	0.669672	Gfra1	protein_coding
ENSMUSG00000046731	179	367	158	121	1344	204	143	533	0.588577	2.02056	Kctd11	protein_coding
ENSMUSG00000018865	1	12	3	6	183	8	1	16	0.590358	5.40274	Sult4a1	protein_coding
ENSMUSG00000026834	6	0	2	1	268	1	0	14	0.590358	13.3011	Acvr1c	protein_coding
ENSMUSG00000034639	175	381	210	182	295	93	148	153	0.590358	0.659285	Setmar	protein_coding
ENSMUSG00000057530	4163	2747	3665	6120	25801	5974	2726	11920	0.590358	2.0576	Ece1	protein_coding
ENSMUSG00000017144	517	622	307	305	2331	452	341	862	0.591284	1.72222	Rnd3	protein_coding
ENSMUSG00000042408	276	401	277	404	410	202	209	198	0.591542	0.693011	Zmym6	protein_coding
ENSMUSG00000034765	414	401	261	174	1252	409	304	592	0.591801	1.69008	Dusp5	protein_coding
ENSMUSG00000040345	131	40	46	125	1619	95	110	116	0.591801	3.08843	Arhgap9	protein_coding
ENSMUSG00000026020	828	1206	682	590	5338	733	612	1778	0.591875	1.83124	Nop58	protein_coding
ENSMUSG00000037703	368	2316	378	483	696	283	270	322	0.591875	0.439685	Lzts3	protein_coding
ENSMUSG00000053835	24	21	29	55	373	36	29	70	0.592205	2.46147	H2-T24	protein_coding
ENSMUSG00000028952	146	302	111	177	228	98	88	119	0.592276	0.667326	Zbtb48	protein_coding
ENSMUSG00000018500	51	117	23	22	583	41	39	202	0.594437	2.87693	Adora2b	protein_coding
ENSMUSG00000026674	777	707	734	720	5460	805	496	1501	0.594437	1.89435	Ddr2	protein_coding
ENSMUSG00000037060	450	519	362	488	2320	353	417	733	0.594437	1.54123	Cavin3	protein_coding
ENSMUSG00000063687	25	5	18	21	108	27	23	63	0.594437	2.45927	Pcdhb5	protein_coding
ENSMUSG00000067150	1186	1856	1231	1262	5183	1128	1175	1836	0.594437	1.32481	Xpo5	protein_coding
ENSMUSG00000069306	1	0	3	12	47	7	12	31	0.594437	4.74441	H4c17	protein_coding
ENSMUSG00000070942	38	63	41	81	747	39	28	208	0.594437	2.85705	Il1rl2	protein_coding
ENSMUSG00000089812	1	5	3	1	32	1	1	44	0.594437	6.44373	Gm15867	lncRNA
ENSMUSG00000002489	173	200	150	181	1264	160	146	284	0.595178	1.7828	Tiam1	protein_coding
ENSMUSG00000015981	60	757	83	39	132	39	16	82	0.595178	0.272878	Stk32c	protein_coding
ENSMUSG00000034595	439	414	392	501	4590	383	347	813	0.595178	2.15054	Ppp1r18	protein_coding
ENSMUSG00000053470	947	1346	869	1207	2411	483	521	744	0.595178	0.733039	Kdm3a	protein_coding
ENSMUSG00000032649	41	226	63	123	94	47	33	54	0.597018	0.487746	Colgalt2	protein_coding
ENSMUSG00000036599	87	131	101	154	1191	115	82	230	0.597018	2.17022	Chst12	protein_coding
ENSMUSG00000047181	49	145	50	131	689	77	95	193	0.597018	2.04585	Samd14	protein_coding
ENSMUSG00000042436	205	46	214	171	2143	271	113	485	0.59738	2.84511	Mfap4	protein_coding
ENSMUSG00000079316	964	2773	1023	1475	1694	597	938	852	0.598271	0.621854	Rab9	protein_coding
ENSMUSG00000022701	107	378	110	178	185	65	92	114	0.598543	0.565009	Ccdc191	protein_coding
ENSMUSG00000072625	5	0	1	11	130	8	8	14	0.598543	5.31053	Gdf2	protein_coding
ENSMUSG00000083992	4	21	6	10	63	17	13	17	0.598543	2.2308	Gm11478	processed_pseudogene
ENSMUSG00000029151	6	2	7	8	0	2	0	1	0.598926	0.134356	Slc30a3	protein_coding
ENSMUSG00000034652	65	76	57	83	705	62	58	124	0.598926	2.12676	Cd300a	protein_coding
ENSMUSG00000036560	23	34	18	41	270	28	15	108	0.598926	2.52506	Lgi4	protein_coding
ENSMUSG00000039463	1444	2499	1307	1589	2219	883	1103	1276	0.600004	0.7414	Slc9a8	protein_coding
ENSMUSG00000020706	1557	1965	1312	1473	6294	1225	1457	2087	0.600387	1.3533	Ftsj3	protein_coding
ENSMUSG00000037243	74	206	54	104	134	25	53	61	0.600387	0.548438	Zfp692	protein_coding
ENSMUSG00000061882	9	42	22	60	32	5	10	16	0.601297	0.396091	Ccdc62	protein_coding
ENSMUSG00000016624	34	89	7	14	8	5	2	20	0.602838	0.25729	Phf21b	protein_coding
ENSMUSG00000020787	8	19	25	77	549	20	45	119	0.602838	3.45926	P2rx1	protein_coding
ENSMUSG00000052372	1	0	0	1	26	3	2	1	0.602838	9.62305	Il1rapl1	protein_coding
ENSMUSG00000056069	20	90	24	28	992	29	13	96	0.602838	3.93095	Otulinl	protein_coding
ENSMUSG00000002346	2682	8411	2426	3547	1081	1736	1754	1750	0.603285	0.439748	Slc25a42	protein_coding
ENSMUSG00000034586	91	152	73	102	1627	88	57	206	0.603285	2.73301	Hid1	protein_coding
ENSMUSG00000026072	1090	454	700	782	7000	1038	466	2186	0.603376	2.31198	Il1r1	protein_coding
ENSMUSG00000002769	137	1680	192	292	76	137	185	120	0.603805	0.29816	Gnmt	protein_coding
ENSMUSG00000018102	2752	14402	2832	3159	3924	1890	2247	2310	0.603805	0.465236	H2bc4	protein_coding
ENSMUSG00000022568	1624	2894	1544	1962	2862	1065	1366	1371	0.603805	0.756415	Scrib	protein_coding
ENSMUSG00000026821	870	1078	690	700	5950	950	743	961	0.603805	1.76668	Ralgds	protein_coding
ENSMUSG00000030786	72	86	77	193	888	79	95	391	0.603805	2.3803	Itgam	protein_coding
ENSMUSG00000032412	3873	5823	3441	3630	23264	4113	2834	7719	0.603805	1.66125	Atp1b3	protein_coding
ENSMUSG00000041375	723	1518	657	765	1582	430	451	651	0.603805	0.722578	Ccdc9	protein_coding
ENSMUSG00000041801	214	198	193	228	2141	131	212	440	0.603805	2.17321	Phlda3	protein_coding
ENSMUSG00000046178	17	1	2	2	156	14	4	28	0.603805	5.11016	Nxph1	protein_coding
ENSMUSG00000050592	242	75	290	399	4212	277	394	370	0.603805	2.9138	Fam78a	protein_coding
ENSMUSG00000057191	50	30	23	57	835	26	19	132	0.603805	3.43485	AB124611	protein_coding
ENSMUSG00000058755	5	5	6	1	131	3	1	29	0.603805	5.32888	Osm	protein_coding
ENSMUSG00000062646	543	1005	545	652	1167	379	425	538	0.603805	0.799575	Ganc	protein_coding
ENSMUSG00000074417	4	2	2	15	87	3	7	51	0.603805	4.48431	Gm14548	protein_coding
ENSMUSG00000074417	4	2	2	15	87	3	7	51	0.603805	4.48431	Gm14548	protein_coding
ENSMUSG00000074417	4	2	2	15	87	3	7	51	0.603805	4.48431	Gm14548	protein_coding
ENSMUSG00000074417	4	2	2	15	87	3	7	51	0.603805	4.48431	Gm14548	protein_coding
ENSMUSG00000108207	68	187	40	57	95	24	44	27	0.603805	0.489733	1810059H22Rik	lncRNA
ENSMUSG00000026199	526	969	505	645	564	335	417	374	0.603819	0.636701	Ankzf1	protein_coding
ENSMUSG00000111947	0	0	1	0	1	4	3	5	0.603819	12.0864	Gm47438	lncRNA
ENSMUSG00000029672	673	680	741	779	2539	735	680	969	0.605252	1.37318	Fam3c	protein_coding
ENSMUSG00000003348	147	403	175	178	2870	165	155	474	0.605922	2.50753	Mob3a	protein_coding
ENSMUSG00000017737	64	72	51	238	1417	101	79	359	0.605922	2.89895	Mmp9	protein_coding
ENSMUSG00000024769	797	2908	734	897	1169	528	550	695	0.605922	0.545357	Cdc42bpg	protein_coding
ENSMUSG00000034480	578	669	549	629	1753	644	510	796	0.605922	1.29161	Diaph2	protein_coding
ENSMUSG00000097743	45	122	53	41	108	18	12	33	0.605922	0.496418	Gm16973	lncRNA
ENSMUSG00000117335	15	29	21	49	29	5	16	5	0.605922	0.404793	Gm49870	lncRNA
ENSMUSG00000037493	25	219	56	64	2424	52	34	209	0.606607	4.19259	Cib2	protein_coding
ENSMUSG00000045294	591	2528	727	1171	1531	392	618	558	0.606719	0.558059	Insig1	protein_coding
ENSMUSG00000005699	257	407	269	382	433	150	237	193	0.607007	0.695217	Pard6a	protein_coding
ENSMUSG00000017830	27	23	40	19	558	44	14	43	0.607007	3.22392	Dhx58	protein_coding
ENSMUSG00000025900	48	11	100	197	841	222	73	503	0.607007	3.43518	Rp1	protein_coding
ENSMUSG00000025964	21	14	17	48	363	27	16	79	0.607007	2.93313	Adam23	protein_coding
ENSMUSG00000027750	850	153	567	506	6494	907	277	2140	0.607007	2.96335	Postn	protein_coding
ENSMUSG00000037242	26639	11628	23293	21282	122274	28321	26860	31882	0.607007	1.83715	Clic4	protein_coding
ENSMUSG00000038855	958	1197	700	1229	5002	872	949	1398	0.607007	1.49972	Itpkb	protein_coding
ENSMUSG00000050270	134	642	132	110	168	82	78	117	0.607007	0.446629	Tmem220	protein_coding
ENSMUSG00000054733	2224	17791	2153	2574	2237	1570	2193	1701	0.607007	0.363347	Msra	protein_coding
ENSMUSG00000096968	6	13	6	11	9	2	1	4	0.607007	0.363543	Gm26620	protein_coding
ENSMUSG00000037474	5	16	7	0	344	15	6	3	0.607782	6.85769	Dtl	protein_coding
ENSMUSG00000038301	755	568	679	859	8990	766	634	980	0.607782	2.31233	Snx10	protein_coding
ENSMUSG00000047712	82	80	82	96	948	72	57	205	0.607782	2.30944	Ust	protein_coding
ENSMUSG00000029071	2061	3872	1782	2217	1926	1166	1511	1484	0.608458	0.620966	Dvl1	protein_coding
ENSMUSG00000039879	1407	3097	1704	2359	3197	1253	1033	1538	0.608458	0.728732	Heca	protein_coding
ENSMUSG00000001473	1185	917	948	829	3885	880	993	1844	0.608524	1.53614	Tubb6	protein_coding
ENSMUSG00000003585	26	112	8	16	36	8	6	11	0.608524	0.325698	Sec14l2	protein_coding
ENSMUSG00000006010	1227	2461	1156	1625	2257	932	862	1205	0.608524	0.742051	Odr4	protein_coding
ENSMUSG00000022802	168	168	208	194	154	72	98	147	0.608524	0.589469	Lmln	protein_coding
ENSMUSG00000022906	367	483	240	342	3908	353	287	484	0.608524	2.1703	Parp9	protein_coding
ENSMUSG00000027259	493	879	409	508	611	311	314	409	0.608524	0.687668	Adal	protein_coding
ENSMUSG00000027412	170	806	76	115	228	71	79	98	0.608524	0.393001	Lpin3	protein_coding
ENSMUSG00000031666	2553	3890	2527	3551	4221	1888	1853	2440	0.608524	0.759751	Rbl2	protein_coding
ENSMUSG00000031760	10	12	41	50	465	16	25	166	0.608524	3.61729	Mt3	protein_coding
ENSMUSG00000034731	301	1868	233	173	461	157	132	238	0.608524	0.373285	Dgkh	protein_coding
ENSMUSG00000035139	650	1168	490	601	1221	369	376	508	0.608524	0.732657	Secisbp2	protein_coding
ENSMUSG00000038151	2	37	6	15	352	18	9	31	0.608524	4.15396	Prdm1	protein_coding
ENSMUSG00000038658	1034	1478	1172	1238	2466	747	717	974	0.608524	0.825435	Ric1	protein_coding
ENSMUSG00000047976	5	0	12	11	187	17	5	33	0.608524	4.80998	Kcna1	protein_coding
ENSMUSG00000055184	28	32	36	34	155	43	37	38	0.608524	1.64379	Fam72a	protein_coding
ENSMUSG00000056596	39	22	32	142	655	59	68	228	0.608524	2.88971	Trnp1	protein_coding
ENSMUSG00000060063	238	124	190	436	1730	260	244	785	0.608524	2.20009	Alox5ap	protein_coding
ENSMUSG00000072688	1	27	1	2	2	0	0	1	0.608524	0.0878333	Gm10399	lncRNA
ENSMUSG00000074384	63	108	85	74	141	39	46	33	0.608524	0.641587	AI429214	protein_coding
ENSMUSG00000082900	2	4	8	1	1	1	0	0	0.608524	0.112471	Gm11557	processed_pseudogene
ENSMUSG00000086447	0	0	0	2	19	2	1	8	0.608524	10.2588	Gm13522	lncRNA
ENSMUSG00000087368	3	16	5	12	6	3	0	2	0.608524	0.26354	BC065397	lncRNA
ENSMUSG00000090317	2	8	6	4	0	2	0	0	0.608524	0.106489	Gm17324	lncRNA
ENSMUSG00000097890	3	19	5	13	8	1	3	2	0.608524	0.297882	4930547M16Rik	lncRNA
ENSMUSG00000100691	319	885	260	384	444	184	260	228	0.608524	0.589927	2010320M18Rik	lncRNA
ENSMUSG00000108435	24	351	43	41	34	26	33	27	0.608524	0.30908	Gm45051	lncRNA
ENSMUSG00000037095	7936	2190	7156	6309	25773	8295	8523	20634	0.610213	2.18258	Lrg1	protein_coding
ENSMUSG00000024784	0	1	0	0	19	7	2	0	0.610682	17.0096	Gpha2	protein_coding
ENSMUSG00000027378	613	1594	601	683	1012	438	395	570	0.610682	0.649633	Nphp1	protein_coding
ENSMUSG00000044949	67	86	55	33	482	61	38	177	0.610682	2.20105	Ubtd2	protein_coding
ENSMUSG00000040183	78	126	89	83	317	115	80	118	0.610816	1.40772	Ankrd6	protein_coding
ENSMUSG00000026343	48	156	21	11	813	64	27	284	0.611407	3.62929	Gpr39	protein_coding
ENSMUSG00000027200	712	279	677	858	4022	817	589	1918	0.611407	2.11462	Sema6d	protein_coding
ENSMUSG00000078584	1394	1849	1519	1687	1539	796	957	1272	0.611407	0.671924	AU022252	protein_coding
ENSMUSG00000103037	14	10	17	14	97	22	12	27	0.612479	2.08079	Pcdhgb1	protein_coding
ENSMUSG00000006442	593	1061	522	472	4368	507	571	1257	0.612699	1.80161	Srm	protein_coding
ENSMUSG00000008683	6775	7285	6611	7963	28469	5949	8094	8395	0.612699	1.3787	Rps15a	protein_coding
ENSMUSG00000030554	206	75	182	243	1601	163	97	1105	0.612699	2.9332	Synm	protein_coding
ENSMUSG00000048388	11	5	10	22	166	37	8	18	0.612699	3.10277	Fam171b	protein_coding
ENSMUSG00000005339	5	1	4	15	199	2	12	21	0.61315	4.92861	Fcer1a	protein_coding
ENSMUSG00000031883	29	82	26	41	39	25	14	19	0.61315	0.523297	Car7	protein_coding
ENSMUSG00000022206	422	102	454	2324	9835	1194	479	7199	0.618447	4.11814	Npr3	protein_coding
ENSMUSG00000022629	1283	3731	1274	1515	1475	954	873	1116	0.618447	0.580619	Kif21a	protein_coding
ENSMUSG00000024431	1545	1949	1688	2045	8411	1815	1493	2346	0.618447	1.45298	Nr3c1	protein_coding
ENSMUSG00000028037	36	87	26	15	488	61	43	46	0.618447	2.60622	Ifi44	protein_coding
ENSMUSG00000029238	1535	2402	1586	1990	3303	1028	1020	1720	0.618447	0.804092	Clock	protein_coding
ENSMUSG00000030839	246	814	266	232	489	119	178	209	0.618447	0.568029	Sergef	protein_coding
ENSMUSG00000038156	882	1135	754	1192	5080	1027	638	2093	0.618447	1.68062	Spon1	protein_coding
ENSMUSG00000039117	802	1104	839	877	1422	523	614	721	0.618447	0.799411	Taf4	protein_coding
ENSMUSG00000070691	60	37	25	10	777	55	29	31	0.618447	3.57906	Runx3	protein_coding
ENSMUSG00000079363	145	63	89	40	1637	193	82	59	0.618447	3.22544	Gbp4	protein_coding
ENSMUSG00000097042	22	59	18	43	43	8	9	24	0.618447	0.497725	Gm17491	lncRNA
ENSMUSG00000106290	12	85	14	18	368	27	32	87	0.618447	2.86781	Gm43429	TEC
ENSMUSG00000108763	50	102	52	96	5	5	43	19	0.618447	0.28827	Gm36028	protein_coding
ENSMUSG00000117494	2	5	4	2	1	1	0	0	0.618447	0.136815	Gm49970	lncRNA
ENSMUSG00000022761	1488	4218	1403	1756	2644	999	1081	1348	0.620672	0.640319	Lztr1	protein_coding
ENSMUSG00000026383	582	3178	475	564	743	377	398	464	0.620672	0.434835	Epb41l5	protein_coding
ENSMUSG00000078377	12	36	12	12	69	23	24	32	0.620672	1.83804	Gm4294	processed_pseudogene
ENSMUSG00000016918	869	282	681	901	6785	996	545	1624	0.621077	2.32518	Sulf1	protein_coding
ENSMUSG00000030530	10041	21078	9011	11587	10124	6146	7884	7105	0.621077	0.616003	Furin	protein_coding
ENSMUSG00000036867	576	307	294	622	2141	359	496	1951	0.621077	2.21209	Smad6	protein_coding
ENSMUSG00000018381	132	243	125	221	1975	154	116	357	0.621578	2.25945	Abi3	protein_coding
ENSMUSG00000047603	174	331	185	191	335	138	108	145	0.621578	0.727873	Zfp235	protein_coding
ENSMUSG00000075254	5361	1887	5113	6613	39594	6202	3844	14771	0.622793	2.29521	Heg1	protein_coding
ENSMUSG00000086820	5	6	9	2	2	1	2	0	0.623474	0.199313	Gm11465	lncRNA
ENSMUSG00000054459	3	0	3	12	198	5	0	74	0.624506	9.02833	Vsnl1	protein_coding
ENSMUSG00000030685	261	341	222	269	507	156	183	187	0.624734	0.800543	Kctd13	protein_coding
ENSMUSG00000102051	1	2	6	14	87	8	3	51	0.624734	4.49559	Ly6a2	transcribed_unprocessed_pseudogene
ENSMUSG00000026042	609	594	462	610	4276	527	332	1574	0.624972	2.02257	Col5a2	protein_coding
ENSMUSG00000026825	24	23	24	62	279	59	30	52	0.624972	2.2174	Dnm1	protein_coding
ENSMUSG00000035206	695	983	599	663	1094	416	495	554	0.624972	0.780912	Sppl2b	protein_coding
ENSMUSG00000035953	868	1867	915	938	1830	612	664	702	0.624972	0.730442	Pip4p1	protein_coding
ENSMUSG00000041616	15589	0	9559	26477	423256	23116	13699	324964	0.624972	10.3175	Nppa	protein_coding
ENSMUSG00000102852	0	1	0	0	4	1	4	4	0.624972	10.1053	Gm37083	lncRNA
ENSMUSG00000001666	658	3166	541	807	932	366	572	517	0.625683	0.473118	Ddt	protein_coding
ENSMUSG00000082286	45	198	37	35	56	24	5	38	0.625683	0.364641	Pisd-ps1	transcribed_unprocessed_pseudogene
ENSMUSG00000109733	9	0	13	14	2	2	1	2	0.626332	0.172694	Gm33940	lncRNA
ENSMUSG00000087027	1	0	0	0	6	1	5	2	0.626744	10.2471	Gm13206	lncRNA
ENSMUSG00000002325	513	856	566	457	3766	540	516	864	0.627339	1.67284	Irf9	protein_coding
ENSMUSG00000017428	4532	5973	3946	4551	6063	2703	3179	3488	0.627339	0.75013	Psmd11	protein_coding
ENSMUSG00000029439	782	1370	813	928	1969	576	513	684	0.627339	0.794801	Sfswap	protein_coding
ENSMUSG00000037470	2026	2922	2080	2208	8061	1774	2013	2976	0.627339	1.27124	Uggt1	protein_coding
ENSMUSG00000070366	1	0	0	0	8	0	1	19	0.627339	19.9724	Plpp4	protein_coding
ENSMUSG00000022997	1	1	0	1	24	1	2	4	0.628553	6.62507	Wnt1	protein_coding
ENSMUSG00000031029	5383	6616	4746	5588	16486	4680	6084	5865	0.628553	1.24184	Eif3f	protein_coding
ENSMUSG00000038271	269	333	248	317	547	166	187	175	0.628553	0.767083	Iffo1	protein_coding
ENSMUSG00000020250	6286	14550	4772	3662	8793	3083	3155	3739	0.630165	0.582702	Txnrd1	protein_coding
ENSMUSG00000028101	523	810	518	545	917	348	384	485	0.630165	0.794712	Pias3	protein_coding
ENSMUSG00000113318	6	16	9	5	10	2	1	0	0.630625	0.262459	Gm18113	processed_pseudogene
ENSMUSG00000034908	5091	7268	4847	5215	11726	2820	3636	3544	0.63068	0.78404	Sidt2	protein_coding
ENSMUSG00000005981	8410	18560	7593	8741	7203	5465	5558	6216	0.6308	0.589758	Trap1	protein_coding
ENSMUSG00000044081	15	56	13	9	25	3	7	1	0.6308	0.30328	Zfp85os	lncRNA
ENSMUSG00000112441	3	2	8	3	121	6	0	36	0.631647	5.74876	Gm48898	lncRNA
ENSMUSG00000001098	1609	2023	1334	1714	9736	1476	1390	2338	0.632758	1.57995	Kctd10	protein_coding
ENSMUSG00000023912	81	51	56	89	54	39	21	44	0.632758	0.525731	Slc25a27	protein_coding
ENSMUSG00000036898	245	431	258	356	598	198	164	207	0.632758	0.760843	Zfp157	protein_coding
ENSMUSG00000056529	44	32	30	96	632	32	46	172	0.632758	2.72238	Ptafr	protein_coding
ENSMUSG00000022667	5	0	2	6	120	3	5	10	0.633235	5.39718	Cd200r1	protein_coding
ENSMUSG00000026644	10	6	7	14	4	5	2	1	0.633235	0.303502	Acbd7	protein_coding
ENSMUSG00000026728	3483	1428	2899	5164	33740	4733	2202	7928	0.633235	2.38125	Vim	protein_coding
ENSMUSG00000043008	74	371	72	171	3384	81	87	463	0.633235	3.4504	Klhl6	protein_coding
ENSMUSG00000050088	798	1594	816	839	1823	505	526	764	0.633235	0.756228	1600012H06Rik	protein_coding
ENSMUSG00000055148	1999	1505	2044	1642	10022	2308	2054	2045	0.633235	1.66102	Klf2	protein_coding
ENSMUSG00000058624	2201	1054	1962	1890	15986	1717	1588	4231	0.633235	2.10687	Gda	protein_coding
ENSMUSG00000073555	16	123	22	18	1432	37	4	122	0.633235	5.06557	Gm4951	protein_coding
ENSMUSG00000098332	221	409	200	286	407	126	193	175	0.633235	0.721202	Pigbos1	protein_coding
ENSMUSG00000023945	0	0	1	0	94	0	0	5	0.635277	37.7668	Slc5a7	protein_coding
ENSMUSG00000028790	1651	2356	1292	1551	9215	1528	1469	2218	0.635277	1.53199	Khdrbs1	protein_coding
ENSMUSG00000040111	824	9198	1083	2111	2131	860	961	1118	0.635277	0.395637	Gramd1b	protein_coding
ENSMUSG00000000740	12387	18868	11151	13566	44607	10502	14520	15316	0.635301	1.24742	Rpl13	protein_coding
ENSMUSG00000001305	273	410	261	234	1495	240	241	519	0.635301	1.57553	Rrp15	protein_coding
ENSMUSG00000002885	966	882	1013	1356	6202	873	1091	1763	0.635301	1.6606	Adgre5	protein_coding
ENSMUSG00000006800	1473	890	1305	1942	7996	1425	1528	2557	0.635301	1.73858	Sulf2	protein_coding
ENSMUSG00000015536	858	4846	613	930	2315	400	420	592	0.635301	0.425906	Mocs2	protein_coding
ENSMUSG00000016255	28	15	117	215	1176	118	177	364	0.635301	3.25369	Tubb1	protein_coding
ENSMUSG00000018451	1	0	0	3	71	5	1	1	0.635301	10.024	6330403K07Rik	protein_coding
ENSMUSG00000019936	6	0	2	3	125	6	0	27	0.635301	7.63951	Epyc	protein_coding
ENSMUSG00000020530	2668	5189	2598	3222	4618	1864	2143	2484	0.635301	0.75058	Ggnbp2	protein_coding
ENSMUSG00000020717	6684	2142	5819	9872	54615	8646	5105	17681	0.635301	2.34961	Pecam1	protein_coding
ENSMUSG00000027243	370	887	445	431	628	274	323	288	0.635301	0.666961	Harbi1	protein_coding
ENSMUSG00000028047	82	68	88	164	1135	128	54	246	0.635301	2.42358	Thbs3	protein_coding
ENSMUSG00000029544	11	18	6	6	4	4	4	2	0.635301	0.341256	Cabp1	protein_coding
ENSMUSG00000031167	3096	3763	1979	2492	16141	2909	2226	3922	0.635301	1.60739	Rbm3	protein_coding
ENSMUSG00000031167	3096	3763	1979	2492	16141	2909	2226	3922	0.635301	1.60739	Rbm3	protein_coding
ENSMUSG00000031816	325	821	211	409	609	162	197	272	0.635301	0.619911	Mthfsd	protein_coding
ENSMUSG00000035799	17	13	29	42	425	23	22	57	0.635301	2.91667	Twist1	protein_coding
ENSMUSG00000037855	8	19	11	7	242	12	4	25	0.635301	3.52026	Zfp365	protein_coding
ENSMUSG00000039621	293	354	285	349	4849	320	195	458	0.635301	2.54301	Prex1	protein_coding
ENSMUSG00000040435	1553	1583	1283	1645	2798	885	859	1218	0.635301	0.790421	Ppp1r15a	protein_coding
ENSMUSG00000042485	373	46	447	398	3181	640	266	1392	0.635301	2.94815	Mustn1	protein_coding
ENSMUSG00000045064	115	456	83	167	123	85	91	40	0.635301	0.443082	Zc2hc1c	protein_coding
ENSMUSG00000051314	0	1	0	0	84	0	0	7	0.635301	35.9036	Ffar2	protein_coding
ENSMUSG00000053025	23	0	7	17	159	25	28	47	0.635301	3.75132	Sv2b	protein_coding
ENSMUSG00000059005	2717	3994	2410	2436	18536	2378	2389	4517	0.635301	1.67489	Hnrnpa3	protein_coding
ENSMUSG00000060550	254	488	224	127	4471	472	207	187	0.635301	2.89632	H2-Q7	protein_coding
ENSMUSG00000060550	254	488	224	127	4471	472	207	187	0.635301	2.89632	H2-Q7	protein_coding
ENSMUSG00000062209	413	158	301	325	1289	554	234	985	0.635301	2.10402	Erbb4	protein_coding
ENSMUSG00000073233	0	1	0	0	5	4	1	3	0.635301	9.82061	Nfyc-ps	processed_pseudogene
ENSMUSG00000085058	0	0	2	1	7	2	5	7	0.635301	6.19527	8030453O22Rik	lncRNA
ENSMUSG00000086843	5	0	0	1	96	4	0	27	0.635301	11.618	E030013I19Rik	lncRNA
ENSMUSG00000004846	1106	1878	1063	1407	4406	1068	1139	1869	0.635322	1.27495	Plod3	protein_coding
ENSMUSG00000026107	2163	3235	1870	2871	3160	1617	1449	1708	0.635322	0.729672	Nabp1	protein_coding
ENSMUSG00000048701	984	3596	985	1325	2369	621	505	1050	0.636098	0.569753	Ccdc6	protein_coding
ENSMUSG00000004665	842	843	650	1376	5967	653	1049	1761	0.636966	1.7922	Cnn2	protein_coding
ENSMUSG00000009731	1	1	0	2	36	0	1	17	0.636966	8.89582	Kcnd1	protein_coding
ENSMUSG00000022336	4245	5147	4249	4719	13277	3926	4673	4980	0.636966	1.21984	Eif3e	protein_coding
ENSMUSG00000025324	75	87	63	152	1791	78	33	249	0.636966	3.14189	Atp10a	protein_coding
ENSMUSG00000029062	2079	2607	1773	2206	3305	1273	1416	1811	0.636966	0.802618	Cdk11b	protein_coding
ENSMUSG00000031799	2725	4147	2158	2814	13534	2602	2221	4622	0.636966	1.47731	Tpm4	protein_coding
ENSMUSG00000035258	228	153	193	232	1911	289	108	415	0.636966	2.16619	Abi3bp	protein_coding
ENSMUSG00000040483	103	98	78	61	776	95	79	110	0.636966	2.00165	Xaf1	protein_coding
ENSMUSG00000041112	160	59	208	254	2361	204	150	386	0.636966	2.63453	Elmo1	protein_coding
ENSMUSG00000042308	414	604	408	459	998	269	257	363	0.636966	0.815359	Setd1a	protein_coding
ENSMUSG00000046598	7444	8127	4379	8658	1626	2147	4508	2612	0.636966	0.434184	Bdh1	protein_coding
ENSMUSG00000050199	1597	10643	1841	2047	2745	1241	1263	1764	0.636966	0.44756	Lgr4	protein_coding
ENSMUSG00000053641	845	963	677	559	6986	1066	506	995	0.636966	2.03342	Dennd4a	protein_coding
ENSMUSG00000057367	1547	1367	1404	1347	8387	1485	1235	1962	0.636966	1.61511	Birc2	protein_coding
ENSMUSG00000074896	91	190	80	94	985	142	110	106	0.636966	2.01066	Ifit3	protein_coding
ENSMUSG00000092021	1	4	1	2	84	0	2	10	0.636966	6.667	Gbp11	polymorphic_pseudogene
ENSMUSG00000102545	17	45	32	26	36	12	13	18	0.636966	0.57306	6430573P05Rik	lncRNA
ENSMUSG00000112150	20	118	23	31	62	9	12	16	0.636966	0.419594	9530018F02Rik	lncRNA
ENSMUSG00000042045	565	1	1020	1676	31096	1366	29	13968	0.637448	8.49816	Sln	protein_coding
ENSMUSG00000058400	1	0	1	1	14	11	1	1	0.638939	7.52137	Qrfpr	protein_coding
ENSMUSG00000003974	1	0	0	1	3	3	4	5	0.639181	7.5444	Grm3	protein_coding
ENSMUSG00000020801	283	341	294	317	571	159	210	201	0.639181	0.766867	Med31	protein_coding
ENSMUSG00000033713	3006	4099	2630	3194	4051	2182	1645	2325	0.639181	0.729855	Foxn3	protein_coding
ENSMUSG00000100131	5570	144	540	1166	288	527	537	324	0.639181	0.23421	Gm28439	unprocessed_pseudogene
ENSMUSG00000035930	20	0	29	97	729	89	164	74	0.639481	4.80235	Chst4	protein_coding
ENSMUSG00000031513	1077	1564	1034	1139	4005	932	1167	1313	0.640604	1.24146	Leprotl1	protein_coding
ENSMUSG00000006313	15	24	12	11	17	2	3	11	0.64167	0.433897	Upk1a	protein_coding
ENSMUSG00000026773	1380	2896	928	872	13023	1937	1263	1842	0.64167	2.06308	Pfkfb3	protein_coding
ENSMUSG00000034987	4	8	3	14	123	6	5	25	0.64167	3.37939	Hrh2	protein_coding
ENSMUSG00000044285	452	590	314	251	735	191	172	208	0.64167	0.647717	Ubb-ps	transcribed_processed_pseudogene
ENSMUSG00000044583	56	43	65	123	868	82	72	109	0.64167	2.37437	Tlr7	protein_coding
ENSMUSG00000085829	52	310	40	78	101	18	48	43	0.64167	0.413727	Gm4285	lncRNA
ENSMUSG00000021458	692	1328	603	1482	1066	300	428	870	0.642323	0.585935	Aopep	protein_coding
ENSMUSG00000040528	32	26	18	58	296	30	44	58	0.643586	2.15189	Milr1	protein_coding
ENSMUSG00000027187	15247	68380	15238	17499	14952	9775	13603	12086	0.643932	0.477409	Cat	protein_coding
ENSMUSG00000020781	327	758	257	423	617	172	232	312	0.643942	0.673913	Tsen54	protein_coding
ENSMUSG00000031889	1242	2591	1350	1371	2499	939	904	1169	0.643942	0.751774	D230025D16Rik	protein_coding
ENSMUSG00000034533	14	0	16	57	152	123	47	89	0.643942	4.31456	Scn10a	protein_coding
ENSMUSG00000037098	2456	13921	2342	2217	2913	1607	1783	2196	0.643942	0.436704	Rab11fip3	protein_coding
ENSMUSG00000048583	12	0	33	32	303	102	7	139	0.643942	5.08734	Igf2	protein_coding
ENSMUSG00000078945	83	101	44	81	789	72	56	132	0.643942	2.15153	Naip2	protein_coding
ENSMUSG00000093076	4	20	4	1	1	1	1	2	0.643942	0.185672	Mir3082	miRNA
ENSMUSG00000105681	1	15	0	7	77	14	13	10	0.643942	3.97538	Gm43428	TEC
ENSMUSG00000025225	1468	1559	969	1180	7641	1280	1072	1752	0.644774	1.60666	Nfkb2	protein_coding
ENSMUSG00000028530	6733	6613	5665	5768	24618	6448	5583	7256	0.644774	1.37436	Jak1	protein_coding
ENSMUSG00000031681	865	774	661	382	2009	919	740	1390	0.644774	1.66966	Smad1	protein_coding
ENSMUSG00000034083	533	717	453	593	1050	349	392	437	0.644774	0.835847	Ccdc174	protein_coding
ENSMUSG00000034789	821	1854	832	1001	1100	587	678	648	0.644774	0.657452	Rab24	protein_coding
ENSMUSG00000038902	693	919	661	795	1994	611	687	935	0.644774	1.17114	Pogz	protein_coding
ENSMUSG00000039158	160	225	118	227	3171	131	94	341	0.644774	2.8214	Akna	protein_coding
ENSMUSG00000043085	771	1743	935	688	56	360	317	428	0.644774	0.345658	Tmem82	protein_coding
ENSMUSG00000050244	706	993	658	631	4398	564	613	1376	0.644774	1.6558	Heatr1	protein_coding
ENSMUSG00000057101	870	1271	1091	1338	2037	524	696	916	0.644774	0.758734	Zfp180	protein_coding
ENSMUSG00000095115	675	566	637	760	3607	642	497	1437	0.644774	1.69978	Itpripl2	protein_coding
ENSMUSG00000105429	2	3	1	4	0	0	0	0	0.644774	0.0717733	Gm43692	TEC
ENSMUSG00000024774	1	3	0	0	48	4	0	8	0.645959	9.67798	Ankrd22	protein_coding
ENSMUSG00000074151	66	69	49	34	1087	59	26	78	0.646819	3.04937	Nlrc5	protein_coding
ENSMUSG00000017550	24	47	42	37	503	38	33	47	0.647013	2.43773	Atad5	protein_coding
ENSMUSG00000029060	815	1464	760	1066	1152	538	700	594	0.647013	0.693635	Mib2	protein_coding
ENSMUSG00000041272	18	105	14	56	1390	52	43	16	0.647013	4.28294	Tox	protein_coding
ENSMUSG00000055026	2	0	1	3	39	3	1	10	0.647013	5.37592	Gabrg3	protein_coding
ENSMUSG00000037716	0	0	0	1	43	1	0	3	0.647718	19.3321	Ccdc33	protein_coding
ENSMUSG00000025584	1027	2460	846	832	1451	483	793	533	0.648846	0.59139	Pde8a	protein_coding
ENSMUSG00000025235	205	503	216	237	520	84	115	199	0.648899	0.629793	Bbs4	protein_coding
ENSMUSG00000044916	4	31	4	21	12	0	2	5	0.648899	0.250067	1700029I15Rik	protein_coding
ENSMUSG00000053441	7	0	6	13	175	15	2	38	0.648899	5.04069	Adamts19	protein_coding
ENSMUSG00000070354	0	1	0	1	39	1	0	6	0.648899	12.8246	Evi2	protein_coding
ENSMUSG00000104459	8	79	2	2	0	2	2	5	0.648899	0.135844	Gm37824	TEC
ENSMUSG00000028381	1204	1025	911	957	4923	1052	779	1827	0.649176	1.56055	Ugcg	protein_coding
ENSMUSG00000033910	280	274	345	574	2908	460	191	1099	0.650697	2.18519	Gucy1a1	protein_coding
ENSMUSG00000021079	364	1602	333	445	799	209	264	322	0.650755	0.527939	Timm9	protein_coding
ENSMUSG00000043740	1	2	5	6	125	3	1	14	0.650755	5.21387	B430306N03Rik	protein_coding
ENSMUSG00000001998	304	264	247	283	1656	332	191	440	0.652149	1.68933	Ap4e1	protein_coding
ENSMUSG00000020275	531	161	361	334	2214	598	331	752	0.652149	2.03631	Rel	protein_coding
ENSMUSG00000035790	552	1115	461	645	1033	307	459	387	0.652149	0.702372	Cep19	protein_coding
ENSMUSG00000051065	461	2827	587	568	502	381	426	429	0.652149	0.440131	Mb21d2	protein_coding
ENSMUSG00000057378	46	0	36	77	546	64	78	317	0.652624	4.43726	Ryr3	protein_coding
ENSMUSG00000000804	1855	3914	1973	2176	3084	1384	1401	1806	0.653121	0.724824	Usp32	protein_coding
ENSMUSG00000022832	0	0	1	0	20	1	1	2	0.653121	11.5051	Ropn1	protein_coding
ENSMUSG00000063060	193	93	220	294	967	275	220	493	0.653121	1.90884	Sox7	protein_coding
ENSMUSG00000064147	3	9	4	4	73	7	3	12	0.653121	3.08425	Rab44	protein_coding
ENSMUSG00000024798	3	0	8	1	153	12	1	7	0.65542	6.82186	Htr7	protein_coding
ENSMUSG00000026872	592	632	677	1063	4241	722	576	1602	0.655444	1.74614	Zeb2	protein_coding
ENSMUSG00000034145	7	5	0	9	58	6	11	16	0.655444	3.14972	Tmem63c	protein_coding
ENSMUSG00000005124	37	47	32	81	427	49	24	182	0.656833	2.41427	Ccn4	protein_coding
ENSMUSG00000025050	140	677	188	230	353	91	150	129	0.656833	0.53659	Pcgf6	protein_coding
ENSMUSG00000033033	51	79	76	120	746	65	63	193	0.656833	2.13087	Calhm2	protein_coding
ENSMUSG00000036686	597	1556	632	817	1347	422	488	596	0.656833	0.705715	Cc2d1a	protein_coding
ENSMUSG00000040859	3976	6519	3630	3768	4683	2326	2915	2997	0.656833	0.694925	Bsdc1	protein_coding
ENSMUSG00000047250	199	432	286	1063	4029	459	310	2397	0.656833	2.69482	Ptgs1	protein_coding
ENSMUSG00000068762	96	62	69	117	371	74	103	195	0.656833	1.70628	Gstm6	protein_coding
ENSMUSG00000024112	112	5	204	606	3407	386	216	1997	0.657717	4.4851	Cacna1h	protein_coding
ENSMUSG00000048347	6	7	23	29	81	45	21	44	0.657717	2.52325	Pcdhb18	protein_coding
ENSMUSG00000073400	2	12	13	36	338	27	2	89	0.657717	4.45324	Trim10	protein_coding
ENSMUSG00000085382	1	8	9	7	4	1	0	2	0.658129	0.22096	Gm13861	lncRNA
ENSMUSG00000024912	17	38	2	4	218	11	13	78	0.658542	3.7475	Fosl1	protein_coding
ENSMUSG00000031189	29	9	48	51	182	63	42	124	0.658574	2.3968	Aff2	protein_coding
ENSMUSG00000033209	562	454	472	682	1968	624	528	755	0.658574	1.44417	Ttc28	protein_coding
ENSMUSG00000056313	1036	1316	1157	1124	1050	435	898	598	0.658574	0.612523	Tcim	protein_coding
ENSMUSG00000058587	1474	1908	1209	1559	8605	1350	1220	2191	0.658575	1.5499	Tmod3	protein_coding
ENSMUSG00000078974	1594	1801	1603	1919	5243	1433	1901	2064	0.658848	1.27483	Sec61g	protein_coding
ENSMUSG00000000957	468	553	356	470	4140	478	327	650	0.662052	1.93325	Mmp14	protein_coding
ENSMUSG00000028497	67	61	49	171	765	76	83	232	0.662052	2.24976	Hacd4	protein_coding
ENSMUSG00000029165	187	716	175	256	465	112	123	173	0.662052	0.567691	Agbl5	protein_coding
ENSMUSG00000021901	2792	3943	2513	3194	4259	1798	2160	2254	0.662991	0.771757	Bap1	protein_coding
ENSMUSG00000110317	3	34	5	10	7	0	4	0	0.662991	0.182997	Gm45250	lncRNA
ENSMUSG00000030465	1374	199	1133	1167	8264	1169	991	4573	0.663622	2.6779	Psd3	protein_coding
ENSMUSG00000038900	9010	11533	7725	9357	44082	7618	9040	11021	0.663622	1.4129	Rpl12	protein_coding
ENSMUSG00000029752	184	653	143	169	3005	256	185	629	0.665614	2.41891	Asns	protein_coding
ENSMUSG00000030030	11	141	26	25	73	4	4	6	0.667759	0.280515	1700003E16Rik	protein_coding
ENSMUSG00000056214	122	75	109	158	1460	175	76	161	0.669922	2.38399	Pard6g	protein_coding
ENSMUSG00000087466	10	4	18	19	12	4	1	5	0.673291	0.325649	A330041J22Rik	lncRNA
ENSMUSG00000049086	494	845	403	475	769	287	375	313	0.675018	0.716282	Bmyc	protein_coding
ENSMUSG00000044811	10	37	9	18	360	10	10	44	0.67678	3.33506	Cd300c2	protein_coding
ENSMUSG00000017943	1	0	1	1	29	2	1	3	0.677187	6.62456	Gdap1l1	protein_coding
ENSMUSG00000034109	1105	1088	963	1157	4333	1043	831	1753	0.677187	1.42721	Golim4	protein_coding
ENSMUSG00000099632	21	94	17	23	18	17	12	3	0.679248	0.352046	2900093K20Rik	lncRNA
ENSMUSG00000021131	896	1147	855	835	3246	718	892	1135	0.679775	1.27348	Erh	protein_coding
ENSMUSG00000040247	114	12	107	85	1728	150	89	94	0.679775	3.37617	Tbc1d10c	protein_coding
ENSMUSG00000073607	1	0	0	1	50	1	0	4	0.679775	13.376	Gm10548	transcribed_processed_pseudogene
ENSMUSG00000079293	2	26	4	20	370	7	1	79	0.679775	5.34436	Clec7a	polymorphic_pseudogene
ENSMUSG00000022575	165	115	132	162	1428	164	106	223	0.680366	2.06417	Gsdmd	protein_coding
ENSMUSG00000034342	806	1229	700	731	8183	841	567	1324	0.680366	1.99882	Cbl	protein_coding
ENSMUSG00000036908	295	427	237	443	3615	296	232	622	0.680366	2.11485	Unc93b1	protein_coding
ENSMUSG00000052926	569	824	583	627	1346	349	423	530	0.680366	0.84095	Rnaseh2a	protein_coding
ENSMUSG00000074971	134	424	189	363	521	85	93	144	0.680366	0.579897	Fibin	protein_coding
ENSMUSG00000022617	61	120	43	57	60	22	45	40	0.680417	0.575149	Chkb	protein_coding
ENSMUSG00000026104	498	487	440	469	3710	469	457	550	0.680417	1.78548	Stat1	protein_coding
ENSMUSG00000036167	849	1080	683	867	2568	785	735	947	0.680417	1.20131	Pphln1	protein_coding
ENSMUSG00000038607	3	4	2	10	24	8	10	12	0.680417	2.4862	Gng10	protein_coding
ENSMUSG00000048355	5	6	4	1	164	1	1	16	0.680417	5.70691	Arxes1	protein_coding
ENSMUSG00000026073	133	72	46	227	1317	102	69	535	0.680806	2.79666	Il1r2	protein_coding
ENSMUSG00000030159	15	10	25	130	572	40	62	234	0.680957	3.4263	Clec1b	protein_coding
ENSMUSG00000087407	1	0	1	8	44	6	3	17	0.682421	4.85559	Gm11431	lncRNA
ENSMUSG00000112071	0	0	0	1	14	1	1	3	0.683372	10.1278	5430401H09Rik	lncRNA
ENSMUSG00000041216	36	1	61	66	376	103	74	199	0.683524	3.42134	Clvs1	protein_coding
ENSMUSG00000071335	231	1208	250	181	145	116	234	124	0.684257	0.393176	Mfsd4b3-ps	transcribed_unprocessed_pseudogene
ENSMUSG00000024905	35	32	29	65	20	17	16	26	0.685562	0.483999	Tesmin	protein_coding
ENSMUSG00000054162	6	21	0	1	256	4	14	11	0.686028	6.00811	Spock3	protein_coding
ENSMUSG00000002020	90	31	82	86	1976	61	30	121	0.686463	3.59946	Ltbp2	protein_coding
ENSMUSG00000005907	458	1494	431	544	730	320	345	413	0.686463	0.601587	Pex1	protein_coding
ENSMUSG00000015134	47	167	50	72	1423	72	17	262	0.686463	3.21314	Aldh1a3	protein_coding
ENSMUSG00000021238	11796	50429	11767	14413	12834	9547	8792	10305	0.686463	0.509158	Aldh6a1	protein_coding
ENSMUSG00000021338	191	1344	245	324	544	163	87	255	0.686463	0.448348	Carmil1	protein_coding
ENSMUSG00000022508	725	1572	804	417	3708	1023	797	1621	0.686463	1.69047	Bcl6	protein_coding
ENSMUSG00000025142	1134	3703	1026	1146	1627	697	916	833	0.686463	0.574784	Aspscr1	protein_coding
ENSMUSG00000026743	703	1496	708	1160	1761	536	479	756	0.686463	0.741265	Mllt10	protein_coding
ENSMUSG00000039623	252	893	253	309	502	164	153	277	0.686463	0.588243	Ap5z1	protein_coding
ENSMUSG00000044827	3	46	8	48	456	23	26	68	0.686463	3.46265	Tlr1	protein_coding
ENSMUSG00000045942	20	142	15	15	10	8	20	9	0.686463	0.30148	BC049762	protein_coding
ENSMUSG00000046167	2	1	0	0	38	2	0	10	0.686463	10.0071	Gldn	protein_coding
ENSMUSG00000063902	4	6	2	6	24	6	7	12	0.686463	2.29846	Gm7964	processed_pseudogene
ENSMUSG00000069372	11	45	6	10	13	0	7	3	0.686463	0.279353	Ctxn3	protein_coding
ENSMUSG00000079197	1671	1875	1693	1547	6981	1580	1925	1746	0.686463	1.39323	Psme2	protein_coding
ENSMUSG00000096935	13	165	4	25	39	5	10	9	0.686463	0.268635	1700113A16Rik	lncRNA
ENSMUSG00000104728	0	1	1	0	30	1	1	2	0.686463	9.49397	Gm42462	TEC
ENSMUSG00000005204	1488	2462	1453	1973	3614	1008	1253	1368	0.688144	0.830965	Senp3	protein_coding
ENSMUSG00000007603	562	1087	555	741	938	424	447	530	0.688144	0.742236	Dus3l	protein_coding
ENSMUSG00000102692	3	3	7	10	83	2	3	55	0.688144	4.2065	Dchs2	protein_coding
ENSMUSG00000058317	248	333	208	348	959	283	237	353	0.688165	1.31982	Ube2e2	protein_coding
ENSMUSG00000000753	523	136	491	802	4746	711	447	1259	0.689396	2.38841	Serpinf1	protein_coding
ENSMUSG00000024228	832	3057	796	999	1031	540	748	654	0.689451	0.544529	Nudt12	protein_coding
ENSMUSG00000031796	443	968	359	447	888	278	272	352	0.689451	0.70441	Cfap20	protein_coding
ENSMUSG00000032717	7	15	4	42	269	15	4	122	0.689451	4.07284	Mdfi	protein_coding
ENSMUSG00000024926	1075	1528	971	1314	2154	732	851	981	0.68954	0.842422	Kat5	protein_coding
ENSMUSG00000025144	786	2533	696	824	1240	450	641	613	0.68954	0.586889	Cenpx	protein_coding
ENSMUSG00000032380	60	54	59	79	358	55	58	114	0.68954	1.67089	Dapk2	protein_coding
ENSMUSG00000037860	38	18	19	29	346	28	20	48	0.68954	2.48429	Aim2	protein_coding
ENSMUSG00000041390	316	451	320	404	2095	386	244	593	0.68954	1.60471	Mdfic	protein_coding
ENSMUSG00000054072	1117	724	1513	1918	18257	1521	960	2148	0.68954	2.45188	Iigp1	protein_coding
ENSMUSG00000061232	7082	15041	5932	4744	98801	8578	5865	10015	0.68954	2.31581	H2-K1	protein_coding
ENSMUSG00000074178	86	74	62	120	46	36	52	44	0.68954	0.525572	Gm10638	lncRNA
ENSMUSG00000074987	4	7	2	0	55	3	8	8	0.68954	3.83351	Wt1os	lncRNA
ENSMUSG00000087336	17	115	20	19	26	6	11	23	0.68954	0.379305	Gm15860	lncRNA
ENSMUSG00000089781	3	9	0	6	1	0	0	1	0.68954	0.106552	Gm15756	lncRNA
ENSMUSG00000019970	4700	22031	3465	3251	6777	2058	3348	3282	0.689557	0.456327	Sgk1	protein_coding
ENSMUSG00000020460	7418	11172	6858	7759	31265	6175	8316	9405	0.689557	1.30391	Rps27a	protein_coding
ENSMUSG00000020891	1	3	3	14	233	1	0	57	0.689557	7.71995	Alox8	protein_coding
ENSMUSG00000030748	3586	2936	1993	1695	19048	2520	2059	4635	0.689557	1.86021	Il4ra	protein_coding
ENSMUSG00000031594	24	77	22	25	317	37	28	68	0.689557	2.15153	Fgl1	protein_coding
ENSMUSG00000031728	282	813	244	327	525	199	206	196	0.689557	0.625013	Zfp821	protein_coding
ENSMUSG00000032583	593	1288	576	799	1156	397	539	492	0.689557	0.722099	Mon1a	protein_coding
ENSMUSG00000034252	2044	3366	2013	2486	4452	1625	1368	2002	0.689557	0.826229	Senp6	protein_coding
ENSMUSG00000073792	206	254	226	256	315	123	165	162	0.689557	0.726244	Alg6	protein_coding
ENSMUSG00000006369	2333	210	2141	3284	18544	3426	2809	6993	0.6897	2.7712	Fbln1	protein_coding
ENSMUSG00000033434	501	820	516	559	741	406	334	362	0.6897	0.717948	Gtpbp6	protein_coding
ENSMUSG00000040506	1412	2389	1509	1613	3139	963	1045	1539	0.6897	0.829758	Ambra1	protein_coding
ENSMUSG00000052833	1279	1776	1193	1359	4428	1069	1434	1495	0.6897	1.22752	Sae1	protein_coding
ENSMUSG00000079598	23	3	29	30	377	17	17	101	0.6897	3.42554	Clec2l	protein_coding
ENSMUSG00000030427	7	6	2	9	70	5	3	35	0.689705	3.28641	Lilra6	protein_coding
ENSMUSG00000038812	961	2160	940	1028	2168	482	758	792	0.689705	0.700087	Trmt112	protein_coding
ENSMUSG00000039382	511	1346	504	674	901	348	461	427	0.689705	0.66536	Wdr45	protein_coding
ENSMUSG00000109118	19	74	25	22	45	13	11	14	0.689705	0.509859	Gm32031	lncRNA
ENSMUSG00000018986	54	36	56	26	404	91	35	52	0.689933	2.24234	Slfn3	protein_coding
ENSMUSG00000022272	1356	2982	1165	1288	1496	749	931	1190	0.689933	0.637555	Myo10	protein_coding
ENSMUSG00000026634	1206	1926	1170	1421	2840	898	826	1207	0.689933	0.853376	Angel2	protein_coding
ENSMUSG00000042303	554	868	544	637	778	334	462	454	0.689933	0.729167	Sgsm3	protein_coding
ENSMUSG00000043415	249	438	251	382	1071	303	224	1610	0.689933	2.18909	Otud1	protein_coding
ENSMUSG00000044250	46	51	41	65	262	68	53	51	0.689933	1.63255	Pced1b	protein_coding
ENSMUSG00000046402	107	148	91	297	1418	144	109	448	0.689933	2.23005	Rbp1	protein_coding
ENSMUSG00000046719	5	1	3	2	48	3	1	23	0.689933	4.35527	Nxph3	protein_coding
ENSMUSG00000051977	29	185	24	36	91	8	13	22	0.689933	0.378479	Prdm9	protein_coding
ENSMUSG00000054966	75	1	129	238	2981	110	16	1306	0.689933	5.93276	Lmntd1	protein_coding
ENSMUSG00000073643	72	566	112	145	231	57	57	111	0.689933	0.461605	Wdfy1	protein_coding
ENSMUSG00000074766	37	9	53	108	624	53	26	358	0.689933	3.42911	Ism1	protein_coding
ENSMUSG00000110475	1	3	5	2	0	0	0	1	0.689933	0.106124	Gm31036	lncRNA
ENSMUSG00000004837	166	198	184	250	1849	177	202	239	0.690538	1.93986	Grap	protein_coding
ENSMUSG00000089665	6	21	1	4	402	1	1	18	0.691141	6.86875	Fcor	protein_coding
ENSMUSG00000112274	0	21	1	4	0	0	1	0	0.691141	0.0561402	Gm47525	lncRNA
ENSMUSG00000041921	752	848	600	858	504	372	496	447	0.691329	0.604068	Metap1d	protein_coding
ENSMUSG00000027330	61	149	71	140	1579	80	63	174	0.691456	2.59738	Cdc25b	protein_coding
ENSMUSG00000002032	363	1847	385	364	115	232	312	218	0.691672	0.378607	Tmem25	protein_coding
ENSMUSG00000019428	5578	10669	5082	6414	10288	3613	4563	5014	0.691672	0.767643	Fkbp8	protein_coding
ENSMUSG00000029822	503	2011	472	539	653	353	389	414	0.691672	0.531192	Osbpl3	protein_coding
ENSMUSG00000031343	72	181	55	62	1349	113	24	208	0.691672	2.83331	Gabra3	protein_coding
ENSMUSG00000045257	210	1040	189	219	289	103	206	151	0.691672	0.466665	Morn2	protein_coding
ENSMUSG00000049649	1	0	1	0	1	4	3	8	0.691672	8.56976	Gpr3	protein_coding
ENSMUSG00000058546	11096	12123	10502	12235	37539	9154	12909	13253	0.691672	1.28611	Rpl23a	protein_coding
ENSMUSG00000058546	11096	12123	10502	12235	37539	9154	12909	13253	0.691672	1.28611	Rpl23a	protein_coding
ENSMUSG00000085412	20	26	8	12	4	1	11	3	0.691672	0.308415	Halr1	lncRNA
ENSMUSG00000031309	1464	2230	1317	1504	7697	1452	1231	2242	0.691698	1.44596	Rps6ka3	protein_coding
ENSMUSG00000059022	75	263	36	32	77	19	46	25	0.691698	0.40004	Kcp	protein_coding
ENSMUSG00000023216	1	8	2	12	100	2	5	37	0.692085	4.19801	Epb42	protein_coding
ENSMUSG00000039607	158	129	99	162	1026	155	63	408	0.692085	2.09975	Rbms3	protein_coding
ENSMUSG00000069441	5	0	1	1	130	0	4	6	0.692085	8.96159	Dsg1a	protein_coding
ENSMUSG00000001020	12	2	2	12	121	4	9	35	0.692317	3.67553	S100a4	protein_coding
ENSMUSG00000036437	32	91	16	15	396	52	25	78	0.692317	2.53814	Npy1r	protein_coding
ENSMUSG00000061024	819	1387	818	863	3958	792	804	1281	0.692317	1.36103	Rrs1	protein_coding
ENSMUSG00000033379	3529	10166	3235	4194	5768	2350	2957	2836	0.69376	0.634109	Atp6v0b	protein_coding
ENSMUSG00000030107	69	57	63	70	1033	56	85	49	0.693985	2.59828	Usp18	protein_coding
ENSMUSG00000027800	828	1876	673	1784	8754	1497	500	4521	0.694432	2.25804	Tm4sf1	protein_coding
ENSMUSG00000037070	376	486	386	355	1999	358	320	572	0.694432	1.48038	Rbmxl1	protein_coding
ENSMUSG00000003868	733	977	777	873	2807	635	760	1075	0.694816	1.25273	Ruvbl2	protein_coding
ENSMUSG00000011158	1097	1370	954	1062	2019	690	728	960	0.694816	0.845201	Brf1	protein_coding
ENSMUSG00000029625	343	752	390	401	899	162	255	314	0.694816	0.697664	Cpsf4	protein_coding
ENSMUSG00000032643	65	71	60	126	234	83	100	185	0.694816	1.66489	Fhl3	protein_coding
ENSMUSG00000038861	1721	2420	1507	1778	3409	1079	1334	1433	0.694816	0.844421	Pi4kb	protein_coding
ENSMUSG00000045709	4	0	0	1	33	8	6	1	0.694816	6.52342	Smkr-ps	transcribed_unitary_pseudogene
ENSMUSG00000048779	62	91	85	99	799	70	58	166	0.694816	2.04672	P2ry6	protein_coding
ENSMUSG00000053965	47	184	41	71	676	107	49	173	0.694816	2.17195	Pde5a	protein_coding
ENSMUSG00000057137	604	10523	940	1444	3622	556	551	855	0.694816	0.345078	Tmem140	protein_coding
ENSMUSG00000073752	16	8	12	11	9	0	6	5	0.694816	0.347605	Gm10570	lncRNA
ENSMUSG00000073758	61	249	83	85	155	39	42	74	0.694816	0.568232	Sh3d21	protein_coding
ENSMUSG00000076549	0	3	0	0	160	0	0	8	0.694816	31.3439	Igkv4-68	IG_V_gene
ENSMUSG00000086746	6	41	0	0	1	0	1	1	0.694816	0.0703526	Gm15222	lncRNA
ENSMUSG00000097804	77	160	56	85	892	102	66	124	0.694816	2.06005	Gm16685	lncRNA
ENSMUSG00000102037	4	32	8	4	343	6	5	25	0.694816	4.40056	Bcl2a1a	protein_coding
ENSMUSG00000029075	2	12	0	0	289	2	0	22	0.695094	12.7537	Tnfrsf4	protein_coding
ENSMUSG00000101365	1	29	0	1	0	0	0	0	0.695094	0.0280965	Gm19325	lncRNA
ENSMUSG00000026201	1063	3648	945	1343	2536	608	782	908	0.697442	0.602953	Stk16	protein_coding
ENSMUSG00000038188	164	217	164	198	613	169	143	287	0.697459	1.3313	Scarf1	protein_coding
ENSMUSG00000056144	47	70	44	62	676	52	35	85	0.698332	2.27159	Trim34a	protein_coding
ENSMUSG00000043061	595	960	655	619	1382	404	439	553	0.698784	0.824834	Tmem18	protein_coding
ENSMUSG00000037336	21	82	33	95	415	51	66	110	0.699346	2.04709	Mfsd2b	protein_coding
ENSMUSG00000041747	349	647	353	317	1897	397	324	584	0.699346	1.47887	Utp15	protein_coding
ENSMUSG00000006522	21	39	57	72	478	91	4	319	0.70141	3.46886	Itih3	protein_coding
ENSMUSG00000026806	140	227	145	187	845	157	128	267	0.70141	1.49543	Ddx31	protein_coding
ENSMUSG00000041135	252	367	264	310	2583	272	259	355	0.701438	1.85808	Ripk2	protein_coding
ENSMUSG00000003355	71	73	70	68	240	51	94	116	0.701752	1.46748	Fkbp11	protein_coding
ENSMUSG00000005481	651	830	429	547	2724	461	607	822	0.701752	1.4312	Ddx39a	protein_coding
ENSMUSG00000020680	1124	2808	1157	1281	2989	691	713	981	0.701752	0.691456	Taf15	protein_coding
ENSMUSG00000027351	745	1876	511	727	3770	1038	820	1642	0.701752	1.61494	Spred1	protein_coding
ENSMUSG00000029403	331	750	259	332	519	226	190	271	0.701752	0.670887	Cdkl2	protein_coding
ENSMUSG00000030054	46	2	67	164	778	122	124	359	0.701752	3.53406	Gp9	protein_coding
ENSMUSG00000035278	597	885	590	687	1123	395	503	465	0.701752	0.79486	Plekhj1	protein_coding
ENSMUSG00000039476	1	1	0	2	75	0	0	13	0.701752	11.8414	Prrx2	protein_coding
ENSMUSG00000039478	228	701	210	265	332	152	177	203	0.701752	0.605929	Micu3	protein_coding
ENSMUSG00000041020	12	4	7	6	102	6	9	18	0.701752	2.78993	Map7d2	protein_coding
ENSMUSG00000043833	13	44	1	7	11	3	2	0	0.701752	0.205492	2900005J15Rik	lncRNA
ENSMUSG00000044528	0	2	0	1	32	1	0	12	0.701752	10.3121	Tram1l1	protein_coding
ENSMUSG00000046567	186	395	260	319	401	169	138	225	0.701752	0.720358	4930430F08Rik	protein_coding
ENSMUSG00000069920	45	37	39	78	391	50	32	136	0.701752	2.0917	B3gnt9	protein_coding
ENSMUSG00000085436	20	61	11	13	35	5	7	8	0.701752	0.420082	Zfp335os	lncRNA
ENSMUSG00000106205	11	36	0	5	8	1	1	0	0.701752	0.14361	C230096K16Rik	TEC
ENSMUSG00000003531	1383	3939	1371	1718	2899	915	1205	1092	0.702303	0.659922	Dgcr6	protein_coding
ENSMUSG00000026499	907	1130	1004	956	2914	900	854	1370	0.702303	1.25505	Acbd3	protein_coding
ENSMUSG00000028546	0	0	0	1	24	1	0	6	0.702303	15.0398	Elavl4	protein_coding
ENSMUSG00000032370	1227	3999	1388	1177	1045	834	994	922	0.702303	0.530874	Lactb	protein_coding
ENSMUSG00000071856	147	719	124	236	314	73	89	191	0.702303	0.498152	Mcc	protein_coding
ENSMUSG00000022456	27	2	8	37	323	16	7	148	0.702441	4.16975	Septin3	protein_coding
ENSMUSG00000022469	421	3665	334	701	1224	263	282	520	0.702441	0.407563	Rapgef3	protein_coding
ENSMUSG00000029005	6	10	4	15	81	4	16	23	0.702441	2.53219	Draxin	protein_coding
ENSMUSG00000020185	22	5	10	7	243	21	13	8	0.702728	3.43565	E2f7	protein_coding
ENSMUSG00000046204	0	1	1	1	37	1	1	2	0.703157	7.36482	Pnma2	protein_coding
ENSMUSG00000018930	1	17	0	6	197	5	3	20	0.703371	5.6769	Ccl4	protein_coding
ENSMUSG00000035673	2790	2313	2249	1308	11941	2307	1776	4355	0.703371	1.71237	Sbno2	protein_coding
ENSMUSG00000024054	922	1118	1042	1066	4250	889	828	1680	0.703567	1.4088	Smchd1	protein_coding
ENSMUSG00000094958	0	4	7	9	2	1	0	0	0.703567	0.114357	3110021N24Rik	protein_coding
ENSMUSG00000001227	609	412	378	484	1477	488	544	735	0.704669	1.44966	Sema6b	protein_coding
ENSMUSG00000020871	0	1	0	2	38	0	5	3	0.704756	9.33362	Dlx4	protein_coding
ENSMUSG00000028871	25	14	18	64	430	31	27	64	0.704756	2.69503	Rspo1	protein_coding
ENSMUSG00000022416	0	0	1	0	34	3	0	1	0.705049	16.6903	Cacna1i	protein_coding
ENSMUSG00000099098	3	27	1	3	4	0	0	2	0.705528	0.145495	1110035H17Rik	lncRNA
ENSMUSG00000038065	538	5799	645	1068	2024	426	419	777	0.705683	0.405796	Mturn	protein_coding
ENSMUSG00000046768	1625	417	1439	1644	10756	1913	1196	2947	0.706151	2.18164	Rhoj	protein_coding
ENSMUSG00000021596	45	9	33	79	562	62	24	140	0.706322	2.9069	Mctp1	protein_coding
ENSMUSG00000040429	38	48	43	49	72	19	27	27	0.706322	0.678635	Mterf1a	protein_coding
ENSMUSG00000058571	126	83	126	87	852	208	48	216	0.706322	2.15041	Gpc6	protein_coding
ENSMUSG00000037868	21	40	9	12	448	28	3	41	0.7064	3.61834	Egr2	protein_coding
ENSMUSG00000041540	9	21	29	19	296	10	17	55	0.7064	2.80624	Sox5	protein_coding
ENSMUSG00000050908	8	3	9	8	84	13	9	9	0.7064	2.62526	Tvp23a	protein_coding
ENSMUSG00000027401	0	0	0	1	41	1	0	2	0.706816	17.7757	Tgm3	protein_coding
ENSMUSG00000037443	845	3191	930	1348	1722	656	830	767	0.706816	0.603537	Cep85	protein_coding
ENSMUSG00000036095	3	2	2	2	25	6	4	3	0.707551	3.10494	Dgkb	protein_coding
ENSMUSG00000089942	0	1	0	2	24	2	0	12	0.708664	9.06452	Pira2	protein_coding
ENSMUSG00000000562	1	0	1	4	47	2	2	6	0.708933	5.33818	Adora3	protein_coding
ENSMUSG00000000562	1	0	1	4	47	2	2	6	0.708933	5.33818	Adora3	protein_coding
ENSMUSG00000020075	3181	3920	2723	2965	15219	2930	2343	4674	0.708933	1.45422	Ddx21	protein_coding
ENSMUSG00000029722	1152	2359	1126	1361	1950	779	945	1098	0.708933	0.740815	Agfg2	protein_coding
ENSMUSG00000035246	2	2	5	1	79	3	1	8	0.708933	4.68924	Pcyt1b	protein_coding
ENSMUSG00000026034	574	2151	917	1031	1609	417	556	786	0.708937	0.636778	Clk1	protein_coding
ENSMUSG00000087371	0	6	1	13	0	0	0	0	0.709512	0.0373002	Gm15541	lncRNA
ENSMUSG00000028423	1497	2978	1388	1662	3467	989	937	1448	0.711286	0.769573	Nfx1	protein_coding
ENSMUSG00000044424	0	3	0	7	20	6	8	11	0.711286	4.0845	Gm9493	processed_pseudogene
ENSMUSG00000006403	104	153	68	18	1259	135	67	101	0.711423	2.7725	Adamts4	protein_coding
ENSMUSG00000001930	3246	134	3753	8551	55010	8122	3524	19529	0.711942	3.5996	Vwf	protein_coding
ENSMUSG00000024787	583	971	557	677	1252	380	492	455	0.711942	0.79836	Snx15	protein_coding
ENSMUSG00000026712	706	179	801	812	6045	946	521	1592	0.711942	2.33695	Mrc1	protein_coding
ENSMUSG00000027227	10707	105410	11425	13923	6884	9003	13249	9103	0.711942	0.348782	Sord	protein_coding
ENSMUSG00000027639	956	929	834	1014	6679	848	761	1337	0.711942	1.70533	Samhd1	protein_coding
ENSMUSG00000028427	58	541	100	365	267	40	98	110	0.711942	0.427585	Aqp7	protein_coding
ENSMUSG00000031755	422	1113	428	530	849	316	316	416	0.711942	0.696092	Bbs2	protein_coding
ENSMUSG00000035890	815	1951	689	982	1727	468	615	736	0.711942	0.70279	Rnf126	protein_coding
ENSMUSG00000036285	1252	1753	1407	1391	1696	742	1051	985	0.711942	0.717203	Noa1	protein_coding
ENSMUSG00000036391	771	2626	696	659	1377	459	488	636	0.711942	0.577277	Sec24a	protein_coding
ENSMUSG00000039903	84	71	69	73	514	76	63	105	0.711942	1.72855	Eva1c	protein_coding
ENSMUSG00000023980	766	987	854	945	1693	567	531	640	0.71296	0.807624	Taf8	protein_coding
ENSMUSG00000033470	3	18	1	0	192	8	3	11	0.71296	5.82321	Cysltr2	protein_coding
ENSMUSG00000049848	0	0	0	1	24	5	0	1	0.71296	15.319	Ceacam19	protein_coding
ENSMUSG00000018171	2965	8931	3191	4178	5311	2227	2752	2749	0.713584	0.652002	Vmp1	protein_coding
ENSMUSG00000021794	7844	46881	7610	8795	13319	6299	5974	7273	0.713584	0.4744	Glud1	protein_coding
ENSMUSG00000026803	379	609	388	411	922	201	141	330	0.713584	0.684911	Ttf1	protein_coding
ENSMUSG00000030735	20	26	13	19	10	14	3	6	0.713584	0.423638	Gm9755	processed_pseudogene
ENSMUSG00000035266	133	395	107	121	318	62	63	92	0.713584	0.572482	Helq	protein_coding
ENSMUSG00000039911	1802	638	1610	1933	9220	1982	1680	2866	0.713584	1.88393	Spsb1	protein_coding
ENSMUSG00000046574	449	815	454	689	1948	541	518	693	0.713584	1.27094	Prr12	protein_coding
ENSMUSG00000049858	1414	3935	1555	1625	2608	1014	1224	1212	0.713584	0.667013	Suox	protein_coding
ENSMUSG00000057751	36	8	37	147	1086	97	19	230	0.713584	3.68279	Megf6	protein_coding
ENSMUSG00000001323	1346	5886	1333	1593	2099	961	1115	1255	0.714204	0.541413	Srr	protein_coding
ENSMUSG00000023707	635	1964	656	837	812	412	617	531	0.714204	0.59355	Ogfod2	protein_coding
ENSMUSG00000024511	54	84	63	75	352	62	45	162	0.714204	1.70162	Rab27b	protein_coding
ENSMUSG00000037852	11564	6840	10463	11011	33639	11848	11352	17422	0.714204	1.54116	Cpe	protein_coding
ENSMUSG00000073073	5	19	5	9	10	2	3	2	0.714204	0.377	Gm8098	lncRNA
ENSMUSG00000032518	23778	29734	21027	24564	90652	18474	25372	27774	0.714345	1.28314	Rpsa	protein_coding
ENSMUSG00000084817	20	17	20	33	21	12	11	7	0.714345	0.505368	Gm5526	processed_pseudogene
ENSMUSG00000085035	4	2	1	2	0	0	0	0	0.714345	0.07642	Gm12031	lncRNA
ENSMUSG00000027544	208	144	210	309	1450	241	225	305	0.714801	1.75522	Nfatc2	protein_coding
ENSMUSG00000068877	117	1145	161	262	249	120	151	156	0.714801	0.429734	Selenbp2	protein_coding
ENSMUSG00000058881	390	223	293	321	1285	410	278	505	0.715353	1.58409	Zfp516	protein_coding
ENSMUSG00000022651	69	79	94	375	1416	98	87	1054	0.715691	3.13446	Retnlg	protein_coding
ENSMUSG00000090164	1	11	0	5	145	2	4	11	0.715691	5.54364	BC035044	protein_coding
ENSMUSG00000021974	142	269	168	243	89	77	124	126	0.716413	0.540534	Fgf9	protein_coding
ENSMUSG00000023104	738	1889	647	809	1632	405	554	594	0.716934	0.675542	Rfc2	protein_coding
ENSMUSG00000075590	870	1459	838	1034	1203	613	651	786	0.716934	0.73663	Nrbp2	protein_coding
ENSMUSG00000026737	385	323	436	500	4345	354	356	619	0.717615	2.05571	Pip4k2a	protein_coding
ENSMUSG00000019796	423	1327	410	391	595	264	315	362	0.717871	0.592877	Lrp11	protein_coding
ENSMUSG00000073412	5	18	8	15	101	11	10	24	0.717871	2.23497	Lst1	protein_coding
ENSMUSG00000111583	4	11	2	0	1	0	0	0	0.717871	0.0717448	Gm47962	lncRNA
ENSMUSG00000000530	654	830	678	900	3484	602	711	1012	0.718228	1.40988	Acvrl1	protein_coding
ENSMUSG00000010311	5	1	0	4	53	12	1	7	0.718228	4.76084	Optc	protein_coding
ENSMUSG00000029603	13	13	25	42	598	21	9	37	0.718228	3.54627	Dtx1	protein_coding
ENSMUSG00000037206	327	102	367	268	2189	384	294	498	0.718228	2.08529	Islr	protein_coding
ENSMUSG00000068735	346	524	285	194	3164	379	376	284	0.718228	2.02722	Trp53i11	protein_coding
ENSMUSG00000070544	1659	2846	1900	1483	6730	1694	1656	3303	0.718228	1.39344	Top1	protein_coding
ENSMUSG00000025877	7	7	19	20	142	13	12	41	0.718421	2.52358	Hk3	protein_coding
ENSMUSG00000101013	144	162	142	147	437	150	143	174	0.718606	1.27746	A630072M18Rik	lncRNA
ENSMUSG00000003269	1225	2977	1344	1617	2595	887	1119	1149	0.719144	0.728664	Cyth2	protein_coding
ENSMUSG00000005677	0	22	3	6	0	1	1	1	0.719144	0.12476	Nr1i3	protein_coding
ENSMUSG00000050103	53	98	80	116	733	66	86	129	0.719144	1.90684	Agmo	protein_coding
ENSMUSG00000058818	424	418	432	983	4025	471	450	1498	0.719144	1.98437	Pirb	protein_coding
ENSMUSG00000073413	1	16	5	6	3	0	1	3	0.719144	0.227032	Ly6g6d	protein_coding
ENSMUSG00000087263	2	0	1	0	9	1	10	3	0.719144	6.64555	Gm15726	lncRNA
ENSMUSG00000094686	50	14	42	61	884	56	58	22	0.719144	3.1763	Ccl21a	protein_coding
ENSMUSG00000106547	7	10	1	0	1	0	0	0	0.719144	0.0659506	B230303O12Rik	lncRNA
ENSMUSG00000021684	44	128	28	18	29	26	17	6	0.720534	0.3813	Pde8b	protein_coding
ENSMUSG00000036362	15	12	11	41	476	10	6	65	0.720943	3.71114	P2ry13	protein_coding
ENSMUSG00000007570	340	593	314	357	698	218	246	325	0.721097	0.805257	Fance	protein_coding
ENSMUSG00000027091	2342	4121	2254	2773	4583	1577	1997	2187	0.721097	0.80591	Zc3h15	protein_coding
ENSMUSG00000043017	25	36	16	40	267	19	31	51	0.721974	2.07405	Ptgir	protein_coding
ENSMUSG00000113204	161	194	159	212	333	89	90	156	0.721974	0.754689	Gm46430	lncRNA
ENSMUSG00000039713	460	1476	390	516	625	346	349	307	0.722118	0.579057	Plekhg5	protein_coding
ENSMUSG00000039715	322	1283	307	316	672	197	235	252	0.722118	0.55642	Dync2i2	protein_coding
ENSMUSG00000026842	1547	2011	1226	1602	5131	1422	1225	1975	0.72249	1.24046	Abl1	protein_coding
ENSMUSG00000039747	109	82	67	100	1656	77	41	134	0.722683	2.79288	Orai2	protein_coding
ENSMUSG00000027840	7	42	1	6	369	14	4	33	0.723018	4.54708	Wnt2b	protein_coding
ENSMUSG00000095597	8	16	8	8	70	6	25	13	0.724134	2.20132	Rps7-ps3	transcribed_processed_pseudogene
ENSMUSG00000067377	126	108	119	276	1570	197	78	370	0.726599	2.25307	Tspan6	protein_coding
ENSMUSG00000073702	8287	11575	7551	9190	30178	6893	8923	9722	0.726599	1.22345	Rpl31	protein_coding
ENSMUSG00000063810	101	180	133	157	286	57	78	99	0.726872	0.726694	Alms1	protein_coding
ENSMUSG00000006333	14808	20736	13091	16217	63361	12066	15370	18685	0.727011	1.30247	Rps9	protein_coding
ENSMUSG00000023827	119	238	77	140	1034	116	112	235	0.727645	1.82299	Agpat4	protein_coding
ENSMUSG00000039683	24	82	29	70	326	65	36	88	0.727645	1.90505	Sdk1	protein_coding
ENSMUSG00000058900	100	141	124	108	525	112	115	133	0.727645	1.42369	Rsl1	protein_coding
ENSMUSG00000001542	1493	5777	1457	1040	2412	787	1148	1000	0.727752	0.524168	Ell2	protein_coding
ENSMUSG00000035929	1708	1403	1366	753	12456	2067	1101	1313	0.727752	2.06486	H2-Q4	protein_coding
ENSMUSG00000015627	11	5	9	60	455	11	14	102	0.727791	3.90165	Gata5	protein_coding
ENSMUSG00000027309	1513	3030	1509	2472	2952	1040	1127	1841	0.727791	0.7369	4930402H24Rik	protein_coding
ENSMUSG00000041187	291	341	361	424	3886	223	342	552	0.727791	2.09324	Prkd2	protein_coding
ENSMUSG00000075229	246	610	258	289	425	121	226	232	0.727791	0.660679	Ccdc58	protein_coding
ENSMUSG00000018919	1	0	6	14	164	8	6	17	0.729316	4.93851	Tm4sf5	protein_coding
ENSMUSG00000020859	7706	8980	6926	8506	9725	5096	4643	6298	0.729316	0.74269	Spag9	protein_coding
ENSMUSG00000021192	1570	2121	1440	1697	2518	1078	1074	1425	0.729316	0.80566	Golga5	protein_coding
ENSMUSG00000049184	59	154	91	123	194	44	49	67	0.729316	0.674788	Purg	protein_coding
ENSMUSG00000104496	0	0	1	0	5	0	6	5	0.729316	12.3842	Gm5837	processed_pseudogene
ENSMUSG00000024325	547	1307	533	663	1237	424	394	435	0.729521	0.71717	Ring1	protein_coding
ENSMUSG00000032834	922	868	858	812	2974	810	756	1253	0.730348	1.3352	Pwp2	protein_coding
ENSMUSG00000042567	0	1	0	1	46	1	2	0	0.730415	12.5694	Nek10	protein_coding
ENSMUSG00000092072	2	4	1	2	0	0	0	0	0.730415	0.0815457	Gm4540	processed_pseudogene
ENSMUSG00000107619	3	0	6	6	0	0	1	0	0.730415	0.074671	Gm32479	lncRNA
ENSMUSG00000057113	6361	10242	5524	6406	33190	5729	5711	9851	0.730561	1.42968	Npm1	protein_coding
ENSMUSG00000015305	1642	2170	1277	1299	7833	1612	1174	2129	0.730978	1.48287	Sash1	protein_coding
ENSMUSG00000022901	21	51	41	45	931	34	13	46	0.730978	3.29948	Cd86	protein_coding
ENSMUSG00000027550	255	384	220	229	540	156	141	140	0.730978	0.73057	Lrrcc1	protein_coding
ENSMUSG00000028256	173	434	172	279	246	102	187	124	0.730978	0.612765	Odf2l	protein_coding
ENSMUSG00000031072	549	861	646	794	1028	430	410	600	0.730978	0.77594	LTO1	protein_coding
ENSMUSG00000037434	806	4970	820	750	1420	661	695	428	0.730978	0.44572	Slc30a1	protein_coding
ENSMUSG00000045538	694	1194	678	823	1098	455	616	488	0.730978	0.72817	Ddx28	protein_coding
[truncated: 49,697 more rows]

## Sheet: 12h_heart
gene	1Heart_CLP12h	2Heart_CLP12h	5Heart_CLP12h	6Heart_CLP12h	1Heart_CLP12h+ERKi	2Heart_CLP12h+ERKi	5Heart_CLP12h+ERKi	6Heart_CLP12h+ERKi	padj	FC	external_gene_name	gene_biotype
ENSMUSG00000029368	1	0	2	1	287	16	1428	149	2.57998e-07	568.727	Alb	protein_coding
ENSMUSG00000066154	0	1	0	0	58	1	185	9	0.000300251	241.266	Mup3	protein_coding
ENSMUSG00000028356	1	0	0	0	26	0	114	6	0.0112358	135.63	Ambp	protein_coding
ENSMUSG00000071178	0	0	2	1	42	10	125	10	0.000300251	77.2302	Serpina1b	protein_coding
ENSMUSG00000037798	0	0	2	2	19	8	231	14	0.000440676	74.6149	Mat1a	protein_coding
ENSMUSG00000035540	0	4	0	0	31	4	181	7	0.0130905	54.2411	Gc	protein_coding
ENSMUSG00000072849	1	5	1	0	58	17	201	18	6.79335e-05	46.3306	Serpina1e	protein_coding
ENSMUSG00000032083	14	3	10	8	90	10	382	23	0.00175706	17.0406	Apoa1	protein_coding
ENSMUSG00000003477	86	38	98	29	122	175	414	67	0.00740627	3.94669	Inmt	protein_coding
ENSMUSG00000040441	22	25	31	21	52	89	57	78	0.000467911	3.68857	Slc26a10	protein_coding
ENSMUSG00000017344	102	60	119	90	194	204	300	201	2.28678e-10	3.18448	Vtn	protein_coding
ENSMUSG00000021200	2539	3389	5214	2471	4167	12957	6838	7281	0.000946567	2.99501	Asb2	protein_coding
ENSMUSG00000044067	129	153	243	114	372	472	230	223	0.0130905	2.77576	Gpr22	protein_coding
ENSMUSG00000024232	770	454	739	351	853	1273	1198	1073	2.2062e-07	2.55895	Bambi	protein_coding
ENSMUSG00000029685	1232	1453	1079	886	1892	2819	1975	2365	0.00569849	2.50138	Asb15	protein_coding
ENSMUSG00000049119	134	98	161	71	134	309	246	165	0.00100308	2.41075	Fam110b	protein_coding
ENSMUSG00000034614	1196	1432	1237	910	1215	1940	3590	2209	0.0114514	2.29374	Pik3ip1	protein_coding
ENSMUSG00000039910	1231	855	1328	1039	1698	2003	1762	1569	6.83236e-05	2.09852	Cited2	protein_coding
ENSMUSG00000040280	130	68	102	110	129	175	193	165	0.0223807	2.0942	Ndufa4l2	protein_coding
ENSMUSG00000034853	1546	1277	1559	1351	2259	2750	1713	1977	0.0460419	2.01674	Acot11	protein_coding
ENSMUSG00000053886	133	140	144	90	153	212	238	187	0.0095154	2.00843	Sh2d4a	protein_coding
ENSMUSG00000033610	1148	1024	902	926	1107	1594	2021	1475	0.0112358	1.9371	Pank1	protein_coding
ENSMUSG00000021579	1163	1097	1255	1088	1285	2222	1938	1422	0.00327286	1.89207	Lrrc14b	protein_coding
ENSMUSG00000031840	1084	609	1087	510	950	1469	1065	934	0.0467024	1.82549	Rab3a	protein_coding
ENSMUSG00000037709	414	380	574	268	389	726	725	442	0.00881366	1.81018	Fam13a	protein_coding
ENSMUSG00000039376	763	422	815	470	627	1210	900	601	0.0460419	1.7875	Synpo2l	protein_coding
ENSMUSG00000018405	512	409	595	333	517	721	741	392	0.0377437	1.67097	Mrm1	protein_coding
ENSMUSG00000045838	559	605	938	492	614	920	1092	674	0.0230443	1.64862	Ccdc9b	protein_coding
ENSMUSG00000042529	603	417	595	429	503	640	694	582	0.028267	1.55595	Kcnj12	protein_coding
ENSMUSG00000026434	2133	1426	2716	1750	847	1101	1362	679	0.0460419	0.647485	Nucks1	protein_coding
ENSMUSG00000032640	987	706	1154	619	349	444	583	324	0.00812752	0.642207	Chsy1	protein_coding
ENSMUSG00000016559	10930	6633	14082	9189	4478	4974	6450	3876	0.0358714	0.641745	H3f3b	protein_coding
ENSMUSG00000014353	1729	1601	2327	1410	702	886	1153	733	0.00252628	0.637399	Tmem87b	protein_coding
ENSMUSG00000078515	2606	2372	3124	2415	867	1283	1773	1230	0.028267	0.621926	Ddi2	protein_coding
ENSMUSG00000033323	1042	585	1036	631	351	332	483	313	0.0266037	0.598878	Ctdp1	protein_coding
ENSMUSG00000020719	14893	11379	18441	12117	4467	6204	10197	3770	0.00835841	0.545118	Ddx5	protein_coding
ENSMUSG00000055116	1066	1090	1496	840	301	405	789	439	0.0411936	0.544638	Arntl	protein_coding
ENSMUSG00000030795	5489	4536	7733	5410	2226	2664	2161	1759	0.00285378	0.507014	Fus	protein_coding
ENSMUSG00000070639	527	239	578	228	122	153	194	103	0.0223807	0.493105	Lrrc8b	protein_coding
ENSMUSG00000042607	480	363	601	331	109	115	305	153	0.0443039	0.490689	Asb4	protein_coding
ENSMUSG00000050064	568	383	778	396	131	195	319	155	0.000298833	0.488348	Zfp697	protein_coding
ENSMUSG00000037876	2187	2360	3196	2091	630	1008	1498	678	0.000408027	0.48344	Jmjd1c	protein_coding
ENSMUSG00000021365	1719	1341	1537	1252	359	611	663	547	6.83236e-05	0.476207	Nedd9	protein_coding
ENSMUSG00000044562	1573	718	1920	925	292	454	843	286	0.0286841	0.47108	Rasip1	protein_coding
ENSMUSG00000073409	788	239	818	488	129	179	315	168	0.0460419	0.448492	H2-Q6	protein_coding
ENSMUSG00000031681	989	666	1160	1085	217	312	499	240	5.38017e-05	0.406785	Smad1	protein_coding
ENSMUSG00000069763	1307	593	1921	795	202	202	604	310	0.00989571	0.379954	Tmem100	protein_coding
ENSMUSG00000037095	16568	19532	23507	28953	3889	5437	10931	7134	0.00693057	0.374421	Lrg1	protein_coding
ENSMUSG00000048572	419	260	634	634	149	95	147	109	0.00693057	0.342164	Tmem252	protein_coding
ENSMUSG00000028766	1622	815	4865	1303	508	724	475	297	0.047159	0.340635	Alpl	protein_coding
ENSMUSG00000038587	1494	725	1459	1338	180	440	414	244	2.71538e-06	0.322785	Akap12	protein_coding
ENSMUSG00000030208	4897	1936	7810	1489	576	1012	1609	517	0.00775838	0.313921	Emp1	protein_coding
ENSMUSG00000021134	2821	4145	6172	6816	1072	1144	1705	858	0.00018384	0.296555	Srsf5	protein_coding
ENSMUSG00000005413	10022	12905	5975	8635	1398	1433	2394	3442	0.0113751	0.288577	Hmox1	protein_coding
ENSMUSG00000037035	1590	732	2138	912	145	144	724	166	0.00775838	0.273679	Inhbb	protein_coding
ENSMUSG00000024742	588	1496	899	1510	258	279	166	192	0.00557178	0.246935	Fen1	protein_coding
ENSMUSG00000096957	270	510	675	728	67	120	233	44	0.00533934	0.244078	E230013L22Rik	lncRNA
ENSMUSG00000028613	390	96	600	129	32	35	114	26	0.0130905	0.230514	Lrp8	protein_coding
ENSMUSG00000055978	62	199	242	213	30	33	20	29	0.00342484	0.203559	Fut2	protein_coding
ENSMUSG00000103030	36	29	65	41	6	1	15	3	0.0493262	0.185197	E330011M16Rik	TEC
ENSMUSG00000040364	99	54	93	79	4	6	21	14	0.000135681	0.175208	Sec1	protein_coding
ENSMUSG00000087684	515	1052	1632	2616	111	58	67	139	3.30842e-07	0.0849385	1200007C13Rik	lncRNA
ENSMUSG00000028339	493	146	638	215	41	105	174	82	0.0546091	0.359781	Col15a1	protein_coding
ENSMUSG00000024539	857	770	1190	838	401	379	602	333	0.0584595	0.607626	Ptpn2	protein_coding
ENSMUSG00000028211	1051	1745	1267	1828	515	375	677	259	0.0599756	0.374622	Trp53inp1	protein_coding
ENSMUSG00000030162	299	75	502	64	6	18	85	19	0.0634653	0.178909	Olr1	protein_coding
ENSMUSG00000016921	2097	1907	3027	2413	868	1125	1692	806	0.0635926	0.599245	Srsf6	protein_coding
ENSMUSG00000044098	577	342	641	329	180	241	319	167	0.0658413	0.631893	Rsbn1	protein_coding
ENSMUSG00000035824	636	649	1077	729	266	381	531	282	0.0716205	0.601524	Tk2	protein_coding
ENSMUSG00000022951	11849	6582	6999	7729	2063	3051	4053	3799	0.0719647	0.500755	Rcan1	protein_coding
ENSMUSG00000019951	1335	1366	1884	1374	578	852	944	651	0.0736311	0.650191	Uhrf1bp1l	protein_coding
ENSMUSG00000064337	112366	105151	88299	78588	127220	165265	130619	204067	0.0749204	2.1426	mt-Rnr1	Mt_rRNA
ENSMUSG00000031765	76191	53084	102052	75796	24360	28871	55160	33042	0.0768231	0.590438	Mt1	protein_coding
ENSMUSG00000018167	678	649	957	700	794	863	1101	826	0.0769811	1.56586	Stard3	protein_coding
ENSMUSG00000051341	411	547	757	483	200	234	322	208	0.08736	0.563633	Zfp52	protein_coding
ENSMUSG00000004040	13618	13810	15092	13183	4930	7786	7240	6412	0.0882257	0.603492	Stat3	protein_coding
ENSMUSG00000071172	2508	2444	5138	3076	927	1434	2303	848	0.0882257	0.528478	Srsf3	protein_coding
ENSMUSG00000006403	144	51	417	133	1	6	63	15	0.0893281	0.142774	Adamts4	protein_coding
ENSMUSG00000027765	715	559	576	467	727	1160	750	709	0.0893281	1.88083	P2ry1	protein_coding
ENSMUSG00000027274	647	497	606	395	556	777	704	574	0.0901433	1.5964	Mkks	protein_coding
ENSMUSG00000032081	1	1	0	0	13	1	37	8	0.0901433	35.1428	Apoc3	protein_coding
ENSMUSG00000029328	1875	1613	4184	2345	615	712	1763	651	0.0940135	0.474908	Hnrnpdl	protein_coding
ENSMUSG00000047123	668	487	721	443	482	690	766	528	0.0967058	1.38909	Ticam1	protein_coding
ENSMUSG00000022856	732	718	720	635	803	836	1163	1035	0.0972539	1.75794	Tmem41a	protein_coding
ENSMUSG00000026436	861	788	1349	761	306	552	613	263	0.0972539	0.588865	Elk4	protein_coding
ENSMUSG00000022895	5115	3570	4381	3960	1703	2401	2354	1965	0.0981693	0.639655	Ets2	protein_coding
ENSMUSG00000032397	457	290	666	336	192	185	245	162	0.0981693	0.607677	Tipin	protein_coding
ENSMUSG00000039899	7056	1814	5776	2172	690	810	2304	1136	0.0981693	0.391905	Fgl2	protein_coding
ENSMUSG00000027716	26	7	13	6	32	23	72	27	0.102728	3.87502	Trpc3	protein_coding
ENSMUSG00000086320	118	24	147	30	12	7	26	6	0.102728	0.223376	Gm12840	lncRNA
ENSMUSG00000032311	51	55	62	44	63	71	124	76	0.104938	2.00383	Nrg4	protein_coding
ENSMUSG00000025880	1009	665	1303	553	166	366	618	161	0.108784	0.464726	Smad7	protein_coding
ENSMUSG00000035851	1095	818	1468	1087	451	609	749	338	0.108784	0.61593	Ythdc1	protein_coding
ENSMUSG00000042246	91	113	103	66	103	147	177	165	0.108784	2.03349	Tmc7	protein_coding
ENSMUSG00000052769	14	18	45	53	4	2	9	1	0.108784	0.148722	Gm9889	lncRNA
ENSMUSG00000074170	440	272	618	214	308	549	694	475	0.108784	1.76078	Plekhf1	protein_coding
ENSMUSG00000029321	1736	1078	2537	1668	271	186	1165	431	0.110284	0.362141	Slc10a6	protein_coding
ENSMUSG00000021500	1469	1108	2388	1398	679	855	1055	608	0.114462	0.662864	Ddx46	protein_coding
ENSMUSG00000032181	23	6	23	1	0	0	0	0	0.11804	0.0205728	Scg3	protein_coding
ENSMUSG00000031843	280	158	373	241	105	110	158	90	0.118279	0.583183	Mphosph6	protein_coding
ENSMUSG00000078486	3029	2705	3653	3187	4093	6617	4042	3240	0.118279	1.85336	Perm1	protein_coding
ENSMUSG00000026283	765	754	987	624	276	369	613	305	0.122382	0.629853	Ing5	protein_coding
ENSMUSG00000056204	844	556	863	472	593	797	936	627	0.122792	1.42273	Pgpep1	protein_coding
ENSMUSG00000038538	678	725	912	652	261	436	502	248	0.126193	0.611657	Ubn2	protein_coding
ENSMUSG00000042978	1321	1328	1727	1490	1291	2052	2239	2059	0.127247	1.66512	Sbk1	protein_coding
ENSMUSG00000027510	3098	2004	3219	2227	1820	3644	4169	3494	0.135232	1.61094	Rbm38	protein_coding
ENSMUSG00000040624	417	366	343	270	96	171	163	160	0.138384	0.540862	Plekhg1	protein_coding
ENSMUSG00000000568	1515	873	2174	1163	345	642	1070	474	0.139151	0.567409	Hnrnpd	protein_coding
ENSMUSG00000005681	17	16	12	8	31	13	112	35	0.139996	4.31442	Apoa2	protein_coding
ENSMUSG00000025776	12	6	19	1	26	21	42	24	0.139996	4.19597	Crispld1	protein_coding
ENSMUSG00000027298	108	62	129	78	28	34	56	32	0.139996	0.521455	Tyro3	protein_coding
ENSMUSG00000037443	694	627	908	695	623	935	1043	715	0.139996	1.4542	Cep85	protein_coding
ENSMUSG00000018428	3186	2396	3232	2572	2162	3949	4008	3045	0.146775	1.47848	Akap1	protein_coding
ENSMUSG00000081344	223	93	206	107	152	242	227	253	0.146775	1.89973	Gm14303	processed_pseudogene
ENSMUSG00000027947	770	519	980	612	215	230	568	150	0.148071	0.504694	Il6ra	protein_coding
ENSMUSG00000117310	41	38	52	48	10	15	17	13	0.149199	0.392079	Ptp4a1	protein_coding
ENSMUSG00000043811	4	6	12	16	14	104	19	35	0.158988	5.61329	Rtn4r	protein_coding
ENSMUSG00000031803	870	396	803	370	181	223	395	239	0.159586	0.565735	B3gnt3	protein_coding
ENSMUSG00000059474	494	351	523	326	159	218	331	179	0.159586	0.67314	Mbtd1	protein_coding
ENSMUSG00000023484	55	0	49	9	0	1	1	1	0.160409	0.0388461	Prph	protein_coding
ENSMUSG00000105161	27	25	53	37	6	8	15	2	0.160409	0.273256	Gm42595	lncRNA
ENSMUSG00000000787	10521	6395	11529	7097	4372	5121	5117	3571	0.163805	0.685224	Ddx3x	protein_coding
ENSMUSG00000025316	171	95	178	88	93	228	418	161	0.166334	2.11895	Banp	protein_coding
ENSMUSG00000028862	3437	1725	5064	1485	705	818	2026	714	0.166334	0.4827	Map3k6	protein_coding
ENSMUSG00000086013	45	14	51	29	2	11	10	2	0.166334	0.231051	Gm15706	lncRNA
ENSMUSG00000029173	438	334	652	428	186	249	322	151	0.17306	0.633908	Sepsecs	protein_coding
ENSMUSG00000034158	2603	2432	2905	2011	1014	1558	1763	953	0.17306	0.673101	Lrrc58	protein_coding
ENSMUSG00000044197	5818	3592	6996	4878	2395	2860	3657	2621	0.17306	0.715163	Gpr146	protein_coding
ENSMUSG00000033931	289	233	363	265	103	121	213	125	0.176132	0.625557	Rbm34	protein_coding
ENSMUSG00000020605	700	541	754	506	536	845	760	624	0.178423	1.44503	Hs1bp3	protein_coding
ENSMUSG00000042895	795	964	726	754	780	1648	1287	1424	0.178423	1.97925	Abra	protein_coding
ENSMUSG00000045349	8	14	24	39	2	1	5	0	0.178423	0.109131	Sh2d5	protein_coding
ENSMUSG00000018076	1773	1304	1932	1259	718	976	1244	711	0.181485	0.751847	Med13l	protein_coding
ENSMUSG00000031134	583	334	1400	734	201	284	436	153	0.181485	0.463353	Rbmx	protein_coding
ENSMUSG00000067297	196	139	133	111	123	296	242	226	0.181485	1.95201	Ifit1bl2	protein_coding
ENSMUSG00000024968	17	16	27	20	26	43	57	25	0.182265	2.39108	Rcor2	protein_coding
ENSMUSG00000039046	501	340	682	356	171	281	326	152	0.184724	0.645179	Usp6nl	protein_coding
ENSMUSG00000021952	577	335	634	380	175	286	302	234	0.189244	0.684112	Xpo4	protein_coding
ENSMUSG00000030760	689	315	819	468	221	255	376	215	0.189244	0.621638	Acer3	protein_coding
ENSMUSG00000035606	66	148	131	84	190	373	107	272	0.189244	2.87831	Ky	protein_coding
ENSMUSG00000052373	8	20	34	21	0	1	6	0	0.192005	0.0967038	Mpp3	protein_coding
ENSMUSG00000061808	30	17	22	21	21	40	150	40	0.192005	3.26423	Ttr	protein_coding
ENSMUSG00000090698	897	535	1357	1100	279	364	709	237	0.192005	0.511355	Apold1	protein_coding
ENSMUSG00000020656	25	27	132	63	4	8	27	6	0.197209	0.229369	Grhl1	protein_coding
ENSMUSG00000045294	545	560	691	489	517	598	1119	677	0.19952	1.60933	Insig1	protein_coding
ENSMUSG00000030137	2152	1960	1883	2234	2612	3338	2589	3236	0.2052	1.8489	Tuba8	protein_coding
ENSMUSG00000027534	206	200	250	156	172	283	295	220	0.206335	1.54023	Snx16	protein_coding
ENSMUSG00000034675	841	284	1123	367	132	217	401	88	0.20939	0.421336	Dbn1	protein_coding
ENSMUSG00000030353	183	92	319	95	41	20	98	25	0.213596	0.357949	Tead4	protein_coding
ENSMUSG00000020275	493	275	568	410	134	151	310	193	0.215934	0.584653	Rel	protein_coding
ENSMUSG00000030731	99	80	121	99	93	156	159	104	0.215934	1.64521	Syt3	protein_coding
ENSMUSG00000073680	21	17	31	28	2	9	5	3	0.216682	0.247443	Tmem88b	protein_coding
ENSMUSG00000004698	285	143	231	119	139	281	456	270	0.218509	1.89475	Hdac9	protein_coding
ENSMUSG00000025537	1074	529	1314	721	302	418	684	355	0.218509	0.634526	Phkg1	protein_coding
ENSMUSG00000027487	278	258	383	191	198	502	435	330	0.218509	1.70494	Cdk5rap1	protein_coding
ENSMUSG00000030722	234	216	312	227	93	129	181	81	0.218509	0.619046	Nfatc2ip	protein_coding
ENSMUSG00000031762	51031	24928	71851	38697	11463	11102	36439	13422	0.218509	0.497836	Mt2	protein_coding
ENSMUSG00000037355	131	158	382	204	44	64	144	28	0.218509	0.396372	Uvssa	protein_coding
ENSMUSG00000038216	266	312	814	251	648	1073	1029	247	0.218509	2.43096	Pnmt	protein_coding
ENSMUSG00000038776	1153	582	1195	644	747	973	1417	823	0.218509	1.46419	Ephx1	protein_coding
ENSMUSG00000041134	1229	713	1183	465	202	429	594	314	0.218509	0.555051	Cyyr1	protein_coding
ENSMUSG00000050296	66	67	78	35	61	118	96	100	0.218509	2.00264	Abca12	protein_coding
ENSMUSG00000081058	60	69	28	23	114	180	74	70	0.218509	3.09665	H3c15	protein_coding
ENSMUSG00000087006	544	167	1436	408	59	69	366	88	0.218509	0.298624	Gm13889	protein_coding
ENSMUSG00000113737	30	30	27	20	43	43	47	55	0.218509	2.31597	BB123696	lncRNA
ENSMUSG00000033831	0	11	0	0	131	17	920	60	0.223081	92.2233	Fgb	protein_coding
ENSMUSG00000074141	74	4	119	16	4	2	11	5	0.223081	0.15236	Il4i1	protein_coding
ENSMUSG00000074141	74	4	119	16	4	2	11	5	0.223081	0.15236	Il4i1	protein_coding
ENSMUSG00000070392	10	19	4	6	62	56	13	25	0.224665	5.18405	Gm20634	lncRNA
ENSMUSG00000043259	195	161	264	108	153	244	324	175	0.233101	1.60345	Fam13c	protein_coding
ENSMUSG00000047881	839	370	774	541	230	227	471	185	0.240494	0.569365	Rell1	protein_coding
ENSMUSG00000057378	222	101	155	49	26	43	34	48	0.248429	0.397513	Ryr3	protein_coding
ENSMUSG00000085772	1	3	4	3	11	19	7	11	0.249339	5.79997	D630024D03Rik	lncRNA
ENSMUSG00000034640	2019	1466	2524	1986	1003	979	1276	705	0.251104	0.647568	Tiparp	protein_coding
ENSMUSG00000019590	1718	912	2244	938	290	506	1153	445	0.253549	0.527436	Cyb561	protein_coding
ENSMUSG00000022094	4477	4075	6632	3194	1849	2516	3541	2185	0.253549	0.716713	Slc39a14	protein_coding
ENSMUSG00000022389	4005	3695	5262	4657	5524	6223	5817	4240	0.253549	1.61056	Tef	protein_coding
ENSMUSG00000025199	1054	997	1446	948	520	633	818	420	0.253549	0.691507	Chuk	protein_coding
ENSMUSG00000034209	275	276	277	163	409	343	362	267	0.253549	1.85051	Rasl10a	protein_coding
ENSMUSG00000044447	620	393	626	320	368	807	665	543	0.253549	1.60128	Dock5	protein_coding
ENSMUSG00000044813	1274	631	1286	965	480	428	684	340	0.253549	0.61207	Shb	protein_coding
ENSMUSG00000053192	238	199	255	187	209	268	332	193	0.253549	1.46398	Mllt11	protein_coding
ENSMUSG00000053693	16	4	19	2	23	29	26	25	0.253549	3.64361	Mast1	protein_coding
ENSMUSG00000114800	7	9	6	0	18	16	26	18	0.2597	4.64441	Gm31600	lncRNA
ENSMUSG00000025283	1986	1024	3298	1973	742	573	1432	532	0.271686	0.520432	Sat1	protein_coding
ENSMUSG00000025555	467	217	684	332	136	162	302	114	0.271686	0.554098	Farp1	protein_coding
ENSMUSG00000031982	75	76	129	95	23	30	46	43	0.271686	0.491771	Arv1	protein_coding
ENSMUSG00000035314	605	350	615	312	416	717	611	422	0.271686	1.52944	Gdpd5	protein_coding
ENSMUSG00000045411	458	520	998	738	276	300	396	216	0.271686	0.566197	2410002F23Rik	protein_coding
ENSMUSG00000085213	32	87	56	77	18	14	25	12	0.271686	0.328301	Gm13091	lncRNA
ENSMUSG00000024736	482	347	641	292	353	529	609	379	0.274315	1.4041	Tmem132a	protein_coding
ENSMUSG00000038181	926	379	1469	601	209	226	606	218	0.274315	0.492894	Chpf2	protein_coding
ENSMUSG00000031790	1708	1013	1232	892	1293	2016	1362	1497	0.275764	1.69485	Mmp15	protein_coding
ENSMUSG00000110588	29	24	49	39	11	4	10	9	0.280436	0.323697	Gm45774	lncRNA
ENSMUSG00000034570	333	258	307	227	329	583	318	303	0.28187	1.78585	Inpp5j	protein_coding
ENSMUSG00000026308	627	592	701	556	589	919	746	687	0.282488	1.53711	Klhl30	protein_coding
ENSMUSG00000084168	82	46	53	44	68	99	74	114	0.291447	2.11495	Atp5l2-ps	processed_pseudogene
ENSMUSG00000049265	6767	5978	6633	6067	6169	10505	7488	7565	0.296135	1.60535	Kcnk3	protein_coding
ENSMUSG00000113536	43	42	110	109	7	18	44	12	0.296135	0.315199	Gm49327	transcribed_unprocessed_pseudogene
ENSMUSG00000054408	3407	2309	3244	2223	1089	1629	2316	1323	0.299021	0.725887	Spcs3	protein_coding
ENSMUSG00000020609	0	5	0	0	10	1	110	7	0.303455	23.5912	Apob	protein_coding
ENSMUSG00000024241	807	568	919	508	290	429	547	266	0.303527	0.707404	Sos1	protein_coding
ENSMUSG00000048756	6016	5258	4098	3000	5026	6638	6514	7149	0.309518	1.79074	Foxo3	protein_coding
ENSMUSG00000024576	11093	8694	12342	8751	4926	6480	7381	5566	0.316056	0.775697	Csnk1a1	protein_coding
ENSMUSG00000026153	797	600	1014	697	374	481	537	377	0.316056	0.745777	Fam135a	protein_coding
ENSMUSG00000026712	1179	413	1519	618	185	210	659	289	0.316056	0.475239	Mrc1	protein_coding
ENSMUSG00000028958	457	316	510	358	323	419	580	403	0.316056	1.36656	Tmub1	protein_coding
ENSMUSG00000028990	538	479	668	448	465	604	652	544	0.316056	1.39005	Lzic	protein_coding
ENSMUSG00000061079	653	441	880	557	206	286	482	315	0.316056	0.661175	Zfp143	protein_coding
ENSMUSG00000031822	700	511	762	505	230	411	472	278	0.316271	0.719142	Gse1	protein_coding
ENSMUSG00000006587	22	19	19	25	14	56	94	40	0.318236	2.81111	Snai3	protein_coding
ENSMUSG00000024906	581	538	729	549	567	739	715	694	0.318236	1.48434	Mus81	protein_coding
ENSMUSG00000026819	748	512	1082	545	326	314	525	214	0.318236	0.630709	Slc25a25	protein_coding
ENSMUSG00000056537	1860	1642	2180	1522	857	1190	1157	813	0.318489	0.723204	Rlim	protein_coding
ENSMUSG00000021360	1900	1152	1972	866	465	515	1174	557	0.318839	0.597171	Gcnt2	protein_coding
ENSMUSG00000027777	227	161	226	138	196	263	236	173	0.322477	1.52465	Schip1	protein_coding
ENSMUSG00000074607	54	36	49	40	11	17	9	17	0.32249	0.402615	Tox2	protein_coding
ENSMUSG00000030748	4290	1367	5648	1919	549	669	2472	699	0.322977	0.430169	Il4ra	protein_coding
ENSMUSG00000023067	12383	11117	13042	13245	6495	6087	5739	4028	0.329532	0.584147	Cdkn1a	protein_coding
ENSMUSG00000003476	482	347	468	369	361	455	552	469	0.332639	1.43694	Crhr2	protein_coding
ENSMUSG00000017057	2634	1827	3533	2224	1061	1146	1921	1329	0.332639	0.702526	Il13ra1	protein_coding
ENSMUSG00000018900	1311	932	1152	922	946	1238	1410	1046	0.332639	1.39073	Slc22a5	protein_coding
ENSMUSG00000024501	1847	737	1920	748	353	496	981	394	0.33403	0.557014	Dpysl3	protein_coding
ENSMUSG00000031647	554	301	462	260	439	720	481	362	0.33403	1.69717	Mfap3l	protein_coding
ENSMUSG00000053093	2931	2280	3702	2517	2272	5324	3666	2677	0.33403	1.57334	Myh7	protein_coding
ENSMUSG00000068966	226	154	251	153	83	91	138	49	0.33403	0.59463	Zbtb34	protein_coding
ENSMUSG00000070509	1289	918	1463	744	842	1126	1535	1165	0.33403	1.39668	Rgma	protein_coding
ENSMUSG00000015579	1766	1487	1700	1403	1443	2105	1896	1876	0.339564	1.49534	Nkx2-5	protein_coding
ENSMUSG00000030254	99	31	161	42	8	17	46	14	0.339564	0.338748	Rad18	protein_coding
ENSMUSG00000066595	201	100	416	114	56	46	126	31	0.339564	0.422949	Flvcr1	protein_coding
ENSMUSG00000050192	247	111	251	87	47	42	119	42	0.34048	0.473375	Eif5a2	protein_coding
ENSMUSG00000060187	2661	2956	3358	3367	2474	4004	5544	4905	0.34048	1.7141	Lrrc10	protein_coding
ENSMUSG00000025372	1262	818	1476	675	487	536	748	465	0.34056	0.706674	Baiap2	protein_coding
ENSMUSG00000026605	241	52	243	128	29	55	96	38	0.34056	0.431212	Cenpf	protein_coding
ENSMUSG00000001227	797	452	884	621	145	192	611	198	0.346432	0.510188	Sema6b	protein_coding
ENSMUSG00000032409	489	392	664	310	161	304	314	162	0.346432	0.65897	Atr	protein_coding
ENSMUSG00000035202	45555	43556	55255	42337	58128	60791	47627	72638	0.346432	1.72694	Lars2	protein_coding
ENSMUSG00000015342	255	211	195	205	219	357	282	300	0.348275	1.71413	Xk	protein_coding
ENSMUSG00000022790	46	36	60	33	11	5	23	13	0.348275	0.387877	Igsf11	protein_coding
ENSMUSG00000051043	196	138	237	150	34	101	125	61	0.348275	0.55959	Gprc5c	protein_coding
ENSMUSG00000102260	73	169	123	144	36	63	22	30	0.348275	0.370938	D330025C20Rik	TEC
ENSMUSG00000052821	25	10	35	10	19	32	55	45	0.34994	2.57935	Cysltr1	protein_coding
ENSMUSG00000105941	8	7	2	16	0	1	0	0	0.34994	0.0433889	Gm42809	lncRNA
ENSMUSG00000045636	9733	11060	9365	9978	3360	5682	6376	4657	0.352647	0.615924	Mtus1	protein_coding
ENSMUSG00000015202	631	545	739	506	480	627	883	759	0.357393	1.47417	Cnksr3	protein_coding
ENSMUSG00000069270	87	63	68	27	67	142	143	57	0.371683	2.12043	H2ac6	protein_coding
ENSMUSG00000041180	167	79	170	118	47	71	82	43	0.374676	0.594675	Hectd2	protein_coding
ENSMUSG00000041779	523	247	508	251	111	200	275	143	0.374676	0.623125	Tram2	protein_coding
ENSMUSG00000005533	1255	1144	1666	881	434	675	975	618	0.374822	0.702912	Igf1r	protein_coding
ENSMUSG00000007476	1251	931	1601	982	476	646	1026	401	0.374822	0.680574	Lrrc8a	protein_coding
ENSMUSG00000013846	4366	3366	4633	2375	1169	1869	2875	1789	0.374822	0.671101	St3gal1	protein_coding
ENSMUSG00000030256	231	239	299	242	294	464	303	252	0.374822	1.68171	Bhlhe41	protein_coding
ENSMUSG00000030513	943	370	884	458	608	972	805	748	0.374822	1.61552	Pcsk6	protein_coding
ENSMUSG00000056569	2	0	1	1	9	0	95	0	0.374822	28.6214	Mpz	protein_coding
ENSMUSG00000071001	171	139	236	145	56	86	135	45	0.374822	0.588322	Hrct1	protein_coding
ENSMUSG00000116165	25	19	40	24	57	47	41	31	0.374822	2.23489	Pdxp	protein_coding
ENSMUSG00000116180	129	45	203	134	32	22	65	42	0.374822	0.423161	Gm49492	lncRNA
ENSMUSG00000040485	31	92	117	89	185	215	86	165	0.37931	2.64929	Lrrc52	protein_coding
ENSMUSG00000040957	201	124	262	75	139	180	400	224	0.380005	1.89118	Cables1	protein_coding
ENSMUSG00000052085	484	291	506	341	429	618	475	342	0.380005	1.52709	Dock8	protein_coding
ENSMUSG00000103469	5	14	40	27	1	6	3	0	0.380005	0.144792	Gm9910	TEC
ENSMUSG00000063919	95	52	154	22	71	243	192	88	0.38082	2.49781	Srrm4	protein_coding
ENSMUSG00000032177	918	629	775	536	587	1080	873	776	0.381205	1.51174	Pde4a	protein_coding
ENSMUSG00000040093	341	435	661	521	211	211	320	129	0.387649	0.562679	Bmf	protein_coding
ENSMUSG00000027660	1229	707	1457	565	308	444	783	243	0.390483	0.580617	Skil	protein_coding
ENSMUSG00000016087	643	331	764	393	198	219	430	166	0.392703	0.620374	Fli1	protein_coding
ENSMUSG00000037251	546	390	702	420	427	618	580	465	0.3986	1.34861	Pomk	protein_coding
ENSMUSG00000024175	138	27	116	44	6	31	20	23	0.401518	0.340443	Tekt4	protein_coding
ENSMUSG00000027340	853	630	1229	681	266	502	696	345	0.403942	0.683006	Slc23a2	protein_coding
ENSMUSG00000023968	14	5	20	3	0	0	1	1	0.405144	0.0680074	Crip3	protein_coding
ENSMUSG00000022309	1252	548	871	474	687	952	1201	1027	0.407297	1.64769	Angpt1	protein_coding
ENSMUSG00000104467	9	2	12	17	1	0	1	0	0.40757	0.0638912	Gm37660	TEC
ENSMUSG00000022528	528	220	622	503	144	187	332	173	0.410299	0.575464	Hes1	protein_coding
ENSMUSG00000027993	446	269	570	224	133	148	287	84	0.410962	0.563648	Trim2	protein_coding
ENSMUSG00000107605	12	19	18	24	4	4	5	2	0.410962	0.252643	Gm44117	lncRNA
ENSMUSG00000036197	877	466	1044	457	288	388	480	197	0.419636	0.632592	Gxylt1	protein_coding
ENSMUSG00000083621	93	48	109	57	66	110	103	110	0.421122	1.7152	Gm14586	processed_pseudogene
ENSMUSG00000074406	405	241	401	285	133	173	237	173	0.425008	0.702411	Zfp628	protein_coding
ENSMUSG00000061410	2346	1602	2784	1715	1049	1362	1473	779	0.426072	0.724038	Zcchc14	protein_coding
ENSMUSG00000022602	893	219	122	89	29	59	105	99	0.426927	0.291184	Arc	protein_coding
ENSMUSG00000024206	395	143	607	160	71	110	206	85	0.426927	0.492107	Rfx2	protein_coding
ENSMUSG00000036327	1268	941	1398	850	810	1242	1338	1052	0.426927	1.30489	Qsox2	protein_coding
ENSMUSG00000035211	4	7	8	18	0	1	0	1	0.432039	0.066462	Xrra1	protein_coding
ENSMUSG00000027630	1931	2125	2308	1673	754	1247	1561	806	0.436637	0.675644	Tbl1xr1	protein_coding
ENSMUSG00000035093	2345	1475	2531	1551	983	1180	1456	720	0.436637	0.719399	Secisbp2l	protein_coding
ENSMUSG00000040661	934	634	1106	605	383	551	572	333	0.44137	0.738696	Rad54l2	protein_coding
ENSMUSG00000028693	1053	705	1138	719	368	650	637	355	0.444631	0.719056	Nasp	protein_coding
ENSMUSG00000035696	1119	923	1411	780	436	698	841	515	0.444631	0.761322	Rnf38	protein_coding
ENSMUSG00000038525	743	587	950	544	327	369	591	312	0.444631	0.73506	Armc10	protein_coding
ENSMUSG00000094786	421	460	633	395	533	597	543	523	0.444631	1.53035	Gm14403	protein_coding
ENSMUSG00000071540	851	1640	1440	1555	1379	2557	2069	2562	0.444685	1.94567	3425401B19Rik	protein_coding
ENSMUSG00000021870	3264	2866	3916	2462	2338	3695	3800	2795	0.44563	1.3078	Slmap	protein_coding
ENSMUSG00000025421	1312	1116	1445	1215	1273	1826	1415	1269	0.448837	1.48056	Hdhd2	protein_coding
ENSMUSG00000025436	115	83	97	107	86	133	185	127	0.448837	1.65852	Atp23	protein_coding
ENSMUSG00000028838	1229	879	1203	848	980	1883	1093	1061	0.448837	1.5853	Extl1	protein_coding
ENSMUSG00000037348	746	363	601	392	701	928	612	435	0.448837	1.71918	Paqr7	protein_coding
ENSMUSG00000044086	353	356	547	513	473	779	549	495	0.448837	1.67299	Lmod3	protein_coding
ENSMUSG00000026843	599	319	854	395	198	205	423	197	0.450968	0.626379	Fubp3	protein_coding
ENSMUSG00000028978	5796	1720	8617	1345	540	730	3091	500	0.450968	0.362322	Nos3	protein_coding
ENSMUSG00000032041	442	247	565	252	127	164	307	112	0.450968	0.613827	Tirap	protein_coding
ENSMUSG00000074579	27	13	41	16	19	52	49	40	0.450968	2.21425	Lekr1	protein_coding
ENSMUSG00000027387	88	91	121	101	88	128	182	108	0.456643	1.59113	Zc3h8	protein_coding
ENSMUSG00000021974	82	116	124	69	107	184	129	120	0.459068	1.79066	Fgf9	protein_coding
ENSMUSG00000024799	81	38	75	42	67	74	86	71	0.459068	1.7043	Tm7sf2	protein_coding
ENSMUSG00000005802	1661	782	1624	802	565	690	625	433	0.462623	0.649201	Slc30a4	protein_coding
ENSMUSG00000015843	807	690	1010	998	849	1368	1046	1033	0.462623	1.58261	Rxrg	protein_coding
ENSMUSG00000055413	40	17	83	46	10	4	23	9	0.462623	0.329022	H2-Q5	polymorphic_pseudogene
ENSMUSG00000092060	148	78	198	76	25	39	96	33	0.462623	0.498129	Bend4	protein_coding
ENSMUSG00000002108	1083	699	999	731	657	912	1398	807	0.466801	1.37258	Nr1h3	protein_coding
ENSMUSG00000037145	469	495	504	659	147	206	226	305	0.466801	0.52778	Lypd8l	protein_coding
ENSMUSG00000042417	93	152	150	186	54	56	76	49	0.466801	0.499606	Ccno	protein_coding
ENSMUSG00000073375	1	2	0	0	2	10	12	6	0.466801	11.6773	Lrrc30	protein_coding
ENSMUSG00000035914	74	35	171	68	12	14	52	24	0.470529	0.389153	Cd276	protein_coding
ENSMUSG00000025176	19	23	52	32	9	6	10	9	0.470601	0.362389	Hoga1	protein_coding
ENSMUSG00000029096	1938	1101	1725	557	1053	1802	2836	1444	0.470601	1.74829	Htra3	protein_coding
ENSMUSG00000041235	575	676	780	555	286	384	452	218	0.471104	0.653257	Chd7	protein_coding
ENSMUSG00000089875	112	70	106	73	76	108	133	109	0.471104	1.5451	Etohd2	lncRNA
ENSMUSG00000094441	456	456	493	329	435	631	503	461	0.471104	1.52595	Zfp955a	protein_coding
ENSMUSG00000034832	498	293	598	287	152	218	334	118	0.471752	0.635412	Tet3	protein_coding
ENSMUSG00000076547	21	0	75	0	0	0	1	0	0.478345	0.0211479	Igkv4-70	IG_V_gene
ENSMUSG00000025503	4769	3606	6280	3968	3533	4439	5609	3987	0.485461	1.23944	Taldo1	protein_coding
ENSMUSG00000038949	1904	1627	2053	1603	1512	2403	2001	2114	0.485461	1.45761	Cnst	protein_coding
ENSMUSG00000051790	736	219	899	269	152	154	353	115	0.485461	0.495393	Nlgn2	protein_coding
ENSMUSG00000074215	143	194	301	215	72	129	118	52	0.485461	0.548564	Gm10643	protein_coding
ENSMUSG00000043639	2311	2234	2810	1861	1515	3157	3500	2352	0.487564	1.4412	Rbm20	protein_coding
ENSMUSG00000031482	487	292	570	317	361	552	520	322	0.487892	1.39649	Slc25a15	protein_coding
ENSMUSG00000043770	56	49	94	60	80	81	84	85	0.487892	1.7181	Gm12481	processed_pseudogene
ENSMUSG00000054676	1747	1316	1540	1177	1275	1815	1719	1390	0.48888	1.39265	1600014C10Rik	protein_coding
ENSMUSG00000059327	211	111	260	90	48	51	128	41	0.48888	0.522013	Eda	protein_coding
ENSMUSG00000021775	2590	1697	2171	1971	1874	2417	2613	2275	0.493609	1.4161	Nr1d2	protein_coding
ENSMUSG00000031202	14	9	35	11	4	3	3	0	0.493609	0.203561	Rab39b	protein_coding
ENSMUSG00000014907	406	215	479	286	149	208	202	159	0.494697	0.695118	Naf1	protein_coding
ENSMUSG00000020676	88	26	200	30	3	2	45	7	0.494697	0.213682	Ccl11	protein_coding
ENSMUSG00000026342	3080	2674	3309	2389	2262	3354	3420	2951	0.494697	1.35635	Slc35f5	protein_coding
ENSMUSG00000029167	1139	1073	1473	1428	988	2108	1800	1460	0.495698	1.56458	Ppargc1a	protein_coding
ENSMUSG00000058761	798	508	827	430	278	375	474	199	0.495698	0.673315	Rnf169	protein_coding
ENSMUSG00000044952	230	238	224	89	203	335	306	229	0.497818	1.77895	Kctd21	protein_coding
ENSMUSG00000071347	238	165	194	48	134	231	330	374	0.497818	2.22621	C1qtnf9	protein_coding
ENSMUSG00000074577	14	16	23	13	3	0	6	0	0.497818	0.169841	Ripor3	protein_coding
ENSMUSG00000022479	465	80	290	77	45	39	133	36	0.501211	0.37103	Vdr	protein_coding
ENSMUSG00000045045	226	154	313	223	104	122	156	85	0.501211	0.665968	Lrfn4	protein_coding
ENSMUSG00000079083	272	223	319	227	122	166	162	114	0.502454	0.705491	Jrkl	protein_coding
ENSMUSG00000021969	510	307	771	332	203	195	359	134	0.503007	0.617753	Zdhhc20	protein_coding
ENSMUSG00000033805	71	7	27	4	2	5	5	0	0.506656	0.148858	Ephx4	protein_coding
ENSMUSG00000031309	2056	1106	2098	1087	659	931	1203	752	0.512749	0.739389	Rps6ka3	protein_coding
ENSMUSG00000002233	2285	1159	3060	1401	728	1061	1501	839	0.512923	0.696862	Rhoc	protein_coding
ENSMUSG00000024045	1126	835	1552	1010	535	638	917	421	0.512972	0.717904	Akap8	protein_coding
ENSMUSG00000035929	1997	553	3208	1451	463	499	1231	516	0.521675	0.504808	H2-Q4	protein_coding
ENSMUSG00000040584	389	201	297	136	241	413	341	265	0.521675	1.64684	Abcb1a	protein_coding
ENSMUSG00000037211	727	587	702	568	301	402	487	249	0.52906	0.706436	Spry1	protein_coding
ENSMUSG00000107277	31	41	39	36	12	11	19	9	0.52906	0.433342	Gm10461	TEC
ENSMUSG00000006014	5936	947	10343	1418	577	622	2934	530	0.533208	0.338689	Prg4	protein_coding
ENSMUSG00000068735	492	345	545	652	212	236	352	182	0.533208	0.605191	Trp53i11	protein_coding
ENSMUSG00000079110	23	78	49	54	88	161	73	89	0.53535	2.4871	Capn3	protein_coding
ENSMUSG00000022246	374	287	613	250	100	182	310	145	0.536791	0.625679	Rai14	protein_coding
ENSMUSG00000027004	637	85	565	75	36	43	204	22	0.536791	0.291593	Frzb	protein_coding
ENSMUSG00000032407	1242	994	1609	893	361	753	999	440	0.536791	0.679519	U2surp	protein_coding
ENSMUSG00000034336	1	0	0	0	5	1	1	14	0.536791	25.4837	Ina	protein_coding
ENSMUSG00000021108	1171	637	1242	747	367	484	827	319	0.538096	0.674984	Prkch	protein_coding
ENSMUSG00000028793	2405	2138	2814	2307	1093	1495	1718	1307	0.538096	0.745542	Rnf19b	protein_coding
ENSMUSG00000055305	285	240	334	222	218	300	341	253	0.538096	1.33816	Zfp93	protein_coding
ENSMUSG00000037533	1205	694	1298	676	461	562	705	341	0.538438	0.706602	Rapgef6	protein_coding
ENSMUSG00000043831	538	495	673	514	520	703	620	572	0.538438	1.42352	Lysmd4	protein_coding
ENSMUSG00000027433	1683	1194	2026	1231	701	911	1303	835	0.547497	0.797261	Xrn2	protein_coding
ENSMUSG00000054051	178	170	342	208	76	78	180	39	0.5477	0.519718	Ercc6	protein_coding
ENSMUSG00000108371	49	71	38	40	70	97	88	66	0.549171	2.0119	Gm38832	lncRNA
ENSMUSG00000038319	1916	1389	3001	1751	1808	2012	2374	2087	0.555037	1.38866	Kcnh2	protein_coding
ENSMUSG00000087639	4	8	19	4	1	0	1	0	0.558637	0.0784865	Gm15512	lncRNA
ENSMUSG00000050188	280	200	242	223	184	256	400	284	0.581267	1.50706	Lsm10	protein_coding
ENSMUSG00000004462	462	272	428	232	263	439	443	352	0.59151	1.41986	Tbccd1	protein_coding
ENSMUSG00000042133	946	855	1700	1043	477	667	883	448	0.59151	0.703802	Ppig	protein_coding
ENSMUSG00000052560	871	307	1249	352	128	114	545	162	0.59151	0.448335	Cpne8	protein_coding
ENSMUSG00000040289	194	136	160	49	117	272	218	175	0.594697	1.90901	Hey1	protein_coding
ENSMUSG00000036352	2582	2326	2522	2121	2180	3074	2709	2707	0.596344	1.4482	Ubac1	protein_coding
ENSMUSG00000038224	1	1	0	0	11	0	27	1	0.596344	22.615	Serpinf2	protein_coding
ENSMUSG00000081824	13	13	21	21	24	37	21	45	0.596651	2.49493	Ndufs5-ps	processed_pseudogene
ENSMUSG00000009079	2839	2369	4716	2635	1496	1824	2468	1255	0.597513	0.734216	Ewsr1	protein_coding
ENSMUSG00000044033	2705	2392	2553	2484	2449	3475	2775	3402	0.598003	1.55216	Ccdc141	protein_coding
ENSMUSG00000060550	483	133	443	260	86	102	257	86	0.600077	0.520184	H2-Q7	protein_coding
ENSMUSG00000060550	483	133	443	260	86	102	257	86	0.600077	0.520184	H2-Q7	protein_coding
ENSMUSG00000033715	15	9	7	10	16	16	34	19	0.601248	2.59703	Akr1c14	protein_coding
ENSMUSG00000044617	532	286	591	294	187	247	293	194	0.601248	0.724102	Zbtb39	protein_coding
ENSMUSG00000058152	25	19	37	41	9	9	6	10	0.601248	0.369876	Chsy3	protein_coding
ENSMUSG00000097119	292	388	314	202	262	422	465	445	0.60531	1.68903	B230354K17Rik	lncRNA
ENSMUSG00000028413	6905	4548	8521	4126	2479	3289	5331	2412	0.609391	0.728287	B4galt1	protein_coding
ENSMUSG00000029416	427	319	495	247	262	419	631	327	0.609391	1.41507	Slc15a4	protein_coding
ENSMUSG00000010342	15	1	23	11	1	1	2	1	0.613856	0.139293	Tex14	protein_coding
ENSMUSG00000028248	331	474	788	604	144	194	481	147	0.613856	0.529213	Pnisr	protein_coding
ENSMUSG00000058163	43	22	36	17	9	3	12	8	0.613856	0.366625	Gm5431	protein_coding
ENSMUSG00000071102	12	15	9	7	2	1	0	2	0.613856	0.155671	Gm10313	processed_pseudogene
ENSMUSG00000089876	43	17	33	40	6	5	20	8	0.613856	0.363459	Tmem102	protein_coding
ENSMUSG00000037225	1610	1471	2184	1533	453	598	1456	849	0.614953	0.617478	Fgf2	protein_coding
ENSMUSG00000041477	169	61	234	105	34	30	101	45	0.614953	0.490077	Dcp1b	protein_coding
ENSMUSG00000047686	25	11	26	25	6	1	8	0	0.614953	0.220723	Rtl3	protein_coding
ENSMUSG00000007122	104	70	244	82	133	197	273	87	0.615071	1.84756	Casq1	protein_coding
ENSMUSG00000026773	1261	835	1905	883	389	352	1125	322	0.61622	0.57033	Pfkfb3	protein_coding
ENSMUSG00000025512	1618	933	1172	956	1035	1513	1404	1178	0.619032	1.43401	Chid1	protein_coding
ENSMUSG00000058298	219	151	361	137	100	100	133	61	0.620791	0.616462	Mcm9	protein_coding
ENSMUSG00000020150	84	60	85	89	105	130	92	92	0.620799	1.73211	Gamt	protein_coding
ENSMUSG00000028525	1472	613	2126	1074	334	543	1113	377	0.620799	0.576673	Pde4b	protein_coding
ENSMUSG00000036158	457	329	499	244	247	491	533	476	0.620799	1.50253	Prickle1	protein_coding
ENSMUSG00000065954	3976	2369	4470	2114	1120	1507	2952	1072	0.620799	0.658798	Tacc1	protein_coding
ENSMUSG00000089824	286	193	420	230	119	192	150	105	0.620799	0.670042	Rbm12	protein_coding
ENSMUSG00000049092	715	565	661	516	592	944	664	595	0.622391	1.48228	Gpr137c	protein_coding
ENSMUSG00000030669	19	5	78	38	6	11	4	3	0.62661	0.244571	Calca	protein_coding
ENSMUSG00000037624	1	1	3	1	13	5	9	2	0.628085	6.78741	Kcnk2	protein_coding
ENSMUSG00000038742	170	169	233	166	166	213	229	214	0.629587	1.45728	Angptl6	protein_coding
ENSMUSG00000036533	670	548	911	395	466	683	842	600	0.632121	1.35791	Cdc42ep3	protein_coding
ENSMUSG00000049225	1240	763	955	779	814	1101	1096	1113	0.633868	1.45305	Pdp1	protein_coding
ENSMUSG00000022019	698	373	637	337	427	540	666	494	0.634837	1.38934	Tdrd3	protein_coding
ENSMUSG00000033107	219	131	238	140	56	40	160	35	0.634837	0.498451	Rnf125	protein_coding
ENSMUSG00000037447	1018	1182	1846	2434	333	470	1161	727	0.63681	0.498348	Arid5a	protein_coding
ENSMUSG00000040447	973	589	1337	663	414	432	708	370	0.63681	0.719156	Spns2	protein_coding
ENSMUSG00000087478	3	3	10	9	13	23	11	15	0.63681	3.31652	4930506C21Rik	lncRNA
ENSMUSG00000004951	9838	8421	14671	10256	2765	6732	8580	4800	0.640008	0.662818	Hspb1	protein_coding
ENSMUSG00000020623	77	15	77	40	72	138	79	48	0.640008	2.22358	Map2k6	protein_coding
ENSMUSG00000021835	353	226	787	351	139	98	340	92	0.640008	0.509508	Bmp4	protein_coding
ENSMUSG00000028347	150	137	117	134	127	180	187	245	0.640008	1.76218	Tmeff1	protein_coding
ENSMUSG00000031167	4138	2043	7420	3648	2147	1573	2359	1209	0.640008	0.588659	Rbm3	protein_coding
ENSMUSG00000031167	4138	2043	7420	3648	2147	1573	2359	1209	0.640008	0.588659	Rbm3	protein_coding
ENSMUSG00000031538	4659	1010	11103	932	257	427	2004	230	0.640008	0.220185	Plat	protein_coding
ENSMUSG00000046318	374	457	403	273	432	539	424	501	0.640008	1.64519	Ccbe1	protein_coding
ENSMUSG00000046794	618	465	734	349	470	752	625	450	0.640008	1.40895	Ppp1r3b	protein_coding
ENSMUSG00000048251	6	10	8	6	14	15	34	9	0.640008	2.91273	Bcl11b	protein_coding
ENSMUSG00000056579	1902	1293	1765	1013	745	958	913	584	0.640008	0.707738	Tug1	protein_coding
ENSMUSG00000066235	922	689	901	690	721	1019	864	765	0.640008	1.37905	Pomgnt2	protein_coding
ENSMUSG00000078141	12	4	13	5	0	1	1	1	0.640008	0.119522	Gm2399	unprocessed_pseudogene
ENSMUSG00000086324	7895	7639	9660	7430	9530	9918	7783	11457	0.640008	1.59616	Gm15564	lncRNA
ENSMUSG00000101257	37	46	34	24	23	101	60	74	0.640008	2.28861	2310015K22Rik	lncRNA
ENSMUSG00000034731	201	171	231	118	73	113	119	56	0.641497	0.646853	Dgkh	protein_coding
ENSMUSG00000050931	356	58	369	50	31	57	109	17	0.641497	0.348389	Sgms2	protein_coding
ENSMUSG00000050558	27	4	56	11	14	44	190	31	0.643067	3.65925	Prokr2	protein_coding
ENSMUSG00000031918	1250	756	1563	755	506	592	871	442	0.65146	0.739199	Mtmr2	protein_coding
ENSMUSG00000043885	980	612	1468	454	277	370	698	320	0.65146	0.629986	Slc36a4	protein_coding
ENSMUSG00000058070	1443	1194	1625	1079	1027	1713	1465	1299	0.65146	1.34596	Eml1	protein_coding
ENSMUSG00000058440	646	423	904	525	324	317	453	261	0.658335	0.723085	Nrf1	protein_coding
ENSMUSG00000023990	1017	585	838	600	567	926	992	692	0.658619	1.35609	Tfeb	protein_coding
ENSMUSG00000034674	532	345	581	355	202	315	327	168	0.662333	0.72604	Tdg	protein_coding
ENSMUSG00000003847	939	627	1556	500	222	349	802	234	0.669298	0.56971	Nfat5	protein_coding
ENSMUSG00000007279	76	101	90	114	150	175	103	140	0.669298	1.92513	Scube2	protein_coding
ENSMUSG00000010554	639	468	576	376	458	758	632	424	0.669298	1.43153	Mettl16	protein_coding
ENSMUSG00000016344	1099	915	1307	1077	1049	1288	1280	976	0.669298	1.35995	Ppdpf	protein_coding
ENSMUSG00000018143	2491	1461	2539	1910	920	1124	1823	1008	0.669298	0.746728	Mafk	protein_coding
ENSMUSG00000019774	302	257	269	236	209	307	393	308	0.669298	1.45234	Mtrf1l	protein_coding
ENSMUSG00000026933	1157	886	1055	758	765	1240	1098	1018	0.669298	1.39181	Camsap1	protein_coding
ENSMUSG00000027122	291	255	452	208	91	176	249	100	0.669298	0.650999	Arl14ep	protein_coding
ENSMUSG00000027488	3341	3187	3637	3227	2900	3942	4044	3753	0.669298	1.40574	Snta1	protein_coding
ENSMUSG00000032463	232	196	385	198	93	153	196	99	0.669298	0.694787	Faim	protein_coding
ENSMUSG00000036611	347	370	306	331	365	564	449	338	0.669298	1.5906	Eepd1	protein_coding
ENSMUSG00000037503	2777	1533	3966	1771	974	1256	2075	708	0.669298	0.654378	Fam168b	protein_coding
ENSMUSG00000039611	1644	943	1447	986	1137	1710	1342	1128	0.669298	1.40717	Pgap4	protein_coding
ENSMUSG00000040111	575	679	803	662	579	833	935	725	0.669298	1.43487	Gramd1b	protein_coding
ENSMUSG00000042507	1508	905	1479	886	612	757	824	552	0.669298	0.762353	Mideas	protein_coding
ENSMUSG00000050914	7	26	57	15	33	56	73	38	0.669298	2.52116	Ankrd37	protein_coding
ENSMUSG00000059657	5	0	11	4	7	13	66	4	0.669298	5.53065	Stfa2l1	protein_coding
ENSMUSG00000064179	523	415	500	414	470	583	488	519	0.669298	1.46647	Tnnt1	protein_coding
ENSMUSG00000076612	358	341	439	256	171	123	157	180	0.669298	0.614328	Ighg2c	IG_C_gene
ENSMUSG00000097589	156	121	118	94	116	130	200	149	0.669298	1.56147	Dleu2	lncRNA
ENSMUSG00000078994	53	45	72	33	27	85	131	66	0.671107	1.91066	Zfp429	protein_coding
ENSMUSG00000015305	2176	1039	2236	1041	592	769	1297	738	0.680467	0.693455	Sash1	protein_coding
ENSMUSG00000020407	189	106	171	94	43	55	92	73	0.680467	0.619635	Upp1	protein_coding
ENSMUSG00000026072	1356	498	2778	762	178	194	1126	248	0.680467	0.416788	Il1r1	protein_coding
ENSMUSG00000093553	15	29	51	52	6	18	10	8	0.680467	0.356473	Gm20633	lncRNA
ENSMUSG00000029377	73	8	92	6	2	11	13	1	0.681938	0.207549	Ereg	protein_coding
ENSMUSG00000111318	1	13	18	3	9	32	50	18	0.681938	3.83379	Gm48483	lncRNA
ENSMUSG00000038193	2085	1422	2296	1549	2519	2168	2599	1219	0.686688	1.53803	Hand2	protein_coding
ENSMUSG00000051246	7	5	8	15	0	2	1	1	0.686688	0.138608	Msantd1	protein_coding
ENSMUSG00000022179	211	146	157	136	142	200	217	195	0.687227	1.50158	4931414P19Rik	protein_coding
ENSMUSG00000059852	2403	2283	2522	2898	2420	3442	3503	2514	0.688224	1.47432	Kcng2	protein_coding
ENSMUSG00000031497	71	34	118	27	11	17	37	18	0.690703	0.451149	Tnfsf13b	protein_coding
ENSMUSG00000019966	1055	679	802	455	748	1228	801	762	0.691094	1.57499	Kitl	protein_coding
ENSMUSG00000000823	358	574	1056	614	113	292	541	175	0.69379	0.520663	Zfp512b	protein_coding
ENSMUSG00000030313	817	567	831	395	251	412	490	283	0.695061	0.715998	Dennd5b	protein_coding
ENSMUSG00000075027	98	108	85	85	134	116	110	172	0.695306	1.86654	4631405J19Rik	lncRNA
ENSMUSG00000015747	501	278	469	274	344	375	468	379	0.69986	1.38045	Vps45	protein_coding
ENSMUSG00000048534	116	61	153	56	15	16	65	39	0.701576	0.461502	Jaml	protein_coding
ENSMUSG00000058050	17	8	8	8	0	1	4	0	0.701576	0.142378	Gm9234	processed_pseudogene
ENSMUSG00000026110	629	467	786	421	238	272	507	150	0.706733	0.644743	Mgat4a	protein_coding
ENSMUSG00000075028	358	210	548	209	137	194	209	107	0.706733	0.661369	Prdm11	protein_coding
ENSMUSG00000023110	1797	1350	2031	1474	1410	1944	1777	1456	0.706851	1.30096	Prmt5	protein_coding
ENSMUSG00000026566	691	350	848	370	250	333	366	230	0.706851	0.708136	Mpzl1	protein_coding
ENSMUSG00000032044	444	471	628	439	453	546	607	481	0.706851	1.37018	Rpusd4	protein_coding
ENSMUSG00000044982	196	221	305	188	116	107	138	100	0.706851	0.66603	Sft2d3	protein_coding
ENSMUSG00000064353	7	1	1	2	7	19	4	12	0.706851	5.19001	mt-Td	Mt_tRNA
ENSMUSG00000027424	621	478	628	467	465	556	686	483	0.70722	1.29545	Mgme1	protein_coding
ENSMUSG00000087701	20	11	29	6	2	4	5	3	0.712006	0.289862	Gm13493	processed_pseudogene
ENSMUSG00000021760	1033	734	1121	617	660	851	1081	806	0.713843	1.27855	Gpx8	protein_coding
ENSMUSG00000040084	49	18	113	62	11	18	35	13	0.713843	0.417574	Bub1b	protein_coding
ENSMUSG00000041328	621	562	1012	725	355	393	553	299	0.713843	0.708725	Pcf11	protein_coding
ENSMUSG00000058793	7717	5007	7813	4414	2702	4101	4872	3389	0.713843	0.791033	Cds2	protein_coding
ENSMUSG00000028001	3	88	4	5	113	27	1037	82	0.715828	11.3754	Fga	protein_coding
ENSMUSG00000035545	728	960	1534	849	369	380	912	334	0.717285	0.613597	Leng8	protein_coding
ENSMUSG00000060487	177	68	278	69	23	59	96	38	0.717285	0.489209	Samd5	protein_coding
ENSMUSG00000048905	8	1	9	7	1	0	0	0	0.718858	0.0667141	Bnip5	protein_coding
ENSMUSG00000024413	3194	2368	2885	2067	2273	3090	2784	3470	0.721202	1.46903	Npc1	protein_coding
ENSMUSG00000062627	240	214	498	239	68	66	265	24	0.727086	0.429744	Mysm1	protein_coding
ENSMUSG00000049807	1052	463	1415	545	197	422	700	286	0.728269	0.603434	Arhgap23	protein_coding
ENSMUSG00000050856	10124	9057	10971	11116	11166	12917	10480	14889	0.728269	1.58071	Atp5k	protein_coding
ENSMUSG00000048458	604	707	1279	616	269	562	343	342	0.728496	0.629933	Inka2	protein_coding
ENSMUSG00000110626	77	55	242	86	16	27	73	40	0.728496	0.453255	Gm45805	lncRNA
ENSMUSG00000018865	54	8	35	4	2	2	6	6	0.728765	0.228414	Sult4a1	protein_coding
ENSMUSG00000042389	342	253	392	257	214	361	394	280	0.728765	1.30189	Tsen2	protein_coding
ENSMUSG00000037621	799	698	915	586	221	312	710	333	0.728782	0.652248	Atoh8	protein_coding
ENSMUSG00000085360	4	2	2	17	1	0	0	0	0.729662	0.0565411	Arhgap27os2	lncRNA
ENSMUSG00000087352	11	2	7	8	11	18	14	18	0.729662	2.92144	Gm12999	lncRNA
ENSMUSG00000010175	1264	940	1445	830	865	1597	1112	1234	0.730505	1.43139	Prox1	protein_coding
ENSMUSG00000060227	777	605	1098	677	409	490	512	404	0.730505	0.765669	Golm2	protein_coding
ENSMUSG00000079941	56	46	55	64	60	87	69	82	0.730505	1.74614	Cox5b-ps	protein_coding
ENSMUSG00000035896	3	6	12	2	14	9	10	24	0.736311	3.62127	Rnase1	protein_coding
ENSMUSG00000058756	1861	1456	2318	1538	1267	1698	2429	1496	0.736311	1.23848	Thra	protein_coding
ENSMUSG00000025616	1131	910	1364	968	453	743	920	567	0.741059	0.783437	Usp16	protein_coding
ENSMUSG00000032786	2604	1997	3665	2082	2773	4393	2703	1898	0.741059	1.52078	Alas1	protein_coding
ENSMUSG00000040209	1007	882	1259	743	515	633	666	460	0.741059	0.76814	Zfp704	protein_coding
ENSMUSG00000064339	349293	274517	226261	312196	317390	430584	291769	530972	0.741115	1.76226	mt-Rnr2	Mt_rRNA
ENSMUSG00000067719	43	43	49	43	52	54	61	69	0.741115	1.73785	Gm10221	processed_pseudogene
ENSMUSG00000000049	1	7	5	1	5	3	36	18	0.742605	5.24229	Apoh	protein_coding
ENSMUSG00000005672	79	63	100	73	19	10	64	24	0.742605	0.459643	Kit	protein_coding
ENSMUSG00000015957	362	335	594	535	166	255	324	209	0.742605	0.6615	Wnt11	protein_coding
ENSMUSG00000019890	1011	68	1787	76	25	20	261	18	0.742605	0.145507	Nts	protein_coding
ENSMUSG00000029610	967	789	1209	973	926	1138	1074	958	0.742605	1.36791	Aimp2	protein_coding
ENSMUSG00000030996	6461	11469	13797	21261	3432	4204	6070	7384	0.742605	0.49328	Art1	protein_coding
ENSMUSG00000037053	0	1	0	0	2	0	29	1	0.742605	27.8571	Azgp1	protein_coding
ENSMUSG00000052798	628	460	699	462	253	341	472	305	0.742605	0.789186	Nup107	protein_coding
ENSMUSG00000053441	101	1	56	5	1	1	13	3	0.742605	0.147526	Adamts19	protein_coding
ENSMUSG00000054619	1673	1739	1964	1393	1407	1737	2256	1744	0.742605	1.35506	Mettl7a1	protein_coding
ENSMUSG00000061039	6	6	18	7	0	1	3	0	0.742605	0.135141	Olfr920	protein_coding
ENSMUSG00000061878	591	136	747	302	39	30	373	66	0.742605	0.351081	Sphk1	protein_coding
ENSMUSG00000071256	414	265	493	284	325	360	416	327	0.742605	1.31609	Zfp213	protein_coding
ENSMUSG00000087259	317	214	244	212	201	275	630	217	0.742605	1.62936	2610035D17Rik	lncRNA
ENSMUSG00000102602	3	5	11	12	0	1	1	1	0.742605	0.120418	A930004J17Rik	TEC
ENSMUSG00000105651	22	10	26	16	6	4	7	1	0.742605	0.322969	1700017M07Rik	lncRNA
ENSMUSG00000002803	742	646	849	613	565	740	849	793	0.743554	1.34996	Btbd6	protein_coding
ENSMUSG00000004508	1344	612	1747	785	418	476	932	417	0.743554	0.663946	Gab2	protein_coding
ENSMUSG00000004814	35	5	54	26	1	1	17	1	0.743554	0.201537	Ccl24	protein_coding
ENSMUSG00000018001	2111	905	2466	1051	621	771	1322	546	0.743554	0.66346	Cyth3	protein_coding
ENSMUSG00000022306	431	369	385	339	372	458	430	454	0.743554	1.46677	Zfpm2	protein_coding
ENSMUSG00000022456	230	19	99	16	4	13	45	13	0.743554	0.268779	Septin3	protein_coding
ENSMUSG00000028832	526	352	492	317	345	447	501	390	0.743554	1.31231	Stmn1	protein_coding
ENSMUSG00000030660	773	507	995	417	312	429	450	244	0.743554	0.713724	Pik3c2a	protein_coding
ENSMUSG00000038369	1108	942	1214	713	444	627	819	344	0.743554	0.713866	Ncoa6	protein_coding
ENSMUSG00000045414	1324	644	1433	449	795	1305	1517	798	0.743554	1.54487	Dipk2a	protein_coding
ENSMUSG00000052942	128	27	147	35	14	12	57	12	0.743554	0.374319	Glis3	protein_coding
ENSMUSG00000090115	75	73	141	75	29	30	76	19	0.743554	0.533272	Usp49	protein_coding
ENSMUSG00000096910	419	553	501	264	414	729	609	427	0.743554	1.59347	Zfp955b	protein_coding
ENSMUSG00000108950	4	6	8	10	0	0	2	0	0.743554	0.0850189	9130015G15Rik	lncRNA
ENSMUSG00000027412	139	166	235	176	48	95	149	64	0.74416	0.610473	Lpin3	protein_coding
ENSMUSG00000038872	83	103	137	79	37	67	48	31	0.74416	0.588107	Zfhx3	protein_coding
ENSMUSG00000040021	500	485	967	575	195	233	609	175	0.74416	0.593931	Lats1	protein_coding
ENSMUSG00000022994	4493	3322	4690	2609	2315	4107	7263	3742	0.748115	1.45213	Adcy6	protein_coding
ENSMUSG00000021782	434	289	657	264	127	189	369	117	0.749241	0.627417	Dlg5	protein_coding
ENSMUSG00000021453	440	848	1526	1426	270	345	894	128	0.75008	0.44802	Gadd45g	protein_coding
ENSMUSG00000115180	27	55	32	48	94	85	40	75	0.75008	2.34373	Gm30556	lncRNA
ENSMUSG00000062949	383	270	458	179	99	200	245	106	0.751422	0.650995	Atp11c	protein_coding
ENSMUSG00000000183	0	2	0	0	1	11	10	3	0.756626	13.9615	Fgf6	protein_coding
ENSMUSG00000019761	81	64	85	54	27	32	48	30	0.756626	0.62438	Krt10	protein_coding
ENSMUSG00000020015	613	351	782	353	202	322	417	205	0.756626	0.719757	Cdk17	protein_coding
ENSMUSG00000048495	93	81	135	91	30	39	87	35	0.756626	0.599278	Tyw5	protein_coding
ENSMUSG00000050954	39	84	97	55	21	20	50	14	0.756626	0.46766	Zfp169	protein_coding
ENSMUSG00000016255	78	86	211	17	38	162	694	104	0.759651	3.10614	Tubb1	protein_coding
ENSMUSG00000047953	24	24	73	5	14	48	279	32	0.759651	3.62076	Gp5	protein_coding
ENSMUSG00000063952	540	510	747	485	222	290	521	267	0.759651	0.720557	Brpf3	protein_coding
ENSMUSG00000068220	5324	4289	5121	4761	5322	5972	4676	6430	0.759651	1.52864	Lgals1	protein_coding
ENSMUSG00000022623	1072	807	1721	754	375	654	922	325	0.761662	0.67309	Shank3	protein_coding
ENSMUSG00000029022	284	326	605	479	179	224	291	150	0.761662	0.63536	Miip	protein_coding
ENSMUSG00000020705	2024	1511	2363	1356	847	1259	1323	1032	0.76221	0.809901	Ddx42	protein_coding
ENSMUSG00000024395	1857	1282	1967	902	1331	1778	1694	1300	0.76221	1.36323	Lims2	protein_coding
ENSMUSG00000031760	303	12	185	15	10	5	63	11	0.76221	0.229902	Mt3	protein_coding
ENSMUSG00000035726	1550	932	1803	871	432	793	1113	398	0.76221	0.678889	Supt16	protein_coding
ENSMUSG00000039308	410	300	799	298	154	191	384	133	0.76221	0.625656	Ndst2	protein_coding
ENSMUSG00000043687	9	8	8	2	0	1	1	0	0.76221	0.0962518	1190005I06Rik	protein_coding
ENSMUSG00000062209	491	186	466	184	125	191	180	115	0.76221	0.629901	Erbb4	protein_coding
ENSMUSG00000064342	1647	1565	835	861	1269	2239	1290	2403	0.76221	1.89431	mt-Ti	Mt_tRNA
ENSMUSG00000078300	2	10	12	8	15	18	14	25	0.76221	2.98721	Gm2606	processed_pseudogene
ENSMUSG00000092341	363	1011	1862	1437	188	250	1061	224	0.76221	0.423404	Malat1	lncRNA
ENSMUSG00000004791	235	169	344	224	64	96	197	124	0.766199	0.634447	Pgf	protein_coding
ENSMUSG00000110378	5	17	11	27	1	4	6	1	0.767851	0.218657	Gm45242	TEC
ENSMUSG00000071342	138	89	137	145	149	137	174	146	0.769011	1.55818	Lsmem1	protein_coding
ENSMUSG00000036053	957	283	1021	284	186	189	486	125	0.769655	0.51839	Fmnl2	protein_coding
ENSMUSG00000020932	53	1	50	5	0	0	8	0	0.770282	0.0917872	Gfap	protein_coding
ENSMUSG00000024925	453	345	546	361	312	404	563	384	0.770282	1.26738	Rnaseh2c	protein_coding
ENSMUSG00000025209	1372	1036	1290	912	916	1830	1202	1169	0.770282	1.44668	Twnk	protein_coding
ENSMUSG00000020722	5	2	12	2	0	0	0	0	0.771393	0.0518774	Cacng1	protein_coding
ENSMUSG00000058392	442	336	645	412	156	302	375	205	0.771393	0.723936	Rrp1b	protein_coding
ENSMUSG00000071335	182	209	190	165	170	346	206	235	0.771393	1.63652	Mfsd4b3-ps	transcribed_unprocessed_pseudogene
ENSMUSG00000020935	808	646	828	708	708	958	805	694	0.776068	1.37932	Dcakd	protein_coding
ENSMUSG00000057666	36009	34912	34249	39250	45320	50231	32791	54943	0.776068	1.67284	Gapdh	protein_coding
ENSMUSG00000037972	1322	1094	1672	943	668	705	1037	555	0.778478	0.769332	Snn	protein_coding
ENSMUSG00000039458	703	419	849	428	240	315	538	205	0.778478	0.700042	Mtmr12	protein_coding
ENSMUSG00000005686	2319	1959	2829	1821	750	1392	2049	1041	0.780694	0.734904	Ampd3	protein_coding
ENSMUSG00000006204	48	7	30	13	5	4	10	4	0.780694	0.320123	Cdcp3	protein_coding
ENSMUSG00000015711	1147	923	1233	982	1009	1275	1100	1071	0.780694	1.36961	Prune1	protein_coding
ENSMUSG00000029201	1574	567	2380	637	335	419	1037	320	0.780694	0.548717	Ugdh	protein_coding
ENSMUSG00000057719	482	691	671	696	494	856	922	1168	0.780694	1.70678	Sh3rf2	protein_coding
ENSMUSG00000089911	966	684	1197	721	466	542	746	438	0.780694	0.805573	Mfsd14a	protein_coding
ENSMUSG00000097576	1	0	2	1	11	3	4	3	0.780694	7.83614	D930030I03Rik	lncRNA
ENSMUSG00000027524	10	72	30	28	35	92	91	106	0.782583	2.71693	Edn3	protein_coding
ENSMUSG00000019920	2291	1846	2823	1482	1430	2167	2655	1836	0.783432	1.25084	Lims1	protein_coding
ENSMUSG00000022622	0	1	12	22	0	0	1	0	0.783432	0.0429488	Acr	protein_coding
ENSMUSG00000030359	48	3	25	6	35	11	171	28	0.783432	3.85069	Pzp	protein_coding
ENSMUSG00000031393	2127	1630	2478	1590	854	1361	1683	1063	0.783432	0.816263	Mecp2	protein_coding
ENSMUSG00000034820	1065	695	1372	666	391	545	848	392	0.783432	0.745999	Cpsf7	protein_coding
ENSMUSG00000042997	422	226	627	301	163	190	317	129	0.783432	0.671432	Nhlrc3	protein_coding
ENSMUSG00000085148	329	234	955	1340	375	102	204	61	0.783432	0.350881	Mir22hg	lncRNA
ENSMUSG00000009114	481	38	798	56	1	5	111	17	0.783738	0.125948	2610028H24Rik	protein_coding
ENSMUSG00000045193	1770	2625	4998	4655	1800	1467	1115	1156	0.783738	0.529496	Cirbp	protein_coding
ENSMUSG00000020250	6165	4823	6267	3919	2811	3609	2785	1994	0.784286	0.700299	Txnrd1	protein_coding
ENSMUSG00000020525	708	465	714	466	282	352	500	290	0.787931	0.785205	Ppm1d	protein_coding
ENSMUSG00000025484	702	546	899	505	356	371	531	300	0.787931	0.772462	Bet1l	protein_coding
ENSMUSG00000032607	15	15	46	27	30	37	52	34	0.787931	1.97	Amt	protein_coding
ENSMUSG00000034401	362	185	428	126	63	116	219	92	0.787931	0.58298	Spata6	protein_coding
ENSMUSG00000046223	417	159	924	330	53	62	415	53	0.787931	0.393459	Plaur	protein_coding
ENSMUSG00000055430	158	31	130	35	20	10	57	5	0.787931	0.341671	Nap1l5	protein_coding
ENSMUSG00000059436	1699	1159	1909	946	982	1486	2136	1151	0.787931	1.3065	Max	protein_coding
ENSMUSG00000079339	265	238	302	204	225	321	272	250	0.787931	1.38857	Ifit1bl1	protein_coding
ENSMUSG00000085133	42	67	104	78	11	34	52	20	0.787931	0.485476	B930095G15Rik	lncRNA
ENSMUSG00000002308	1474	1020	1618	1219	1213	1457	1385	1259	0.788698	1.32396	Cd320	protein_coding
ENSMUSG00000020829	167	110	202	118	152	157	155	197	0.789348	1.51881	Slc46a1	protein_coding
ENSMUSG00000021650	1511	1263	1478	1290	1205	1868	1447	1497	0.789348	1.41019	Ptcd2	protein_coding
ENSMUSG00000037151	1668	1341	1779	1355	1471	1970	1567	1372	0.790829	1.36539	Lrrc20	protein_coding
ENSMUSG00000079018	4793	3830	4046	2953	3813	5717	3671	4535	0.798316	1.5022	Ly6c1	protein_coding
ENSMUSG00000002728	1650	1243	1976	1374	1164	1520	1790	1365	0.799742	1.22353	Naa20	protein_coding
ENSMUSG00000024498	1207	659	1297	812	525	605	672	468	0.799742	0.764471	Tcerg1	protein_coding
ENSMUSG00000060639	149	148	182	154	133	250	294	114	0.799742	1.53829	H4c9	protein_coding
ENSMUSG00000040195	348	282	393	188	114	146	194	176	0.803053	0.689717	Nemp1	protein_coding
ENSMUSG00000040195	348	282	393	188	114	146	194	176	0.803053	0.689717	Nemp1	protein_coding
ENSMUSG00000021255	916	733	854	805	861	1275	800	860	0.803663	1.49925	Esrrb	protein_coding
ENSMUSG00000023885	332	141	309	105	202	317	302	204	0.803852	1.57904	Thbs2	protein_coding
ENSMUSG00000024294	1724	1795	2316	1534	858	1176	1484	586	0.803852	0.701415	Mib1	protein_coding
ENSMUSG00000031618	498	318	505	330	322	528	458	351	0.803852	1.32095	Nr3c2	protein_coding
ENSMUSG00000041975	192	140	156	83	118	194	202	147	0.803852	1.50374	Mettl8	protein_coding
ENSMUSG00000087407	42	2	33	1	2	0	4	0	0.803852	0.110639	Gm11431	lncRNA
ENSMUSG00000034390	1361	467	1608	415	218	334	801	205	0.808065	0.5309	Cmip	protein_coding
ENSMUSG00000035834	154	181	169	149	174	261	209	150	0.808065	1.54157	Polr3g	protein_coding
ENSMUSG00000043929	180	189	249	143	100	99	126	71	0.808065	0.679289	Klhl15	protein_coding
ENSMUSG00000002688	265	119	252	118	133	243	243	226	0.809417	1.51399	Prkd1	protein_coding
ENSMUSG00000026409	200	171	303	180	135	280	299	208	0.809417	1.39524	Pfkfb2	protein_coding
ENSMUSG00000073599	1043	399	1658	407	133	177	784	193	0.813935	0.4739	Ecscr	protein_coding
ENSMUSG00000021730	379	50	323	30	20	22	85	60	0.815907	0.343199	Hcn1	protein_coding
ENSMUSG00000021281	1935	919	2939	1208	740	960	1238	583	0.816239	0.682576	Tnfaip2	protein_coding
ENSMUSG00000029780	2365	1753	2189	1693	1574	2046	2364	2167	0.816239	1.32909	Nt5c3	protein_coding
ENSMUSG00000035299	92	33	105	69	24	37	25	32	0.816239	0.542097	Mid1	protein_coding
ENSMUSG00000037034	28	0	37	0	0	0	1	1	0.816239	0.0481225	Pax1	protein_coding
ENSMUSG00000038132	2875	3243	4533	3338	2558	5236	3900	4360	0.816239	1.48561	Rbm24	protein_coding
ENSMUSG00000042197	629	456	709	487	290	302	494	256	0.816239	0.760076	Zfp451	protein_coding
ENSMUSG00000052605	135	139	222	156	122	220	219	165	0.816239	1.4338	Isoc2b	protein_coding
ENSMUSG00000053286	663	603	617	218	440	754	789	637	0.816239	1.62592	Trmt1l	protein_coding
ENSMUSG00000004748	1427	1428	1529	1686	1717	2314	1565	1657	0.818728	1.54033	Mtfp1	protein_coding
ENSMUSG00000022177	100	71	193	89	54	38	70	36	0.819612	0.594807	Haus4	protein_coding
ENSMUSG00000006456	480	278	651	318	190	249	343	142	0.820522	0.705559	Rbm14	protein_coding
ENSMUSG00000021589	421	327	373	283	143	240	274	142	0.821303	0.718198	Rhobtb3	protein_coding
ENSMUSG00000022641	627	520	841	490	330	354	429	163	0.821303	0.672255	Bbx	protein_coding
ENSMUSG00000025323	584	484	666	523	267	313	318	335	0.821303	0.720746	Sp4	protein_coding
ENSMUSG00000025578	190	128	217	123	178	206	159	166	0.821303	1.46811	Cbx8	protein_coding
ENSMUSG00000027273	63	0	14	0	0	0	2	0	0.821303	0.0357162	Snap25	protein_coding
ENSMUSG00000030752	139	141	217	137	76	72	120	65	0.821303	0.68054	Kdm8	protein_coding
ENSMUSG00000032122	265	193	172	165	192	243	231	331	0.821303	1.64987	Slc37a2	protein_coding
ENSMUSG00000033114	96	24	118	38	9	10	53	4	0.821303	0.345617	Slc35d2	protein_coding
ENSMUSG00000042195	13	2	15	4	0	1	2	0	0.821303	0.116906	Slc35f2	protein_coding
ENSMUSG00000043518	1188	1039	974	988	848	1331	1360	1164	0.821303	1.41912	Rai2	protein_coding
ENSMUSG00000050578	8	4	7	2	0	0	1	0	0.821303	0.0796671	Mmp13	protein_coding
ENSMUSG00000051934	521	283	606	253	143	217	359	125	0.821303	0.658553	Spats2	protein_coding
ENSMUSG00000071660	786	533	837	481	575	657	716	603	0.821303	1.29552	Ttc9c	protein_coding
ENSMUSG00000075054	585	407	608	342	305	510	774	478	0.821303	1.36727	Yae1d1	protein_coding
ENSMUSG00000097217	7	4	8	5	0	1	1	0	0.821303	0.108999	Gm26549	lncRNA
ENSMUSG00000103622	26	43	76	16	4	20	13	11	0.821303	0.394735	Gm38391	TEC
ENSMUSG00000001473	2144	813	1930	944	557	734	1165	519	0.823535	0.674657	Tubb6	protein_coding
ENSMUSG00000024063	4768	5048	5338	6189	5539	8787	6416	5061	0.823535	1.52081	Lbh	protein_coding
ENSMUSG00000025959	821	496	997	395	173	341	603	258	0.823535	0.651904	Klf7	protein_coding
ENSMUSG00000031293	9	0	4	3	7	9	11	19	0.823535	4.06934	Rs1	protein_coding
ENSMUSG00000036661	439	221	457	269	70	150	340	78	0.823535	0.562432	Dennd3	protein_coding
ENSMUSG00000038195	706	744	755	1025	722	1044	1170	1140	0.823535	1.5749	Rilp	protein_coding
ENSMUSG00000038342	3756	3142	3778	2985	1802	2254	2025	1715	0.823535	0.745514	Mlxip	protein_coding
ENSMUSG00000054280	263	197	517	179	97	160	218	86	0.823535	0.64289	Prr14l	protein_coding
ENSMUSG00000057716	10	8	11	4	15	19	15	11	0.823535	2.43924	Tmem178b	protein_coding
ENSMUSG00000085287	45	56	59	65	21	17	24	28	0.823535	0.514943	4833418N02Rik	lncRNA
ENSMUSG00000103041	93	51	132	64	27	17	51	41	0.823535	0.543403	Gm37305	lncRNA
ENSMUSG00000029659	656	273	958	312	139	208	473	154	0.826675	0.582885	Medag	protein_coding
ENSMUSG00000109392	3	7	2	3	10	17	7	9	0.82954	3.58376	Gm5737	protein_coding
ENSMUSG00000024298	1139	868	1144	708	436	688	762	420	0.830456	0.767433	Zfp871	protein_coding
ENSMUSG00000028068	35	14	33	8	2	8	9	5	0.830456	0.356114	Iqgap3	protein_coding
ENSMUSG00000031078	2303	1259	3347	1507	773	1086	1873	701	0.830456	0.688257	Cttn	protein_coding
ENSMUSG00000032135	1088	451	1279	439	231	372	683	251	0.830456	0.621415	Mcam	protein_coding
ENSMUSG00000086266	14	5	10	4	0	1	1	2	0.830456	0.164953	Igf2os	lncRNA
ENSMUSG00000111662	4	2	6	1	2	19	11	8	0.830456	4.07878	Gm7435	transcribed_processed_pseudogene
ENSMUSG00000019080	275	233	353	254	229	442	270	318	0.834312	1.48803	Mfsd3	protein_coding
ENSMUSG00000022788	604	443	472	352	370	601	628	415	0.836121	1.37495	Fgd4	protein_coding
ENSMUSG00000041444	477	304	575	253	190	247	293	158	0.836121	0.734974	Arhgap32	protein_coding
ENSMUSG00000049744	45	18	66	22	3	4	29	2	0.836121	0.30769	Arhgap15	protein_coding
ENSMUSG00000042625	644	540	959	683	247	419	654	238	0.840898	0.68575	Safb2	protein_coding
ENSMUSG00000001089	1777	1335	2441	1277	920	1119	1157	623	0.840966	0.743722	Luzp1	protein_coding
ENSMUSG00000022146	4051	1138	5486	1612	549	716	2735	729	0.840966	0.5013	Osmr	protein_coding
ENSMUSG00000026114	9	41	34	15	11	81	70	61	0.840966	2.71518	Cnga3	protein_coding
ENSMUSG00000072437	51	28	57	24	55	56	44	46	0.840966	1.74866	Nanos1	protein_coding
ENSMUSG00000025019	110	104	178	96	43	77	86	51	0.840989	0.68278	Lcor	protein_coding
ENSMUSG00000033768	212	149	184	112	52	103	130	44	0.840989	0.626308	Nrxn2	protein_coding
ENSMUSG00000034825	50	42	95	38	18	35	11	14	0.843657	0.478961	Nrip3	protein_coding
ENSMUSG00000035509	54	39	61	42	13	36	10	8	0.843657	0.44699	Fbxl21	protein_coding
ENSMUSG00000064120	1130	1013	1796	1283	616	621	1131	561	0.843657	0.718601	Mocs1	protein_coding
ENSMUSG00000001558	12	12	5	20	18	42	26	20	0.847645	2.57745	Klhl10	protein_coding
ENSMUSG00000026930	2041	1607	2835	2820	2207	2548	3770	2088	0.847645	1.44392	Gpsm1	protein_coding
ENSMUSG00000071177	0	1	7	0	2	0	55	13	0.847645	11.5469	Serpina1d	protein_coding
ENSMUSG00000075324	140	119	133	81	95	172	148	123	0.848335	1.47385	Fign	protein_coding
ENSMUSG00000059278	1563	1058	1461	1274	1220	1554	1346	1578	0.850535	1.41089	Naa38	protein_coding
ENSMUSG00000066571	2275	1303	2786	1278	752	1162	1655	708	0.850535	0.730867	Garre1	protein_coding
ENSMUSG00000086591	44	40	73	35	13	2	32	12	0.850535	0.395597	Dnah2os	lncRNA
ENSMUSG00000038773	1598	1187	1855	1192	717	978	1260	819	0.851463	0.840545	Kdm3b	protein_coding
ENSMUSG00000074824	11	9	9	1	11	15	13	27	0.851463	3.05349	Rslcan18	protein_coding
ENSMUSG00000079014	216	206	702	220	22	33	321	33	0.851463	0.359082	Serpina3i	protein_coding
ENSMUSG00000109398	13	16	14	5	14	34	42	9	0.851463	2.51014	Gm3854	protein_coding
ENSMUSG00000008730	6599	3707	6253	2909	1763	2770	4083	2242	0.851826	0.727307	Hipk1	protein_coding
ENSMUSG00000041515	519	167	683	274	91	88	378	93	0.858372	0.508054	Irf8	protein_coding
ENSMUSG00000015165	3329	2504	4901	3334	1217	1905	3447	1233	0.866225	0.691393	Hnrnpl	protein_coding
ENSMUSG00000038705	569	322	657	356	173	203	428	225	0.866225	0.703197	Gmeb2	protein_coding
ENSMUSG00000027438	44	38	74	38	3	5	43	8	0.866458	0.356763	Napb	protein_coding
ENSMUSG00000047604	76	63	161	127	107	144	147	127	0.866458	1.62367	Frat2	protein_coding
ENSMUSG00000074034	17	16	29	22	34	27	35	24	0.869063	1.89588	Gm5921	processed_pseudogene
ENSMUSG00000028427	104	89	43	46	84	148	140	64	0.869913	1.89323	Aqp7	protein_coding
ENSMUSG00000017677	693	407	1157	461	335	289	480	168	0.871083	0.635809	Wsb1	protein_coding
ENSMUSG00000020747	1737	1473	2287	1382	1030	1947	2391	1596	0.871083	1.2974	Tmem94	protein_coding
ENSMUSG00000030930	1361	206	1151	128	64	106	546	80	0.871083	0.359157	Chst15	protein_coding
ENSMUSG00000037089	1625	1251	2132	1467	1442	1692	1715	1401	0.871083	1.28184	Slc35b2	protein_coding
ENSMUSG00000039990	568	471	736	382	450	594	554	531	0.871083	1.3239	Edrf1	protein_coding
ENSMUSG00000042042	1842	1116	1925	1203	867	951	952	605	0.871083	0.742181	Csgalnact2	protein_coding
ENSMUSG00000055531	1360	1077	1683	1087	743	826	957	593	0.871083	0.787271	Cpsf6	protein_coding
ENSMUSG00000066640	267	230	400	257	135	196	210	108	0.871083	0.728387	Fbxl18	protein_coding
ENSMUSG00000074398	66	67	65	56	6	32	36	29	0.871083	0.497196	Gm15441	lncRNA
ENSMUSG00000037887	898	644	1088	678	726	1081	970	565	0.871889	1.32447	Dusp8	protein_coding
ENSMUSG00000101585	1	1	0	0	9	0	15	1	0.871889	15.1514	1600010M07Rik	lncRNA
ENSMUSG00000028145	577	548	660	563	619	856	600	534	0.872644	1.44645	Them4	protein_coding
ENSMUSG00000054477	174	161	264	221	207	243	254	195	0.872644	1.42967	Kcnn2	protein_coding
ENSMUSG00000097068	56	10	36	14	8	5	13	5	0.872644	0.367665	Gm26760	lncRNA
ENSMUSG00000022074	151	105	254	106	47	85	125	43	0.872776	0.631733	Tnfrsf10b	protein_coding
ENSMUSG00000070002	824	839	1211	879	345	393	847	483	0.872776	0.693298	Ell	protein_coding
ENSMUSG00000078636	1426	1482	1246	1674	1844	2235	1316	2166	0.872776	1.68372	Gm7336	processed_pseudogene
ENSMUSG00000117113	5	3	15	12	0	0	3	1	0.872776	0.141097	Gm49883	TEC
ENSMUSG00000050910	497	234	704	359	157	171	402	88	0.87557	0.585322	Cdr2l	protein_coding
ENSMUSG00000112368	35	22	23	13	7	6	9	8	0.87557	0.426827	Gm49376	unprocessed_pseudogene
ENSMUSG00000024544	517	155	575	209	70	157	245	152	0.877125	0.577688	Ldlrad4	protein_coding
ENSMUSG00000032194	1991	1294	2552	1431	1440	1920	2333	1232	0.877618	1.25311	Kank2	protein_coding
ENSMUSG00000079614	1920	1528	2495	1628	892	1400	1545	984	0.877618	0.824172	Seh1l	protein_coding
ENSMUSG00000050229	517	384	638	334	177	270	436	152	0.878293	0.700793	Pigm	protein_coding
ENSMUSG00000086763	13	1	12	5	0	0	2	0	0.880863	0.0868897	Plxna4os1	lncRNA
ENSMUSG00000021377	2033	1499	2947	1658	961	1212	1812	1004	0.883523	0.801169	Dek	protein_coding
ENSMUSG00000109696	3	4	5	9	16	24	2	18	0.883523	3.79847	Gm36670	lncRNA
ENSMUSG00000097804	47	90	156	88	20	43	74	21	0.887511	0.506735	Gm16685	lncRNA
ENSMUSG00000028809	1624	1480	2329	1786	921	1083	1356	932	0.888092	0.769995	Srrm1	protein_coding
ENSMUSG00000035673	1840	1224	4320	1752	377	502	2232	662	0.890033	0.519448	Sbno2	protein_coding
ENSMUSG00000018102	2826	2564	3221	2204	2109	3008	3808	1970	0.890196	1.27708	H2bc4	protein_coding
ENSMUSG00000085743	1	2	7	19	1	1	0	0	0.890196	0.0845926	8430419K02Rik	lncRNA
ENSMUSG00000014813	358	150	527	86	46	49	242	23	0.891161	0.408078	Stc1	protein_coding
ENSMUSG00000043122	496	691	883	901	755	1391	808	858	0.891161	1.63269	A530016L24Rik	protein_coding
ENSMUSG00000006457	57	4	109	5	5	1	16	0	0.89234	0.177971	Actn3	protein_coding
ENSMUSG00000025950	2411	2211	2667	2055	2106	2793	2413	2269	0.89234	1.3397	Idh1	protein_coding
ENSMUSG00000051166	67	150	188	107	35	58	102	31	0.89234	0.535494	Eml5	protein_coding
ENSMUSG00000059866	308	262	536	305	92	155	327	154	0.89234	0.651669	Tnip2	protein_coding
ENSMUSG00000069495	1334	937	1445	1060	609	723	1059	551	0.89234	0.79153	Epc2	protein_coding
ENSMUSG00000106554	8	5	4	2	1	0	0	0	0.89234	0.0843723	Gm33474	lncRNA
ENSMUSG00000034684	3078	1433	4026	1108	537	724	2331	533	0.894679	0.546787	Sema3f	protein_coding
ENSMUSG00000070691	56	18	108	29	9	5	38	3	0.894679	0.338082	Runx3	protein_coding
ENSMUSG00000081219	45	30	43	24	48	32	62	41	0.894679	1.71766	Bambi-ps1	processed_pseudogene
ENSMUSG00000045776	5328	7002	7255	6839	7566	11612	5918	7653	0.90284	1.60433	Lrtm1	protein_coding
ENSMUSG00000022008	1383	949	1528	1033	657	832	827	645	0.903169	0.800782	Gpalpp1	protein_coding
ENSMUSG00000004929	1083	732	1228	944	825	1075	1076	897	0.904688	1.27968	Thop1	protein_coding
ENSMUSG00000006057	48257	47917	52715	60036	56312	64580	53673	71479	0.904688	1.53295	Atp5g1	protein_coding
ENSMUSG00000020019	1584	432	2290	340	123	254	958	226	0.904688	0.440553	Ntn4	protein_coding
ENSMUSG00000022965	3170	3018	3618	3237	3233	3538	3837	3008	0.904688	1.34912	Ifngr2	protein_coding
ENSMUSG00000063849	167	183	208	140	157	252	328	115	0.904688	1.51135	Ppcdc	protein_coding
ENSMUSG00000073000	24	9	21	16	4	4	10	2	0.904688	0.36432	Gm10451	lncRNA
ENSMUSG00000101386	8	18	10	18	29	34	17	25	0.904688	2.45529	Gm29346	lncRNA
ENSMUSG00000000631	3081	2214	3028	2230	2065	3818	2708	2369	0.905118	1.3538	Myo18a	protein_coding
ENSMUSG00000020309	276	300	276	258	327	374	272	350	0.905118	1.56031	Chac2	protein_coding
ENSMUSG00000022136	4547	2592	5972	3069	1589	2102	3651	1944	0.905118	0.752733	Dnajc3	protein_coding
ENSMUSG00000025784	346	189	657	200	202	444	691	348	0.905118	1.61842	Clec3b	protein_coding
ENSMUSG00000025949	435	453	682	413	232	267	437	186	0.905118	0.720481	Pikfyve	protein_coding
ENSMUSG00000014850	478	442	639	396	338	613	626	396	0.905259	1.29517	Msh3	protein_coding
ENSMUSG00000018481	2197	1814	2225	1718	1031	1448	1248	900	0.905383	0.75383	Appbp2	protein_coding
ENSMUSG00000052520	1	13	1	6	0	1	0	0	0.905383	0.0640723	Cyp2j5	protein_coding
ENSMUSG00000053931	3684	1441	4292	1757	1017	1394	2283	987	0.905383	0.678602	Cnn3	protein_coding
ENSMUSG00000064225	1536	1014	1404	928	887	1485	1326	1171	0.905383	1.30925	Paqr9	protein_coding
ENSMUSG00000020427	724	438	1001	499	210	172	681	167	0.90562	0.580166	Igfbp3	protein_coding
ENSMUSG00000020994	1129	705	1348	902	492	677	855	508	0.90562	0.80854	Pnn	protein_coding
ENSMUSG00000026424	12	4	16	13	2	1	5	0	0.90562	0.22406	Gpr37l1	protein_coding
ENSMUSG00000027610	871	747	1146	864	710	955	1042	845	0.90562	1.2747	Gss	protein_coding
ENSMUSG00000028445	365	305	396	366	340	425	376	411	0.90562	1.42012	Enho	protein_coding
ENSMUSG00000031925	275	65	268	80	34	67	118	50	0.90562	0.525705	Maml2	protein_coding
ENSMUSG00000034880	1215	1154	1380	1185	997	1522	1329	1453	0.90562	1.39233	Mrpl34	protein_coding
ENSMUSG00000037016	78	85	101	40	61	137	70	160	0.90562	1.91279	Frem2	protein_coding
ENSMUSG00000045761	126	92	200	59	35	30	103	32	0.90562	0.545227	Togaram2	protein_coding
ENSMUSG00000050505	51	7	53	5	3	9	7	5	0.90562	0.300228	Pcdh20	protein_coding
ENSMUSG00000056687	16	10	28	12	31	25	21	20	0.90562	2.07089	Gm11696	lncRNA
ENSMUSG00000060600	49715	51541	52735	55855	65427	70423	43879	76999	0.90562	1.62279	Eno3	protein_coding
ENSMUSG00000072969	280	296	493	340	166	243	172	142	0.90562	0.675567	Armcx5	protein_coding
ENSMUSG00000075279	12	5	10	20	20	28	18	22	0.90861	2.41832	Mrpl23-ps1	processed_pseudogene
ENSMUSG00000101589	7	4	9	1	0	1	0	0	0.90861	0.0820473	Rbm6-ps1	processed_pseudogene
ENSMUSG00000030525	26	4	6	1	0	0	2	1	0.908948	0.106834	Chrna7	protein_coding
ENSMUSG00000100876	5	19	36	20	1	2	4	9	0.908948	0.268341	2810454H06Rik	lncRNA
ENSMUSG00000053199	1839	1293	913	797	1206	1675	1379	1759	0.910425	1.62775	Arhgap20	protein_coding
ENSMUSG00000022208	10	6	1	7	0	0	1	1	0.913099	0.100439	Jph4	protein_coding
ENSMUSG00000022742	1005	752	993	741	684	1252	975	714	0.913099	1.34005	Cpox	protein_coding
ENSMUSG00000023019	2609	2283	2584	1987	2586	3163	2173	2349	0.913099	1.43907	Gpd1	protein_coding
ENSMUSG00000025969	1188	405	1194	369	238	430	547	231	0.913099	0.61699	Nrp2	protein_coding
ENSMUSG00000028701	154	116	185	89	36	76	114	56	0.913099	0.661515	Lurap1	protein_coding
ENSMUSG00000032243	5	1	2	1	8	3	6	11	0.913099	4.47132	Itga11	protein_coding
ENSMUSG00000033126	187	185	202	216	243	286	230	178	0.913099	1.52541	Ybey	protein_coding
ENSMUSG00000035671	861	512	938	623	305	341	611	417	0.913099	0.7462	Zswim4	protein_coding
ENSMUSG00000037295	972	590	1259	598	439	482	674	340	0.913099	0.755921	Ldlrap1	protein_coding
ENSMUSG00000038506	2182	2109	2500	2121	2180	2953	2347	1988	0.913099	1.3764	Dcun1d2	protein_coding
ENSMUSG00000038822	359	275	454	269	158	208	299	150	0.913099	0.776238	Hace1	protein_coding
ENSMUSG00000044066	1503	1271	1438	1128	930	1660	1600	1387	0.913099	1.33695	Cep68	protein_coding
ENSMUSG00000051111	23	39	9	19	42	96	19	41	0.913099	2.69535	Sv2c	protein_coding
ENSMUSG00000054387	485	470	1072	558	167	239	660	125	0.913099	0.562649	Mdm4	protein_coding
ENSMUSG00000058806	92	21	105	25	15	19	23	22	0.913099	0.469316	Col13a1	protein_coding
ENSMUSG00000102748	226	128	183	81	60	80	79	75	0.913099	0.64221	Pcdhgb2	protein_coding
ENSMUSG00000019370	5902	4489	6765	5179	4781	5646	6165	4684	0.917619	1.24798	Calm3	protein_coding
ENSMUSG00000038046	318	444	500	435	438	669	504	396	0.917619	1.50427	Mrm3	protein_coding
ENSMUSG00000084830	4	2	5	7	1	0	0	0	0.917619	0.0868793	Gm14539	processed_pseudogene
ENSMUSG00000057672	2849	2093	3266	2145	1750	2791	2840	2232	0.920001	1.21302	Pkn1	protein_coding
ENSMUSG00000022468	50	26	35	29	15	9	20	10	0.92058	0.503824	Endou	protein_coding
ENSMUSG00000031230	21	39	33	28	39	46	44	44	0.920725	1.82967	Fgf16	protein_coding
ENSMUSG00000071669	201	155	208	155	91	118	97	81	0.92428	0.707335	Snx29	protein_coding
ENSMUSG00000006301	3167	2075	4309	2071	1160	1747	2573	1468	0.92465	0.784472	Tmbim1	protein_coding
ENSMUSG00000071714	358	88	498	152	40	24	237	55	0.927064	0.418295	Csf2rb2	protein_coding
ENSMUSG00000032578	3942	6723	5009	4437	1824	3022	2636	2767	0.927275	0.636348	Cish	protein_coding
ENSMUSG00000027086	583	524	613	405	370	669	616	600	0.929328	1.375	Fastkd1	protein_coding
ENSMUSG00000022120	305	166	327	137	94	141	167	97	0.93587	0.711216	Obi1	protein_coding
ENSMUSG00000039616	295	213	473	241	108	153	277	132	0.93587	0.71039	Mocos	protein_coding
ENSMUSG00000097222	235	298	412	398	116	156	252	173	0.93587	0.64686	Gata6os	lncRNA
ENSMUSG00000017747	725	415	722	340	349	577	848	540	0.937275	1.37558	Ghdc	protein_coding
ENSMUSG00000051606	312	38	294	42	23	26	116	31	0.9383	0.386444	2010001K21Rik	lncRNA
ENSMUSG00000028541	297	231	410	360	167	148	226	151	0.941449	0.69412	B4galt2	protein_coding
ENSMUSG00000041598	1605	689	1611	673	354	561	981	471	0.941449	0.679358	Cdc42ep4	protein_coding
ENSMUSG00000052387	28	30	38	12	8	12	13	3	0.94219	0.430068	Trpm3	protein_coding
ENSMUSG00000015092	4613	4121	5082	4795	4375	5406	4876	5091	0.943297	1.38255	Edf1	protein_coding
ENSMUSG00000069306	5	11	3	2	7	17	50	3	0.943297	3.89002	H4c17	protein_coding
ENSMUSG00000037143	50	19	69	47	8	24	21	18	0.943645	0.507297	Cfap61	protein_coding
ENSMUSG00000038400	1510	987	1684	937	702	767	964	431	0.943645	0.737553	Pmepa1	protein_coding
ENSMUSG00000002897	979	275	1424	455	132	122	738	168	0.94494	0.475253	Il17ra	protein_coding
ENSMUSG00000026558	4149	2784	4265	3471	1926	2467	2348	1951	0.94494	0.778857	Uck2	protein_coding
ENSMUSG00000033411	511	369	620	280	219	283	321	202	0.94494	0.765977	Ctdspl2	protein_coding
ENSMUSG00000034445	353	266	344	238	275	318	319	309	0.94494	1.34851	Cyb561a3	protein_coding
ENSMUSG00000051098	202	209	219	110	196	218	231	181	0.94494	1.46747	Mblac2	protein_coding
ENSMUSG00000085749	2	6	2	13	0	1	1	0	0.94494	0.0966392	Gm12843	lncRNA
ENSMUSG00000040824	1974	1527	2561	2044	1945	2006	2210	2035	0.945431	1.34248	Snrpd2	protein_coding
ENSMUSG00000064105	266	212	292	174	174	251	297	208	0.946086	1.28152	Cnnm2	protein_coding
ENSMUSG00000021598	664	548	1007	646	372	377	551	374	0.946449	0.770042	Med10	protein_coding
ENSMUSG00000032878	212	197	152	116	148	231	233	194	0.946449	1.51401	Ccdc85a	protein_coding
ENSMUSG00000044103	17	5	15	0	11	6	158	2	0.946449	5.63566	Il1f9	protein_coding
ENSMUSG00000072825	1069	789	1309	746	473	681	851	493	0.946449	0.830918	Cep170b	protein_coding
ENSMUSG00000093908	2	4	18	9	1	1	2	0	0.946449	0.159203	Gm5784	lncRNA
ENSMUSG00000032410	1129	789	1206	656	501	628	620	468	0.948114	0.782133	Xrn1	protein_coding
ENSMUSG00000037487	8449	7293	8654	6880	3489	5748	4554	4315	0.948114	0.749682	Ubr5	protein_coding
ENSMUSG00000040865	528	473	804	375	168	334	503	188	0.948114	0.689913	Ino80d	protein_coding
ENSMUSG00000048997	129	102	213	136	56	54	107	76	0.948114	0.663624	Atxn7l2	protein_coding
ENSMUSG00000000628	3811	2437	3168	2873	2758	4283	2827	3449	0.950671	1.4318	Hk2	protein_coding
ENSMUSG00000085967	5	27	12	33	4	1	0	7	0.950671	0.202909	Gm12530	lncRNA
ENSMUSG00000021814	4302	3148	4939	3383	1853	2443	3092	2472	0.951617	0.817803	Anxa7	protein_coding
ENSMUSG00000021707	193	188	239	154	246	267	204	154	0.954657	1.49607	Dhfr	protein_coding
ENSMUSG00000049892	397	247	682	790	174	132	472	146	0.954657	0.530032	Rasd1	protein_coding
ENSMUSG00000057778	937	856	794	605	792	1200	775	846	0.954657	1.4769	Cyb5d2	protein_coding
ENSMUSG00000016319	14781	10084	14651	9865	10600	13852	11907	11635	0.955072	1.29739	Slc25a5	protein_coding
ENSMUSG00000000214	19	0	27	0	0	1	0	0	0.956051	0.0423992	Th	protein_coding
ENSMUSG00000020176	1312	1137	1632	834	892	1384	1546	945	0.956051	1.25978	Grb10	protein_coding
ENSMUSG00000026565	516	292	527	313	198	290	292	158	0.956051	0.748933	Pou2f1	protein_coding
ENSMUSG00000054422	0	0	1	0	3	0	28	0	0.956051	27.0727	Fabp1	protein_coding
ENSMUSG00000117634	25	23	56	22	4	14	21	3	0.956051	0.417867	Gm50069	lncRNA
ENSMUSG00000002413	529	583	876	536	280	380	482	343	0.956185	0.761846	Braf	protein_coding
ENSMUSG00000023259	123	125	191	95	89	145	256	127	0.956185	1.46488	Slc26a6	protein_coding
ENSMUSG00000030319	1707	1649	1691	1720	1485	2526	1623	2234	0.956185	1.50246	Cand2	protein_coding
ENSMUSG00000033102	206	260	373	273	72	106	293	71	0.956185	0.577224	Cdc14b	protein_coding
ENSMUSG00000037234	1315	1020	1561	879	588	868	970	574	0.956185	0.817922	Hook3	protein_coding
ENSMUSG00000038560	6	3	18	11	0	0	4	1	0.956185	0.163369	Sp6	protein_coding
ENSMUSG00000041431	43	13	38	12	4	10	15	3	0.956185	0.394679	Ccnb1	protein_coding
ENSMUSG00000053070	49	51	71	56	13	29	44	21	0.956185	0.58398	Cfap300	protein_coding
ENSMUSG00000068240	38	25	26	33	41	40	38	48	0.956185	1.80233	Gm11808	protein_coding
ENSMUSG00000025577	237	206	233	165	224	222	229	225	0.956337	1.41883	Cbx2	protein_coding
ENSMUSG00000025731	358	360	505	395	320	511	478	372	0.956337	1.33576	Mettl26	protein_coding
ENSMUSG00000033389	1415	1022	1547	1218	1024	1243	1546	1132	0.956337	1.23615	Arhgap44	protein_coding
ENSMUSG00000069184	105	84	140	67	103	116	112	88	0.956337	1.42469	Zfp72	protein_coding
ENSMUSG00000040711	737	199	641	235	71	113	410	137	0.957106	0.51719	Sh3pxd2b	protein_coding
ENSMUSG00000045409	304	335	565	301	156	214	326	111	0.957106	0.680392	Trim39	protein_coding
ENSMUSG00000033147	174	86	222	118	46	82	128	46	0.957352	0.649111	Slc22a15	protein_coding
ENSMUSG00000001151	2921	2264	3939	2381	1352	2188	2174	1549	0.957726	0.826818	Pcnt	protein_coding
ENSMUSG00000054770	210	215	325	204	110	144	194	102	0.957726	0.740264	Kctd18	protein_coding
ENSMUSG00000056753	64	112	201	167	57	72	72	22	0.957726	0.517719	C330011M18Rik	lncRNA
ENSMUSG00000093482	47	72	50	41	64	141	56	57	0.957726	1.90689	Gm20619	lncRNA
ENSMUSG00000113902	6975	6842	7748	7864	7409	8956	7047	10232	0.957726	1.50083	Ndufb1	protein_coding
ENSMUSG00000022673	849	485	684	334	186	343	337	335	0.958108	0.680235	Mcm4	protein_coding
ENSMUSG00000023411	185	45	295	61	22	35	118	19	0.959872	0.435251	Nfatc4	protein_coding
ENSMUSG00000045875	304	511	375	391	418	634	473	490	0.959872	1.59482	Adra1a	protein_coding
ENSMUSG00000001467	758	564	751	521	604	710	640	643	0.961066	1.33457	Cyp51	protein_coding
ENSMUSG00000019873	1936	960	2132	915	543	725	1360	579	0.961066	0.705979	Reep3	protein_coding
ENSMUSG00000021944	2890	2065	2878	2080	1758	2599	2763	2272	0.961066	1.23437	Gata4	protein_coding
ENSMUSG00000041926	1122	671	999	619	543	915	1278	752	0.961066	1.31302	Rnpep	protein_coding
ENSMUSG00000073968	511	746	914	710	365	409	414	339	0.961066	0.684758	Trim68	protein_coding
ENSMUSG00000074768	0	0	0	1	2	7	8	0	0.961066	16.2954	Bhmt	protein_coding
ENSMUSG00000113527	1	27	7	16	0	0	6	1	0.961066	0.134452	Gm48079	lncRNA
ENSMUSG00000013643	11	4	13	3	0	0	3	0	0.966802	0.12097	Lypd8	protein_coding
ENSMUSG00000040061	84	64	146	49	82	85	173	68	0.967509	1.5733	Plcb2	protein_coding
ENSMUSG00000011034	11	20	13	18	30	21	26	27	0.967723	2.14318	Slc5a1	protein_coding
ENSMUSG00000021631	1	0	0	0	0	8	7	2	0.967723	16.2549	Mrps36-ps1	processed_pseudogene
ENSMUSG00000026344	69	2	31	13	0	2	15	2	0.967723	0.202456	Lypd1	protein_coding
ENSMUSG00000028195	1707	650	1213	591	583	1606	1532	1220	0.967723	1.5713	Ccn1	protein_coding
ENSMUSG00000028391	38	18	65	23	9	10	26	5	0.967723	0.456127	Wdr31	protein_coding
ENSMUSG00000031104	30	0	41	1	0	0	4	0	0.967723	0.0732011	Rab33a	protein_coding
ENSMUSG00000038717	23175	21221	26825	27611	27127	27738	24290	31945	0.967723	1.48461	Atp5l	protein_coding
ENSMUSG00000039354	1026	801	1045	597	613	1049	961	862	0.967723	1.3175	Smarcal1	protein_coding
ENSMUSG00000040666	4296	4568	4715	5131	5350	6812	4144	5832	0.967723	1.54352	Sh3bgr	protein_coding
ENSMUSG00000078851	135	112	108	58	101	190	126	94	0.967723	1.60464	H2aw	protein_coding
ENSMUSG00000115100	131	161	279	188	136	266	293	182	0.967723	1.46912	Gm34934	lncRNA
ENSMUSG00000022500	2208	859	2845	1097	539	628	1669	433	0.967925	0.605976	Litaf	protein_coding
ENSMUSG00000037119	1516	653	1814	677	429	528	1001	413	0.970429	0.677988	Fam91a1	protein_coding
ENSMUSG00000030428	31	9	21	13	1	1	12	4	0.971571	0.302937	Ttyh1	protein_coding
ENSMUSG00000023909	1020	547	949	590	760	992	752	650	0.972277	1.37389	Paqr4	protein_coding
ENSMUSG00000006638	101	108	153	239	38	54	100	76	0.972434	0.541323	Abhd1	polymorphic_pseudogene
ENSMUSG00000026504	230	222	287	154	188	291	383	146	0.972434	1.42551	Sdccag8	protein_coding
ENSMUSG00000027309	1810	1205	1629	848	995	1499	1859	1173	0.972434	1.3098	4930402H24Rik	protein_coding
ENSMUSG00000090330	236	187	273	135	172	232	240	184	0.973325	1.32033	9130221H12Rik	lncRNA
ENSMUSG00000108720	5	10	19	7	0	3	1	3	0.973325	0.229143	Gm44672	lncRNA
ENSMUSG00000020914	156	60	183	46	24	59	70	31	0.974561	0.556306	Top2a	protein_coding
ENSMUSG00000007989	316	190	296	167	115	153	137	122	0.976572	0.728989	Fzd3	protein_coding
ENSMUSG00000005514	6785	3498	7003	4001	2606	2874	4407	2699	0.978794	0.785662	Por	protein_coding
ENSMUSG00000029600	275	272	402	347	265	339	435	349	0.978794	1.37535	Rita1	protein_coding
ENSMUSG00000035112	733	588	721	591	211	225	480	434	0.978794	0.658523	Wnk4	protein_coding
ENSMUSG00000054191	7	6	10	19	1	3	2	3	0.978794	0.265579	Klf1	protein_coding
ENSMUSG00000021540	2246	1439	3007	1517	982	1360	1724	1015	0.97941	0.819792	Smad5	protein_coding
ENSMUSG00000026443	486	89	351	111	72	100	174	56	0.97941	0.523958	Lrrn2	protein_coding
ENSMUSG00000072573	30	11	40	4	0	3	12	1	0.97941	0.236377	Gm10369	lncRNA
ENSMUSG00000098222	0	2	0	1	3	2	3	12	0.97941	8.35863	Gm8318	processed_pseudogene
ENSMUSG00000059839	234	232	335	141	157	267	440	208	0.979915	1.44514	Zfp874b	protein_coding
ENSMUSG00000044730	180	210	436	214	82	82	255	44	0.980998	0.549301	9930104L06Rik	protein_coding
ENSMUSG00000078676	1106	903	1496	958	462	675	1085	502	0.980998	0.773465	Casc3	protein_coding
ENSMUSG00000042632	407	335	395	268	270	410	383	400	0.982242	1.36474	Pla2g6	protein_coding
ENSMUSG00000031555	3636	2571	4426	2390	1563	2128	2958	1703	0.983148	0.836972	Adam9	protein_coding
ENSMUSG00000010021	48	14	30	17	1	4	22	2	0.984803	0.313331	Kif19a	protein_coding
ENSMUSG00000020648	186	176	226	183	113	307	276	202	0.984803	1.45982	Dus4l	protein_coding
ENSMUSG00000021709	3192	2133	3651	2132	1277	2023	2127	1611	0.984803	0.834667	Erbin	protein_coding
ENSMUSG00000022498	669	402	1002	494	294	330	557	216	0.984803	0.716405	Txndc11	protein_coding
ENSMUSG00000022558	1213	958	1383	917	829	1218	1160	1030	0.984803	1.24541	Mroh1	protein_coding
ENSMUSG00000022840	3724	2308	3724	2346	2303	2964	3196	2927	0.984803	1.2564	Adcy5	protein_coding
ENSMUSG00000024208	3617	2987	3847	3549	3266	4132	3352	4176	0.984803	1.40559	Uqcc2	protein_coding
ENSMUSG00000026662	691	533	990	520	365	412	561	301	0.984803	0.790914	Sephs1	protein_coding
ENSMUSG00000027376	0	4	0	1	9	3	2	15	0.984803	7.35487	Prom2	protein_coding
ENSMUSG00000028282	347	333	500	339	193	239	304	171	0.984803	0.769526	Casp8ap2	protein_coding
ENSMUSG00000030956	487	343	562	346	371	541	472	317	0.984803	1.29076	Fam53b	protein_coding
ENSMUSG00000032806	402	227	499	272	174	185	265	176	0.984803	0.765465	Slc10a3	protein_coding
ENSMUSG00000033377	2400	2083	3217	2170	1042	1920	1935	1241	0.984803	0.796741	Palmd	protein_coding
ENSMUSG00000033860	12	113	9	2	132	14	1007	48	0.984803	8.17418	Fgg	protein_coding
ENSMUSG00000034320	881	544	873	444	343	487	370	272	0.984803	0.721822	Slc26a2	protein_coding
ENSMUSG00000034932	1758	1658	2241	2051	1854	2197	2006	2101	0.984803	1.38473	Mrpl54	protein_coding
ENSMUSG00000035992	2326	1699	2098	1730	1900	2530	1887	1803	0.984803	1.36217	Fnip1	protein_coding
ENSMUSG00000036281	145	180	421	240	66	137	203	53	0.984803	0.578843	Snapc4	protein_coding
ENSMUSG00000037594	245	158	220	152	109	77	117	93	0.984803	0.684291	Clba1	protein_coding
ENSMUSG00000037706	8725	5651	8676	6411	5982	7781	7427	6925	0.984803	1.26583	Cd81	protein_coding
ENSMUSG00000038415	19	10	36	14	10	13	103	38	0.984803	2.60421	Foxq1	protein_coding
ENSMUSG00000043017	64	23	82	24	6	17	29	18	0.984803	0.488908	Ptgir	protein_coding
ENSMUSG00000044156	6	2	25	5	1	0	3	0	0.984803	0.146507	Hepacam2	protein_coding
ENSMUSG00000048234	524	253	650	353	164	201	423	149	0.984803	0.679322	Rnf149	protein_coding
ENSMUSG00000051495	2267	1734	2870	1651	794	1288	2132	829	0.984803	0.744564	Irf2bp2	protein_coding
ENSMUSG00000054428	3420	3388	3787	3988	3776	4514	3477	4825	0.984803	1.48916	Atpif1	protein_coding
ENSMUSG00000084839	64	89	51	39	82	152	70	61	0.984803	1.89239	Gm14097	lncRNA
ENSMUSG00000086513	2	1	15	2	0	0	0	0	0.984803	0.0570776	Gvin-ps1	unprocessed_pseudogene
ENSMUSG00000102976	82	56	118	54	14	36	70	13	0.984803	0.529763	Zc3h11a	protein_coding
ENSMUSG00000105107	2	2	22	3	0	1	1	0	0.984803	0.102582	Gm43412	TEC
ENSMUSG00000034800	108	82	138	56	87	119	102	105	0.985062	1.46183	Zfp661	protein_coding
ENSMUSG00000028573	207	164	195	161	173	233	171	227	0.985181	1.46648	Fggy	protein_coding
ENSMUSG00000018848	2052	1395	2181	1324	1407	1857	1714	1559	0.9888	1.2571	Rars	protein_coding
ENSMUSG00000028496	675	474	598	488	450	598	684	463	0.9888	1.26595	Mllt3	protein_coding
ENSMUSG00000035473	396	496	335	354	329	573	579	451	0.9888	1.50195	Galm	protein_coding
ENSMUSG00000096696	100	105	114	109	116	120	134	116	0.9888	1.46638	Zfp960	protein_coding
ENSMUSG00000006215	755	737	878	785	668	817	944	864	0.989072	1.34447	Zbtb17	protein_coding
ENSMUSG00000033307	2106	1755	2432	2101	1729	2437	2182	2171	0.989072	1.32343	Mif	protein_coding
ENSMUSG00000066975	209	228	220	190	230	286	207	246	0.989072	1.4946	Cryba4	protein_coding
ENSMUSG00000075511	59	11	62	9	5	9	20	3	0.989072	0.353771	1700001L05Rik	lncRNA
ENSMUSG00000098221	6	9	11	16	0	1	1	5	0.989072	0.214447	Gm27030	lncRNA
ENSMUSG00000000532	1567	1188	2969	1552	777	771	1660	717	0.989821	0.704286	Acvr1b	protein_coding
ENSMUSG00000021901	2467	2009	2683	2048	1775	2279	2607	2054	0.989821	1.22845	Bap1	protein_coding
ENSMUSG00000037686	10	12	49	15	1	0	14	1	0.989821	0.225772	Aspg	protein_coding
ENSMUSG00000046567	199	179	264	89	157	213	287	150	0.989821	1.44792	4930430F08Rik	protein_coding
ENSMUSG00000051396	59	44	75	32	21	26	23	24	0.989821	0.606745	Gm45902	protein_coding
ENSMUSG00000090100	425	335	522	307	176	260	354	141	0.989821	0.747246	Ttbk2	protein_coding
ENSMUSG00000091553	1219	380	1309	312	152	161	756	196	0.989821	0.508987	Serpina3e-ps	unprocessed_pseudogene
ENSMUSG00000040723	2601	2063	3285	2091	1673	2426	2936	2553	0.989822	1.25237	Rcsd1	protein_coding
ENSMUSG00000028789	125	41	141	96	28	19	74	43	0.990068	0.535948	Azin2	protein_coding
ENSMUSG00000048911	161	115	181	101	59	99	98	52	0.990068	0.718065	Rnf24	protein_coding
ENSMUSG00000067931	216	132	238	87	43	56	162	19	0.990068	0.512661	Zfp948	protein_coding
ENSMUSG00000074466	273	305	316	348	404	405	289	395	0.990068	1.57896	Gm15417	lncRNA
ENSMUSG00000005045	35	5	4	17	2	1	5	4	0.990685	0.250972	Chd5	protein_coding
ENSMUSG00000026782	823	584	875	518	332	531	522	324	0.990685	0.795472	Abi2	protein_coding
ENSMUSG00000038690	23606	21712	24784	25849	25774	29172	21502	32652	0.990685	1.50266	Atp5j2	protein_coding
ENSMUSG00000048058	289	151	310	132	69	104	180	107	0.990685	0.687906	Ldlrad3	protein_coding
ENSMUSG00000026679	65	3	76	1	5	3	10	4	0.990932	0.229974	Enkur	protein_coding
ENSMUSG00000014426	1740	1468	1542	1297	1297	2284	1426	1624	0.991116	1.42514	Map3k4	protein_coding
ENSMUSG00000114961	7	12	21	4	11	40	7	31	0.99195	2.84455	A930002C04Rik	lncRNA
ENSMUSG00000030681	2824	1581	2944	1862	1038	1431	1872	1340	0.994213	0.812389	Mvp	protein_coding
ENSMUSG00000039735	910	505	879	422	267	395	528	361	0.994433	0.755882	Fnbp1l	protein_coding
ENSMUSG00000002814	363	259	362	223	162	193	221	118	0.995505	0.750845	Top3a	protein_coding
ENSMUSG00000005774	221	168	300	169	87	101	182	116	0.995929	0.739431	Rfx5	protein_coding
ENSMUSG00000050890	239	186	261	145	86	142	136	110	0.996359	0.747964	Pdik1l	protein_coding
ENSMUSG00000020802	2073	1930	2470	2113	1713	2291	3641	1594	0.998285	1.33305	Ube2o	protein_coding
ENSMUSG00000030000	29	9	10	6	0	1	8	0	0.998285	0.190093	Add2	protein_coding
ENSMUSG00000050105	371	183	411	288	100	146	313	92	0.998285	0.648847	Grrp1	protein_coding
ENSMUSG00000058594	2857	2362	2830	1800	1742	2770	2818	2415	0.998285	1.2851	Fbh1	protein_coding
ENSMUSG00000070284	343	277	484	254	259	405	403	248	0.998285	1.27193	Gmppb	protein_coding
ENSMUSG00000081094	53	30	49	42	83	60	42	43	0.998285	1.80916	Rpl19-ps11	processed_pseudogene
ENSMUSG00000087129	5	9	9	7	14	17	9	15	0.998285	2.43303	Gm16316	lncRNA
ENSMUSG00000097773	1	1	0	5	4	17	9	3	0.998285	5.22095	Gm10614	lncRNA
ENSMUSG00000000001	2437	748	2275	684	574	704	1509	541	1	0.724916	Gnai3	protein_coding
ENSMUSG00000000028	62	77	111	78	70	91	104	59	1	1.268	Cdc45	protein_coding
ENSMUSG00000000031	3994	280	2321	135	43	98	2089	175	1	0.432934	H19	lncRNA
ENSMUSG00000000037	1	6	14	2	1	4	11	6	1	1.24804	Scml2	protein_coding
ENSMUSG00000000056	2546	2652	2494	2873	2927	3879	2609	2554	1	1.45026	Narf	protein_coding
ENSMUSG00000000058	1292	591	1131	262	324	616	1074	484	1	1.00186	Cav2	protein_coding
ENSMUSG00000000078	2863	1327	3235	1448	950	1411	2865	1356	1	0.967902	Klf6	protein_coding
ENSMUSG00000000085	1169	1024	1546	1239	814	1172	1236	796	1	1.03577	Scmh1	protein_coding
ENSMUSG00000000088	32475	31240	33160	33533	30554	39384	27174	39587	1	1.37471	Cox5a	protein_coding
ENSMUSG00000000093	121	36	211	37	44	69	194	45	1	1.16544	Tbx2	protein_coding
ENSMUSG00000000094	6	0	8	0	0	0	13	0	1	1.14326	Tbx4	protein_coding
ENSMUSG00000000120	100	1	36	0	2	12	12	0	1	0.252968	Ngfr	protein_coding
ENSMUSG00000000126	320	248	375	241	246	324	368	183	1	1.22616	Wnt9a	protein_coding
ENSMUSG00000000127	726	519	708	573	472	636	630	560	1	1.18943	Fer	protein_coding
ENSMUSG00000000131	789	366	1192	372	232	202	794	155	1	0.656361	Xpo6	protein_coding
ENSMUSG00000000134	1076	601	1233	485	378	560	935	418	1	0.883326	Tfe3	protein_coding
ENSMUSG00000000142	204	164	322	92	123	165	212	107	1	1.041	Axin2	protein_coding
ENSMUSG00000000148	527	513	655	400	323	456	485	479	1	1.0909	Brat1	protein_coding
ENSMUSG00000000149	7546	5934	7118	5959	5041	7041	5827	5189	1	1.13292	Gna12	protein_coding
ENSMUSG00000000154	17	15	15	2	3	1	15	1	1	0.48589	Slc22a18	protein_coding
ENSMUSG00000000159	0	0	0	0	0	0	0	4	1	1	Igsf5	protein_coding
ENSMUSG00000000167	17	3	24	11	10	14	24	5	1	1.27726	Pih1d2	protein_coding
ENSMUSG00000000168	15264	14818	15514	16990	15586	19503	12482	17552	1	1.36086	Dlat	protein_coding
ENSMUSG00000000171	14724	15291	17108	17820	14873	17956	12893	14973	1	1.21672	Sdhd	protein_coding
ENSMUSG00000000182	94	6	136	4	0	0	33	0	1	0.166732	Fgf23	protein_coding
ENSMUSG00000000184	4111	2005	3454	2013	1859	2434	2443	1709	1	0.976625	Ccnd2	protein_coding
ENSMUSG00000000194	1935	1258	2159	1196	1111	1634	1795	1093	1	1.13078	Gpr107	protein_coding
ENSMUSG00000000197	20	3	39	8	12	10	55	2	1	1.47222	Nalcn	protein_coding
ENSMUSG00000000216	0	0	0	0	0	0	0	1	1	1	Scnn1g	protein_coding
ENSMUSG00000000223	21	1	23	0	1	2	46	0	1	1.33726	Drp2	protein_coding
ENSMUSG00000000244	12	2	37	4	3	1	63	10	1	1.82347	Tspan32	protein_coding
ENSMUSG00000000247	0	0	2	0	0	0	0	0	1	0.534392	Lhx2	protein_coding
ENSMUSG00000000248	2	0	2	0	0	0	0	0	1	0.286751	Clec2g	protein_coding
ENSMUSG00000000253	2506	2975	2908	3966	1674	2361	2207	2774	1	0.920773	Gmpr	protein_coding
ENSMUSG00000000266	814	496	747	420	403	511	583	534	1	1.09662	Mid2	protein_coding
ENSMUSG00000000275	1332	921	1881	837	541	733	1335	574	1	0.830217	Trim25	protein_coding
ENSMUSG00000000276	886	708	769	539	507	707	522	496	1	1.01195	Dgke	protein_coding
ENSMUSG00000000278	964	330	973	282	181	338	733	323	1	0.816465	Scpep1	protein_coding
ENSMUSG00000000282	516	361	665	327	221	299	516	309	1	0.939671	Mnt	protein_coding
ENSMUSG00000000290	985	253	1187	280	236	240	1437	177	1	0.976178	Itgb2	protein_coding
ENSMUSG00000000295	158	79	272	144	83	85	124	111	1	0.848936	Hddc2	protein_coding
ENSMUSG00000000296	276	443	309	545	309	415	327	370	1	1.11342	Tpd52l1	protein_coding
ENSMUSG00000000301	67	31	75	32	23	31	70	26	1	0.949813	Pemt	protein_coding
ENSMUSG00000000303	4	1	5	1	1	2	16	0	1	2.0532	Cdh1	protein_coding
ENSMUSG00000000305	253	246	256	266	254	355	220	210	1	1.3134	Cdh4	protein_coding
ENSMUSG00000000308	19	0	19	6	1	6	12	10	1	0.920901	Ckmt1	protein_coding
ENSMUSG00000000317	170	85	299	117	58	97	133	47	1	0.66431	Bcl6b	protein_coding
ENSMUSG00000000318	33	28	75	33	4	4	54	16	1	0.560395	Clec10a	protein_coding
ENSMUSG00000000320	151	152	447	50	40	191	882	164	1	1.97287	Alox12	protein_coding
ENSMUSG00000000326	4698	6503	6022	8149	3409	4996	6244	5088	1	0.950723	Comt	protein_coding
ENSMUSG00000000339	958	771	1182	834	627	806	766	706	1	1.02558	Rtca	protein_coding
ENSMUSG00000000340	2346	3059	2791	2884	1625	2363	2566	1896	1	0.94682	Dbt	protein_coding
ENSMUSG00000000346	9980	7968	12110	9708	6710	7910	8284	6421	1	0.964908	Dazap2	protein_coding
ENSMUSG00000000355	572	574	661	598	528	578	516	538	1	1.17504	Mcts1	protein_coding
ENSMUSG00000000359	44	10	83	8	17	39	43	20	1	1.18217	Rem1	protein_coding
ENSMUSG00000000365	11	19	18	12	9	3	8	10	1	0.662898	Rnf17	protein_coding
ENSMUSG00000000374	2843	2344	3191	2409	1879	2823	2248	1913	1	1.07284	Trappc10	protein_coding
ENSMUSG00000000378	1112	754	1125	696	767	805	926	671	1	1.14396	Ccm2	protein_coding
ENSMUSG00000000384	1653	1721	2383	2316	1645	2144	1664	1547	1	1.12356	Tbrg4	protein_coding
ENSMUSG00000000385	1	2	5	0	0	1	10	7	1	3.00119	Tmprss2	protein_coding
ENSMUSG00000000386	2	2	10	1	0	1	27	0	1	2.17388	Mx1	polymorphic_pseudogene
ENSMUSG00000000392	13	8	22	5	9	7	10	6	1	0.931884	Fap	protein_coding
ENSMUSG00000000399	18468	18182	16956	18811	15453	22926	14001	20297	1	1.29973	Ndufa9	protein_coding
ENSMUSG00000000402	4	0	21	7	6	3	7	2	1	0.825741	Egfl6	protein_coding
ENSMUSG00000000409	9	0	26	1	0	1	21	8	1	1.1804	Lck	protein_coding
ENSMUSG00000000416	26	1	34	3	1	2	11	2	1	0.340875	Cttnbp2	protein_coding
ENSMUSG00000000420	6138	3687	5819	3413	3354	4244	3965	3424	1	1.05707	Galnt1	protein_coding
ENSMUSG00000000439	1703	1739	2151	1844	1389	2016	1875	1874	1	1.24215	Mkrn2	protein_coding
ENSMUSG00000000440	265	166	201	182	70	178	207	148	1	0.929244	Pparg	protein_coding
ENSMUSG00000000441	3991	3269	5358	3639	2601	3818	4580	3035	1	1.11621	Raf1	protein_coding
ENSMUSG00000000486	88	34	166	42	7	7	166	14	1	0.697989	Septin1	protein_coding
ENSMUSG00000000486	88	34	166	42	7	7	166	14	1	0.697989	Septin1	protein_coding
ENSMUSG00000000489	540	555	581	229	348	802	515	366	1	1.37552	Pdgfb	protein_coding
ENSMUSG00000000530	945	361	1202	382	291	573	904	464	1	1.03682	Acvrl1	protein_coding
ENSMUSG00000000531	398	236	661	222	113	127	449	177	1	0.742395	Tamalin	protein_coding
ENSMUSG00000000538	6339	5725	7113	5607	3972	6360	5319	5502	1	1.10933	Tom1l2	protein_coding
ENSMUSG00000000552	532	190	718	183	185	265	474	203	1	0.947584	Zfp385a	protein_coding
ENSMUSG00000000555	3250	1122	3845	960	686	1237	1895	950	1	0.708343	Itga5	protein_coding
ENSMUSG00000000561	659	670	896	729	442	680	597	455	1	0.945014	Wdr77	protein_coding
ENSMUSG00000000562	4	2	5	7	1	1	5	0	1	0.450442	Adora3	protein_coding
ENSMUSG00000000562	4	2	5	7	1	1	5	0	1	0.450442	Adora3	protein_coding
ENSMUSG00000000563	44632	47054	49825	52968	47255	56046	39917	55827	1	1.33813	Atp5pb	protein_coding
ENSMUSG00000000567	69	0	121	10	3	6	41	1	1	0.333478	Sox9	protein_coding
ENSMUSG00000000579	140	98	164	144	90	108	142	117	1	1.08864	Dynlt1c	protein_coding
ENSMUSG00000000581	1110	887	1410	1097	797	821	921	862	1	1.00164	C1d	protein_coding
ENSMUSG00000000594	1323	630	1806	731	508	754	1427	699	1	0.998385	Gm2a	protein_coding
ENSMUSG00000000600	839	1068	1209	895	555	786	917	566	1	0.887784	Krit1	protein_coding
ENSMUSG00000000605	4692	3370	4723	3248	2612	3881	3529	3040	1	1.07026	Clcn4	protein_coding
ENSMUSG00000000627	0	2	2	0	1	4	4	1	1	3.07657	Sema4f	protein_coding
ENSMUSG00000000632	4	0	2	0	0	0	0	0	1	0.186911	Sez6	protein_coding
ENSMUSG00000000673	6	4	2	0	0	1	23	0	1	2.06661	Haao	protein_coding
ENSMUSG00000000682	228	26	279	42	27	50	459	58	1	1.30385	Cd52	protein_coding
ENSMUSG00000000686	180	136	223	148	154	161	171	136	1	1.2056	Abhd15	protein_coding
ENSMUSG00000000690	2	1	0	0	0	0	1	0	1	0.523098	Hoxb6	protein_coding
ENSMUSG00000000693	137	41	200	37	17	41	162	30	1	0.770829	Loxl3	protein_coding
ENSMUSG00000000708	3638	3732	4414	3727	3174	3655	3266	3008	1	1.10171	Kat2b	protein_coding
ENSMUSG00000000711	4420	3709	5078	3657	3096	3611	4016	3037	1	1.06683	Rab5b	protein_coding
ENSMUSG00000000730	1	3	27	1	0	1	5	3	1	0.411967	Dnmt3l	protein_coding
ENSMUSG00000000732	724	260	1185	239	150	185	788	127	1	0.671263	Icosl	protein_coding
ENSMUSG00000000738	4261	4025	4758	4478	2970	4368	3707	3245	1	1.04598	Spg7	protein_coding
ENSMUSG00000000739	27	2	23	6	3	4	44	4	1	1.16666	Sult5a1	protein_coding
ENSMUSG00000000740	17421	9983	20982	12333	9357	10631	16436	10904	1	1.03435	Rpl13	protein_coding
ENSMUSG00000000743	3513	2789	4458	3429	2487	3078	3383	2160	1	1.01707	Chmp1a	protein_coding
ENSMUSG00000000751	2960	1960	3059	1971	1871	2592	2171	2115	1	1.17609	Rpa1	protein_coding
ENSMUSG00000000753	1441	208	1481	274	310	397	1078	286	1	0.830177	Serpinf1	protein_coding
ENSMUSG00000000759	648	521	840	514	330	466	589	348	1	0.890218	Tubgcp3	protein_coding
ENSMUSG00000000776	539	562	868	547	307	447	675	343	1	0.8927	Polr3d	protein_coding
ENSMUSG00000000782	49	34	115	20	3	8	96	12	1	0.656663	Tcf7	protein_coding
ENSMUSG00000000791	9	0	3	0	0	1	2	0	1	0.321955	Il12rb1	protein_coding
ENSMUSG00000000792	6	0	0	0	0	0	2	0	1	0.434643	Slc5a5	protein_coding
ENSMUSG00000000794	106	40	189	33	16	37	83	28	1	0.599827	Kcnn3	protein_coding
ENSMUSG00000000804	1548	1361	1771	1150	1051	1383	1317	1115	1	1.09603	Usp32	protein_coding
ENSMUSG00000000805	727	896	610	498	348	522	442	471	1	0.828572	Car4	protein_coding
ENSMUSG00000000811	1000	883	1062	871	731	1057	724	791	1	1.1356	Txnrd3	protein_coding
ENSMUSG00000000817	7	0	0	1	0	1	1	0	1	0.330851	Fasl	protein_coding
ENSMUSG00000000826	4172	2836	4717	2829	2263	3012	2554	1923	1	0.894793	Dnajc5	protein_coding
ENSMUSG00000000827	2011	1627	2825	1792	1045	1335	2413	1194	1	0.924336	Tpd52l2	protein_coding
ENSMUSG00000000838	445	199	624	235	124	125	392	97	1	0.635633	Fmr1	protein_coding
ENSMUSG00000000861	73	56	96	55	48	71	54	60	1	1.11659	Bcl11a	protein_coding
ENSMUSG00000000876	1296	1459	1629	1593	1290	1488	1436	1259	1	1.17616	Pxmp4	protein_coding
ENSMUSG00000000881	208	106	350	98	56	79	276	69	1	0.808829	Dlg3	protein_coding
ENSMUSG00000000884	121	110	151	136	67	121	121	62	1	0.899462	Gnb1l	protein_coding
ENSMUSG00000000889	83	4	56	19	9	3	41	5	1	0.463228	Dbh	protein_coding
ENSMUSG00000000901	151	88	141	117	89	111	154	114	1	1.22417	Mmp11	protein_coding
ENSMUSG00000000902	792	349	965	358	318	372	623	283	1	0.873094	Smarcb1	protein_coding
ENSMUSG00000000903	1	0	5	0	1	2	1	0	1	1.04026	Vpreb3	protein_coding
ENSMUSG00000000915	701	549	1067	650	492	561	637	441	1	0.955316	Hip1r	protein_coding
ENSMUSG00000000916	235	187	345	192	110	161	277	147	1	0.932287	Nsun5	protein_coding
ENSMUSG00000000934	231	226	339	230	135	207	226	121	1	0.859818	Top1mt	protein_coding
ENSMUSG00000000938	0	1	0	0	0	0	0	0	1	0.79055	Hoxa10	protein_coding
ENSMUSG00000000942	2	1	11	1	1	0	4	8	1	1.36327	Hoxa4	protein_coding
ENSMUSG00000000948	1	9	13	6	3	3	12	5	1	0.977081	Gm38393	protein_coding
ENSMUSG00000000957	1072	311	1388	357	206	293	875	226	1	0.673096	Mmp14	protein_coding
ENSMUSG00000000958	571	19	296	15	10	44	212	37	1	0.432504	Slc7a7	protein_coding
ENSMUSG00000000959	3251	3107	3849	3655	2589	3632	2895	2683	1	1.09865	Oxa1l	protein_coding
ENSMUSG00000000976	430	277	532	270	200	272	444	195	1	0.953967	Heatr6	protein_coding
ENSMUSG00000000982	82	16	53	20	2	40	206	10	1	1.72419	Ccl3	protein_coding
ENSMUSG00000000983	5	0	2	0	0	0	2	0	1	0.391158	Wfdc18	protein_coding
ENSMUSG00000001014	19	13	30	17	13	8	3	4	1	0.507132	Icam4	protein_coding
ENSMUSG00000001016	2167	1428	2574	1409	1232	1455	1583	1080	1	0.944727	Ilf2	protein_coding
ENSMUSG00000001017	3436	2541	4128	2475	2276	2947	2697	1907	1	1.03749	Chtop	protein_coding
ENSMUSG00000001018	2556	2723	3262	2953	2242	2753	2198	2053	1	1.04497	Snapin	protein_coding
ENSMUSG00000001020	9	0	29	2	2	2	24	4	1	1.10089	S100a4	protein_coding
ENSMUSG00000001021	0	0	0	0	0	1	0	0	1	1	S100a3	protein_coding
ENSMUSG00000001025	1026	268	1687	252	240	485	1844	314	1	1.16262	S100a6	protein_coding
ENSMUSG00000001027	309	199	262	301	289	299	159	279	1	1.29398	Scn4a	protein_coding
ENSMUSG00000001029	595	310	915	211	234	327	702	273	1	1.01252	Icam2	protein_coding
ENSMUSG00000001034	244	144	381	149	63	117	271	74	1	0.724601	Mapk7	protein_coding
ENSMUSG00000001036	1852	1067	2363	1141	888	1106	1620	851	1	0.922371	Epn2	protein_coding
ENSMUSG00000001039	123	69	165	72	59	58	183	86	1	1.17211	B9d1	protein_coding
ENSMUSG00000001052	1859	1071	1796	968	603	1136	1210	919	1	0.893315	Sec24b	protein_coding
ENSMUSG00000001053	238	228	243	180	148	264	181	134	1	1.04898	N4bp3	protein_coding
ENSMUSG00000001054	747	553	1080	565	492	527	687	429	1	0.967791	Rmnd5b	protein_coding
ENSMUSG00000001056	878	566	1097	722	493	577	734	485	1	0.925889	Nhp2	protein_coding
ENSMUSG00000001062	1109	883	1126	1140	798	1139	972	934	1	1.16599	Vps9d1	protein_coding
ENSMUSG00000001065	262	274	547	332	217	246	479	186	1	1.01378	Zfp276	protein_coding
ENSMUSG00000001076	1	0	4	0	1	0	0	0	1	0.398514	C1ql4	protein_coding
ENSMUSG00000001082	336	142	526	116	99	76	348	90	1	0.725817	Mfsd10	protein_coding
ENSMUSG00000001095	0	0	0	0	0	0	2	0	1	1	Slc13a2	protein_coding
ENSMUSG00000001098	3231	1209	3851	1083	988	1422	2458	1041	1	0.852376	Kctd10	protein_coding
ENSMUSG00000001100	4788	5218	5928	6045	4991	5874	4802	5278	1	1.23625	Poldip2	protein_coding
ENSMUSG00000001105	852	558	1118	606	484	552	933	464	1	1.01545	Ift20	protein_coding
ENSMUSG00000001119	834	144	975	184	202	304	1048	280	1	1.14711	Col6a1	protein_coding
ENSMUSG00000001120	195	60	212	43	59	67	116	11	1	0.670956	Pcbp3	protein_coding
ENSMUSG00000001123	1131	418	1855	583	351	476	1592	408	1	0.920276	Lgals9	protein_coding
ENSMUSG00000001127	1914	2102	3093	2193	1384	1662	2174	1406	1	0.916327	Araf	protein_coding
ENSMUSG00000001128	853	173	1127	270	129	114	862	165	1	0.675255	Cfp	protein_coding
ENSMUSG00000001131	5208	792	11857	1871	603	364	4807	1128	1	0.470142	Timp1	protein_coding
ENSMUSG00000001134	829	764	986	1025	755	825	717	893	1	1.16253	Uxt	protein_coding
ENSMUSG00000001138	902	840	847	770	610	599	931	645	1	1.0548	Cnnm3	protein_coding
ENSMUSG00000001143	1538	1139	1223	1036	835	1332	1322	1312	1	1.25666	Lman2l	protein_coding
ENSMUSG00000001150	697	789	1073	507	390	753	656	503	1	0.975644	Mcm3ap	protein_coding
ENSMUSG00000001155	4	0	0	0	0	0	12	0	1	3.30668	Ftcd	protein_coding
ENSMUSG00000001156	484	296	713	341	313	333	1106	243	1	1.35824	Mxd1	protein_coding
ENSMUSG00000001157	282	158	351	175	106	191	262	140	1	0.945185	Gmcl1	protein_coding
ENSMUSG00000001158	956	729	1288	913	774	839	1102	827	1	1.20048	Snrnp27	protein_coding
ENSMUSG00000001166	28	21	47	8	6	12	55	18	1	1.1083	Oas1c	protein_coding
ENSMUSG00000001173	1053	827	1272	729	656	841	895	754	1	1.07603	Ocrl	protein_coding
ENSMUSG00000001175	15678	9273	16175	8704	10594	13160	11497	7924	1	1.16928	Calm1	protein_coding
ENSMUSG00000001211	7614	6331	7370	5765	5291	7516	6577	7043	1	1.27736	Agpat3	protein_coding
ENSMUSG00000001225	9	1	26	1	1	2	12	7	1	0.873556	Slc26a3	protein_coding
ENSMUSG00000001228	18	29	71	12	13	47	45	31	1	1.40825	Uhrf1	protein_coding
ENSMUSG00000001229	1718	1703	1850	1523	1352	1835	1751	1599	1	1.24088	Dpp9	protein_coding
ENSMUSG00000001240	2321	760	2952	554	502	769	1975	583	1	0.775871	Ramp2	protein_coding
ENSMUSG00000001247	837	109	1292	73	57	78	1015	61	1	0.663588	Lsr	protein_coding
ENSMUSG00000001248	1028	1117	1486	1297	676	831	1254	907	1	0.942378	Gramd1a	protein_coding
ENSMUSG00000001249	34	35	37	107	32	15	60	26	1	0.731152	Hpn	protein_coding
ENSMUSG00000001270	1459	860	1078	824	800	1111	878	981	1	1.19033	Ckb	protein_coding
ENSMUSG00000001280	2319	1194	2164	1086	703	1007	1637	890	1	0.818105	Sp1	protein_coding
ENSMUSG00000001281	63	5	82	7	11	5	110	0	1	1.00768	Itgb7	protein_coding
ENSMUSG00000001285	634	362	683	469	396	498	510	418	1	1.13107	Myg1	protein_coding
ENSMUSG00000001288	408	192	603	93	97	157	647	171	1	1.06777	Rarg	protein_coding
ENSMUSG00000001289	4418	2777	4727	3370	2783	3185	3707	3163	1	1.1161	Pfdn5	protein_coding
ENSMUSG00000001300	985	373	1180	261	367	489	771	263	1	0.921978	Efnb2	protein_coding
ENSMUSG00000001305	323	212	567	227	121	169	323	102	1	0.699393	Rrp15	protein_coding
ENSMUSG00000001313	70	25	107	36	21	25	56	30	1	0.755459	Rnd2	protein_coding
ENSMUSG00000001323	1104	1057	1330	987	906	1185	945	1041	1	1.20124	Srr	protein_coding
ENSMUSG00000001333	241	242	316	288	100	197	217	140	1	0.751144	Sync	protein_coding
ENSMUSG00000001334	15765	14379	13431	13815	13686	16830	11195	18669	1	1.38791	Fndc5	protein_coding
ENSMUSG00000001348	223	29	381	42	35	16	399	44	1	0.943141	Acp5	protein_coding
ENSMUSG00000001349	147	12	512	22	6	19	380	7	1	0.757877	Cnn1	protein_coding
ENSMUSG00000001366	789	1047	2548	1673	476	632	1443	262	1	0.565827	Fbxo9	protein_coding
ENSMUSG00000001376	702	733	865	669	523	716	717	568	1	1.09345	Vps50	protein_coding
ENSMUSG00000001380	1775	1348	2084	1455	1123	1537	1579	1280	1	1.08696	Hars	protein_coding
ENSMUSG00000001383	1910	1259	2223	1483	1021	1437	1591	1213	1	1.00716	Zmat2	protein_coding
ENSMUSG00000001403	60	55	83	37	35	44	201	32	1	1.57029	Ube2c	protein_coding
ENSMUSG00000001415	2304	2175	3310	2376	1788	2161	2783	1313	1	1.012	Smg5	protein_coding
ENSMUSG00000001416	5661	3656	5962	4195	3262	4552	4165	3576	1	1.05804	Cct3	protein_coding
ENSMUSG00000001418	1766	1043	1858	1085	1007	1240	1738	1114	1	1.16834	Glmp	protein_coding
ENSMUSG00000001419	5183	4210	5237	4048	3718	4992	4385	4534	1	1.24075	Mef2d	protein_coding
ENSMUSG00000001420	43	33	63	51	26	56	27	44	1	1.07103	Tmem79	protein_coding
ENSMUSG00000001424	4344	2389	4313	2443	2289	3243	3259	2354	1	1.10251	Snd1	protein_coding
ENSMUSG00000001435	603	89	1405	137	98	156	1075	54	1	0.801958	Col18a1	protein_coding
ENSMUSG00000001436	201	164	311	193	117	193	180	173	1	1.01058	Slc19a1	protein_coding
ENSMUSG00000001440	8334	4996	7226	4241	4052	5914	5378	5025	1	1.09721	Kpnb1	protein_coding
ENSMUSG00000001441	3613	2652	2976	2419	2077	3146	3051	2846	1	1.23638	Npepps	protein_coding
ENSMUSG00000001444	2	1	4	1	0	1	1	1	1	0.510867	Tbx21	protein_coding
ENSMUSG00000001445	2650	2480	3056	2878	2201	2885	2525	2179	1	1.14172	Mrpl10	protein_coding
ENSMUSG00000001472	6994	5340	9149	5589	4104	5487	6231	4609	1	0.99446	Tcf25	protein_coding
ENSMUSG00000001482	2855	2266	3244	2527	2511	2773	2147	2386	1	1.20853	Def8	protein_coding
ENSMUSG00000001493	117	33	103	27	2	41	94	20	1	0.691183	Meox1	protein_coding
ENSMUSG00000001494	33	8	23	2	0	10	117	7	1	2.34644	Sost	protein_coding
ENSMUSG00000001497	10	0	40	6	0	2	34	2	1	0.855217	Pax9	protein_coding
ENSMUSG00000001504	132	236	59	291	122	128	276	109	1	0.978258	Irx2	protein_coding
ENSMUSG00000001506	1928	273	1901	272	307	499	1813	400	1	0.916704	Col1a1	protein_coding
ENSMUSG00000001507	1098	448	1426	453	280	461	1205	455	1	0.915534	Itga3	protein_coding
ENSMUSG00000001508	3800	3444	3479	4263	2853	3335	3180	4389	1	1.18904	Sgca	protein_coding
ENSMUSG00000001510	0	0	5	0	0	0	0	0	1	0.25181	Dlx3	protein_coding
ENSMUSG00000001517	37	21	96	26	10	15	52	6	1	0.590352	Foxm1	protein_coding
ENSMUSG00000001518	606	462	726	407	259	407	656	302	1	0.937729	Itfg2	protein_coding
ENSMUSG00000001520	9	2	3	4	4	2	14	6	1	1.81102	Nrip2	protein_coding
ENSMUSG00000001521	545	303	753	287	179	266	472	168	1	0.750857	Tulp3	protein_coding
ENSMUSG00000001524	472	361	506	368	347	452	455	355	1	1.23346	Gtf2h4	protein_coding
ENSMUSG00000001525	9500	2698	11014	2790	2372	3147	7556	3091	1	0.842614	Tubb5	protein_coding
ENSMUSG00000001542	1126	1008	1069	774	976	883	869	572	1	1.09348	Ell2	protein_coding
ENSMUSG00000001552	5913	5628	5819	5407	4224	6457	5017	6120	1	1.24077	Jup	protein_coding
ENSMUSG00000001555	1574	704	1976	930	476	597	1293	685	1	0.777638	Fkbp10	protein_coding
ENSMUSG00000001569	975	829	1264	980	609	726	811	620	1	0.891266	Nom1	protein_coding
ENSMUSG00000001576	2469	1282	2412	1299	1068	1366	1970	1256	1	1.00464	Ergic1	protein_coding
ENSMUSG00000001583	9	1	10	0	0	0	12	0	1	0.722393	Tnk1	protein_coding
ENSMUSG00000001604	2618	2539	2694	3440	2125	2795	2107	3194	1	1.17122	Tcea3	protein_coding
ENSMUSG00000001627	1276	1191	2383	1742	492	661	2582	575	1	0.770355	Ifrd1	protein_coding
ENSMUSG00000001630	771	557	1085	484	509	643	567	370	1	0.977307	Stk38l	protein_coding
ENSMUSG00000001632	589	600	1072	747	318	455	726	368	1	0.785055	Brpf1	protein_coding
ENSMUSG00000001642	7314	6966	7135	7923	7517	9783	6281	8451	1	1.42233	Akr1b3	protein_coding
ENSMUSG00000001661	0	0	5	1	0	0	2	0	1	0.472373	Hoxc6	protein_coding
ENSMUSG00000001663	573	196	658	305	273	309	541	229	1	1.04705	Gstt1	protein_coding
ENSMUSG00000001665	186	48	174	24	21	49	131	36	1	0.720292	Gstt3	protein_coding
ENSMUSG00000001666	540	600	723	646	440	658	545	620	1	1.16631	Ddt	protein_coding
ENSMUSG00000001670	525	13	1463	65	48	6	316	12	1	0.25221	Tat	protein_coding
ENSMUSG00000001672	5	0	12	0	0	0	22	1	1	1.73178	Marveld3	protein_coding
ENSMUSG00000001674	1177	744	1404	763	452	801	959	738	1	0.949961	Ddx18	protein_coding
ENSMUSG00000001687	3796	2641	4298	3267	2149	2830	3481	2288	1	0.994674	Ubl3	protein_coding
ENSMUSG00000001700	751	641	891	597	584	684	551	416	1	1.02935	Gramd3	protein_coding
ENSMUSG00000001707	435	293	479	382	302	406	421	318	1	1.18961	Eef1e1	protein_coding
ENSMUSG00000001729	6029	3661	6906	4642	3115	3924	5085	3704	1	0.98258	Akt1	protein_coding
ENSMUSG00000001739	209	142	265	68	52	101	309	44	1	0.901688	Cldn15	protein_coding
ENSMUSG00000001741	170	79	317	36	41	35	360	37	1	0.984881	Il16	protein_coding
ENSMUSG00000001750	242	99	468	136	84	95	510	85	1	1.03664	Tcirg1	protein_coding
ENSMUSG00000001751	592	353	866	475	403	442	654	505	1	1.18133	Naglu	protein_coding
ENSMUSG00000001755	752	601	1010	618	521	574	811	600	1	1.10819	Coasy	protein_coding
ENSMUSG00000001761	824	480	1412	571	350	313	1076	326	1	0.812667	Smo	protein_coding
ENSMUSG00000001763	189	138	131	119	108	131	192	98	1	1.15476	Tspan33	protein_coding
ENSMUSG00000001767	1614	1163	1587	1102	912	1161	1115	1058	1	1.02896	Crnkl1	protein_coding
ENSMUSG00000001768	1150	578	1511	560	265	397	1204	364	1	0.745427	Rin2	protein_coding
ENSMUSG00000001768	1150	578	1511	560	265	397	1204	364	1	0.745427	Rin2	protein_coding
ENSMUSG00000001773	46	6	67	10	10	3	62	21	1	1.01676	Folh1	protein_coding
ENSMUSG00000001774	1239	716	822	485	631	993	906	688	1	1.29619	Chordc1	protein_coding
ENSMUSG00000001783	4662	3034	4604	3111	2587	3467	3598	3338	1	1.11792	Rtcb	protein_coding
ENSMUSG00000001785	1279	1025	1338	983	692	965	1016	1095	1	1.07003	Pwp1	protein_coding
ENSMUSG00000001786	630	505	649	523	361	514	610	443	1	1.07208	Fbxo7	protein_coding
ENSMUSG00000001794	10602	7590	10749	8662	7694	10624	8700	8839	1	1.25884	Capns1	protein_coding
ENSMUSG00000001802	703	476	809	545	328	455	722	401	1	0.965722	Lrp3	protein_coding
ENSMUSG00000001804	0	1	0	1	0	0	0	0	1	0.411859	Dsg4	protein_coding
ENSMUSG00000001827	19	1	17	2	0	4	12	2	1	0.599033	Folr1	protein_coding
ENSMUSG00000001829	3068	3308	3492	3496	2437	3672	3192	2657	1	1.13284	Clpb	protein_coding
ENSMUSG00000001833	5128	3353	4618	2927	2679	3452	3501	2874	1	1.03368	Septin7	protein_coding
ENSMUSG00000001844	628	475	952	652	437	457	603	377	1	0.912716	Zdhhc4	protein_coding
ENSMUSG00000001847	11764	6489	11401	6239	5083	6781	7863	5759	1	0.947269	Rac1	protein_coding
ENSMUSG00000001855	1004	665	1083	621	446	691	677	554	1	0.929583	Nup214	protein_coding
ENSMUSG00000001864	270	10	220	14	9	15	115	16	1	0.393334	Aif1l	protein_coding
ENSMUSG00000001865	140	59	165	127	38	34	138	32	1	0.607247	Cpa3	protein_coding
ENSMUSG00000001870	1615	649	1466	784	572	885	1023	864	1	1.00027	Ltbp1	protein_coding
ENSMUSG00000001891	8246	10815	9148	9647	10351	11754	6244	9919	1	1.32255	Ugp2	protein_coding
ENSMUSG00000001909	971	1068	1401	1258	729	858	1228	943	1	1.01712	Trmt1	protein_coding
ENSMUSG00000001910	2367	1336	2796	1564	1303	1481	1736	1069	1	0.930124	Nacc1	protein_coding
ENSMUSG00000001911	2465	1669	2724	2054	1544	2567	2128	1535	1	1.13625	Nfix	protein_coding
ENSMUSG00000001918	2053	431	3086	507	395	422	1991	294	1	0.67424	Slc1a5	protein_coding
ENSMUSG00000001924	9950	5730	8761	5736	5410	7802	6630	6776	1	1.18196	Uba1	protein_coding
ENSMUSG00000001930	27645	2591	18659	1454	1121	1853	14900	2516	1	0.517256	Vwf	protein_coding
ENSMUSG00000001942	884	554	790	473	540	737	674	670	1	1.29908	Siae	protein_coding
ENSMUSG00000001943	1	15	23	13	4	4	33	0	1	0.855191	Vsig2	protein_coding
ENSMUSG00000001946	3342	2062	3347	1868	1447	1944	2404	1294	1	0.873736	Esam	protein_coding
ENSMUSG00000001948	121	93	141	82	94	119	78	125	1	1.30257	Spa17	protein_coding
ENSMUSG00000001962	704	554	854	474	411	638	684	441	1	1.09697	Fam50a	protein_coding
ENSMUSG00000001964	1313	1264	1965	1317	1039	1365	1197	875	1	1.00352	Emd	protein_coding
ENSMUSG00000001983	1350	1248	1410	1307	1403	1863	982	1190	1	1.3487	Taco1	protein_coding
ENSMUSG00000001985	3	1	4	1	0	0	6	0	1	0.76769	Grik3	protein_coding
ENSMUSG00000001986	50	13	83	2	2	5	77	11	1	0.818761	Gria3	protein_coding
ENSMUSG00000001988	0	0	0	0	1	0	0	0	1	1	Npas1	protein_coding
ENSMUSG00000001995	2289	1337	2053	1324	1109	1784	1438	1264	1	1.06074	Sipa1l2	protein_coding
ENSMUSG00000001998	464	242	702	263	152	265	532	129	1	0.826527	Ap4e1	protein_coding
ENSMUSG00000001999	589	531	848	594	464	487	563	450	1	1.01232	Blvra	protein_coding
ENSMUSG00000002006	117	59	96	30	33	29	144	39	1	1.01642	Pdzd4	protein_coding
ENSMUSG00000002007	262	331	357	444	312	525	308	404	1	1.41283	Srpk3	protein_coding
ENSMUSG00000002010	16676	19746	22090	21678	13104	18153	16960	14700	1	0.996664	Idh3g	protein_coding
ENSMUSG00000002012	232	202	291	316	174	245	216	185	1	1.00965	Pnck	protein_coding
ENSMUSG00000002014	1789	1444	2983	1879	1600	1394	2252	1528	1	1.11405	Ssr4	protein_coding
ENSMUSG00000002015	2529	1324	2464	1401	1173	1816	1730	1587	1	1.09816	Bcap31	protein_coding
ENSMUSG00000002017	1473	1184	1485	1087	862	1306	981	839	1	0.997195	Fam98a	protein_coding
ENSMUSG00000002020	228	16	280	31	4	38	258	13	1	0.696653	Ltbp2	protein_coding
ENSMUSG00000002028	975	1087	1548	819	452	811	1157	564	1	0.848147	Kmt2a	protein_coding
ENSMUSG00000002031	679	551	796	499	298	420	502	387	1	0.829867	Ift46	protein_coding
ENSMUSG00000002032	121	160	225	224	147	274	213	190	1	1.42788	Tmem25	protein_coding
ENSMUSG00000002033	10	2	11	2	0	0	22	4	1	1.26823	Cd3g	protein_coding
ENSMUSG00000002043	423	421	572	602	395	462	691	467	1	1.25554	Trappc6a	protein_coding
ENSMUSG00000002052	2998	1714	2816	1563	1102	1957	1804	1449	1	0.91951	Supt6	protein_coding
ENSMUSG00000002055	15	10	38	18	14	8	10	5	1	0.642622	Spag5	protein_coding
ENSMUSG00000002058	208	160	232	123	85	134	291	125	1	1.10021	Unc119	protein_coding
ENSMUSG00000002059	419	219	765	303	109	155	608	219	1	0.817217	Rab34	protein_coding
ENSMUSG00000002064	2212	1775	2637	1789	1340	1839	2064	1585	1	1.05875	Sdf2	protein_coding
ENSMUSG00000002068	103	77	101	128	55	36	57	55	1	0.64679	Ccne1	protein_coding
ENSMUSG00000002076	14	4	7	17	4	6	5	5	1	0.603651	Hsf2bp	protein_coding
ENSMUSG00000002083	56	47	86	71	16	39	142	53	1	1.13972	Bbc3	protein_coding
ENSMUSG00000002100	67155	100598	76058	109190	105842	136266	68541	146190	1	1.66376	Mybpc3	protein_coding
ENSMUSG00000002102	9952	8591	9964	9049	7773	9649	7872	10902	1	1.27311	Psmc3	protein_coding
ENSMUSG00000002103	1680	990	2019	1159	817	1196	1450	1004	1	1.01044	Acp2	protein_coding
ENSMUSG00000002104	169	164	150	237	140	135	180	176	1	1.10388	Rapsn	protein_coding
ENSMUSG00000002105	953	599	1112	544	482	657	1000	710	1	1.17514	Slc39a13	protein_coding
ENSMUSG00000002107	1582	1136	1741	966	641	1046	1362	854	1	0.930981	Celf2	protein_coding
ENSMUSG00000002109	71	76	116	79	41	46	90	32	1	0.767759	Ddb2	protein_coding
ENSMUSG00000002111	685	163	722	179	148	272	979	257	1	1.22362	Spi1	protein_coding
ENSMUSG00000002129	1802	996	1796	938	950	1355	1244	964	1	1.09748	Sf3a1	protein_coding
ENSMUSG00000002147	2169	1291	2482	1179	694	1119	1948	1235	1	0.916208	Stat6	protein_coding
ENSMUSG00000002190	1	0	1	0	4	0	0	0	1	3.35768	Clgn	protein_coding
ENSMUSG00000002204	243	101	384	27	39	13	388	12	1	0.729227	Napsa	protein_coding
ENSMUSG00000002205	1103	902	1414	994	647	972	1078	863	1	1.04909	Vrk3	protein_coding
ENSMUSG00000002210	360	306	690	392	229	220	383	135	1	0.720806	Smg9	protein_coding
ENSMUSG00000002221	670	673	1034	901	367	482	704	382	1	0.742081	Paxip1	protein_coding
ENSMUSG00000002222	6000	5110	5777	4249	3151	4658	4274	3439	1	0.949613	Rmnd5a	protein_coding
ENSMUSG00000002227	26	12	104	20	5	25	98	8	1	1.05679	Mov10	protein_coding
ENSMUSG00000002228	446	506	595	585	461	483	467	513	1	1.17461	Ppm1j	protein_coding
ENSMUSG00000002249	308	398	726	480	163	206	443	248	1	0.699771	Tead3	protein_coding
ENSMUSG00000002250	1087	1085	1330	1134	739	958	1075	707	1	0.955818	Ppard	protein_coding
ENSMUSG00000002250	1087	1085	1330	1134	739	958	1075	707	1	0.955818	Ppard	protein_coding
ENSMUSG00000002257	93	39	130	37	15	32	104	32	1	0.785376	Def6	protein_coding
ENSMUSG00000002265	1371	292	912	152	584	940	710	327	1	1.33291	Peg3	protein_coding
ENSMUSG00000002266	53	20	25	6	8	13	19	28	1	0.903306	Zim1	protein_coding
ENSMUSG00000002274	994	872	1135	1199	1093	1198	830	1069	1	1.31963	Metrn	protein_coding
ENSMUSG00000002279	993	791	961	825	705	967	831	937	1	1.26358	Lmf1	protein_coding
ENSMUSG00000002280	996	844	1163	1009	833	1194	1026	900	1	1.27877	Ciao3	protein_coding
ENSMUSG00000002289	3522	1934	4807	1964	1257	2177	4837	1745	1	1.04758	Angptl4	protein_coding
ENSMUSG00000002297	61	63	53	91	34	30	33	31	1	0.602394	Dbf4	protein_coding
ENSMUSG00000002307	917	583	980	774	434	537	989	704	1	1.05319	Daxx	protein_coding
ENSMUSG00000002319	649	603	861	680	436	605	682	621	1	1.08798	Ipo4	protein_coding
ENSMUSG00000002320	1450	648	1423	867	554	764	1174	670	1	0.945191	Tm9sf1	protein_coding
ENSMUSG00000002324	1	2	4	5	8	9	2	2	1	2.33092	Rec8	protein_coding
ENSMUSG00000002325	759	393	1462	555	157	219	1020	379	1	0.715884	Irf9	protein_coding
ENSMUSG00000002326	407	272	548	308	227	323	399	217	1	0.995789	Gmpr2	protein_coding
ENSMUSG00000002329	944	1101	1175	1161	1016	1084	1146	1029	1	1.25299	Mdp1	protein_coding
ENSMUSG00000002332	1137	963	1333	1008	871	1026	1040	918	1	1.14092	Dhrs1	protein_coding
ENSMUSG00000002341	1	0	1	0	0	0	0	0	1	0.505785	Ncan	protein_coding
ENSMUSG00000002342	2630	2600	3094	2895	1893	2495	2567	2195	1	1.04444	Tmem161a	protein_coding
ENSMUSG00000002343	352	231	376	251	220	336	369	192	1	1.19377	Armc6	protein_coding
ENSMUSG00000002345	386	329	415	331	213	288	454	258	1	1.04683	Borcs8	protein_coding
ENSMUSG00000002346	1320	1882	1928	1939	1224	1754	1589	1162	1	1.01477	Slc25a42	protein_coding
ENSMUSG00000002365	1827	1064	1982	1116	799	951	1482	1083	1	0.955498	Snx9	protein_coding
ENSMUSG00000002372	1908	1411	2273	1631	1330	1673	1614	1226	1	1.06649	Ranbp3	protein_coding
ENSMUSG00000002379	9598	8378	9149	9695	8285	10354	7304	10558	1	1.3027	Ndufa11	protein_coding
ENSMUSG00000002384	0	2	0	0	0	0	0	0	1	0.411859	Bmp8b	protein_coding
ENSMUSG00000002393	1202	870	1560	1178	986	964	1511	941	1	1.19386	Nr2f6	protein_coding
ENSMUSG00000002395	3010	2979	3754	3860	3239	3384	3256	3750	1	1.30988	Use1	protein_coding
ENSMUSG00000002396	477	531	882	633	434	561	587	265	1	0.939796	Ocel1	protein_coding
ENSMUSG00000002409	543	780	804	901	488	730	687	787	1	1.1219	Dyrk1b	protein_coding
ENSMUSG00000002416	2039	2062	2555	2673	2338	2494	1990	2600	1	1.32836	Ndufb2	protein_coding
ENSMUSG00000002428	599	325	489	222	281	400	508	277	1	1.17918	Hltf	protein_coding
ENSMUSG00000002455	2192	1580	2423	1537	1029	1663	1521	1478	1	0.972983	Prpf6	protein_coding
ENSMUSG00000002458	284	120	395	120	61	105	370	113	1	0.904014	Rgs19	protein_coding
ENSMUSG00000002459	0	0	2	0	0	1	1	0	1	1.38527	Rgs20	protein_coding
ENSMUSG00000002475	173	192	230	177	145	233	182	153	1	1.18943	Abhd3	protein_coding
ENSMUSG00000002477	416	273	705	322	208	187	454	226	1	0.830432	Snrpd1	protein_coding
ENSMUSG00000002486	318	280	362	287	187	335	353	297	1	1.20278	Tchp	protein_coding
ENSMUSG00000002489	213	94	267	107	79	130	169	72	1	0.879655	Tiam1	protein_coding
ENSMUSG00000002496	4389	4520	4607	4478	3495	5042	3669	5033	1	1.24465	Tsc2	protein_coding
ENSMUSG00000002500	7986	11780	9504	12455	9767	9733	7538	13192	1	1.24643	Rpl3l	protein_coding
ENSMUSG00000002504	3076	1607	5071	948	1179	2235	3061	1317	1	0.993358	Slc9a3r2	protein_coding
ENSMUSG00000002524	3304	2163	3980	2778	1702	2490	2811	1797	1	0.937807	Puf60	protein_coding
ENSMUSG00000002546	3642	2993	4290	3257	2164	3174	3276	2862	1	1.05226	Golga2	protein_coding
ENSMUSG00000002550	797	847	1311	776	558	723	899	475	1	0.918132	Uck1	protein_coding
ENSMUSG00000002565	179	25	227	50	11	11	107	14	1	0.37784	Scin	protein_coding
ENSMUSG00000002578	67	26	99	22	9	17	60	8	1	0.558398	Ikzf4	protein_coding
ENSMUSG00000002580	1717	1305	1884	1584	1231	1687	1523	1436	1	1.18559	Mien1	protein_coding
ENSMUSG00000002588	32	0	67	0	4	0	31	2	1	0.514283	Pon1	protein_coding
ENSMUSG00000002602	3563	1266	3913	1074	959	1715	4055	1548	1	1.1086	Axl	protein_coding
ENSMUSG00000002603	1151	368	1252	413	280	471	1067	327	1	0.879216	Tgfb1	protein_coding
ENSMUSG00000002608	2197	1714	2310	1950	1250	1691	1891	1475	1	0.995742	Ccdc97	protein_coding
ENSMUSG00000002617	61	64	130	37	40	39	46	26	1	0.708259	Zfp40	protein_coding
ENSMUSG00000002625	880	771	1022	996	591	750	1076	828	1	1.12236	Akap8l	protein_coding
ENSMUSG00000002635	629	567	746	705	469	602	587	637	1	1.12794	Pdcd2l	protein_coding
ENSMUSG00000002658	1105	766	1572	755	667	901	843	587	1	0.963035	Gtf2f1	protein_coding
ENSMUSG00000002660	2225	2112	2611	2685	1925	2330	2323	2306	1	1.19004	Clpp	protein_coding
ENSMUSG00000002661	1013	990	1290	1372	988	1150	1126	1160	1	1.22647	Alkbh7	protein_coding
ENSMUSG00000002668	17	7	19	0	2	0	46	3	1	1.40853	Dennd1c	protein_coding
ENSMUSG00000002679	394	252	476	291	193	217	373	173	1	0.877191	Med6	protein_coding
ENSMUSG00000002699	317	73	376	83	57	102	383	99	1	0.984052	Lcp2	protein_coding
ENSMUSG00000002718	3511	2147	3166	2022	2126	3026	2301	2503	1	1.23502	Cse1l	protein_coding
ENSMUSG00000002731	548	421	675	576	387	507	650	394	1	1.11743	Prkra	protein_coding
ENSMUSG00000002732	922	492	931	536	503	492	615	470	1	0.977533	Fkbp7	protein_coding
ENSMUSG00000002733	1564	911	1796	974	757	953	1207	718	1	0.91957	Plekha3	protein_coding
ENSMUSG00000002741	3550	2546	4171	2788	2355	2940	2904	2267	1	1.06258	Ykt6	protein_coding
ENSMUSG00000002748	2434	1372	2501	1124	1163	1654	2181	1151	1	1.09201	Baz1b	protein_coding
ENSMUSG00000002763	2346	1915	1975	1942	1446	2382	2047	2019	1	1.23567	Pex6	protein_coding
ENSMUSG00000002767	2424	2521	3027	2983	2204	2750	2266	2883	1	1.20347	Mrpl2	protein_coding
ENSMUSG00000002768	1023	802	1308	901	817	829	1184	960	1	1.24002	Mea1	protein_coding
ENSMUSG00000002769	90	206	173	189	160	150	186	123	1	1.168	Gnmt	protein_coding
ENSMUSG00000002771	84	11	41	20	10	11	43	10	1	0.608847	Grin2d	protein_coding
ENSMUSG00000002778	4860	3150	4541	3027	2658	3266	3978	3366	1	1.12457	Kdelr1	protein_coding
ENSMUSG00000002781	3812	4419	4273	5037	3937	5223	3789	4125	1	1.24252	Tmem143	protein_coding
ENSMUSG00000002791	1	2	0	0	1	1	0	0	1	0.822937	Pdxk-ps	transcribed_unprocessed_pseudogene
ENSMUSG00000002797	459	327	648	340	347	399	496	326	1	1.17951	Ggct	protein_coding
ENSMUSG00000002799	606	627	649	469	382	743	561	465	1	1.16655	Jag2	protein_coding
ENSMUSG00000002804	184	176	273	166	137	161	203	163	1	1.09264	Nudt14	protein_coding
ENSMUSG00000002808	1465	1142	1464	1208	1009	1398	1125	1133	1	1.15981	Epdr1	protein_coding
ENSMUSG00000002812	4213	3203	4231	3293	2428	3735	3361	2959	1	1.08717	Flii	protein_coding
ENSMUSG00000002820	1771	1768	2168	1795	1724	2053	1696	1878	1	1.28923	Atg4d	protein_coding
ENSMUSG00000002825	164	205	374	199	116	126	254	138	1	0.868102	Qtrt1	protein_coding
ENSMUSG00000002831	13502	19632	22750	23222	14896	19825	15352	14136	1	1.03476	Plin4	protein_coding
ENSMUSG00000002833	1299	1259	1627	1201	591	928	1249	1265	1	0.965193	Hdgfl2	protein_coding
ENSMUSG00000002835	157	84	192	107	74	78	72	84	1	0.787295	Chaf1a	protein_coding
ENSMUSG00000002844	2436	1407	2592	1527	1308	1844	1757	1302	1	1.04115	Adprh	protein_coding
ENSMUSG00000002845	474	208	635	165	106	219	430	161	1	0.813807	Tmem39a	protein_coding
ENSMUSG00000002846	1344	1327	1440	1459	1205	1553	1370	1197	1	1.22532	Timmdc1	protein_coding
ENSMUSG00000002847	343	274	325	281	229	239	219	177	1	0.927198	Pla1a	protein_coding
ENSMUSG00000002870	281	153	287	146	84	139	211	152	1	0.888928	Mcm2	protein_coding
ENSMUSG00000002871	817	621	990	517	405	648	950	481	1	1.08216	Tpra1	protein_coding
ENSMUSG00000002881	1685	853	2072	893	589	821	1411	668	1	0.836073	Nab1	protein_coding
ENSMUSG00000002885	1761	896	2100	618	747	1197	1847	973	1	1.18726	Adgre5	protein_coding
ENSMUSG00000002900	1763	1141	1606	782	823	1603	1503	1233	1	1.28379	Lamb1	protein_coding
ENSMUSG00000002908	587	677	790	709	495	675	666	699	1	1.18079	Kcnn1	protein_coding
ENSMUSG00000002910	1692	3203	2097	2528	2081	2424	2206	1431	1	1.0507	Arrdc2	protein_coding
ENSMUSG00000002944	71876	76948	56102	66657	54207	74067	45181	67222	1	1.14158	Cd36	protein_coding
ENSMUSG00000002948	1409	1348	1718	1343	912	1336	1562	1069	1	1.06793	Map2k7	protein_coding
ENSMUSG00000002949	2018	2990	3801	3444	2136	2693	2813	2139	1	1.01381	Timm44	protein_coding
ENSMUSG00000002957	4577	3092	4489	3007	2435	3515	3362	3214	1	1.09334	Ap2a2	protein_coding
ENSMUSG00000002963	838	741	1169	822	549	780	833	852	1	1.11065	Pnkp	protein_coding
ENSMUSG00000002968	2873	2579	3497	2875	2001	2780	2537	2582	1	1.09309	Med25	protein_coding
ENSMUSG00000002980	11200	6009	14079	9081	5233	5988	8294	6704	1	0.870631	Bcam	protein_coding
ENSMUSG00000002981	7618	5442	7518	6016	5025	6312	5995	6900	1	1.20935	Clptm1	protein_coding
ENSMUSG00000002983	434	209	685	202	102	181	573	152	1	0.840951	Relb	protein_coding
ENSMUSG00000002984	1751	1677	2420	2377	1231	1731	1988	1681	1	1.02755	Tomm40	protein_coding
ENSMUSG00000002985	23341	3996	24811	6247	3723	4244	19765	4464	1	0.720636	Apoe	protein_coding
ENSMUSG00000002996	3451	3857	4103	3654	2371	2702	3386	2866	1	0.959934	Hbp1	protein_coding
ENSMUSG00000002997	160	70	327	19	33	162	629	58	1	1.92999	Prkar2b	protein_coding
ENSMUSG00000003031	945	1110	1436	841	585	845	1676	849	1	1.13677	Cdkn1b	protein_coding
ENSMUSG00000003032	1598	837	2880	916	777	1027	1861	670	1	0.93365	Klf4	protein_coding
ENSMUSG00000003033	2080	1500	2509	1580	1022	1590	2000	1255	1	0.990142	Ap1m1	protein_coding
ENSMUSG00000003037	1621	906	1947	940	844	885	1469	731	1	0.96491	Rab8a	protein_coding
ENSMUSG00000003038	3036	3365	4612	3341	2256	2973	3155	1896	1	0.918429	Hmgn2	protein_coding
ENSMUSG00000003039	1817	1228	2188	1176	971	1063	1773	871	1	0.953512	Fam32a	protein_coding
ENSMUSG00000003051	1	0	0	0	0	1	2	0	1	2.69243	Elf3	protein_coding
ENSMUSG00000003053	0	0	0	0	1	0	38	2	1	1	Cyp2c29	protein_coding
ENSMUSG00000003062	663	424	922	458	289	388	558	276	1	0.805481	Stard3nl	protein_coding
ENSMUSG00000003068	4087	3591	4972	3976	2521	3220	3630	3001	1	0.964743	Stk11	protein_coding
ENSMUSG00000003070	73	22	43	16	17	56	51	37	1	1.38861	Efna2	protein_coding
ENSMUSG00000003072	23372	21545	26095	26808	22488	28280	21061	24754	1	1.28918	Atp5d	protein_coding
ENSMUSG00000003099	2899	2710	3559	3080	1991	2718	3084	2535	1	1.08152	Ppp5c	protein_coding
ENSMUSG00000003119	670	591	1006	549	288	503	621	212	1	0.730778	Cdk12	protein_coding
ENSMUSG00000003123	3266	2335	2596	2004	1486	2484	3148	2539	1	1.20926	Lipe	protein_coding
ENSMUSG00000003131	2700	1271	2811	1253	984	1307	1745	931	1	0.826934	Pafah1b2	protein_coding
ENSMUSG00000003134	793	397	877	438	308	409	757	298	1	0.917141	Tbc1d8	protein_coding
ENSMUSG00000003135	1214	927	1472	961	752	1027	804	672	1	0.946146	Cnot11	protein_coding
ENSMUSG00000003153	212	176	310	101	55	148	648	100	1	1.39329	Slc2a3	protein_coding
ENSMUSG00000003154	1326	1439	1602	1223	591	1109	1335	854	1	0.867022	Foxj2	protein_coding
ENSMUSG00000003161	1627	911	1903	695	572	756	1454	664	1	0.881747	Sri	protein_coding
ENSMUSG00000003166	1861	1180	2107	1093	1042	1347	1442	1042	1	1.04499	Dgcr2	protein_coding
ENSMUSG00000003184	870	616	1159	518	470	652	1075	545	1	1.13018	Irf3	protein_coding
ENSMUSG00000003190	160	188	235	134	154	204	245	144	1	1.33975	Bcl2l12	protein_coding
ENSMUSG00000003198	223	166	211	114	101	101	188	93	1	0.873109	Zfp959	protein_coding
ENSMUSG00000003199	2435	1997	3076	2247	1812	2369	2637	2261	1	1.21839	Mpnd	protein_coding
ENSMUSG00000003200	726	372	948	420	279	327	766	335	1	0.905602	Sh3gl1	protein_coding
ENSMUSG00000003206	67	24	31	16	12	23	97	22	1	1.33952	Ebi3	protein_coding
ENSMUSG00000003208	287	194	402	246	168	211	238	116	1	0.85418	Yju2	protein_coding
ENSMUSG00000003226	4182	3369	4215	2655	2330	3342	2575	2369	1	0.973202	Ranbp2	protein_coding
ENSMUSG00000003227	9	13	21	33	12	6	14	2	1	0.548371	Edar	protein_coding
ENSMUSG00000003228	1598	892	2271	668	617	1097	1589	879	1	1.03411	Grk5	protein_coding
ENSMUSG00000003233	1297	1171	1475	1077	786	1202	1072	940	1	1.03438	Dvl3	protein_coding
ENSMUSG00000003234	2500	2356	2949	2302	1714	2593	2164	2187	1	1.11507	Abcf3	protein_coding
ENSMUSG00000003235	3696	2896	3752	3257	2830	3515	2805	3499	1	1.2336	Eif2b5	protein_coding
ENSMUSG00000003269	1257	1066	1696	1221	810	1056	1687	1109	1	1.13997	Cyth2	protein_coding
ENSMUSG00000003271	3	0	2	0	0	0	0	0	1	0.22634	Sult2b1	protein_coding
ENSMUSG00000003271	3	0	2	0	0	0	0	0	1	0.22634	Sult2b1	protein_coding
ENSMUSG00000003273	162	138	140	148	75	105	166	129	1	1.01275	Car11	protein_coding
ENSMUSG00000003279	31	1	58	9	2	2	66	0	1	0.859454	Dlgap1	protein_coding
ENSMUSG00000003282	63	73	68	51	25	43	43	53	1	0.827031	Plag1	protein_coding
ENSMUSG00000003283	508	94	345	84	105	171	885	188	1	1.64833	Hck	protein_coding
ENSMUSG00000003299	3041	3093	3828	3747	2842	3898	3159	3098	1	1.22285	Mrpl4	protein_coding
ENSMUSG00000003308	3037	2300	3411	2620	2367	2847	2595	2265	1	1.1715	Keap1	protein_coding
ENSMUSG00000003309	0	1	2	1	0	0	5	0	1	1.31977	Ap1m2	protein_coding
ENSMUSG00000003316	8568	5145	7990	5365	4557	6863	5374	5722	1	1.11385	Glg1	protein_coding
ENSMUSG00000003341	1	0	0	0	0	0	1	0	1	1.30339	Atp8b3	protein_coding
ENSMUSG00000003344	1532	1540	1906	1478	1112	1676	1792	1339	1	1.17088	Btbd2	protein_coding
ENSMUSG00000003345	3051	2695	4262	3163	2576	2894	3336	2247	1	1.0954	Csnk1g2	protein_coding
ENSMUSG00000003346	2336	1622	2587	1930	1728	1976	2114	1622	1	1.159	Abhd17a	protein_coding
ENSMUSG00000003348	400	137	585	99	116	200	527	122	1	1.04629	Mob3a	protein_coding
ENSMUSG00000003352	143	29	210	24	44	52	199	28	1	1.06753	Cacnb3	protein_coding
ENSMUSG00000003354	12	8	7	7	1	11	2	2	1	0.586022	Ccdc65	protein_coding
ENSMUSG00000003355	93	57	131	67	51	62	98	46	1	0.971155	Fkbp11	protein_coding
ENSMUSG00000003360	2042	1833	2911	1932	1167	1697	2023	1188	1	0.896469	Ddx23	protein_coding
ENSMUSG00000003363	1508	870	1579	983	930	1110	1338	980	1	1.17401	Pld3	protein_coding
ENSMUSG00000003378	168	112	257	98	40	69	208	44	1	0.703911	Grik5	protein_coding
ENSMUSG00000003379	84	3	129	0	0	1	172	0	1	0.981451	Cd79a	protein_coding
ENSMUSG00000003380	7468	5037	7969	6534	5026	5743	6970	6580	1	1.18722	Rabac1	protein_coding
ENSMUSG00000003382	1407	1060	1741	1204	652	1007	1128	846	1	0.872833	Etv3	protein_coding
ENSMUSG00000003402	2869	1502	2530	1611	1209	2147	2046	1747	1	1.11005	Prkcsh	protein_coding
ENSMUSG00000003410	1	0	3	0	0	0	1	0	1	0.493274	Elavl3	protein_coding
ENSMUSG00000003411	412	9	185	22	7	5	98	19	1	0.263321	Rab3b	protein_coding
ENSMUSG00000003418	189	125	192	75	84	77	72	47	1	0.660881	St8sia6	protein_coding
ENSMUSG00000003420	3005	1866	2729	2196	1923	2232	2817	2313	1	1.24272	Fcgrt	protein_coding
ENSMUSG00000003421	1422	1082	1633	1279	966	1228	1341	1087	1	1.11461	Nosip	protein_coding
ENSMUSG00000003423	1248	941	1324	1141	864	1037	1101	1016	1	1.13003	Pih1d1	protein_coding
ENSMUSG00000003429	8046	5515	9868	6086	5105	6358	8349	6835	1	1.19654	Rps11	protein_coding
ENSMUSG00000003435	4296	3130	4644	3582	2689	3272	3103	3154	1	1.03602	Supt5	protein_coding
ENSMUSG00000003436	0	0	0	0	1	0	0	1	1	1	Dll3	protein_coding
ENSMUSG00000003437	3305	2175	3496	2031	1763	2816	1845	1785	1	1.00197	Paf1	protein_coding
ENSMUSG00000003438	2071	2181	2653	2444	2019	2617	2133	2378	1	1.27337	Timm50	protein_coding
ENSMUSG00000003444	694	586	865	782	700	817	781	617	1	1.29771	Med29	protein_coding
ENSMUSG00000003452	437	253	800	354	233	307	594	192	1	0.938777	Bicd1	protein_coding
ENSMUSG00000003458	2682	1573	3135	1686	1156	1704	2366	1301	1	0.941011	Ncstn	protein_coding
ENSMUSG00000003464	4996	5089	6066	6401	5190	6021	4539	5200	1	1.21142	Pex19	protein_coding
ENSMUSG00000003469	254	215	318	210	187	217	289	207	1	1.1782	Phyhip	protein_coding
ENSMUSG00000003500	1107	906	1310	814	617	909	820	618	1	0.939707	Impdh1	protein_coding
ENSMUSG00000003518	2843	1879	3712	1809	1266	2049	2937	1250	1	0.945877	Dusp3	protein_coding
ENSMUSG00000003526	1111	879	1432	1067	723	1106	1263	903	1	1.14902	Prodh	protein_coding
ENSMUSG00000003527	487	382	649	372	317	447	498	339	1	1.11278	Ess2	protein_coding
ENSMUSG00000003528	526	283	692	275	111	190	542	166	1	0.715852	Slc25a1	protein_coding
ENSMUSG00000003531	1555	1283	1807	1583	1183	1379	1827	1493	1	1.21989	Dgcr6	protein_coding
ENSMUSG00000003534	2153	771	2969	852	659	903	2417	1009	1	0.988934	Ddr1	protein_coding
ENSMUSG00000003541	981	412	2248	767	354	797	1308	762	1	0.993312	Ier3	protein_coding
ENSMUSG00000003545	97	5	38	0	3	16	22	10	1	0.501395	Fosb	protein_coding
ENSMUSG00000003546	820	810	974	900	625	801	959	803	1	1.16194	Klc4	protein_coding
ENSMUSG00000003549	688	553	676	599	391	585	544	449	1	1.00721	Ercc1	protein_coding
ENSMUSG00000003555	1	1	3	4	0	0	2	0	1	0.262622	Cyp17a1	protein_coding
ENSMUSG00000003559	1741	1688	1776	1803	1491	1928	1588	1820	1	1.2616	As3mt	protein_coding
ENSMUSG00000003573	231	85	282	82	96	95	281	77	1	1.06772	Homer3	protein_coding
ENSMUSG00000003575	473	407	654	444	320	480	414	314	1	1.01169	Crtc1	protein_coding
ENSMUSG00000003581	514	303	682	327	203	284	547	214	1	0.882005	Rnf215	protein_coding
ENSMUSG00000003585	12	3	32	3	14	2	13	2	1	0.959374	Sec14l2	protein_coding
ENSMUSG00000003604	740	584	785	591	348	532	671	580	1	1.01854	Aven	protein_coding
ENSMUSG00000003617	13143	6442	15022	5832	3994	4800	14247	6545	1	0.951362	Cp	protein_coding
ENSMUSG00000003623	1539	1529	1677	1482	1216	1552	1191	1440	1	1.13523	Crot	protein_coding
ENSMUSG00000003644	436	119	433	125	115	168	410	91	1	0.920413	Rps6ka1	protein_coding
ENSMUSG00000003660	4912	3408	4600	3046	2479	3995	3144	3721	1	1.11186	Snrnp200	protein_coding
ENSMUSG00000003662	1864	1735	2034	1606	1422	1804	1780	1686	1	1.20355	Ciao1	protein_coding
ENSMUSG00000003665	117	1	594	33	33	170	295	15	1	0.973773	Has1	protein_coding
ENSMUSG00000003680	532	324	606	425	314	453	468	455	1	1.19028	Taf6l	protein_coding
ENSMUSG00000003680	532	324	606	425	314	453	468	455	1	1.19028	Taf6l	protein_coding
ENSMUSG00000003721	2230	1812	2708	1843	1556	1966	1907	1428	1	1.04953	Insig2	protein_coding
ENSMUSG00000003731	3010	2612	3469	2582	2062	2695	2491	1991	1	1.03325	Kpna6	protein_coding
ENSMUSG00000003746	3199	1244	3020	949	1201	1452	2051	1122	1	0.948841	Man1a	protein_coding
ENSMUSG00000003752	379	286	423	305	116	174	331	202	1	0.747077	Itpkc	protein_coding
ENSMUSG00000003762	565	389	1144	461	323	341	865	322	1	0.948072	Coq8b	protein_coding
ENSMUSG00000003778	1176	1056	1312	917	580	823	916	674	1	0.864763	Brd8	protein_coding
ENSMUSG00000003779	69	67	94	46	60	59	63	69	1	1.22767	Kif20a	protein_coding
ENSMUSG00000003808	740	518	874	585	444	565	675	390	1	0.99545	Farsa	protein_coding
ENSMUSG00000003809	2780	3550	3470	3858	2249	3048	2930	2594	1	0.996087	Gcdh	protein_coding
ENSMUSG00000003810	3849	3832	4288	3179	2961	4266	3557	3488	1	1.22532	Mast2	protein_coding
ENSMUSG00000003812	386	323	608	405	182	233	409	268	1	0.818337	Dnase2a	protein_coding
ENSMUSG00000003812	386	323	608	405	182	233	409	268	1	0.818337	Dnase2a	protein_coding
ENSMUSG00000003813	3836	3310	3854	3706	3017	3472	3931	3626	1	1.23403	Rad23a	protein_coding
ENSMUSG00000003814	16066	6953	12565	6843	6894	9110	13119	7973	1	1.15745	Calr	protein_coding
ENSMUSG00000003824	11	10	35	28	18	4	28	5	1	0.843441	Syce2	protein_coding
ENSMUSG00000003848	654	608	876	684	390	582	735	492	1	0.992694	Nob1	protein_coding
ENSMUSG00000003849	908	1513	1472	2275	1572	1408	750	1290	1	1.05716	Nqo1	protein_coding
ENSMUSG00000003863	13	1	9	0	1	6	7	1	1	0.880923	Ppfia3	protein_coding
ENSMUSG00000003865	5265	4503	5062	4894	3970	6178	4525	5354	1	1.31765	Gys1	protein_coding
ENSMUSG00000003868	962	622	990	559	400	601	940	575	1	1.03847	Ruvbl2	protein_coding
ENSMUSG00000003872	22	25	10	21	17	15	19	20	1	1.13678	Lin7b	protein_coding
ENSMUSG00000003873	430	275	767	386	203	194	645	181	1	0.835305	Bax	protein_coding
ENSMUSG00000003882	34	19	32	5	1	6	34	0	1	0.517192	Il7r	protein_coding
ENSMUSG00000003923	1501	1284	1632	1402	1100	1573	1294	1319	1	1.18451	Tfam	protein_coding
ENSMUSG00000003929	216	203	300	140	133	170	201	157	1	1.01816	Zfp81	protein_coding
ENSMUSG00000003934	1662	1997	2436	2439	2716	2536	1575	2618	1	1.48117	Efnb3	protein_coding
ENSMUSG00000003948	797	712	879	587	463	829	952	728	1	1.27708	Mmd	protein_coding
ENSMUSG00000003949	1802	784	1325	677	955	1359	1087	768	1	1.23096	Hlf	protein_coding
ENSMUSG00000003955	2490	2796	3248	3189	2640	3203	2636	3243	1	1.30188	Fam162a	protein_coding
ENSMUSG00000003970	20565	11779	25032	14067	11093	12328	19181	11803	1	1.01137	Rpl8	protein_coding
ENSMUSG00000003974	2	4	3	0	1	1	0	0	1	0.300196	Grm3	protein_coding
ENSMUSG00000003992	1125	886	1433	923	608	940	1050	680	1	0.973295	Ssbp2	protein_coding
ENSMUSG00000004018	238	155	273	186	159	204	220	141	1	1.11657	Fancl	protein_coding
ENSMUSG00000004031	5	2	11	1	2	2	1	0	1	0.392	Brinp2	protein_coding
ENSMUSG00000004032	2783	1821	2822	1921	1710	2072	2248	2500	1	1.22332	Gstm5	protein_coding
ENSMUSG00000004035	1689	1629	1770	1723	1634	1873	1374	1819	1	1.29511	Gstm7	protein_coding
ENSMUSG00000004038	81	101	108	121	68	77	55	69	1	0.848257	Gstm3	protein_coding
ENSMUSG00000004043	798	594	1198	611	405	804	682	478	1	0.977312	Stat5a	protein_coding
ENSMUSG00000004044	8492	3273	7144	2455	2338	4267	5730	2564	1	0.923693	Cavin1	protein_coding
ENSMUSG00000004054	1298	776	1647	767	597	895	1233	649	1	0.989909	Map3k11	protein_coding
ENSMUSG00000004056	6852	6423	8418	7268	5251	5808	6454	6085	1	1.06254	Akt2	protein_coding
ENSMUSG00000004069	5111	5682	6123	5675	5187	7066	4920	5261	1	1.28615	Dnaja3	protein_coding
ENSMUSG00000004070	2660	2311	2909	2728	1592	2412	2128	1879	1	0.970102	Hmox2	protein_coding
ENSMUSG00000004071	2234	1839	2691	1616	1423	2134	2054	1827	1	1.16974	Cdip1	protein_coding
ENSMUSG00000004085	2601	6012	6137	5780	2097	3469	5150	1506	1	0.698934	Map3k20	protein_coding
ENSMUSG00000004096	2190	1459	2347	1639	1283	1759	1868	1560	1	1.1164	Cwc15	protein_coding
ENSMUSG00000004098	67	37	79	17	21	70	117	43	1	1.61144	Col5a3	protein_coding
ENSMUSG00000004099	584	359	814	294	325	447	536	368	1	1.11011	Dnmt1	protein_coding
ENSMUSG00000004100	318	178	506	202	122	184	361	114	1	0.841791	Ppan	protein_coding
ENSMUSG00000004105	1906	701	1886	768	683	1115	1266	756	1	0.983738	Angptl2	protein_coding
ENSMUSG00000004110	0	0	2	0	0	0	13	0	1	7.23597	Cacna1e	protein_coding
ENSMUSG00000004113	3	0	3	0	0	4	2	2	1	1.91324	Cacna1b	protein_coding
ENSMUSG00000004127	93	86	175	73	66	62	150	58	1	1.02253	Trmt10a	protein_coding
ENSMUSG00000004151	717	154	339	105	61	113	315	138	1	0.62126	Etv1	protein_coding
ENSMUSG00000004187	59	122	152	154	50	78	119	35	1	0.688903	Kifc2	protein_coding
ENSMUSG00000004207	62299	51077	57285	55094	44151	63291	47016	57124	1	1.22372	Psap	protein_coding
ENSMUSG00000004221	1448	1283	1825	1183	899	1469	1322	898	1	1.03518	Ikbkg	protein_coding
ENSMUSG00000004231	0	1	0	0	0	0	0	0	1	0.79055	Pax2	protein_coding
ENSMUSG00000004233	362	383	471	355	257	386	295	234	1	0.964796	Wars2	protein_coding
ENSMUSG00000004263	101	62	106	53	25	68	92	39	1	0.881531	Atn1	protein_coding
ENSMUSG00000004264	5983	5959	6435	6171	4463	5754	5592	6193	1	1.15761	Phb2	protein_coding
ENSMUSG00000004266	420	107	514	150	97	223	784	218	1	1.42328	Ptpn6	protein_coding
ENSMUSG00000004267	70	15	104	8	5	8	92	7	1	0.712861	Eno2	protein_coding
ENSMUSG00000004268	1971	1534	2236	1665	1177	1559	1913	1541	1	1.08636	Emg1	protein_coding
ENSMUSG00000004270	3015	2185	3050	2249	1962	2825	1913	2180	1	1.12761	Lpcat3	protein_coding
ENSMUSG00000004285	2267	1690	2814	2067	1385	1754	2530	1613	1	1.06314	Atp6v1f	protein_coding
ENSMUSG00000004296	0	0	0	0	0	0	1	0	1	1	Il12b	protein_coding
ENSMUSG00000004317	247	52	311	109	55	55	188	20	1	0.573501	Clcn5	protein_coding
ENSMUSG00000004319	1561	1052	1755	812	1021	1403	1288	895	1	1.19318	Clcn3	protein_coding
ENSMUSG00000004328	127	161	174	51	27	42	161	87	1	0.763614	Hif3a	protein_coding
ENSMUSG00000004347	1682	869	1604	1115	864	1077	958	1001	1	1.0018	Pde1c	protein_coding
ENSMUSG00000004356	743	401	964	313	285	501	518	410	1	0.968676	Utp20	protein_coding
ENSMUSG00000004359	18	1	11	0	1	0	1	1	1	0.154273	Spic	protein_coding
ENSMUSG00000004360	16	4	13	1	16	3	9	1	1	1.29801	9330159F19Rik	protein_coding
ENSMUSG00000004364	6501	5240	6016	4815	3911	5481	4331	4657	1	1.06883	Cul3	protein_coding
ENSMUSG00000004371	2	0	1	2	1	1	0	0	1	0.54211	Il11	protein_coding
ENSMUSG00000004383	2642	2615	2533	2468	2299	3148	2316	2391	1	1.27675	Large1	protein_coding
ENSMUSG00000004393	1102	971	1542	1083	861	937	1093	1020	1	1.10316	Ddx56	protein_coding
ENSMUSG00000004394	3358	2761	3917	3125	2508	3065	3083	2808	1	1.14268	Tmed4	protein_coding
ENSMUSG00000004415	0	0	1	11	0	0	1	0	1	0.11273	Col26a1	protein_coding
ENSMUSG00000004446	122	57	171	33	46	65	149	39	1	1.03371	Bid	protein_coding
ENSMUSG00000004451	1376	839	2102	881	491	560	1342	538	1	0.735256	Ralb	protein_coding
ENSMUSG00000004455	3785	2715	4143	2834	2082	2205	3302	2473	1	0.979327	Ppp1cc	protein_coding
ENSMUSG00000004455	3785	2715	4143	2834	2082	2205	3302	2473	1	0.979327	Ppp1cc	protein_coding
ENSMUSG00000004460	2808	1645	2787	1550	1358	1722	2480	1565	1	1.06625	Dnajb11	protein_coding
ENSMUSG00000004473	15	5	22	21	9	19	34	6	1	1.3181	Clec11a	protein_coding
ENSMUSG00000004500	215	80	273	84	112	145	187	87	1	1.12144	Zfp324	protein_coding
ENSMUSG00000004530	2308	721	2683	660	517	713	1494	554	1	0.69573	Coro1c	protein_coding
ENSMUSG00000004535	6292	4700	7484	5015	3659	5013	4767	3609	1	0.955526	Tax1bp1	protein_coding
ENSMUSG00000004558	42382	55754	54772	62740	39444	53896	40869	45489	1	1.05969	Ndrg2	protein_coding
ENSMUSG00000004561	339	224	324	212	166	310	384	258	1	1.30669	Mettl17	protein_coding
ENSMUSG00000004562	577	351	744	290	167	327	551	235	1	0.841692	Arhgef40	protein_coding
ENSMUSG00000004565	323	240	506	158	129	232	428	187	1	1.03314	Pnpla6	protein_coding
ENSMUSG00000004567	1055	924	1359	960	790	1051	1215	871	1	1.18495	Mcoln1	protein_coding
ENSMUSG00000004568	930	658	1367	703	583	737	906	519	1	0.996067	Arhgef18	protein_coding
ENSMUSG00000004591	2429	1521	2364	1424	1355	1675	1720	1392	1	1.05952	Pkn2	protein_coding
ENSMUSG00000004609	336	231	474	123	98	70	320	64	1	0.603989	Cd33	protein_coding
ENSMUSG00000004610	2762	2692	2770	2984	2559	3040	2428	3570	1	1.35337	Etfb	protein_coding
ENSMUSG00000004612	7	1	5	0	0	1	8	0	1	0.832405	Nkg7	protein_coding
ENSMUSG00000004626	252	115	529	162	37	65	500	79	1	0.785543	Stxbp2	protein_coding
ENSMUSG00000004631	572	221	742	224	213	180	687	182	1	0.94154	Sgce	protein_coding
ENSMUSG00000004633	144	28	190	24	33	53	117	26	1	0.813914	Chn2	protein_coding
ENSMUSG00000004637	250	177	310	181	138	194	235	165	1	1.04763	Wwox	protein_coding
ENSMUSG00000004642	359	249	514	290	200	257	263	141	1	0.809155	Slbp	protein_coding
ENSMUSG00000004651	5	0	1	0	0	0	3	0	1	0.592898	Tyr	protein_coding
ENSMUSG00000004655	26158	12566	26281	12260	10773	11058	15805	11035	1	0.857489	Aqp1	protein_coding
ENSMUSG00000004661	111	107	153	123	80	95	124	70	1	0.956256	Arid3b	protein_coding
ENSMUSG00000004665	1227	584	1892	561	400	840	1920	650	1	1.15901	Cnn2	protein_coding
ENSMUSG00000004667	2035	1798	2786	2363	1571	2054	2266	1903	1	1.12441	Polr2e	protein_coding
ENSMUSG00000004668	14	6	33	2	1	1	34	0	1	0.787684	Abca13	protein_coding
ENSMUSG00000004677	697	474	1291	474	243	371	947	222	1	0.769084	Myo9b	protein_coding
ENSMUSG00000004707	63	9	108	17	8	7	141	14	1	1.08215	Ly9	protein_coding
ENSMUSG00000004709	40	13	60	3	2	0	68	5	1	0.78419	Cd244a	protein_coding
ENSMUSG00000004730	1551	269	971	237	403	669	3088	658	1	2.01212	Adgre1	protein_coding
ENSMUSG00000004768	427	243	485	208	162	237	235	137	1	0.758861	Rab23	protein_coding
ENSMUSG00000004771	2895	1856	3770	1814	1377	1897	2283	1449	1	0.903394	Rab11a	protein_coding
ENSMUSG00000004788	1258	959	1543	1256	824	1170	1204	926	1	1.06706	Eif2b2	protein_coding
ENSMUSG00000004789	19149	20801	21389	21445	18411	25948	15593	20179	1	1.25733	Dlst	protein_coding
ENSMUSG00000004798	4424	4009	4292	3164	3722	5198	3451	3585	1	1.32034	Ulk2	protein_coding
ENSMUSG00000004815	117	197	314	154	59	74	218	55	1	0.630995	Dgkq	protein_coding
ENSMUSG00000004837	225	177	447	168	102	177	298	145	1	0.930994	Grap	protein_coding
ENSMUSG00000004843	1754	1439	2165	1470	1151	1575	1429	1259	1	1.04601	Chmp2b	protein_coding
ENSMUSG00000004846	2258	854	2060	915	629	1011	1882	873	1	0.944378	Plod3	protein_coding
ENSMUSG00000004849	1227	959	1486	951	813	962	1211	815	1	1.07659	Ap1s1	protein_coding
ENSMUSG00000004864	23	2	30	3	4	12	50	0	1	1.43707	Mapk13	protein_coding
ENSMUSG00000004865	938	934	1284	799	619	823	1095	639	1	1.02989	Srpk1	protein_coding
ENSMUSG00000004880	1366	745	1405	706	436	684	1045	611	1	0.859378	Lbr	protein_coding
ENSMUSG00000004885	0	0	0	1	0	0	0	0	1	0.79055	Crabp2	protein_coding
ENSMUSG00000004891	309	199	314	90	78	315	195	130	1	1.03069	Nes	protein_coding
ENSMUSG00000004892	3	0	0	0	0	1	0	0	1	0.579005	Bcan	protein_coding
ENSMUSG00000004894	0	2	0	0	0	0	0	0	1	0.411859	Hapln2	protein_coding
ENSMUSG00000004895	1672	1195	1622	1280	960	1390	1403	983	1	1.06137	Prcc	protein_coding
ENSMUSG00000004896	101	119	231	109	36	75	160	40	1	0.681609	Rrnad1	protein_coding
ENSMUSG00000004897	5303	3745	5139	4156	3042	3605	4298	3508	1	1.02841	Hdgf	protein_coding
ENSMUSG00000004902	0	2	1	12	3	6	0	1	1	0.768691	Slc25a18	protein_coding
ENSMUSG00000004931	1647	1546	1874	1891	1206	1593	1773	1751	1	1.16487	Apba3	protein_coding
ENSMUSG00000004933	1	6	8	4	2	1	14	0	1	0.990604	Matk	protein_coding
ENSMUSG00000004934	546	661	841	753	469	573	782	458	1	1.02306	Pias4	protein_coding
ENSMUSG00000004936	2547	1660	2748	1768	1458	2171	2072	1582	1	1.10132	Map2k1	protein_coding
ENSMUSG00000004937	4190	3622	4744	4351	3155	3649	3943	3809	1	1.12081	Sgta	protein_coding
ENSMUSG00000004939	45	6	42	19	24	30	27	17	1	1.23077	Nmrk2	protein_coding
ENSMUSG00000004945	2845	2649	3605	3169	2647	2893	2948	2828	1	1.2078	Tmem242	protein_coding
ENSMUSG00000004947	572	425	586	401	271	363	577	349	1	1.00598	Dtx2	protein_coding
ENSMUSG00000004952	46	46	69	26	18	40	103	50	1	1.41088	Rasa4	protein_coding
ENSMUSG00000004961	21	0	0	0	0	0	1	0	1	0.083721	Syt5	protein_coding
ENSMUSG00000004980	10267	9463	11785	9654	6128	9793	9742	6975	1	1.00947	Hnrnpa2b1	protein_coding
ENSMUSG00000004994	250	294	333	248	113	168	251	172	1	0.786476	Ccdc130	protein_coding
ENSMUSG00000004996	347	311	598	433	240	294	410	245	1	0.910157	Mri1	protein_coding
ENSMUSG00000005034	2511	1435	2434	1458	1287	1888	1721	1507	1	1.09279	Prkacb	protein_coding
ENSMUSG00000005043	550	263	726	239	254	330	436	295	1	1.0184	Sgsh	protein_coding
ENSMUSG00000005054	728	316	1031	407	313	356	801	414	1	1.01879	Cstb	protein_coding
ENSMUSG00000005057	86	38	170	24	20	16	120	1	1	0.618216	Sh2b2	protein_coding
ENSMUSG00000005069	1279	877	1507	1156	616	946	1164	722	1	0.919241	Pex5	protein_coding
ENSMUSG00000005078	1032	691	1318	558	722	835	868	586	1	1.13707	Jkamp	protein_coding
ENSMUSG00000005087	1586	284	2088	288	220	375	1404	178	1	0.670925	Cd44	protein_coding
ENSMUSG00000005089	28	23	43	24	18	16	21	12	1	0.755082	Slc1a2	protein_coding
ENSMUSG00000005102	263	264	465	250	113	160	323	130	1	0.737083	Eif2ak4	protein_coding
ENSMUSG00000005103	3247	2158	4660	2084	1556	2652	3379	1761	1	1.01011	Wdr1	protein_coding
ENSMUSG00000005107	36	18	75	9	21	15	50	16	1	1.03002	Slc2a9	protein_coding
ENSMUSG00000005124	160	27	130	14	5	11	87	21	1	0.480505	Ccn4	protein_coding
ENSMUSG00000005125	2384	1680	2576	1564	733	1030	2867	1249	1	0.888719	Ndrg1	protein_coding
ENSMUSG00000005131	0	7	8	4	3	1	15	4	1	1.41229	4930550C14Rik	protein_coding
ENSMUSG00000005142	2528	1458	3363	1630	1352	1665	2641	1477	1	1.05497	Man2b1	protein_coding
ENSMUSG00000005148	17	2	44	10	9	7	46	7	1	1.26078	Klf5	protein_coding
ENSMUSG00000005150	889	954	1073	1095	756	1034	765	720	1	1.04871	Wdr83	protein_coding
ENSMUSG00000005161	13716	10735	13437	12602	10779	13496	11935	12561	1	1.26432	Prdx2	protein_coding
ENSMUSG00000005198	4090	2375	4242	2842	2041	2777	1753	1761	1	0.834109	Polr2a	protein_coding
ENSMUSG00000005204	1396	1304	2092	1725	894	988	1653	1065	1	0.901004	Senp3	protein_coding
ENSMUSG00000005220	13179	6682	9734	5953	3468	6128	7085	7168	1	0.889193	Corin	protein_coding
ENSMUSG00000005225	544	402	581	392	322	330	406	285	1	0.922348	Plekha8	protein_coding
ENSMUSG00000005233	39	48	49	37	44	47	52	23	1	1.22367	Spc25	protein_coding
ENSMUSG00000005237	5	5	4	3	0	6	5	1	1	0.824747	Dnah2	protein_coding
ENSMUSG00000005251	22	28	57	27	13	13	36	24	1	0.837636	Ripk4	protein_coding
ENSMUSG00000005262	1658	1507	2280	1570	1313	1571	1469	1346	1	1.07684	Ufd1	protein_coding
ENSMUSG00000005267	94	55	135	42	27	41	60	51	1	0.74945	Zfp287	protein_coding
ENSMUSG00000005268	226	319	307	241	134	256	225	164	1	0.890533	Prlr	protein_coding
ENSMUSG00000005299	4196	4201	4836	4057	3404	5190	3545	3875	1	1.20511	Letm1	protein_coding
ENSMUSG00000005312	2907	1687	2647	1734	1421	2010	2106	1615	1	1.05178	Ubqln1	protein_coding
ENSMUSG00000005320	7	0	3	1	0	0	8	1	1	0.984823	Fgfr4	protein_coding
ENSMUSG00000005338	136	37	186	21	46	38	167	30	1	0.997551	Cadm3	protein_coding
ENSMUSG00000005339	13	6	44	25	6	5	49	1	1	0.810445	Fcer1a	protein_coding
ENSMUSG00000005354	10776	10084	12471	12301	10764	11981	10640	11824	1	1.29665	Txn2	protein_coding
ENSMUSG00000005357	1	1	0	0	0	0	0	0	1	0.458584	Slc1a6	protein_coding
ENSMUSG00000005360	74	11	214	26	4	16	388	11	1	1.57616	Slc1a3	protein_coding
ENSMUSG00000005362	1600	1634	2015	1774	1129	1427	1471	1557	1	1.03155	Crbn	protein_coding
ENSMUSG00000005364	0	0	2	0	0	0	7	0	1	3.92814	Il5ra	protein_coding
ENSMUSG00000005370	1052	560	827	500	458	621	558	644	1	1.05062	Msh6	protein_coding
ENSMUSG00000005371	1493	1183	1757	973	770	1116	1212	789	1	0.939996	Fbxo11	protein_coding
ENSMUSG00000005373	282	379	501	392	266	512	412	280	1	1.19481	Mlxipl	protein_coding
ENSMUSG00000005374	793	552	830	441	483	680	627	540	1	1.18875	Tbl2	protein_coding
ENSMUSG00000005378	621	491	722	559	345	468	607	449	1	1.0073	Bud23	protein_coding
ENSMUSG00000005397	4585	1877	4046	1635	1273	2189	2462	1570	1	0.829838	Nid1	protein_coding
ENSMUSG00000005410	102	68	186	24	29	24	127	67	1	0.880118	Mcm5	protein_coding
ENSMUSG00000005417	6604	4617	8272	4451	2931	4302	6519	3363	1	0.923627	Mprip	protein_coding
ENSMUSG00000005442	2810	1588	2968	1839	943	1228	2281	1250	1	0.799705	Cic	protein_coding
ENSMUSG00000005447	79	22	99	67	25	36	87	28	1	0.84064	Pafah1b3	protein_coding
ENSMUSG00000005465	388	41	294	17	16	45	272	54	1	0.675229	Il27ra	protein_coding
ENSMUSG00000005469	6720	6582	7477	6997	5954	7650	5977	6013	1	1.19658	Prkaca	protein_coding
ENSMUSG00000005470	63	58	112	41	44	58	65	25	1	0.92897	Asf1b	protein_coding
ENSMUSG00000005481	779	316	1066	421	198	372	599	254	1	0.727917	Ddx39a	protein_coding
ENSMUSG00000005483	971	508	1235	648	475	613	784	445	1	0.919974	Dnajb1	protein_coding
ENSMUSG00000005493	0	0	1	0	0	0	0	0	1	0.79055	Msh4	protein_coding
ENSMUSG00000005501	456	683	954	759	286	549	668	245	1	0.74678	Usp40	protein_coding
ENSMUSG00000005505	697	685	989	694	562	798	674	585	1	1.11913	Kbtbd4	protein_coding
ENSMUSG00000005506	4080	2467	4372	2568	2206	2887	2389	1997	1	0.948222	Celf1	protein_coding
ENSMUSG00000005510	15312	15189	16096	17526	16026	18390	13442	17902	1	1.3411	Ndufs3	protein_coding
ENSMUSG00000005534	5105	4882	5150	3383	2291	3739	3988	3375	1	0.927571	Insr	protein_coding
ENSMUSG00000005540	2	0	0	0	0	0	13	0	1	6.51457	Fcer2a	protein_coding
ENSMUSG00000005547	0	4	0	0	0	0	3	0	1	0.63998	Cyp2a5	protein_coding
ENSMUSG00000005553	0	1	3	0	0	0	0	0	1	0.274156	Atp4a	protein_coding
ENSMUSG00000005566	3478	2102	3726	1902	1673	2540	2734	2187	1	1.08749	Trim28	protein_coding
ENSMUSG00000005575	5355	4644	5370	5031	4331	5176	4564	5217	1	1.23852	Ube2m	protein_coding
ENSMUSG00000005580	741	1035	980	924	656	1141	727	993	1	1.22275	Adcy9	protein_coding
ENSMUSG00000005583	1531	1006	1371	834	807	1349	1191	1035	1	1.21678	Mef2c	protein_coding
ENSMUSG00000005609	1771	832	1423	987	880	1142	740	767	1	0.959997	Ctr9	protein_coding
ENSMUSG00000005610	50868	35999	49708	36102	32961	41581	34130	31442	1	1.07836	Eif4g2	protein_coding
ENSMUSG00000005611	658	65	637	60	65	82	438	40	1	0.574163	Irag1	protein_coding
ENSMUSG00000005615	4471	2949	3946	2808	2646	3790	3425	3261	1	1.22259	Pcyt1a	protein_coding
ENSMUSG00000005621	951	876	1324	749	542	670	893	595	1	0.903485	Zfp592	protein_coding
ENSMUSG00000005625	5295	4777	5784	5097	3781	4621	4727	5314	1	1.14997	Psmd4	protein_coding
ENSMUSG00000005628	349	510	377	521	325	287	288	423	1	0.964375	Tmod4	protein_coding
ENSMUSG00000005640	2	0	1	0	0	0	1	0	1	0.610069	Insrr	protein_coding
ENSMUSG00000005656	1295	831	1380	752	722	874	1005	752	1	1.05097	Snx6	protein_coding
ENSMUSG00000005667	464	134	534	150	138	216	647	114	1	1.11592	Mthfd2	protein_coding
ENSMUSG00000005674	2514	2161	3011	2665	2429	2552	2679	2451	1	1.2815	Tomm40l	protein_coding
ENSMUSG00000005677	0	2	3	0	0	0	8	0	1	1.72277	Nr1i3	protein_coding
ENSMUSG00000005682	261	328	643	237	112	213	369	121	1	0.701851	Pan2	protein_coding
ENSMUSG00000005683	43525	47751	45050	48072	37116	57722	36898	42641	1	1.21004	Cs	protein_coding
ENSMUSG00000005687	1215	1083	1584	1213	859	1201	1021	989	1	1.04866	Bcas2	protein_coding
ENSMUSG00000005696	1	1	0	0	0	1	4	0	1	2.57652	Sh2d1a	protein_coding
ENSMUSG00000005698	1594	1177	1988	1105	911	1324	1328	854	1	0.992398	Ctcf	protein_coding
ENSMUSG00000005699	284	270	351	209	218	301	237	237	1	1.18164	Pard6a	protein_coding
ENSMUSG00000005705	2	0	2	1	1	0	0	2	1	0.961647	Agrp	protein_coding
ENSMUSG00000005716	167	0	57	13	0	0	61	0	1	0.291099	Pvalb	protein_coding
ENSMUSG00000005718	47	63	100	38	22	37	96	71	1	1.17238	Tfap4	protein_coding
ENSMUSG00000005732	496	177	694	257	165	217	401	179	1	0.799764	Ranbp1	protein_coding
ENSMUSG00000005763	4	1	18	8	1	0	17	1	1	0.729985	Cd247	protein_coding
ENSMUSG00000005779	6387	5207	7884	6118	4376	5313	5598	4766	1	1.02755	Psmb4	protein_coding
ENSMUSG00000005800	536	195	166	23	134	148	2070	87	1	2.95055	Mmp8	protein_coding
ENSMUSG00000005803	2631	1964	2830	1871	1456	2052	2273	1976	1	1.09493	Sqor	protein_coding
ENSMUSG00000005804	1144	1149	1206	1122	891	1042	862	803	1	1.01019	Bloc1s6	protein_coding
ENSMUSG00000005813	2076	1503	2319	1660	1329	1998	1542	1442	1	1.10445	Metap1	protein_coding
ENSMUSG00000005823	1915	1506	2121	1620	1241	1346	2202	1517	1	1.13476	Gpr108	protein_coding
ENSMUSG00000005824	15	3	11	1	0	7	27	9	1	1.82535	Tnfsf14	protein_coding
ENSMUSG00000005836	3192	1707	3197	1884	1552	2047	2609	1845	1	1.0707	Gata6	protein_coding
ENSMUSG00000005846	2509	2113	2829	2185	1521	2058	2051	1716	1	0.991671	Rsl1d1	protein_coding
ENSMUSG00000005864	0	0	0	0	1	0	0	0	1	1	Cnga2	protein_coding
ENSMUSG00000005871	1831	1353	2238	1268	1119	1403	1398	820	1	0.937826	Apc	protein_coding
ENSMUSG00000005873	14443	11256	12911	12432	11593	13795	9893	12976	1	1.25275	Reep5	protein_coding
ENSMUSG00000005881	2167	1480	2565	1610	1315	1580	2256	1538	1	1.122	Ergic3	protein_coding
ENSMUSG00000005882	4942	5035	5137	5657	5494	7074	4317	5009	1	1.36713	Uqcc1	protein_coding
ENSMUSG00000005886	2769	2077	2121	1667	1237	1975	1695	1814	1	1.01368	Ncoa2	protein_coding
ENSMUSG00000005892	0	0	0	7	0	0	0	0	1	0.113467	Trh	protein_coding
ENSMUSG00000005893	1471	1237	2096	1114	896	937	1319	690	1	0.854203	Nr2c2	protein_coding
ENSMUSG00000005897	282	219	359	205	185	259	265	228	1	1.1665	Nr2c1	protein_coding
ENSMUSG00000005899	614	577	878	561	402	551	570	339	1	0.91897	Smpd4	protein_coding
ENSMUSG00000005907	361	321	398	239	227	362	326	252	1	1.15105	Pex1	protein_coding
ENSMUSG00000005917	1	1	1	0	1	0	0	0	1	0.548193	Otx1	protein_coding
ENSMUSG00000005936	2020	1406	2395	1391	857	1233	1735	960	1	0.859016	Kctd20	protein_coding
ENSMUSG00000005947	4	6	0	4	2	0	2	4	1	0.705281	Itgae	protein_coding
ENSMUSG00000005949	440	290	517	275	216	329	408	260	1	1.04563	Ctns	protein_coding
ENSMUSG00000005950	421	380	355	391	170	337	557	282	1	1.04528	P2rx5	protein_coding
ENSMUSG00000005951	108	34	109	23	21	20	67	25	1	0.65341	Shpk	protein_coding
ENSMUSG00000005958	188	113	141	113	107	119	159	78	1	1.07512	Ephb3	protein_coding
ENSMUSG00000005968	258	54	318	45	40	64	300	98	1	0.993822	Tuft1	protein_coding
ENSMUSG00000005973	1538	531	1668	612	421	680	1218	524	1	0.868457	Rcn1	protein_coding
ENSMUSG00000005980	0	14	0	1	0	0	0	0	1	0.0521383	Dnase1	protein_coding
ENSMUSG00000005981	4640	6067	6663	6393	3588	5331	5778	3902	1	0.975518	Trap1	protein_coding
ENSMUSG00000005982	1376	1068	1779	1085	788	1100	1374	770	1	0.984942	Naa60	protein_coding
ENSMUSG00000005983	69	90	128	156	69	91	118	40	1	0.873367	1700037C18Rik	protein_coding
ENSMUSG00000005983	69	90	128	156	69	91	118	40	1	0.873367	1700037C18Rik	protein_coding
ENSMUSG00000005986	19	9	21	5	1	6	41	1	1	1.03791	Ankrd13d	protein_coding
ENSMUSG00000005994	14	0	24	1	0	0	31	0	1	0.976223	Tyrp1	protein_coding
ENSMUSG00000006005	4219	3978	5522	3679	2678	4445	3440	2665	1	0.988642	Tpr	protein_coding
ENSMUSG00000006010	1264	1119	1540	986	681	959	1234	928	1	1.0021	Odr4	protein_coding
ENSMUSG00000006019	442	366	427	271	226	430	327	334	1	1.14133	Dhx34	protein_coding
ENSMUSG00000006021	521	452	650	476	360	535	494	505	1	1.1838	Kptn	protein_coding
ENSMUSG00000006024	3862	3284	4784	3718	2565	3595	3492	3109	1	1.06368	Napa	protein_coding
ENSMUSG00000006050	2529	2566	3035	2463	1587	2378	2231	2110	1	1.01023	Sra1	protein_coding
ENSMUSG00000006056	0	0	0	0	0	0	0	1	1	1	Calcoco2	protein_coding
ENSMUSG00000006058	1153	761	1222	781	682	928	877	715	1	1.08483	Snf8	protein_coding
ENSMUSG00000006095	1619	1130	1612	1402	1045	1300	1263	1332	1	1.13028	Tbcb	protein_coding
ENSMUSG00000006127	1524	1585	2132	1508	1025	1460	1510	1071	1	0.966559	Inpp5k	protein_coding
ENSMUSG00000006134	2254	1421	1990	1183	1081	1620	1275	1138	1	0.995485	Crkl	protein_coding
ENSMUSG00000006143	0	0	0	0	0	0	1	0	1	1	Upk3bl	protein_coding
ENSMUSG00000006154	257	131	175	105	31	118	142	73	1	0.682166	Eps8l1	protein_coding
ENSMUSG00000006169	3200	2222	3381	2131	1513	1916	2306	1756	1	0.901852	Clint1	protein_coding
ENSMUSG00000006179	18	9	11	4	5	6	26	7	1	1.29375	Prss16	protein_coding
ENSMUSG00000006191	341	329	529	309	278	347	474	262	1	1.16923	Cdkal1	protein_coding
ENSMUSG00000006205	4059	2048	3362	2287	2071	3276	3234	2751	1	1.27611	Htra1	protein_coding
ENSMUSG00000006216	12	34	32	41	31	21	24	28	1	1.11957	Clcnkb	protein_coding
ENSMUSG00000006218	19	19	27	15	20	15	17	9	1	1.01771	Fam131c	protein_coding
ENSMUSG00000006219	1356	1452	2473	2230	962	1612	1831	1590	1	1.01695	Fblim1	protein_coding
ENSMUSG00000006221	66084	121381	106665	149342	105349	159833	79364	92376	1	1.23301	Hspb7	protein_coding
ENSMUSG00000006235	77	38	51	41	52	51	64	33	1	1.26663	Epor	protein_coding
ENSMUSG00000006241	50	83	75	98	52	75	89	85	1	1.21557	Ccdc159	protein_coding
ENSMUSG00000006262	1292	1036	1532	1006	748	825	690	330	1	0.704844	Mob1b	protein_coding
ENSMUSG00000006273	5408	4566	5311	3793	3196	4531	3429	3154	1	0.984035	Atp6v1b2	protein_coding
ENSMUSG00000006276	1223	1152	1575	1160	810	1115	1272	1061	1	1.07868	Eps15l1	protein_coding
ENSMUSG00000006281	450	352	492	285	300	352	426	375	1	1.21938	Tep1	protein_coding
ENSMUSG00000006288	327	309	646	325	225	297	492	174	1	0.949325	Ttc5	protein_coding
ENSMUSG00000006289	1570	1624	1824	1682	1378	1776	1726	1754	1	1.27721	Osgep	protein_coding
ENSMUSG00000006299	4137	3332	4796	3814	2382	3584	3643	2940	1	1.00925	Aamp	protein_coding
ENSMUSG00000006304	5509	3467	6740	3798	2948	3506	5239	2999	1	0.990642	Arpc2	protein_coding
ENSMUSG00000006307	815	823	1576	779	463	583	951	472	1	0.802335	Kmt2b	protein_coding
ENSMUSG00000006310	0	0	8	0	0	0	0	0	1	0.158837	Zbtb32	protein_coding
ENSMUSG00000006313	3	3	10	6	6	1	13	9	1	1.75674	Upk1a	protein_coding
ENSMUSG00000006315	3144	2765	3341	3112	2825	3166	2499	3001	1	1.22815	Tmem147	protein_coding
ENSMUSG00000006333	23143	12557	25381	14873	11601	13792	20886	14279	1	1.05786	Rps9	protein_coding
ENSMUSG00000006335	309	297	405	336	187	232	320	219	1	0.90809	Tfpt	protein_coding
ENSMUSG00000006342	158	37	189	37	9	34	187	38	1	0.799792	Susd2	protein_coding
ENSMUSG00000006344	252	69	124	84	66	88	364	152	1	1.58445	Ggt5	protein_coding
ENSMUSG00000006345	11	27	9	0	1	2	21	2	1	0.571436	Ggt1	protein_coding
ENSMUSG00000006356	29119	25824	35385	33544	21601	31211	24877	23986	1	1.06354	Crip2	protein_coding
ENSMUSG00000006360	1708	375	3599	426	545	768	2553	453	1	0.966884	Crip1	protein_coding
ENSMUSG00000006362	978	296	1052	157	157	332	750	198	1	0.764266	Cbfa2t3	protein_coding
ENSMUSG00000006369	8605	1333	7310	1838	1514	2468	5339	2203	1	0.822393	Fbln1	protein_coding
ENSMUSG00000006373	2012	664	2331	740	531	681	1768	510	1	0.798124	Pgrmc1	protein_coding
ENSMUSG00000006378	115	154	149	142	69	116	112	81	1	0.841985	Gcat	protein_coding
ENSMUSG00000006386	4663	909	3791	484	590	1218	2622	832	1	0.718974	Tek	protein_coding
ENSMUSG00000006389	27	22	53	11	4	27	98	10	1	1.45774	Mpl	protein_coding
ENSMUSG00000006390	1390	543	1796	669	445	612	1191	537	1	0.846251	Elovl1	protein_coding
ENSMUSG00000006392	735	565	1007	755	381	545	717	342	1	0.826215	Med8	protein_coding
ENSMUSG00000006395	56	46	139	46	38	14	140	18	1	0.920048	Hyi	polymorphic_pseudogene
ENSMUSG00000006398	143	27	127	32	53	23	68	21	1	0.717553	Cdc20	protein_coding
ENSMUSG00000006411	13	5	19	10	1	1	19	0	1	0.507727	Nectin4	protein_coding
ENSMUSG00000006412	1297	1221	1677	1318	947	1299	1119	1068	1	1.05121	Pfdn2	protein_coding
ENSMUSG00000006418	3786	3792	4378	3759	2306	3174	4562	3693	1	1.10641	Rnf114	protein_coding
ENSMUSG00000006423	777	653	940	563	396	501	900	393	1	0.945132	C330007P06Rik	protein_coding
ENSMUSG00000006435	101	79	79	68	63	45	58	54	1	0.890453	Neurl1a	protein_coding
ENSMUSG00000006442	951	411	1359	552	327	407	1172	406	1	0.916852	Srm	protein_coding
ENSMUSG00000006445	396	162	611	144	47	148	394	74	1	0.63851	Epha2	protein_coding
ENSMUSG00000006462	68	117	135	198	68	65	69	46	1	0.596246	A530013C23Rik	lncRNA
ENSMUSG00000006463	320	200	320	179	162	183	286	144	1	0.992272	Zdhhc24	protein_coding
ENSMUSG00000006464	228	155	323	173	107	153	163	78	1	0.751015	Bbs1	protein_coding
ENSMUSG00000006469	0	2	0	0	0	0	0	0	1	0.411859	Slc34a3	protein_coding
ENSMUSG00000006471	116	125	179	79	46	74	107	74	1	0.781768	Ndor1	protein_coding
ENSMUSG00000006476	529	329	1082	395	197	218	690	162	1	0.697034	Nsmf	protein_coding
ENSMUSG00000006494	8418	9734	8804	10117	6921	8689	6826	6874	1	1.00771	Pdk1	protein_coding
ENSMUSG00000006498	2980	866	3611	990	705	983	2162	570	1	0.697444	Ptbp1	protein_coding
ENSMUSG00000006517	239	194	308	162	168	255	211	182	1	1.20274	Mvd	protein_coding
ENSMUSG00000006519	1353	657	1406	835	569	627	1682	822	1	1.11944	Cyba	protein_coding
ENSMUSG00000006522	1053	77	896	127	24	19	331	30	1	0.234024	Itih3	protein_coding
ENSMUSG00000006526	721	442	912	476	325	425	630	298	1	0.861031	Stimate	protein_coding
ENSMUSG00000006527	622	531	667	487	382	446	380	285	1	0.850673	Sfmbt1	protein_coding
ENSMUSG00000006529	4	0	0	0	1	0	5	0	1	1.83044	Itih1	protein_coding
ENSMUSG00000006538	1	1	1	2	0	6	1	0	1	1.60813	Ihh	protein_coding
ENSMUSG00000006542	16	20	20	29	2	10	11	8	1	0.43689	Prkag3	protein_coding
ENSMUSG00000006567	1	1	5	2	1	0	0	3	1	0.696357	Atp7b	protein_coding
ENSMUSG00000006574	310	134	169	73	140	124	1209	55	1	2.51868	Slc4a1	protein_coding
ENSMUSG00000006575	17	0	25	10	0	1	25	2	1	0.638666	Rundc3a	protein_coding
ENSMUSG00000006576	7340	7858	8235	8188	6333	8382	6284	9545	1	1.2619	Slc4a3	protein_coding
ENSMUSG00000006585	144	66	124	68	30	53	85	42	1	0.675628	Cdt1	protein_coding
ENSMUSG00000006586	55	9	41	18	17	11	70	19	1	1.22876	Runx1t1	protein_coding
ENSMUSG00000006589	918	506	1171	608	425	403	940	390	1	0.879613	Aprt	protein_coding
ENSMUSG00000006599	875	616	1029	532	442	682	895	495	1	1.0704	Gtf2h1	protein_coding
ENSMUSG00000006611	2270	2844	2892	3128	1595	1891	1599	1762	1	0.78942	Hfe	protein_coding
ENSMUSG00000006641	462	299	362	281	304	398	320	328	1	1.275	Slc5a6	protein_coding
ENSMUSG00000006642	255	202	205	68	122	222	188	218	1	1.36868	Tcf23	protein_coding
ENSMUSG00000006649	0	0	0	0	1	0	0	0	1	1	Nphs1	protein_coding
ENSMUSG00000006651	688	137	964	131	170	179	748	149	1	0.875803	Aplp1	protein_coding
ENSMUSG00000006673	1553	1065	1892	1092	776	1085	1253	724	1	0.898054	Qrich1	protein_coding
ENSMUSG00000006675	577	449	800	539	318	542	623	570	1	1.13535	P4htm	protein_coding
ENSMUSG00000006676	4297	4034	4611	4323	3326	5037	3851	3522	1	1.17179	Usp19	protein_coding
ENSMUSG00000006678	182	76	155	87	74	107	80	107	1	1.01471	Pola1	protein_coding
ENSMUSG00000006699	8854	4467	9169	4584	3907	5137	6802	4088	1	0.981428	Cdc42	protein_coding
ENSMUSG00000006705	797	607	859	441	397	649	593	422	1	1.00115	Pknox1	protein_coding
ENSMUSG00000006711	4	0	3	0	0	1	0	0	1	0.267773	D130043K22Rik	protein_coding
ENSMUSG00000006715	797	1008	957	1307	898	1158	813	1168	1	1.26765	Gmnn	protein_coding
ENSMUSG00000006717	8011	9045	9093	10523	9174	11171	8048	12019	1	1.43109	Acot13	protein_coding
ENSMUSG00000006720	28	20	24	31	9	18	10	11	1	0.595431	Zfp184	protein_coding
ENSMUSG00000006724	7	1	7	3	4	0	3	0	1	0.562784	Cyp27b1	protein_coding
ENSMUSG00000006728	1798	954	2348	1093	703	1042	2000	856	1	0.964225	Cdk4	protein_coding
ENSMUSG00000006731	178	70	290	68	37	26	218	25	1	0.635371	B4galnt1	protein_coding
ENSMUSG00000006732	417	305	713	449	172	245	535	257	1	0.815563	Mettl1	protein_coding
ENSMUSG00000006736	3361	2207	3650	2124	2035	2541	2930	2129	1	1.12721	Tspan31	protein_coding
ENSMUSG00000006740	6687	4581	6878	4533	4288	5974	4729	3804	1	1.10021	Kif5b	protein_coding
ENSMUSG00000006763	281	161	353	146	105	152	248	136	1	0.900217	Saal1	protein_coding
ENSMUSG00000006764	0	0	0	0	0	1	0	0	1	1	Tph2	protein_coding
ENSMUSG00000006777	3	0	3	0	1	0	3	0	1	0.925197	Krt23	protein_coding
ENSMUSG00000006782	444	186	502	124	142	237	509	209	1	1.15611	Cnp	protein_coding
ENSMUSG00000006784	16	27	16	5	13	21	24	11	1	1.3335	Odad4	protein_coding
ENSMUSG00000006800	3204	972	3627	1139	781	1075	2612	848	1	0.786812	Sulf2	protein_coding
ENSMUSG00000006818	22255	19563	25415	22308	17993	24559	19026	20432	1	1.19935	Sod2	protein_coding
ENSMUSG00000006850	156	170	280	181	77	110	315	158	1	1.03789	Tmco6	protein_coding
ENSMUSG00000006906	788	538	749	476	469	613	520	403	1	1.04281	Stambp	protein_coding
ENSMUSG00000006920	2876	2614	2650	2178	1289	2003	2358	2420	1	1.00241	Ezh1	protein_coding
ENSMUSG00000006930	127	39	279	67	32	42	146	40	1	0.681513	Hap1	protein_coding
ENSMUSG00000006931	2000	1621	2382	1615	1197	1402	2129	1434	1	1.04691	P3h4	protein_coding
ENSMUSG00000006932	17199	10059	17714	9877	8230	12675	12899	9518	1	1.04845	Ctnnb1	protein_coding
ENSMUSG00000006941	1614	1247	1852	1380	1191	1455	1508	1041	1	1.11429	Eif1b	protein_coding
ENSMUSG00000006958	97	33	155	59	59	68	244	54	1	1.58861	Chrd	protein_coding
ENSMUSG00000006998	12913	10837	13189	11299	8683	11947	9484	11734	1	1.14174	Psmd2	protein_coding
ENSMUSG00000007021	13	0	1	0	0	3	2	1	1	0.573086	Syngr3	protein_coding
ENSMUSG00000007029	1977	1347	2125	1470	888	1417	1769	1331	1	1.01222	Vars	protein_coding
ENSMUSG00000007030	436	423	422	592	382	531	389	418	1	1.16553	Vwa7	protein_coding
ENSMUSG00000007033	158	205	220	264	223	208	170	164	1	1.16697	Hspa1l	protein_coding
ENSMUSG00000007034	0	1	0	0	0	0	0	0	1	0.79055	Slc44a4	protein_coding
ENSMUSG00000007035	3	0	5	0	2	3	3	4	1	2.30236	Msh5	protein_coding
ENSMUSG00000007036	2551	2001	3769	2617	1753	2188	2970	2338	1	1.10882	Abhd16a	protein_coding
ENSMUSG00000007038	1132	897	1518	1157	964	1033	1335	945	1	1.18979	Neu1	protein_coding
ENSMUSG00000007039	653	238	772	170	145	298	555	190	1	0.859878	Ddah2	protein_coding
ENSMUSG00000007041	2765	792	4033	938	492	706	3018	597	1	0.728089	Clic1	protein_coding
ENSMUSG00000007050	325	177	412	225	161	224	345	131	1	0.981101	Lsm2	protein_coding
ENSMUSG00000007080	137	116	143	136	102	114	83	126	1	1.06374	Pole	protein_coding
ENSMUSG00000007097	31728	33823	34231	37024	23467	37127	27226	41812	1	1.22334	Atp1a2	protein_coding
ENSMUSG00000007107	9	0	2	1	1	5	4	0	1	1.07776	Atp1a4	protein_coding
ENSMUSG00000007207	22	3	83	30	2	6	36	2	1	0.41028	Stx1a	protein_coding
ENSMUSG00000007216	487	540	530	476	376	605	638	652	1	1.4188	Zfp775	protein_coding
ENSMUSG00000007338	1364	1418	1925	1214	1284	1772	1533	1177	1	1.27399	Mrpl49	protein_coding
ENSMUSG00000007379	80	19	60	10	11	10	59	22	1	0.798402	Dennd2c	protein_coding
ENSMUSG00000007411	2176	1467	2273	1642	1409	1675	1666	1174	1	1.03434	Mark3	protein_coding
ENSMUSG00000007415	3001	2805	3293	3048	2461	2741	2972	2721	1	1.16192	Gatad1	protein_coding
ENSMUSG00000007458	3945	2081	4294	2292	1659	2089	3269	1955	1	0.940234	M6pr	protein_coding
ENSMUSG00000007480	0	0	1	0	0	0	1	0	1	1.30339	Mc5r	protein_coding
ENSMUSG00000007564	8124	5730	9372	6787	5386	7340	5941	5282	1	1.05961	Ppp2r1a	protein_coding
ENSMUSG00000007570	393	281	569	451	256	270	421	242	1	0.909556	Fance	protein_coding
ENSMUSG00000007589	499	458	830	544	293	420	495	279	1	0.824578	Tinf2	protein_coding
ENSMUSG00000007591	2	1	3	4	0	2	4	0	1	0.672333	Tssk4	protein_coding
ENSMUSG00000007594	21	2	14	0	2	2	11	3	1	0.663739	Hapln4	protein_coding
ENSMUSG00000007603	405	423	681	550	275	373	620	433	1	1.04728	Dus3l	protein_coding
ENSMUSG00000007610	592	645	930	583	472	660	899	561	1	1.20696	Gtpbp3	protein_coding
ENSMUSG00000007613	1499	650	1636	712	608	631	879	591	1	0.827006	Tgfbr1	protein_coding
ENSMUSG00000007617	2636	1383	2081	1339	1515	1850	1622	1304	1	1.13674	Homer1	protein_coding
ENSMUSG00000007646	50	23	61	27	16	35	35	41	1	1.07441	Rad51c	protein_coding
ENSMUSG00000007653	0	0	0	0	0	0	1	0	1	1	Gabrb2	protein_coding
ENSMUSG00000007655	7172	2563	5908	1310	1890	4434	5857	3365	1	1.23373	Cav1	protein_coding
ENSMUSG00000007656	2342	1967	2594	2152	2051	2338	1953	2093	1	1.23462	Arpp19	protein_coding
ENSMUSG00000007659	4366	3015	3970	2355	1410	2261	4401	2405	1	0.9633	Bcl2l1	protein_coding
ENSMUSG00000007670	1050	945	1661	973	392	652	1225	417	1	0.720204	Khsrp	protein_coding
ENSMUSG00000007682	81	3	231	25	1	7	70	3	1	0.303844	Dio2	protein_coding
ENSMUSG00000007721	1646	1339	1894	1855	1237	1625	1475	1484	1	1.12461	Ccdc124	protein_coding
ENSMUSG00000007739	7463	5309	6883	5212	4292	6167	5937	5662	1	1.1626	Cct4	protein_coding
ENSMUSG00000007777	505	622	669	559	568	711	513	507	1	1.26921	0610009B22Rik	protein_coding
ENSMUSG00000007783	78	21	201	23	13	22	175	19	1	0.914221	Cpt1c	protein_coding
ENSMUSG00000007805	38	15	59	19	12	16	39	4	1	0.701926	Twist2	protein_coding
ENSMUSG00000007812	1059	1054	1720	1299	709	820	1042	741	1	0.837094	Zfp655	protein_coding
[truncated: 49,697 more rows]

## Sheet: 6h_kidney
gene	1Kidney_CLP6h	2Kidney_CLP6h	4Kidney_CLP6h	6Kidney_CLP6h	1Kidney_CLP6h+ERKi	2Kidney_CLP6h+ERKi	4Kidney_CLP6h+ERKi	6Kidney_CLP6h+ERKi	padj	FC	external_gene_name	gene_biotype
ENSMUSG00000026839	1378	3220	3314	3722	13347	5234	8305	8224	0.000407952	3.02983	Upp2	protein_coding
ENSMUSG00000005547	9482	6359	5383	7247	12416	28143	19007	28957	0.000716903	2.82887	Cyp2a5	protein_coding
ENSMUSG00000026621	210	496	251	510	1126	1119	973	764	0.000407952	2.70079	Mtarc1	protein_coding
ENSMUSG00000054191	72	130	121	120	155	553	237	274	0.0279061	2.60524	Klf1	protein_coding
ENSMUSG00000110755	166	197	163	203	377	662	477	362	0.000407952	2.45978	BC049987	lncRNA
ENSMUSG00000083621	47	64	56	87	123	138	150	100	0.0397231	1.99661	Gm14586	processed_pseudogene
ENSMUSG00000079494	1768	852	1165	1917	2744	2498	2856	3704	0.0381912	1.98102	Nat8f5	protein_coding
ENSMUSG00000062210	2709	3334	4034	5404	7220	6904	7066	7738	2.60641e-09	1.85276	Tnfaip8	protein_coding
ENSMUSG00000028957	431	421	390	542	712	1070	780	795	0.00296945	1.80082	Per3	protein_coding
ENSMUSG00000074207	25765	28956	20536	33571	36602	46873	57449	61254	0.0343872	1.78403	Adh1	protein_coding
ENSMUSG00000030004	6710	7440	6160	10097	9842	14832	15841	15077	0.00725	1.77958	Nat8	protein_coding
ENSMUSG00000081344	80	91	84	131	157	217	170	155	0.0302211	1.77265	Gm14303	processed_pseudogene
ENSMUSG00000037686	1025	1873	1483	2069	3466	2740	2846	2457	0.0256308	1.76296	Aspg	protein_coding
ENSMUSG00000030244	538	463	440	648	960	1087	889	778	0.0295442	1.71029	Gys2	protein_coding
ENSMUSG00000022389	6776	7022	8510	10992	12499	19166	12621	12432	0.00567085	1.65821	Tef	protein_coding
ENSMUSG00000086765	215	320	388	548	640	542	546	664	0.0246457	1.63047	Gm11827	lncRNA
ENSMUSG00000022546	1777	1458	1958	2800	2644	3772	3026	3490	0.0101398	1.58023	Gpt	protein_coding
ENSMUSG00000042118	3617	4472	5256	6435	6893	7507	6870	8451	0.000716903	1.46796	Bhmt2	protein_coding
ENSMUSG00000020774	4441	4628	4578	6720	6921	8038	7413	7138	0.0373165	1.41248	Aspa	protein_coding
ENSMUSG00000028849	1446	1625	1603	2757	1309	1357	1085	1566	0.0158221	0.705022	Map7d1	protein_coding
ENSMUSG00000046731	367	378	413	620	330	327	270	334	0.0351407	0.695103	Kctd11	protein_coding
ENSMUSG00000031503	9422	9116	9879	12652	7036	8066	6589	6285	0.0225381	0.657352	Col4a2	protein_coding
ENSMUSG00000019194	263	315	376	621	254	270	218	286	0.0351781	0.653275	Scn1b	protein_coding
ENSMUSG00000024812	2010	1713	2183	2746	1562	1492	1050	1676	0.0295442	0.641225	Tjp2	protein_coding
ENSMUSG00000032012	2398	2544	3303	4401	2401	1746	1748	2256	0.0185535	0.636433	Nectin1	protein_coding
ENSMUSG00000005397	1422	1479	1610	2119	1099	1258	858	1117	0.000530811	0.630737	Nid1	protein_coding
ENSMUSG00000058056	1656	1303	2098	2577	1114	1279	1125	1400	0.0160142	0.628529	Palld	protein_coding
ENSMUSG00000045658	158	186	194	278	130	142	101	152	0.0302211	0.627435	Pid1	protein_coding
ENSMUSG00000031808	2038	3120	4002	5343	2545	2223	1797	2465	0.0373165	0.623399	Slc27a1	protein_coding
ENSMUSG00000031502	15627	12827	13478	17705	9487	11657	8944	8776	0.040391	0.62095	Col4a1	protein_coding
ENSMUSG00000020473	1868	2436	2684	4445	1706	1982	1198	2263	0.0227929	0.619873	Aebp1	protein_coding
ENSMUSG00000006538	946	822	1192	1510	752	660	557	746	0.00165565	0.593406	Ihh	protein_coding
ENSMUSG00000029163	850	1543	1419	2549	897	853	966	941	0.0275172	0.586376	Emilin1	protein_coding
ENSMUSG00000040606	2548	2122	3275	4002	1626	1998	1503	2060	0.000530811	0.584544	Kazn	protein_coding
ENSMUSG00000021226	3500	6888	5308	7601	3326	2815	3405	4223	0.0302211	0.581232	Acot2	protein_coding
ENSMUSG00000055044	102	153	125	242	86	105	74	91	0.0490654	0.569914	Pdlim1	protein_coding
ENSMUSG00000076435	672	927	967	1549	641	663	381	624	0.00151223	0.555999	Acsf2	protein_coding
ENSMUSG00000035493	565	740	1154	1751	538	642	405	662	0.0188592	0.540746	Tgfbi	protein_coding
ENSMUSG00000033581	774	868	1482	1731	486	531	560	962	0.0232671	0.51654	Igf2bp2	protein_coding
ENSMUSG00000032334	767	1497	1335	1789	532	728	734	795	0.00122723	0.510762	Loxl1	protein_coding
ENSMUSG00000026971	1003	539	948	1073	437	436	477	529	0.0160142	0.504165	Itgb6	protein_coding
ENSMUSG00000056427	188	272	403	509	160	201	125	199	0.00345811	0.497001	Slit3	protein_coding
ENSMUSG00000068196	1499	842	1676	2133	680	905	635	896	0.00309664	0.49111	Col8a1	protein_coding
ENSMUSG00000018927	137	123	180	259	76	99	40	122	0.0406249	0.468391	Ccl6	protein_coding
ENSMUSG00000069917	1991	4171	1695	4003	1693	1272	1412	1242	0.0288998	0.467778	Hba-a2	protein_coding
ENSMUSG00000025270	605	1359	1097	1611	602	443	539	560	0.000716903	0.458909	Alas2	protein_coding
ENSMUSG00000030218	2182	4874	4344	8035	2012	1686	1654	3387	0.0101398	0.454665	Mgp	protein_coding
ENSMUSG00000078597	1203	1807	2756	3634	1175	786	576	1747	0.0397231	0.454014	Cyp4a12b	protein_coding
ENSMUSG00000024620	659	1507	1707	2524	755	588	615	886	0.00341499	0.452795	Pdgfrb	protein_coding
ENSMUSG00000001025	435	323	700	1367	292	393	275	261	0.0279061	0.452335	S100a6	protein_coding
ENSMUSG00000060594	66	107	122	146	46	37	56	58	0.0140464	0.442781	Layn	protein_coding
ENSMUSG00000025185	85	87	142	118	63	48	49	36	0.0397231	0.441056	Loxl4	protein_coding
ENSMUSG00000025876	76	89	73	130	29	60	36	31	0.0170123	0.414411	Unc5a	protein_coding
ENSMUSG00000026043	388	765	1713	1838	378	537	210	589	0.0256308	0.36644	Col3a1	protein_coding
ENSMUSG00000030222	50	146	164	290	51	49	61	60	0.0144058	0.356447	Rerg	protein_coding
ENSMUSG00000022041	58	176	271	314	60	61	53	87	0.00565201	0.324115	Chrna2	protein_coding
ENSMUSG00000017737	62	61	179	279	17	28	33	71	0.0237757	0.266415	Mmp9	protein_coding
ENSMUSG00000025355	29	77	226	142	23	44	14	41	0.0373165	0.251856	Mmp19	protein_coding
ENSMUSG00000042388	80	76	81	109	3	31	17	19	0.000407952	0.192659	Dlgap3	protein_coding
ENSMUSG00000024526	49	12	30	78	5	5	8	1	0.0037627	0.115922	Cidea	protein_coding
ENSMUSG00000040405	617	207	1418	328	86	22	31	33	0.000530811	0.0624148	Havcr1	protein_coding
ENSMUSG00000031710	32	10	28	139	3	0	0	0	0.000407952	0.0162182	Ucp1	protein_coding
ENSMUSG00000018507	158	242	115	218	103	94	67	104	0.0525208	0.477894	Trpv2	protein_coding
ENSMUSG00000050967	1	2	5	8	27	21	9	42	0.0530547	6.24258	Creg2	protein_coding
ENSMUSG00000053819	2118	2352	3052	3692	2218	1657	1508	2174	0.0533062	0.659115	Camk2d	protein_coding
ENSMUSG00000030539	1762	1392	1970	2611	1481	1292	870	1295	0.0533827	0.619698	Sema4b	protein_coding
ENSMUSG00000055632	56	127	123	160	253	203	167	287	0.0533827	1.92866	Hmcn2	protein_coding
ENSMUSG00000110597	8	24	41	41	4	5	4	10	0.0533827	0.201704	Gm8798	transcribed_unprocessed_pseudogene
ENSMUSG00000008226	1323	1695	1649	2308	2267	2420	2112	2490	0.054942	1.30102	Scrn3	protein_coding
ENSMUSG00000032231	1805	1882	2110	3110	1746	1865	1346	1847	0.0551604	0.746816	Anxa2	protein_coding
ENSMUSG00000025555	1643	1607	1891	2492	1334	1621	1325	1573	0.0585798	0.743967	Farp1	protein_coding
ENSMUSG00000040249	1725	1674	2436	2750	1424	1404	902	1816	0.0585798	0.621856	Lrp1	protein_coding
ENSMUSG00000015536	3190	4238	3662	5676	5158	6268	5310	6273	0.0640574	1.34076	Mocs2	protein_coding
ENSMUSG00000055555	71	32	15	118	155	222	222	137	0.0641472	3.19074	Ct55	protein_coding
ENSMUSG00000003123	1858	3232	3446	5533	2184	2274	1615	2686	0.0672767	0.624954	Lipe	protein_coding
ENSMUSG00000035969	1113	1222	1328	1762	1130	766	756	953	0.0672767	0.648584	Rusc2	protein_coding
ENSMUSG00000026669	97	77	106	144	262	208	238	144	0.0677183	1.99362	Mcm10	protein_coding
ENSMUSG00000059498	280	529	459	850	342	308	203	352	0.0677183	0.57186	Fcgr3	protein_coding
ENSMUSG00000024349	176	219	277	483	195	179	126	167	0.0696874	0.585509	Sting1	protein_coding
ENSMUSG00000039988	6885	7403	7781	9882	10116	11218	10947	12773	0.0696874	1.3612	Ankrd13c	protein_coding
ENSMUSG00000001034	372	322	386	574	251	281	239	355	0.0704884	0.661791	Mapk7	protein_coding
ENSMUSG00000032479	3658	3657	3980	5679	3266	3684	2869	3593	0.0704884	0.767569	Map4	protein_coding
ENSMUSG00000040274	1106	860	1642	1970	705	799	641	1182	0.0717052	0.582501	Cdk6	protein_coding
ENSMUSG00000022504	9	12	12	37	32	67	36	70	0.0782335	2.99758	Ciita	protein_coding
ENSMUSG00000034459	54	32	80	116	227	215	87	150	0.0782335	2.41037	Ifit1	protein_coding
ENSMUSG00000078487	24	20	29	30	63	73	50	52	0.0782335	2.23104	Ankrd65	protein_coding
ENSMUSG00000001525	4092	4580	4533	6722	3250	4617	3279	3982	0.0792778	0.737528	Tubb5	protein_coding
ENSMUSG00000006930	136	135	165	323	125	113	90	95	0.0792778	0.565377	Hap1	protein_coding
ENSMUSG00000039783	6269	7550	6458	7975	12219	10689	11438	10723	0.079662	1.53241	Kmo	protein_coding
ENSMUSG00000022821	15056	16081	17595	24987	21859	25579	25677	27313	0.0811353	1.33502	Hgd	protein_coding
ENSMUSG00000025810	1777	2376	3221	3693	1810	1659	1507	2413	0.0811353	0.655031	Nrp1	protein_coding
ENSMUSG00000035775	1642	81	256	145	67	67	15	30	0.0901923	0.067115	Krt20	protein_coding
ENSMUSG00000062515	7176	6164	3776	6300	2585	3598	1928	4635	0.092477	0.495992	Fabp4	protein_coding
ENSMUSG00000015143	1849	1945	2563	2999	1819	1910	1509	1628	0.0934295	0.71592	Actn1	protein_coding
ENSMUSG00000048126	81	130	249	230	79	64	31	112	0.0948718	0.405636	Col6a3	protein_coding
ENSMUSG00000035184	157	124	202	336	94	111	99	154	0.0957627	0.559071	Fam124a	protein_coding
ENSMUSG00000037902	1754	1744	2269	3269	1435	1150	1064	2090	0.0957627	0.622219	Sirpa	protein_coding
ENSMUSG00000054422	26	66	56	156	22	18	7	40	0.097243	0.296596	Fabp1	protein_coding
ENSMUSG00000024049	69	68	48	107	36	21	33	42	0.100962	0.444038	Myom1	protein_coding
ENSMUSG00000029480	630	754	932	1125	666	640	516	726	0.100962	0.722579	Dhx37	protein_coding
ENSMUSG00000035878	6611	8653	9925	9502	11529	14419	12221	14431	0.100962	1.45099	Hykk	protein_coding
ENSMUSG00000042988	461	411	411	728	718	980	732	702	0.100962	1.52762	Notum	protein_coding
ENSMUSG00000056515	763	809	808	1110	638	766	540	664	0.100962	0.720811	Rab31	protein_coding
ENSMUSG00000001119	225	300	616	670	202	297	136	280	0.104112	0.50197	Col6a1	protein_coding
ENSMUSG00000106111	2	0	2	1	15	22	10	7	0.104112	10.2824	Gm5717	unprocessed_pseudogene
ENSMUSG00000007029	1904	1997	2388	3279	1890	1968	1755	2032	0.105437	0.784117	Vars	protein_coding
ENSMUSG00000021213	422	595	507	670	731	1035	856	796	0.105437	1.50954	Akr1c13	protein_coding
ENSMUSG00000019261	793	839	792	1149	666	755	548	714	0.106504	0.724089	Map1s	protein_coding
ENSMUSG00000028116	29	4	5	2	0	1	0	0	0.110663	0.0247813	Myoz2	protein_coding
ENSMUSG00000040734	391	398	383	623	264	263	256	415	0.114509	0.647988	Ppp1r13l	protein_coding
ENSMUSG00000018593	2896	5491	4692	7991	3330	3738	2774	4123	0.114754	0.661077	Sparc	protein_coding
ENSMUSG00000037820	9685	10469	10928	14128	8595	10263	7670	8797	0.117656	0.753749	Tgm2	protein_coding
ENSMUSG00000002603	674	632	533	762	474	458	386	405	0.122144	0.631394	Tgfb1	protein_coding
ENSMUSG00000023964	41	29	22	64	16	10	11	18	0.122459	0.347951	Calcr	protein_coding
ENSMUSG00000029700	24488	28260	37419	40681	23666	23131	22630	28439	0.122459	0.727676	Slc13a1	protein_coding
ENSMUSG00000079434	282	396	360	525	453	688	523	663	0.128676	1.45093	Neu2	protein_coding
ENSMUSG00000032712	2308	3138	2468	3162	4246	5231	3347	4497	0.129814	1.48606	Resf1	protein_coding
ENSMUSG00000006200	14	41	29	37	64	81	70	60	0.131641	2.23414	Rhox6	protein_coding
ENSMUSG00000020429	7647	6593	6867	9248	19169	8924	21198	12221	0.131641	1.99486	Igfbp1	protein_coding
ENSMUSG00000109849	94	93	132	163	198	157	201	283	0.132445	1.70725	Gm45645	lncRNA
ENSMUSG00000021670	2524	3324	6458	5914	2689	2290	1994	3575	0.13769	0.569575	Hmgcr	protein_coding
ENSMUSG00000029762	233	87	141	256	90	84	48	111	0.141725	0.441262	Akr1b8	protein_coding
ENSMUSG00000028980	31281	35470	39134	51886	25906	27776	27568	38377	0.14191	0.73694	H6pd	protein_coding
ENSMUSG00000031980	5772	5053	6066	7638	5315	4133	3212	3581	0.14191	0.639842	Agt	protein_coding
ENSMUSG00000032281	4	44	91	88	22	6	4	6	0.14191	0.1762	Acsbg1	protein_coding
ENSMUSG00000032415	85	107	125	156	70	65	70	87	0.14191	0.60516	Ube2cbp	protein_coding
ENSMUSG00000035202	8498	27706	34877	58546	61894	71858	55688	65020	0.14191	2.06256	Lars2	protein_coding
ENSMUSG00000045294	3480	2179	2260	2825	5543	7487	4695	3970	0.14191	1.87765	Insig1	protein_coding
ENSMUSG00000051735	59	95	140	212	74	62	55	63	0.14191	0.514826	Rinl	protein_coding
ENSMUSG00000078650	33218	61043	65427	86235	95576	78645	95667	111727	0.14191	1.55237	G6pc	protein_coding
ENSMUSG00000085998	146	173	229	333	360	412	307	291	0.14191	1.55669	AW822252	transcribed_unprocessed_pseudogene
ENSMUSG00000022037	23574	15680	19619	44825	17445	15733	14056	16093	0.143389	0.616426	Clu	protein_coding
ENSMUSG00000060216	230	445	425	692	274	265	246	336	0.143389	0.629083	Arrb2	protein_coding
ENSMUSG00000108487	13	15	4	21	30	47	31	50	0.1459	2.90008	Cyp2a21-ps	unprocessed_pseudogene
ENSMUSG00000011034	3418	4012	4644	4684	2799	3332	3059	3263	0.146799	0.713002	Slc5a1	protein_coding
ENSMUSG00000108652	540	550	553	813	734	991	894	913	0.146799	1.39927	0610006L08Rik	lncRNA
ENSMUSG00000018774	312	92	148	161	62	58	74	107	0.147895	0.379512	Cd68	protein_coding
ENSMUSG00000028766	9990	10878	15320	21705	9932	12266	7569	11437	0.151455	0.705002	Alpl	protein_coding
ENSMUSG00000058672	3463	2663	2151	3250	1719	2178	1732	1531	0.151455	0.584418	Tubb2a	protein_coding
ENSMUSG00000041872	0	1	0	0	2	39	17	0	0.15294	45.753	Il17f	protein_coding
ENSMUSG00000028182	78	79	107	115	132	172	142	175	0.155554	1.58485	Lrriq3	protein_coding
ENSMUSG00000056162	3008	2445	2271	2759	3603	6201	3918	5129	0.155554	1.66636	Cndp1	protein_coding
ENSMUSG00000022651	58	92	246	345	30	80	40	106	0.156154	0.355769	Retnlg	protein_coding
ENSMUSG00000110841	138	158	129	213	229	307	253	229	0.156154	1.55643	Gpx4-ps2	transcribed_processed_pseudogene
ENSMUSG00000069919	5526	12105	6095	10072	5391	4195	5079	5205	0.157546	0.571741	Hba-a1	protein_coding
ENSMUSG00000029279	61	65	51	69	108	129	97	116	0.159105	1.74363	Brdt	protein_coding
ENSMUSG00000006219	148	314	573	769	245	108	201	195	0.160378	0.438496	Fblim1	protein_coding
ENSMUSG00000033174	1763	3418	3516	5152	2202	2218	2171	2530	0.163136	0.662842	Mgll	protein_coding
ENSMUSG00000020277	4961	5721	5884	9193	4927	5702	4946	5322	0.165575	0.800621	Pfkl	protein_coding
ENSMUSG00000034201	1399	1822	1957	2559	1423	1625	1363	1789	0.165575	0.782304	Gas2l1	protein_coding
ENSMUSG00000040158	1227	1093	1068	1737	911	1063	795	1045	0.1667	0.719	Tax1bp3	protein_coding
ENSMUSG00000040694	105	65	83	125	183	152	226	163	0.1667	1.87604	Apobec2	protein_coding
ENSMUSG00000041598	1238	1440	1317	2331	1282	1192	1048	1304	0.1667	0.753941	Cdc42ep4	protein_coding
ENSMUSG00000051147	841	950	970	1451	1346	1458	1281	1378	0.1667	1.27334	Nat2	protein_coding
ENSMUSG00000060063	86	120	212	468	67	76	78	143	0.1667	0.436698	Alox5ap	protein_coding
ENSMUSG00000064354	1558	1007	1179	2150	5803	1855	3123	2162	0.1667	2.1942	mt-Co2	protein_coding
ENSMUSG00000074220	20	12	23	48	7	9	7	8	0.1667	0.307094	Zfp382	protein_coding
ENSMUSG00000097383	78	147	89	241	224	265	194	269	0.1667	1.735	1500026H17Rik	lncRNA
ENSMUSG00000030095	1406	1139	1395	2073	1049	1181	946	1308	0.167135	0.723524	Tmem43	protein_coding
ENSMUSG00000033685	25739	27881	20747	33992	21196	9993	16564	15149	0.167135	0.565938	Ucp2	protein_coding
ENSMUSG00000039304	186	132	299	370	330	696	380	438	0.167135	1.84754	Tnfsf10	protein_coding
ENSMUSG00000086324	1012	4358	5598	9255	10249	11988	9499	10794	0.167135	2.22437	Gm15564	lncRNA
ENSMUSG00000034708	16308	19128	17092	25881	14905	14753	14408	17739	0.167455	0.76644	Grn	protein_coding
ENSMUSG00000051397	2137	1131	1632	3991	1486	1112	1129	952	0.167455	0.537998	Tacstd2	protein_coding
ENSMUSG00000003949	2802	2725	2998	3730	3900	4922	3583	4825	0.170867	1.34379	Hlf	protein_coding
ENSMUSG00000024913	2316	2674	2844	3966	2243	2645	1985	2800	0.170867	0.797269	Lrp5	protein_coding
ENSMUSG00000026986	397	386	478	698	703	640	574	865	0.170867	1.39298	Hnmt	protein_coding
ENSMUSG00000045136	384	193	408	713	246	253	200	247	0.170867	0.559409	Tubb2b	protein_coding
ENSMUSG00000000673	6585	6299	6387	10290	8678	12530	10597	10356	0.1724	1.39417	Haao	protein_coding
ENSMUSG00000004846	1395	1695	1997	3105	1547	1559	1324	1810	0.1724	0.758791	Plod3	protein_coding
ENSMUSG00000025936	142	122	142	327	235	363	283	313	0.1724	1.65	Gm4956	transcribed_unprocessed_pseudogene
ENSMUSG00000027165	1013	1167	1014	1716	1485	1684	1628	1897	0.1724	1.33529	Iftap	protein_coding
ENSMUSG00000044249	823	956	782	1328	1304	2416	1934	1171	0.1724	1.72337	Defb29	protein_coding
ENSMUSG00000020865	113	121	122	304	104	85	58	109	0.176392	0.549022	Abcc3	protein_coding
ENSMUSG00000007877	87	2	1	18	1	0	1	6	0.182768	0.0592244	Tcap	protein_coding
ENSMUSG00000010044	351	439	486	770	570	1009	654	813	0.182768	1.47278	Zmynd10	protein_coding
ENSMUSG00000017765	1094	952	1012	1626	898	981	736	839	0.182768	0.718298	Slc12a4	protein_coding
ENSMUSG00000022565	3610	2954	4298	5349	3311	3007	2364	3132	0.182768	0.708063	Plec	protein_coding
ENSMUSG00000025937	16197	15509	17844	22425	23216	26940	25076	24513	0.182768	1.34152	Lactb2	protein_coding
ENSMUSG00000035357	856	1080	1541	1794	828	895	811	1187	0.182768	0.69456	Pdzrn3	protein_coding
ENSMUSG00000048537	1056	1083	1283	1872	967	1222	798	1098	0.182768	0.754707	Phldb1	protein_coding
ENSMUSG00000049353	11	11	15	31	24	65	47	40	0.182768	2.62723	Rd3	protein_coding
ENSMUSG00000050299	77	87	64	99	133	165	121	141	0.182768	1.64353	Gm9843	processed_pseudogene
ENSMUSG00000101651	10	9	4	13	32	34	30	18	0.182768	3.11397	Gm28402	lncRNA
ENSMUSG00000102918	320	360	365	511	319	299	211	302	0.182768	0.705547	Pcdhgc3	protein_coding
ENSMUSG00000028542	2947	1321	2461	3100	1391	1671	1475	1289	0.183124	0.568336	Slc6a9	protein_coding
ENSMUSG00000095079	274	1502	921	1985	517	553	538	329	0.183411	0.43415	Igha	IG_C_gene
ENSMUSG00000080776	12	16	11	21	26	39	49	37	0.18568	2.48826	Gm12174	processed_pseudogene
ENSMUSG00000040752	558	69	5	56	4	2	20	16	0.19548	0.05005	Myh6	protein_coding
ENSMUSG00000052928	961	896	1178	1474	799	959	765	989	0.19548	0.755514	Ctif	protein_coding
ENSMUSG00000064357	712	433	867	615	2536	870	1095	1465	0.19548	2.14463	mt-Atp6	protein_coding
ENSMUSG00000062300	1455	1717	1650	3074	1569	1569	1182	1615	0.196602	0.747969	Nectin2	protein_coding
ENSMUSG00000000489	617	652	608	1111	468	378	502	649	0.198721	0.661032	Pdgfb	protein_coding
ENSMUSG00000002812	2993	3307	4079	5123	3258	3252	2660	3336	0.198721	0.788135	Flii	protein_coding
ENSMUSG00000021196	1772	1474	2700	3666	1742	1421	1458	1694	0.198721	0.659806	Pfkp	protein_coding
ENSMUSG00000032714	1138	1089	1132	1781	951	1108	764	1134	0.198721	0.746702	Syde1	protein_coding
ENSMUSG00000033715	8373	9329	9828	10467	11182	14965	14428	16616	0.198721	1.43246	Akr1c14	protein_coding
ENSMUSG00000036672	167	193	263	286	158	135	121	194	0.198721	0.649768	Cenpt	protein_coding
ENSMUSG00000040605	73	84	91	178	62	63	24	69	0.198721	0.508974	Bace2	protein_coding
ENSMUSG00000074254	37278	35795	41861	48883	58814	52868	55596	64803	0.198721	1.36318	Cyp2a4	protein_coding
ENSMUSG00000078439	3158	3104	3008	5160	4516	6303	4368	4972	0.198721	1.36471	Smim24	protein_coding
ENSMUSG00000042804	42	71	83	144	39	59	17	38	0.19875	0.452627	Gpr153	protein_coding
ENSMUSG00000036813	240	219	215	316	303	476	350	410	0.200439	1.49296	Entpd8	protein_coding
ENSMUSG00000004609	104	72	130	190	76	33	58	77	0.20091	0.492243	Cd33	protein_coding
ENSMUSG00000026303	485	491	881	1244	399	459	352	679	0.201939	0.609509	Mlph	protein_coding
ENSMUSG00000044475	2436	2966	2093	3633	3280	5073	4486	4343	0.201939	1.49494	Ascc1	protein_coding
ENSMUSG00000074277	295	335	376	544	273	265	250	359	0.20409	0.72624	Phldb3	protein_coding
ENSMUSG00000030560	1547	1155	1904	2074	1231	1131	1127	1182	0.204442	0.678364	Ctsc	protein_coding
ENSMUSG00000015890	11	31	14	33	57	57	87	33	0.207134	2.68474	Amdhd1	protein_coding
ENSMUSG00000004044	1093	1423	1334	2092	1093	1289	742	1265	0.209419	0.720078	Cavin1	protein_coding
ENSMUSG00000022043	971	933	1052	1536	805	1001	706	1008	0.209419	0.760411	Trim35	protein_coding
ENSMUSG00000032939	761	749	958	1462	719	849	658	791	0.209419	0.760043	Nup93	protein_coding
ENSMUSG00000051483	1567	4551	4634	7800	2342	2327	2298	3125	0.213188	0.560718	Cbr1	protein_coding
ENSMUSG00000052485	196	139	210	356	143	125	126	170	0.213188	0.6229	Tmem171	protein_coding
ENSMUSG00000006412	2290	2754	2282	4058	3270	4461	3905	4078	0.213431	1.35644	Pfdn2	protein_coding
ENSMUSG00000024424	2594	3192	2763	3852	3697	4727	4734	4564	0.216767	1.38463	Ttc39c	protein_coding
ENSMUSG00000023828	81	27	28	32	116	156	130	94	0.216913	2.64387	Slc22a3	protein_coding
ENSMUSG00000016763	32	73	49	82	39	28	17	22	0.218605	0.444634	Scube1	protein_coding
ENSMUSG00000094088	3	4	14	28	2	0	1	1	0.218759	0.0903562	Ighv1-64	IG_V_gene
ENSMUSG00000036206	1485	1369	1529	2610	1412	1393	1164	1329	0.219158	0.749362	Sh3bp4	protein_coding
ENSMUSG00000049091	26085	24780	19699	28759	33923	46059	40875	37607	0.219158	1.51561	Sephs2	protein_coding
ENSMUSG00000049130	83	102	139	168	83	86	70	64	0.219158	0.609649	C5ar1	protein_coding
ENSMUSG00000068246	4	4	9	2	43	34	9	13	0.220083	4.82162	Apol9b	protein_coding
ENSMUSG00000095583	2	2	11	17	0	0	0	1	0.226592	0.0411082	Ighv14-2	IG_V_gene
ENSMUSG00000040711	318	383	335	456	283	280	185	316	0.227306	0.682273	Sh3pxd2b	protein_coding
ENSMUSG00000004383	1035	1079	1166	1727	806	1059	734	1217	0.227978	0.73845	Large1	protein_coding
ENSMUSG00000008136	168	399	354	780	209	247	217	263	0.227978	0.572114	Fhl2	protein_coding
ENSMUSG00000021185	5625	4569	5715	6907	7905	9709	8663	7713	0.227978	1.43383	Dglucy	protein_coding
ENSMUSG00000026723	284	322	309	497	439	577	492	469	0.227978	1.37774	Trdmt1	protein_coding
ENSMUSG00000030088	28842	36490	34860	47670	44909	53493	41121	50195	0.227978	1.24465	Aldh1l1	protein_coding
ENSMUSG00000032220	1991	1867	2391	2955	1917	1550	1626	1798	0.227978	0.730085	Myo1e	protein_coding
ENSMUSG00000049038	76	103	111	193	177	209	142	204	0.227978	1.51193	Mterf2	protein_coding
ENSMUSG00000056204	4676	6562	6695	9792	7923	12883	8715	9559	0.227978	1.38867	Pgpep1	protein_coding
ENSMUSG00000015652	286	182	252	333	127	240	124	106	0.2286	0.541461	Steap1	protein_coding
ENSMUSG00000032350	23218	18301	21250	25024	14679	16504	16517	14480	0.2286	0.675978	Gclc	protein_coding
ENSMUSG00000034906	94	89	97	166	76	70	53	83	0.2286	0.621572	Ncaph	protein_coding
ENSMUSG00000022150	16238	17638	24309	29491	15813	16831	16339	19470	0.230954	0.767382	Dab2	protein_coding
ENSMUSG00000021922	69	9	115	119	19	24	12	38	0.232381	0.291408	Itih4	protein_coding
ENSMUSG00000061411	713	810	1198	1590	557	729	530	1040	0.233374	0.6519	Nol4l	protein_coding
ENSMUSG00000022853	117814	191361	185678	222391	109235	105406	113863	174129	0.237656	0.67974	Ehhadh	protein_coding
ENSMUSG00000032114	19782	27734	25114	34877	32105	36173	33430	39061	0.237656	1.27677	Slc37a4	protein_coding
ENSMUSG00000039201	444	550	653	873	494	468	342	564	0.237656	0.726429	Tbc1d25	protein_coding
ENSMUSG00000063568	20	25	24	71	10	9	3	21	0.237656	0.313056	Jazf1	protein_coding
ENSMUSG00000042292	775	846	907	1153	717	816	665	731	0.238041	0.770622	Mrtfa	protein_coding
ENSMUSG00000031278	4324	3238	5621	6507	3551	3049	2686	4371	0.243774	0.672626	Acsl4	protein_coding
ENSMUSG00000013936	147	13	0	8	0	0	0	1	0.246025	0.00566481	Myl2	protein_coding
ENSMUSG00000033032	632	790	681	1128	1009	1817	1176	1027	0.247303	1.52475	Afap1l1	protein_coding
ENSMUSG00000052305	11426	20846	11091	18855	9721	8001	10942	10717	0.247303	0.615384	Hbb-bs	protein_coding
ENSMUSG00000052305	11426	20846	11091	18855	9721	8001	10942	10717	0.247303	0.615384	Hbb-bs	protein_coding
ENSMUSG00000031328	3008	4237	4928	6974	3544	4160	3141	3123	0.249515	0.72841	Flna	protein_coding
ENSMUSG00000044641	2034	1656	2183	2794	1524	1467	1476	1993	0.249814	0.719781	Pard6b	protein_coding
ENSMUSG00000024165	1309	1055	1561	2093	1076	1034	875	1394	0.252003	0.708969	Jpt2	protein_coding
ENSMUSG00000079523	477	775	501	1175	423	544	452	534	0.254552	0.668162	Tmsb10	protein_coding
ENSMUSG00000091243	89	187	185	202	77	127	87	111	0.254552	0.589617	Vgll3	protein_coding
ENSMUSG00000057425	5234	2668	3315	4281	5060	9402	11140	6230	0.255991	1.94315	Ugt2b37	protein_coding
ENSMUSG00000100426	11	5	6	18	16	72	37	18	0.257371	3.56272	Gm4208	lncRNA
ENSMUSG00000020695	165	469	622	1081	267	284	179	391	0.257664	0.498392	Mrc2	protein_coding
ENSMUSG00000062991	1858	746	832	934	500	641	583	672	0.258208	0.490932	Nrg1	protein_coding
ENSMUSG00000020211	1032	1354	1357	2127	1075	1174	1006	1405	0.259395	0.783176	Sf3a2	protein_coding
ENSMUSG00000108207	171	176	133	325	267	383	342	288	0.259395	1.5898	1810059H22Rik	lncRNA
ENSMUSG00000019970	18355	19258	21618	27952	19924	14088	13993	13012	0.2611	0.685675	Sgk1	protein_coding
ENSMUSG00000024613	539	661	896	1226	536	617	469	770	0.2611	0.71251	Tcof1	protein_coding
ENSMUSG00000029622	2326	2274	2259	3591	2089	2283	1845	1999	0.2611	0.767256	Arpc1b	protein_coding
ENSMUSG00000001403	30	42	49	50	26	14	18	24	0.261105	0.466402	Ube2c	protein_coding
ENSMUSG00000001435	5855	6414	9173	14369	7120	5595	5278	6834	0.261105	0.701635	Col18a1	protein_coding
ENSMUSG00000023277	579	602	621	1108	480	589	507	644	0.261105	0.754811	Twf2	protein_coding
ENSMUSG00000028108	1547	4206	2207	4384	1930	1823	1598	2158	0.264967	0.60305	Ecm1	protein_coding
ENSMUSG00000036764	4825	4928	4861	7270	5536	11865	8141	8595	0.264967	1.50631	Dnajc12	protein_coding
ENSMUSG00000074305	794	794	955	956	692	683	562	693	0.264967	0.715625	Peak1	protein_coding
ENSMUSG00000023079	783	745	1015	1325	769	821	642	793	0.268817	0.76597	Gtf2ird1	protein_coding
ENSMUSG00000035540	772	1466	1519	2049	1176	1035	645	893	0.268817	0.64207	Gc	protein_coding
ENSMUSG00000039646	969	969	1467	2173	861	945	682	1315	0.268817	0.67633	Vasn	protein_coding
ENSMUSG00000045980	819	912	1072	1545	908	906	714	959	0.268817	0.78939	Tmem104	protein_coding
ENSMUSG00000009687	270	618	529	903	319	322	307	483	0.270439	0.620015	Fxyd5	protein_coding
ENSMUSG00000034205	100	147	177	257	104	134	92	119	0.270439	0.6569	Loxl2	protein_coding
ENSMUSG00000050635	67	0	1	18	1	1	1	4	0.270439	0.0668317	Sprr2f	protein_coding
ENSMUSG00000038745	1293	1547	1745	2370	2346	2992	2221	2040	0.272285	1.35851	Nlrp6	protein_coding
ENSMUSG00000023043	981	595	582	1961	655	580	511	544	0.275806	0.568876	Krt18	protein_coding
ENSMUSG00000028005	99	184	240	424	129	90	104	174	0.276567	0.542868	Gucy1b1	protein_coding
ENSMUSG00000006731	346	402	509	783	381	325	353	401	0.280917	0.718607	B4galnt1	protein_coding
ENSMUSG00000038976	2343	2498	2632	4335	2289	2377	1963	2861	0.280917	0.790468	Ppp1r9b	protein_coding
ENSMUSG00000000126	345	209	267	316	136	163	136	263	0.281002	0.570016	Wnt9a	protein_coding
ENSMUSG00000022346	1799	1252	1444	1756	1053	1111	957	1310	0.281512	0.665712	Myc	protein_coding
ENSMUSG00000007670	2438	2480	3070	4138	2374	2654	2237	2821	0.289092	0.813426	Khsrp	protein_coding
ENSMUSG00000004562	653	536	676	947	604	539	371	479	0.2896	0.688614	Arhgef40	protein_coding
ENSMUSG00000035314	237	249	296	449	229	243	143	257	0.294359	0.694249	Gdpd5	protein_coding
ENSMUSG00000036854	475	619	762	1142	483	581	525	629	0.294359	0.740253	Hspb6	protein_coding
ENSMUSG00000091813	56	71	59	82	98	124	99	114	0.294359	1.56874	Ces2h	protein_coding
ENSMUSG00000033987	11	18	7	5	27	33	40	33	0.295768	2.97994	Dnah17	protein_coding
ENSMUSG00000047719	2148	2983	2713	3059	4227	4216	3939	3533	0.295768	1.40757	Ubiad1	protein_coding
ENSMUSG00000068874	18917	23214	21680	32049	26035	33716	29454	34735	0.298071	1.25974	Selenbp1	protein_coding
ENSMUSG00000003500	460	704	592	1107	469	530	514	563	0.298497	0.726658	Impdh1	protein_coding
ENSMUSG00000026208	184	279	327	668	157	213	162	310	0.300561	0.590646	Des	protein_coding
ENSMUSG00000025804	66	36	70	38	25	23	23	27	0.30087	0.428364	Ccr1	protein_coding
ENSMUSG00000085451	4	13	7	22	32	24	35	29	0.30087	2.71048	Gm40614	lncRNA
ENSMUSG00000035783	964	1936	2052	3878	1444	1292	1228	1469	0.302349	0.637751	Acta2	protein_coding
ENSMUSG00000005800	101	69	292	412	81	41	94	122	0.303033	0.410156	Mmp8	protein_coding
ENSMUSG00000021613	3	1	1	1	17	15	14	2	0.304517	7.57522	Hapln1	protein_coding
ENSMUSG00000000693	33	50	80	143	35	18	15	54	0.305937	0.409753	Loxl3	protein_coding
ENSMUSG00000031202	93	77	72	92	49	21	45	56	0.305937	0.486877	Rab39b	protein_coding
ENSMUSG00000109258	0	3	11	24	0	1	0	0	0.309038	0.0365379	5330413D20Rik	lncRNA
ENSMUSG00000039982	558	1261	1374	1976	730	532	388	1177	0.309144	0.544002	Dtx4	protein_coding
ENSMUSG00000028167	7960	8392	6949	11200	10535	14106	11789	12055	0.310647	1.3573	Bdh2	protein_coding
ENSMUSG00000059316	3302	3956	4310	6161	3173	3934	3445	4148	0.314019	0.814536	Slc27a4	protein_coding
ENSMUSG00000005973	427	393	487	689	405	410	305	414	0.316827	0.750198	Rcn1	protein_coding
ENSMUSG00000019102	51	0	1	100	1	1	0	0	0.316827	0.0141607	Aldh3a1	protein_coding
ENSMUSG00000030972	2639	3203	3236	3903	3437	5407	4682	5000	0.316827	1.37425	Acsm5	protein_coding
ENSMUSG00000031375	2918	7347	6668	11144	4605	3211	3244	5577	0.318029	0.600842	Bgn	protein_coding
ENSMUSG00000025083	495	478	821	961	523	472	431	533	0.318987	0.704012	Afap1l2	protein_coding
ENSMUSG00000028979	51	105	58	85	244	105	170	112	0.318987	2.07464	Masp2	protein_coding
ENSMUSG00000052133	3	10	18	47	1	8	1	1	0.318987	0.153557	Sema5b	protein_coding
ENSMUSG00000101585	10	4	1	22	0	0	1	1	0.318987	0.0567077	1600010M07Rik	lncRNA
ENSMUSG00000006724	493	215	377	495	4548	1557	2313	184	0.325909	5.39036	Cyp27b1	protein_coding
ENSMUSG00000024295	1	8	9	19	17	24	39	33	0.325909	3.24692	Cyp4f41-ps	transcribed_unprocessed_pseudogene
ENSMUSG00000029094	1265	1045	1424	1457	888	1162	788	1035	0.325909	0.706455	Afap1	protein_coding
ENSMUSG00000029661	627	1107	2435	3343	1009	1011	547	1212	0.331251	0.520625	Col1a2	protein_coding
ENSMUSG00000054256	59	35	21	36	6	13	10	27	0.331251	0.330871	Msi1	protein_coding
ENSMUSG00000100826	31	32	36	48	76	88	64	48	0.331251	1.83934	Snhg14	lncRNA
ENSMUSG00000048376	1363	2716	2483	4389	2089	1656	1526	1946	0.33297	0.670076	F2r	protein_coding
ENSMUSG00000007888	13	11	98	87	21	9	14	7	0.334193	0.262099	Crlf1	protein_coding
ENSMUSG00000054237	232	358	215	533	435	628	439	533	0.334193	1.51308	Fra10ac1	protein_coding
ENSMUSG00000059741	143	18	1	1	3	0	0	1	0.334193	0.0191111	Myl3	protein_coding
ENSMUSG00000068614	219	24	0	11	0	0	0	0	0.334193	0.00227241	Actc1	protein_coding
ENSMUSG00000022620	282	390	493	622	368	304	258	350	0.335147	0.709275	Arsa	protein_coding
ENSMUSG00000026073	104	62	86	175	71	63	50	60	0.335147	0.568955	Il1r2	protein_coding
ENSMUSG00000031549	243	498	581	565	801	812	715	652	0.335147	1.55634	Ido2	protein_coding
ENSMUSG00000038641	742	745	775	781	1277	1144	1180	1085	0.335147	1.46343	Akr1d1	protein_coding
ENSMUSG00000053730	317	434	422	647	297	341	211	442	0.335147	0.691357	Tmem39b	protein_coding
ENSMUSG00000073940	1194	2633	1280	2228	1246	816	1171	1218	0.335147	0.592374	Hbb-bt	protein_coding
ENSMUSG00000094006	0	8	20	14	1	1	0	1	0.335147	0.0720415	Igkv4-59	IG_V_gene
ENSMUSG00000067818	499	1100	1004	2419	765	622	570	874	0.336617	0.591307	Myl9	protein_coding
ENSMUSG00000009876	7	26	22	24	9	7	4	3	0.340622	0.288017	Cox4i2	protein_coding
ENSMUSG00000048216	20	46	139	134	33	23	13	50	0.340622	0.356728	Gpr85	protein_coding
ENSMUSG00000032010	6114	5781	6807	9432	9684	14107	7941	8949	0.342583	1.40124	Usp2	protein_coding
ENSMUSG00000087165	190	254	189	367	281	449	410	370	0.342583	1.49432	2010001A14Rik	lncRNA
ENSMUSG00000020439	1036	1907	2574	3888	1636	1137	1169	1755	0.346231	0.621453	Smtn	protein_coding
ENSMUSG00000001911	1341	1372	1687	2154	1344	1305	1104	1567	0.350606	0.788846	Nfix	protein_coding
ENSMUSG00000021125	2094	845	1968	1526	1066	909	942	404	0.355078	0.488055	Arg2	protein_coding
ENSMUSG00000025745	10158	13990	16649	22109	11693	11920	10856	14862	0.35553	0.775416	Hadha	protein_coding
ENSMUSG00000019437	1005	1222	1267	1905	1676	1685	1516	1777	0.357555	1.21545	Tlcd1	protein_coding
ENSMUSG00000022443	17098	11616	12827	16534	10691	11625	9062	10167	0.357555	0.6736	Myh9	protein_coding
ENSMUSG00000104607	10	3	2	5	8	24	35	21	0.357555	4.11395	Gm31651	lncRNA
ENSMUSG00000001506	264	367	1377	1486	250	431	147	339	0.357799	0.342477	Col1a1	protein_coding
ENSMUSG00000034993	3420	2087	2400	3798	1633	2669	1729	1872	0.357799	0.642134	Vat1	protein_coding
ENSMUSG00000032263	979	976	913	1563	1340	1643	1282	1571	0.359277	1.28459	Bckdhb	protein_coding
ENSMUSG00000011256	47	26	64	85	26	29	20	36	0.360948	0.493387	Adam19	protein_coding
ENSMUSG00000039438	17883	22514	13509	24929	23416	39265	29886	30932	0.360948	1.5013	Ttc36	protein_coding
ENSMUSG00000044522	18	18	15	16	28	48	45	35	0.360948	2.21075	A730020M07Rik	lncRNA
ENSMUSG00000049811	120	94	103	207	193	191	169	242	0.361071	1.49872	Fam161a	protein_coding
ENSMUSG00000070530	47	33	20	52	42	133	78	98	0.362345	2.18709	Wfdc16	protein_coding
ENSMUSG00000029098	15470	16569	22795	26586	24579	26833	26849	28501	0.364153	1.28647	Acox3	protein_coding
ENSMUSG00000073481	15060	18606	14777	26474	21554	26309	23100	27508	0.364153	1.28722	Mtarc2	protein_coding
ENSMUSG00000025929	0	1	0	0	7	28	2	0	0.366172	28.406	Il17a	protein_coding
ENSMUSG00000029851	154	164	261	316	176	144	127	161	0.366172	0.673795	Tcaf2	protein_coding
ENSMUSG00000074435	10	0	1	1	12	25	43	12	0.366172	6.70593	Smcp	protein_coding
ENSMUSG00000016496	99	113	103	135	159	263	155	159	0.367978	1.56825	Cd274	protein_coding
ENSMUSG00000035042	22	24	16	29	32	99	29	66	0.367978	2.33303	Ccl5	protein_coding
ENSMUSG00000048087	22	10	26	36	44	62	43	46	0.367978	2.04997	Gm4737	protein_coding
ENSMUSG00000027597	19754	24359	24129	31469	29295	34155	27033	35249	0.37339	1.21854	Ahcy	protein_coding
ENSMUSG00000033039	1809	1624	2472	3346	1925	1666	1464	1892	0.37377	0.743352	Micall1	protein_coding
ENSMUSG00000070574	65	56	72	103	77	165	159	124	0.375781	1.74475	2310016G11Rik	lncRNA
ENSMUSG00000002831	1956	830	1570	1557	1134	899	458	994	0.376654	0.543461	Plin4	protein_coding
ENSMUSG00000005465	21	47	30	37	16	13	12	21	0.376654	0.440042	Il27ra	protein_coding
ENSMUSG00000025574	95	99	94	105	193	202	138	133	0.376654	1.61356	Tk1	protein_coding
ENSMUSG00000026674	424	506	555	733	418	521	317	474	0.376654	0.7567	Ddr2	protein_coding
ENSMUSG00000026837	103	232	316	414	110	215	109	160	0.376654	0.561037	Col5a1	protein_coding
ENSMUSG00000026958	3301	3738	3920	5666	3282	3314	2633	4258	0.376654	0.78865	Dpp7	protein_coding
ENSMUSG00000028549	161	183	193	344	279	343	266	308	0.376654	1.35142	Itgb3bp	protein_coding
ENSMUSG00000030170	52	71	112	117	93	170	169	176	0.376654	1.70673	Wnt5b	protein_coding
ENSMUSG00000046574	664	741	1331	1528	704	728	512	948	0.376654	0.670101	Prr12	protein_coding
ENSMUSG00000030536	5578	4518	6813	8268	5206	5074	4175	4866	0.376939	0.747193	Iqgap1	protein_coding
ENSMUSG00000018930	1	18	1	10	8	88	59	13	0.377625	5.57455	Ccl4	protein_coding
ENSMUSG00000036057	4628	3000	3290	3791	2623	2881	2138	2605	0.377625	0.646039	Ptpn23	protein_coding
ENSMUSG00000022235	5496	5471	4915	7323	6556	9764	8819	8258	0.380855	1.38725	Cmbl	protein_coding
ENSMUSG00000051517	17	52	47	46	90	134	94	44	0.380936	2.20208	Arhgef39	protein_coding
ENSMUSG00000109644	1878	3387	4113	6059	4444	6313	5359	6161	0.382624	1.46214	0610005C13Rik	lncRNA
ENSMUSG00000030084	1325	1267	1692	2101	1285	1328	1005	1491	0.383227	0.77622	Plxna1	protein_coding
ENSMUSG00000018417	709	560	633	1024	639	514	431	524	0.386908	0.703219	Myo1b	protein_coding
ENSMUSG00000109628	1173	1227	671	1152	1717	2429	1832	1462	0.386908	1.65609	BC024386	lncRNA
ENSMUSG00000023224	1765	3795	3618	6256	2523	2930	1927	2837	0.390176	0.670292	Serping1	protein_coding
ENSMUSG00000044681	0	0	1	0	7	6	9	1	0.390176	18.835	Cnpy1	protein_coding
ENSMUSG00000041757	2394	2567	3937	4785	5403	4014	4354	5291	0.39185	1.3847	Plekha6	protein_coding
ENSMUSG00000081094	24	56	39	32	87	98	79	56	0.392865	2.01834	Rpl19-ps11	processed_pseudogene
ENSMUSG00000021556	546	653	629	1004	613	516	374	622	0.394638	0.734628	Golm1	protein_coding
ENSMUSG00000029086	1299	1017	2036	2333	1431	977	868	1145	0.394638	0.654775	Prom1	protein_coding
ENSMUSG00000031586	4306	4893	4863	7447	3676	4065	4083	5393	0.394638	0.782721	Rbpms	protein_coding
ENSMUSG00000034634	127	5	4	269	8	0	5	0	0.394638	0.0368341	Ly6d	protein_coding
ENSMUSG00000037933	1123	1368	1505	2406	1385	1216	1029	1379	0.394638	0.778698	Bicd2	protein_coding
ENSMUSG00000055538	245	376	294	516	219	299	196	319	0.394638	0.706598	Zcchc24	protein_coding
ENSMUSG00000061048	235	198	418	537	187	208	249	216	0.394638	0.628472	Cdh3	protein_coding
ENSMUSG00000006720	48	32	41	81	31	23	27	14	0.397059	0.474171	Zfp184	protein_coding
ENSMUSG00000020623	655	432	657	767	1206	853	877	981	0.397059	1.50312	Map2k6	protein_coding
ENSMUSG00000022175	9629	9595	11722	16644	9271	11292	8554	10852	0.397059	0.822176	Lrp10	protein_coding
ENSMUSG00000038406	2306	2755	3093	4132	2698	2717	2042	2741	0.397059	0.811326	Scaf1	protein_coding
ENSMUSG00000051262	82	92	117	197	119	235	183	241	0.397059	1.59118	Nat8f3	protein_coding
ENSMUSG00000002266	3	22	22	19	4	6	3	4	0.398037	0.253085	Zim1	protein_coding
ENSMUSG00000027712	2392	2505	3139	4725	2655	2661	2317	2728	0.398037	0.806698	Anxa5	protein_coding
ENSMUSG00000038775	4031	3372	3123	4328	4368	6504	6111	5910	0.398037	1.4627	Vill	protein_coding
ENSMUSG00000074284	45	77	87	177	128	104	182	345	0.405853	2.01914	Gm10658	lncRNA
ENSMUSG00000013629	430	535	656	680	419	507	278	494	0.409193	0.706103	Cad	protein_coding
ENSMUSG00000080115	35	93	108	217	252	212	278	121	0.409193	2.05772	Eef1akmt3	protein_coding
ENSMUSG00000021464	132	233	252	287	152	163	149	171	0.40971	0.689706	Ror2	protein_coding
ENSMUSG00000041708	244	152	167	161	268	458	506	253	0.40971	1.91124	Mpped1	protein_coding
ENSMUSG00000033427	7365	8419	6965	10527	9303	13459	11205	12056	0.410689	1.33206	Upb1	protein_coding
ENSMUSG00000001555	44	111	155	266	74	70	66	79	0.412381	0.526951	Fkbp10	protein_coding
ENSMUSG00000015083	583	740	620	1028	828	1108	1032	1036	0.412381	1.3229	C8g	protein_coding
ENSMUSG00000021448	20	24	17	18	23	58	47	59	0.412381	2.20811	Shc3	protein_coding
ENSMUSG00000030325	2	0	2	2	5	12	11	9	0.412381	6.01804	Klrb1c	protein_coding
ENSMUSG00000023885	78	124	261	367	112	87	83	144	0.41394	0.532237	Thbs2	protein_coding
ENSMUSG00000049553	1292	1462	1940	2176	1386	1313	1253	1539	0.417349	0.779707	Polr1a	protein_coding
ENSMUSG00000034875	42799	46617	29347	39435	45862	74853	77902	74859	0.418249	1.6128	Nudt19	protein_coding
ENSMUSG00000075284	267	447	639	777	385	200	249	432	0.418249	0.596612	Wipf1	protein_coding
ENSMUSG00000000902	986	1374	1308	2243	1081	1134	961	1425	0.418956	0.772929	Smarcb1	protein_coding
ENSMUSG00000026797	207	354	433	579	325	266	208	232	0.424536	0.659485	Stxbp1	protein_coding
ENSMUSG00000027889	763	701	1190	1439	811	815	515	806	0.426543	0.707499	Ampd2	protein_coding
ENSMUSG00000021619	431	413	422	663	563	710	607	679	0.428236	1.29356	Atg10	protein_coding
ENSMUSG00000032187	3716	4127	4610	6249	3961	4471	3436	3941	0.428236	0.825494	Smarca4	protein_coding
ENSMUSG00000050390	3587	2450	3510	5647	2632	2687	2179	3547	0.428236	0.710181	C77080	protein_coding
ENSMUSG00000001120	1446	2223	2192	3168	1525	1850	1547	2167	0.432882	0.773002	Pcbp3	protein_coding
ENSMUSG00000009035	1447	1314	1330	2016	1368	1162	1010	1025	0.432882	0.72707	Tmem184b	protein_coding
ENSMUSG00000074896	105	210	196	336	492	483	169	352	0.433467	1.76802	Ifit3	protein_coding
ENSMUSG00000031402	9293	12977	22100	31318	10300	8907	12036	15432	0.434453	0.633973	Mpp1	protein_coding
ENSMUSG00000033436	268	356	348	551	305	322	264	284	0.440642	0.764316	Armcx2	protein_coding
ENSMUSG00000039405	1045	1010	1925	2758	1227	887	844	1378	0.440642	0.652586	Prss23	protein_coding
ENSMUSG00000049971	1283	1609	1242	1562	2172	2057	1858	2158	0.440642	1.37614	Glt1d1	protein_coding
ENSMUSG00000020064	1803	1812	1952	2355	2439	2806	2378	2865	0.448635	1.26796	Herc4	protein_coding
ENSMUSG00000030401	73	135	138	256	110	60	55	109	0.448635	0.565346	Rtn2	protein_coding
ENSMUSG00000030649	321	379	363	575	491	577	504	537	0.448635	1.26622	Anapc15	protein_coding
ENSMUSG00000030827	225	84	25	68	59	37	32	19	0.448635	0.319148	Fgf21	protein_coding
ENSMUSG00000031384	561	359	525	1039	750	1115	1018	876	0.448635	1.52396	Asb9	protein_coding
ENSMUSG00000047557	133	195	196	400	155	162	124	178	0.448635	0.680306	Lxn	protein_coding
ENSMUSG00000079553	16	36	40	86	24	20	13	20	0.448635	0.451362	Kifc1	protein_coding
ENSMUSG00000056737	425	696	1043	1389	738	407	440	559	0.450053	0.617136	Capg	protein_coding
ENSMUSG00000031146	827	651	865	1339	761	687	593	753	0.453803	0.746189	Plp2	protein_coding
ENSMUSG00000040181	21218	18680	16372	22097	25386	30852	27408	32692	0.453803	1.39857	Fmo1	protein_coding
ENSMUSG00000040945	1114	1454	1601	2621	1320	1272	1210	1516	0.453803	0.784921	Rcc2	protein_coding
ENSMUSG00000022558	3876	3875	5161	6818	4131	4481	3414	4182	0.455331	0.806164	Mroh1	protein_coding
ENSMUSG00000028780	1720	1135	1581	1540	1042	1183	862	1240	0.458994	0.67393	Sema3c	protein_coding
ENSMUSG00000054672	17	9	17	30	27	52	38	38	0.459538	2.10928	Scart2	protein_coding
ENSMUSG00000046959	3058	4777	5280	6594	6011	6029	6755	7794	0.460307	1.33385	Slc26a1	protein_coding
ENSMUSG00000050541	22	85	112	175	31	49	24	66	0.460307	0.441965	Adra1b	protein_coding
ENSMUSG00000022912	775	1095	1074	1951	934	709	916	890	0.462268	0.716452	Pros1	protein_coding
ENSMUSG00000042672	80	53	37	69	87	157	134	100	0.462268	1.88683	Dcst1	protein_coding
ENSMUSG00000061702	2	15	14	8	1	2	2	2	0.462268	0.172411	Tmem91	protein_coding
ENSMUSG00000040370	1754	1764	1693	2179	2344	2559	2448	2719	0.472326	1.30404	Etfrf1	protein_coding
ENSMUSG00000051043	7919	11533	13972	16584	9781	10047	7594	11648	0.472326	0.765159	Gprc5c	protein_coding
ENSMUSG00000066057	67	88	82	148	128	136	148	149	0.474163	1.4555	Gm1976	lncRNA
ENSMUSG00000021033	11683	12464	11760	16531	15325	20748	16288	17237	0.475822	1.2793	Gstz1	protein_coding
ENSMUSG00000021376	4314	4326	3874	4786	5255	7181	6345	6423	0.475822	1.38008	Tpmt	protein_coding
ENSMUSG00000026827	2347	3062	2955	3522	2398	2549	2312	2292	0.475822	0.777259	Gpd2	protein_coding
ENSMUSG00000028532	1818	1681	2596	2977	1658	1865	1597	2063	0.475822	0.771839	Cachd1	protein_coding
ENSMUSG00000028681	52	130	116	256	60	66	69	102	0.475822	0.555534	Ptch2	protein_coding
ENSMUSG00000029095	87	103	138	282	88	90	66	122	0.475822	0.613972	Ablim2	protein_coding
ENSMUSG00000072494	291	476	506	765	338	359	292	481	0.475822	0.717216	Ppp1r3e	protein_coding
ENSMUSG00000074829	328	444	514	677	660	607	545	800	0.475822	1.30906	2010315B03Rik	protein_coding
ENSMUSG00000075012	400	294	365	580	209	276	165	429	0.475822	0.629068	Fjx1	protein_coding
ENSMUSG00000026249	1112	1251	1766	2668	1278	1466	936	1366	0.475991	0.742564	Serpine2	protein_coding
ENSMUSG00000073514	5	6	7	1	0	0	0	1	0.476876	0.0567945	Dok6	protein_coding
ENSMUSG00000040896	52	53	80	92	43	49	15	46	0.478007	0.533054	Kcnd3	protein_coding
ENSMUSG00000052374	59	12	2	11	5	4	3	7	0.478007	0.18646	Actn2	protein_coding
ENSMUSG00000027331	43	39	67	83	31	36	33	37	0.480973	0.584298	Knstrn	protein_coding
ENSMUSG00000035498	5282	4566	4813	5087	3854	3362	3224	4426	0.484453	0.705008	Cdcp1	protein_coding
ENSMUSG00000024969	3535	3979	4554	5595	3453	3983	3479	4171	0.485538	0.828622	Mark2	protein_coding
ENSMUSG00000026193	628	1085	1210	1209	816	888	466	726	0.485538	0.67629	Fn1	protein_coding
ENSMUSG00000043895	102	116	207	273	126	82	72	138	0.485538	0.601767	S1pr2	protein_coding
ENSMUSG00000029066	2399	2977	2435	4303	3363	4540	3995	4034	0.488005	1.29361	Mrpl20	protein_coding
ENSMUSG00000030970	956	1290	1407	2180	1082	973	902	1457	0.488005	0.751004	Ctbp2	protein_coding
ENSMUSG00000032997	1865	2094	1613	2630	1574	1899	1368	1548	0.488005	0.749864	Chpf	protein_coding
ENSMUSG00000040322	231	176	309	420	246	144	133	202	0.488005	0.633435	Slc25a24	protein_coding
ENSMUSG00000054808	15599	16068	18178	24395	14897	18144	14020	16341	0.488005	0.829518	Actn4	protein_coding
ENSMUSG00000073982	1149	1193	1278	2058	1050	1215	1094	1343	0.488005	0.815179	Rhog	protein_coding
ENSMUSG00000074768	74	190	133	246	1056	244	178	439	0.488005	3.02437	Bhmt	protein_coding
ENSMUSG00000020099	670	638	692	935	619	609	400	655	0.488181	0.746499	Unc5b	protein_coding
ENSMUSG00000102758	148	46	94	74	174	227	180	210	0.488181	1.97257	Naaladl2	protein_coding
ENSMUSG00000038843	13851	17661	20482	21860	22115	26483	22021	25647	0.492785	1.25866	Gcnt1	protein_coding
ENSMUSG00000031089	14	7	12	7	14	60	18	38	0.493359	2.90548	Slc6a14	protein_coding
ENSMUSG00000004988	276	226	253	459	692	398	428	387	0.494291	1.5675	Fxyd4	protein_coding
ENSMUSG00000029843	227	112	167	187	305	345	241	316	0.494291	1.6239	Slc13a4	protein_coding
ENSMUSG00000074622	2944	2354	2257	3147	6384	5316	4358	2522	0.494291	1.6685	Mafb	protein_coding
ENSMUSG00000031642	2444	1995	2662	3138	1757	2152	1832	2381	0.494775	0.759712	Sh3rf1	protein_coding
ENSMUSG00000054958	15	9	16	13	2	3	3	8	0.494775	0.280334	Nt5c1a	protein_coding
ENSMUSG00000018428	4971	6482	8597	10152	5235	6253	4868	7387	0.496104	0.769724	Akap1	protein_coding
ENSMUSG00000021338	1902	1145	1780	2271	1334	1402	1101	1369	0.496104	0.703606	Carmil1	protein_coding
ENSMUSG00000026930	241	294	274	464	237	288	145	253	0.496104	0.708831	Gpsm1	protein_coding
ENSMUSG00000002808	719	468	659	834	908	1372	937	901	0.496646	1.47006	Epdr1	protein_coding
ENSMUSG00000022614	1740	2107	2753	3629	1962	2284	1823	2253	0.496646	0.804748	Lmf2	protein_coding
ENSMUSG00000029599	3901	4599	4583	6403	3827	4872	3561	4283	0.496646	0.824363	Ddx54	protein_coding
ENSMUSG00000046949	810	831	1126	1587	1241	1452	1257	1562	0.496646	1.2526	Nqo2	protein_coding
ENSMUSG00000059657	12	5	23	23	6	1	6	1	0.496646	0.229862	Stfa2l1	protein_coding
ENSMUSG00000024236	893	874	1385	1502	994	839	640	1000	0.498051	0.726516	Svil	protein_coding
ENSMUSG00000030847	2991	2467	2606	3261	2322	2193	2006	2224	0.506069	0.734334	Bag3	protein_coding
ENSMUSG00000066191	731	1077	966	1369	778	716	835	877	0.506069	0.76139	Anks6	protein_coding
ENSMUSG00000031253	13	68	166	205	54	36	12	50	0.507732	0.352467	Srpx2	protein_coding
ENSMUSG00000000326	6399	12128	8849	13959	6474	7086	7483	9341	0.510619	0.722713	Comt	protein_coding
ENSMUSG00000002602	478	775	1195	1823	650	708	482	873	0.510619	0.648639	Axl	protein_coding
ENSMUSG00000022376	0	0	1	0	3	4	9	3	0.510619	15.5107	Adcy8	protein_coding
ENSMUSG00000028885	70	27	60	99	29	37	38	23	0.510619	0.493639	Smpdl3b	protein_coding
ENSMUSG00000029376	144	137	165	278	274	276	241	221	0.510619	1.39587	Mthfd2l	protein_coding
ENSMUSG00000031150	845	433	536	648	478	444	345	254	0.510619	0.577874	Ccdc120	protein_coding
ENSMUSG00000034810	69	122	154	223	108	61	44	105	0.510619	0.563092	Scn7a	protein_coding
ENSMUSG00000035642	892	1178	1072	2057	1413	1896	1706	1758	0.510619	1.30772	Aamdc	protein_coding
ENSMUSG00000036718	90	121	67	124	51	89	51	56	0.510619	0.586912	Micall2	protein_coding
ENSMUSG00000038668	98	186	203	384	167	88	95	145	0.510619	0.587684	Lpar1	protein_coding
ENSMUSG00000043621	352	409	547	793	750	553	807	851	0.510619	1.42069	Ubxn10	protein_coding
ENSMUSG00000099146	211	271	209	382	375	266	483	575	0.510619	1.56482	0610031O16Rik	lncRNA
ENSMUSG00000021207	42944	29665	32327	46786	47322	67901	55685	56133	0.510898	1.42386	Akr1c21	protein_coding
ENSMUSG00000050930	136	238	281	345	324	336	314	480	0.510898	1.43609	Map10	protein_coding
ENSMUSG00000056481	43	81	158	317	40	62	31	118	0.510898	0.439808	Cd248	protein_coding
ENSMUSG00000076695	0	5	15	20	1	0	0	2	0.510898	0.0797831	Ighv1-18	IG_V_gene
ENSMUSG00000081214	16	18	12	30	47	53	24	34	0.510898	2.0467	Rpl35a-ps2	processed_pseudogene
ENSMUSG00000115338	1978	2827	2304	3762	3341	3187	3553	4313	0.510898	1.30251	Pnp	protein_coding
ENSMUSG00000041426	2814	2881	3282	4807	3743	4530	3965	4638	0.513093	1.20028	Hibch	protein_coding
ENSMUSG00000017670	1546	1552	1827	2752	1549	1831	1385	1627	0.513404	0.81908	Elmo2	protein_coding
ENSMUSG00000022838	151	162	174	269	212	356	245	261	0.513404	1.39303	Eaf2	protein_coding
ENSMUSG00000028528	637	377	670	689	725	1273	953	883	0.513404	1.53796	Dnajc6	protein_coding
ENSMUSG00000045083	0	1	1	4	3	8	11	14	0.513404	6.34919	Lingo2	protein_coding
ENSMUSG00000062480	908	951	1268	2224	912	885	1018	1046	0.513404	0.735276	Acat3	protein_coding
ENSMUSG00000061947	29	93	125	74	60	30	31	20	0.516668	0.431631	Serpina10	protein_coding
ENSMUSG00000028464	310	803	562	1284	393	476	466	492	0.518021	0.636843	Tpm2	protein_coding
ENSMUSG00000005980	24877	14749	26160	40624	32542	59090	34826	37060	0.518902	1.51163	Dnase1	protein_coding
ENSMUSG00000019122	344	303	292	425	171	354	128	253	0.518902	0.623828	Ccl9	protein_coding
ENSMUSG00000019960	1824	1714	1818	2342	1407	1506	1215	1994	0.518902	0.756737	Dusp6	protein_coding
ENSMUSG00000023906	9	14	7	18	6	2	2	3	0.518902	0.268498	Cldn6	protein_coding
ENSMUSG00000025422	33	104	97	147	52	30	30	77	0.518902	0.497909	Agap2	protein_coding
ENSMUSG00000027811	128	133	174	191	110	82	89	149	0.518902	0.662773	4930579G24Rik	protein_coding
ENSMUSG00000028763	886	1389	1668	2400	1355	1139	690	1195	0.518902	0.690042	Hspg2	protein_coding
ENSMUSG00000029723	2757	2993	3136	4807	2851	3113	2539	3358	0.518902	0.848022	Tsc22d4	protein_coding
ENSMUSG00000031668	3396	1923	2620	3320	1760	2230	1844	2299	0.518902	0.680372	Eif2ak3	protein_coding
ENSMUSG00000034108	3391	4179	3378	6109	4581	6426	5647	5834	0.518902	1.29679	Ccs	protein_coding
ENSMUSG00000036087	2987	2818	3589	4458	4469	4169	4012	5354	0.518902	1.26012	Slain2	protein_coding
ENSMUSG00000036553	2365	3390	3198	4147	2929	2057	1775	3024	0.518902	0.724184	Sh3tc1	protein_coding
ENSMUSG00000041134	286	339	366	482	332	263	254	223	0.518902	0.7163	Cyyr1	protein_coding
ENSMUSG00000058207	146	137	167	261	11	42	3	109	0.518902	0.214674	Serpina3k	protein_coding
ENSMUSG00000059824	1002	502	487	925	778	1927	1445	1294	0.518902	1.75524	Dbp	protein_coding
ENSMUSG00000074867	10	3	8	24	30	18	28	37	0.518902	2.60215	Zfp808	protein_coding
ENSMUSG00000020178	63	126	164	212	74	94	91	90	0.518977	0.624423	Adora2a	protein_coding
ENSMUSG00000028919	201	367	454	470	581	684	481	474	0.518977	1.46623	Arhgef19	protein_coding
ENSMUSG00000056054	450	414	585	1021	254	433	497	408	0.518977	0.655707	S100a8	protein_coding
ENSMUSG00000003228	281	503	520	847	351	366	300	493	0.521351	0.704472	Grk5	protein_coding
ENSMUSG00000026728	993	1239	1494	2030	1148	1286	852	1330	0.521351	0.787535	Vim	protein_coding
ENSMUSG00000029838	22	20	7	28	57	37	45	34	0.521351	2.20782	Ptn	protein_coding
ENSMUSG00000030403	1162	1056	1289	1836	1063	1175	984	1221	0.521351	0.811523	Vasp	protein_coding
ENSMUSG00000079495	523	1008	1042	1520	1247	1046	1842	2354	0.521351	1.59703	Nat8f6	protein_coding
ENSMUSG00000015962	458	603	1347	1928	456	744	456	838	0.526396	0.590944	1700016C15Rik	protein_coding
ENSMUSG00000031641	1132	1315	1277	1935	1538	1946	1592	1921	0.526396	1.20712	Cbr4	protein_coding
ENSMUSG00000025488	40	11	22	16	4	16	0	3	0.530712	0.22218	Cox8b	protein_coding
ENSMUSG00000091509	15	26	17	48	53	43	44	53	0.530712	1.85335	Gm17066	lncRNA
ENSMUSG00000025144	1709	2138	1760	3051	2391	3480	2741	2815	0.531368	1.29455	Cenpx	protein_coding
[truncated: 51,148 more rows]

## Sheet: 12h_kidney
gene	1Kidney_CLP12h	2Kidney_CLP12h	5Kidney_CLP12h	6Kidney_CLP12h	1Kidney_CLP12h+ERKi	2Kidney_CLP12h+ERKi	5Kidney_CLP12h+ERKi	6Kidney_CLP12h+ERKi	padj	FC	external_gene_name	gene_biotype
[truncated: 51,696 more rows]

[truncated: 4 more sheets: 6h_lung, 12h_lung, 6h_liver, 12h_liver]
