# Supplementary material for: Selective Extracellular Signal-Regulated Kinase 1/2 (ERK1/2) Inhibition by the SCH772984 Compound Attenuates In Vitro and In Vivo Inflammatory Responses and Prolongs Survival in Murine Sepsis Models
Source: Int J Mol Sci. 2021 Sep 22;22(19):10204. doi: 10.3390/ijms221910204 (PMC8508766; doi:10.3390/ijms221910204)
Supplement: Supplementary file 1 [file ijms-22-10204-s001.zip › Table S4.xlsx]

## Sheet: Table S4-Legend
Table S4: Comparison of gene expression between sham-operated and CLP-operated mice organs tissues at 6h and 12h post-CLP. gene - ENSEMBL database transcript identifier; padj - adjusted p-value from negative binomial Wald test; FC - fold change; gene_biotype - transcript type according to ENSEMBL annotation. Pair-wise comparisons for a given time-point and organ are arranged in excel sheets in th…

## Sheet: 6h_heart
gene	1Heart_CLP6h	2Heart_CLP6h	4Heart_CLP6h	6Heart_CLP6h	Heart_sham1	Heart_sham2	Heart_sham5	Heart_sham6	padj	FC	external_gene_name	gene_biotype
ENSMUSG00000038067	107	330	16	4	0	0	0	0	6.46103e-06	423.985	Csf3	protein_coding
ENSMUSG00000059201	23	312	1	7	0	0	0	1	0.0123836	178.977	Lep	protein_coding
ENSMUSG00000025746	24	206	4	6	1	0	0	1	0.0024656	79.1037	Il6	protein_coding
ENSMUSG00000039628	7	155	17	3	1	0	1	1	0.0288959	39.5272	Hs3st6	protein_coding
ENSMUSG00000040026	2438	2230	2026	4260	46	21	76	121	6.79633e-10	32.7624	Saa3	protein_coding
ENSMUSG00000029380	374	850	142	178	15	11	6	4	1.5536e-09	30.6599	Cxcl1	protein_coding
ENSMUSG00000103983	5	17	6	2	0	0	0	0	0.0385666	29.6821	Gm20045	lncRNA
ENSMUSG00000000204	6	19	1	19	0	0	1	0	0.0380301	26.7525	Slfn4	protein_coding
ENSMUSG00000040978	19	1136	80	62	15	5	1	16	0.000891833	24.2835	Gm11992	protein_coding
ENSMUSG00000112148	21	37	19	3	0	1	1	1	0.0424889	20.0514	Lilrb4a	protein_coding
ENSMUSG00000095123	17	83	4	12	2	2	0	0	0.0437792	19.8852	Gm21781	lncRNA
ENSMUSG00000020812	86	636	54	131	10	5	6	14	9.66476e-07	18.0592	Snhg16	lncRNA
ENSMUSG00000021268	12	21	13	21	1	0	1	1	0.0103565	17.143	Meg3	lncRNA
ENSMUSG00000092274	2171	12099	2318	2510	403	147	141	151	2.73776e-08	15.8935	Neat1	lncRNA
ENSMUSG00000072893	10	170	19	18	4	2	1	3	0.00240281	14.8457	4933439C10Rik	lncRNA
ENSMUSG00000002910	2676	5986	3833	4848	415	255	120	138	1.63864e-08	14.3347	Arrdc2	protein_coding
ENSMUSG00000066363	674	718	175	101	25	12	7	57	0.000592463	13.5638	Serpina3f	protein_coding
ENSMUSG00000052117	40	970	54	137	19	20	3	20	0.00232671	13.3061	D630039A03Rik	protein_coding
ENSMUSG00000091968	7	83	7	16	0	1	2	3	0.0411472	12.7444	Gm17115	lncRNA
ENSMUSG00000079012	455	304	225	446	16	21	35	12	0.000127182	12.53	Serpina3m	protein_coding
ENSMUSG00000049892	1032	551	761	491	38	45	15	99	1.65298e-08	12.5155	Rasd1	protein_coding
ENSMUSG00000066361	262	427	141	243	6	5	24	32	0.00289116	11.883	Serpina3c	protein_coding
ENSMUSG00000097296	19	39	10	5	1	2	0	2	0.0186619	11.0528	Gm26532	lncRNA
ENSMUSG00000058427	40	325	19	45	14	4	2	7	0.00388834	10.9861	Cxcl2	protein_coding
ENSMUSG00000085148	1769	821	590	500	56	48	46	143	1.25532e-05	10.5689	Mir22hg	lncRNA
ENSMUSG00000019992	38	20	5	11	1	1	1	3	0.0480785	9.94635	Mtfr2	protein_coding
ENSMUSG00000092981	13	38	11	7	1	0	3	1	0.0248301	9.74757	Mir5125	miRNA
ENSMUSG00000025507	8	249	15	31	3	8	6	4	0.0255344	9.17043	Pidd1	protein_coding
ENSMUSG00000026941	10	24	6	16	0	1	0	4	0.027993	8.68097	Mamdc4	protein_coding
ENSMUSG00000000982	14	68	14	59	2	1	6	4	0.0111331	8.3598	Ccl3	protein_coding
ENSMUSG00000002289	1001	33942	1794	2178	1566	643	261	656	0.0466746	8.2565	Angptl4	protein_coding
ENSMUSG00000053964	129	382	117	78	26	13	15	12	0.000235238	7.68359	Lgals4	protein_coding
ENSMUSG00000097772	25	49	10	11	0	5	0	5	0.0181814	7.2775	5430416N02Rik	lncRNA
ENSMUSG00000029049	32	359	41	29	13	8	4	21	0.0336554	7.10226	Morn1	protein_coding
ENSMUSG00000099137	71	342	117	59	34	7	12	6	0.0026567	7.08719	Gm10603	lncRNA
ENSMUSG00000026819	1170	15259	695	439	646	614	196	256	0.0482844	6.69176	Slc25a25	protein_coding
ENSMUSG00000079014	110	48	89	95	22	5	10	4	0.0350946	6.62888	Serpina3i	protein_coding
ENSMUSG00000042417	173	62	125	49	13	18	12	7	0.000623421	6.62847	Ccno	protein_coding
ENSMUSG00000035356	648	518	391	410	70	33	71	75	3.09569e-05	6.14018	Nfkbiz	protein_coding
ENSMUSG00000021209	22	248	38	43	5	10	14	9	0.0128992	6.07045	Ppp4r4	protein_coding
ENSMUSG00000041449	66	51	35	41	10	2	10	2	0.0113543	5.99937	Serpina3h	transcribed_unprocessed_pseudogene
ENSMUSG00000086765	72	475	82	79	15	23	30	13	0.0042315	5.738	Gm11827	lncRNA
ENSMUSG00000026981	128	132	71	86	18	13	3	27	0.0125879	5.63343	Il1rn	protein_coding
ENSMUSG00000030225	258	3092	234	266	89	123	119	160	0.041059	5.1588	Dera	protein_coding
ENSMUSG00000097195	144	251	109	139	42	22	11	21	3.43328e-06	5.14362	Snhg5	lncRNA
ENSMUSG00000051166	214	845	141	164	61	52	36	39	0.000434014	5.08792	Eml5	protein_coding
ENSMUSG00000054855	1022	741	490	449	93	60	112	155	0.00190541	5.06834	Rnd1	protein_coding
ENSMUSG00000005413	7613	13071	13262	2062	1182	797	1088	2931	0.00402421	4.91782	Hmox1	protein_coding
ENSMUSG00000066829	444	1357	387	444	92	109	75	122	1.77923e-07	4.85342	Zfp810	protein_coding
ENSMUSG00000100876	14	18	13	18	2	2	4	2	0.0339293	4.80614	2810454H06Rik	lncRNA
ENSMUSG00000097392	216	487	173	142	56	46	35	18	0.000127182	4.75148	Thoc2l	protein_coding
ENSMUSG00000034858	2477	2820	3757	3300	686	537	381	499	1.47802e-07	4.69486	Fam214a	protein_coding
ENSMUSG00000045193	3558	1852	2794	3109	458	463	423	625	3.43328e-06	4.66971	Cirbp	protein_coding
ENSMUSG00000024905	35	32	29	65	6	6	5	11	0.00360175	4.58817	Tesmin	protein_coding
ENSMUSG00000023755	48	224	75	65	18	11	12	26	0.000341804	4.55455	Rhebl1	protein_coding
ENSMUSG00000031980	2585	5461	764	588	453	328	359	331	0.0154349	4.50917	Agt	protein_coding
ENSMUSG00000006638	125	281	127	185	45	39	19	16	0.00850524	4.50633	Abhd1	polymorphic_pseudogene
ENSMUSG00000108414	179	634	163	171	52	18	48	70	0.00503854	4.40736	Snhg1	lncRNA
ENSMUSG00000111394	35	36	34	21	10	9	3	1	0.0169284	4.29159	Gm49759	TEC
ENSMUSG00000085385	52	198	34	45	23	10	13	9	0.0116352	4.17803	Snhg17	lncRNA
ENSMUSG00000022180	506	3115	796	510	220	205	136	301	0.00310071	4.1307	Slc7a8	protein_coding
ENSMUSG00000021134	6017	4768	2869	3318	659	902	565	1185	9.75554e-06	4.10703	Srsf5	protein_coding
ENSMUSG00000028982	1508	3484	1116	868	318	331	349	248	0.000989722	3.99328	Slc25a33	protein_coding
ENSMUSG00000038685	212	516	120	200	26	37	58	68	0.00347924	3.98831	Rtel1	protein_coding
ENSMUSG00000050447	53	95	30	25	11	9	3	17	0.0262389	3.95463	Lypd6	protein_coding
ENSMUSG00000086290	203	656	138	206	53	25	37	114	0.0071215	3.94945	Snhg12	lncRNA
ENSMUSG00000020709	162	905	133	129	89	63	30	55	0.0219875	3.94179	Adap2	protein_coding
ENSMUSG00000016356	29	43	14	23	3	3	4	12	0.0370996	3.85478	Col20a1	protein_coding
ENSMUSG00000030087	7576	8286	6838	8097	1981	2276	748	1440	0.00100533	3.80982	Klf15	protein_coding
ENSMUSG00000054051	305	652	281	254	93	50	73	78	0.000376295	3.76386	Ercc6	protein_coding
ENSMUSG00000021338	191	1344	245	324	70	78	83	167	0.0178605	3.75598	Carmil1	protein_coding
ENSMUSG00000027412	170	806	76	115	66	37	40	79	0.038976	3.68511	Lpin3	protein_coding
ENSMUSG00000040943	563	614	549	539	225	109	106	54	0.00366133	3.52572	Tet2	protein_coding
ENSMUSG00000001366	2006	3570	1554	2117	435	419	361	823	5.15857e-10	3.51804	Fbxo9	protein_coding
ENSMUSG00000028133	48	153	44	43	7	20	10	24	0.0147084	3.51254	Rwdd3	protein_coding
ENSMUSG00000085156	32	56	18	15	6	8	5	7	0.0253451	3.49846	Snhg15	lncRNA
ENSMUSG00000074578	239	1159	360	401	70	86	83	225	0.0179806	3.48509	Zfas1	lncRNA
ENSMUSG00000025138	399	2378	351	499	138	160	146	295	0.0252601	3.46868	Sirt7	protein_coding
ENSMUSG00000024235	402	299	346	258	93	74	84	40	0.0067618	3.45668	Map3k8	protein_coding
ENSMUSG00000091144	84	71	61	35	25	8	10	17	0.0105564	3.35356	Phf11c	protein_coding
ENSMUSG00000021495	199	1020	209	250	116	58	82	96	0.0157219	3.34532	Fam193b	protein_coding
ENSMUSG00000020131	42	158	46	61	19	15	16	17	0.00317912	3.31978	Pcsk4	protein_coding
ENSMUSG00000035828	14691	16261	13220	12001	4558	3831	2381	2681	0.000248591	3.2661	Pim3	protein_coding
ENSMUSG00000071350	709	285	1162	1042	244	179	161	233	0.0166618	3.26194	Setdb2	protein_coding
ENSMUSG00000026383	582	3178	475	564	263	294	204	271	0.0288959	3.22322	Epb41l5	protein_coding
ENSMUSG00000066042	60	343	70	72	24	25	26	47	0.0290675	3.18468	Med18	protein_coding
ENSMUSG00000050240	135	196	156	96	34	43	18	53	0.000554039	3.15469	Hic2	protein_coding
ENSMUSG00000059824	904	597	738	961	182	230	137	286	0.00211487	3.13251	Dbp	protein_coding
ENSMUSG00000087259	129	942	371	415	104	119	99	118	0.0236735	3.04752	2610035D17Rik	lncRNA
ENSMUSG00000030157	492	922	597	1188	241	135	252	145	0.0179806	3.03736	Clec2d	protein_coding
ENSMUSG00000048997	126	573	140	143	44	59	74	45	0.0415707	3.02145	Atxn7l2	protein_coding
ENSMUSG00000092341	914	2058	906	909	505	320	196	181	0.0185195	2.97028	Malat1	lncRNA
ENSMUSG00000029647	431	1469	389	552	240	125	133	204	0.0249997	2.95702	Pan3	protein_coding
ENSMUSG00000086725	33	114	44	35	9	13	16	18	0.0297872	2.94975	A630052C17Rik	lncRNA
ENSMUSG00000024742	773	315	818	224	175	157	107	174	0.0493693	2.93823	Fen1	protein_coding
ENSMUSG00000028957	355	410	454	406	198	79	79	90	0.00588736	2.88737	Per3	protein_coding
ENSMUSG00000022617	61	120	43	57	20	27	9	18	0.0112427	2.88091	Chkb	protein_coding
ENSMUSG00000097574	71	131	56	35	14	16	16	32	0.0232345	2.87588	C920006O11Rik	transcribed_unprocessed_pseudogene
ENSMUSG00000085741	53	127	47	54	18	16	18	21	0.000641399	2.86923	5430405H02Rik	lncRNA
ENSMUSG00000004187	123	354	104	147	39	36	38	77	0.00283942	2.86211	Kifc2	protein_coding
ENSMUSG00000058298	254	521	197	177	82	72	46	109	0.000129904	2.8455	Mcm9	protein_coding
ENSMUSG00000037035	1212	1443	909	338	271	166	208	453	0.0147161	2.83023	Inhbb	protein_coding
ENSMUSG00000090952	282	981	343	439	169	81	151	117	0.00988978	2.81652	Gm17251	lncRNA
ENSMUSG00000046111	466	569	454	518	189	156	95	117	1.06704e-06	2.81548	Cep295	protein_coding
ENSMUSG00000044950	275	552	290	302	128	105	53	104	1.7061e-08	2.80367	Pwwp2a	protein_coding
ENSMUSG00000059939	57	164	81	94	38	29	16	24	0.000644607	2.80137	9430015G10Rik	protein_coding
ENSMUSG00000048371	1512	2356	1315	1650	508	623	270	506	0.00483656	2.78541	Pdp2	protein_coding
ENSMUSG00000090115	88	127	76	87	20	23	26	37	0.000679682	2.75008	Usp49	protein_coding
ENSMUSG00000043923	71	336	68	94	38	37	32	40	0.0331508	2.7413	Ccdc84	protein_coding
ENSMUSG00000061046	351	951	281	333	110	68	127	217	0.0123045	2.71635	Haghl	protein_coding
ENSMUSG00000022999	346	1284	316	286	160	136	114	185	0.0144466	2.71359	Lmbr1l	protein_coding
ENSMUSG00000021287	66	75	48	86	18	22	12	29	0.00421292	2.68393	Xrcc3	protein_coding
ENSMUSG00000037243	74	206	54	104	32	23	17	52	0.0185195	2.68244	Zfp692	protein_coding
ENSMUSG00000056501	1822	2755	1627	1166	599	670	418	405	0.000893814	2.67498	Cebpb	protein_coding
ENSMUSG00000027829	529	1019	407	358	183	148	145	176	0.00200344	2.64624	Ccnl1	protein_coding
ENSMUSG00000043290	486	491	435	441	172	179	72	140	0.00973576	2.63672	Zfp784	protein_coding
ENSMUSG00000029022	348	750	335	369	117	118	114	167	1.30347e-07	2.63348	Miip	protein_coding
ENSMUSG00000037355	233	327	139	199	103	45	31	91	0.00642133	2.61883	Uvssa	protein_coding
ENSMUSG00000047193	266	976	194	299	121	106	83	184	0.0240637	2.57074	Dync2h1	protein_coding
ENSMUSG00000045411	570	765	380	399	191	120	131	198	8.95336e-06	2.54612	2410002F23Rik	protein_coding
ENSMUSG00000097164	220	646	214	315	104	83	77	152	0.00177103	2.51509	Cep83os	lncRNA
ENSMUSG00000061028	326	497	197	308	98	109	87	106	1.42421e-06	2.5074	Clasrp	protein_coding
ENSMUSG00000044786	3561	5020	2928	2168	1570	1161	623	932	0.00308331	2.47791	Zfp36	protein_coding
ENSMUSG00000092260	96	110	95	114	31	33	20	52	0.0307365	2.45494	Zfp963	protein_coding
ENSMUSG00000059772	172	302	175	272	91	40	39	132	0.00682166	2.43477	Slx1b	protein_coding
ENSMUSG00000030795	7764	3491	5247	5244	1793	2093	1486	1917	0.0123045	2.42309	Fus	protein_coding
ENSMUSG00000024190	3008	6783	2308	1760	1101	1477	546	1198	0.0274149	2.42117	Dusp1	protein_coding
ENSMUSG00000019518	340	1116	369	534	195	170	129	234	0.00083573	2.412	Ap4m1	protein_coding
ENSMUSG00000025235	205	503	216	237	108	52	81	130	0.0129814	2.35991	Bbs4	protein_coding
ENSMUSG00000040482	305	1226	346	362	182	143	125	250	0.0314246	2.35229	Dxo	protein_coding
ENSMUSG00000020899	374	905	370	468	210	179	113	182	0.0194943	2.33288	Pfas	protein_coding
ENSMUSG00000024220	578	1557	519	815	247	253	219	406	0.000457362	2.31091	Zfp523	protein_coding
ENSMUSG00000045094	279	266	267	502	149	121	78	101	0.0291807	2.31021	Arhgef37	protein_coding
ENSMUSG00000026199	526	969	505	645	282	224	166	199	0.0016877	2.30374	Ankzf1	protein_coding
ENSMUSG00000020893	4041	3740	3414	2718	1762	1389	663	1027	0.0116301	2.30035	Per1	protein_coding
ENSMUSG00000025577	164	487	225	273	99	102	52	130	0.00227218	2.30032	Cbx2	protein_coding
ENSMUSG00000004896	142	336	115	201	66	61	42	94	0.000716593	2.29583	Rrnad1	protein_coding
ENSMUSG00000025372	800	2214	817	852	424	448	253	394	0.00105777	2.2953	Baiap2	protein_coding
ENSMUSG00000064120	1090	2703	946	1173	396	390	401	757	0.00283942	2.28697	Mocs1	protein_coding
ENSMUSG00000039623	252	893	253	309	161	130	109	142	0.0179806	2.28464	Ap5z1	protein_coding
ENSMUSG00000045294	591	2528	727	1171	406	377	320	499	0.0174427	2.28346	Insig1	protein_coding
ENSMUSG00000014837	65	113	75	61	35	34	21	15	0.0481945	2.2704	4931428F04Rik	protein_coding
ENSMUSG00000025949	635	1676	533	546	329	282	246	226	0.0291807	2.26419	Pikfyve	protein_coding
ENSMUSG00000031167	3096	3763	1979	2492	904	619	788	1642	0.0213077	2.25796	Rbm3	protein_coding
ENSMUSG00000031167	3096	3763	1979	2492	904	619	788	1642	0.0213077	2.25796	Rbm3	protein_coding
ENSMUSG00000033863	6125	11148	6934	7420	3323	2995	1938	2757	3.0864e-07	2.20885	Klf9	protein_coding
ENSMUSG00000021240	332	995	305	394	152	173	124	233	0.00537777	2.20805	Abcd4	protein_coding
ENSMUSG00000071637	2676	2860	2116	2454	891	644	924	1145	0.00694164	2.17507	Cebpd	protein_coding
ENSMUSG00000043439	221	681	200	184	104	100	91	139	0.0365419	2.16871	Epop	protein_coding
ENSMUSG00000023007	486	747	569	650	217	208	152	318	0.000373595	2.16743	Prpf40b	protein_coding
ENSMUSG00000018347	527	448	462	396	187	146	137	209	9.62565e-05	2.15961	Zkscan6	protein_coding
ENSMUSG00000026473	50537	91368	53455	56335	25430	25659	17809	19875	1.00578e-06	2.15055	Glul	protein_coding
ENSMUSG00000015126	380	1040	312	285	201	168	136	182	0.0291807	2.14921	Tsr3	protein_coding
ENSMUSG00000040272	260	255	277	348	122	88	79	137	0.000749193	2.14243	Accs	protein_coding
ENSMUSG00000032425	342	733	507	614	241	216	105	249	0.00152919	2.12755	Zfp949	protein_coding
ENSMUSG00000042510	204	317	184	118	78	112	46	65	0.0350946	2.10427	AA986860	protein_coding
ENSMUSG00000037461	800	1522	699	697	382	325	303	309	0.00753656	2.10143	Ints7	protein_coding
ENSMUSG00000000823	633	1616	466	642	370	296	213	305	0.0131128	2.09168	Zfp512b	protein_coding
ENSMUSG00000006464	312	616	285	197	100	139	85	199	0.0389709	2.08196	Bbs1	protein_coding
ENSMUSG00000028862	2469	1969	1927	1550	1006	572	664	782	0.0125879	2.07473	Map3k6	protein_coding
ENSMUSG00000001156	541	626	575	547	170	218	179	315	0.00966038	2.06344	Mxd1	protein_coding
ENSMUSG00000033961	297	208	258	284	100	89	82	141	0.0213315	2.05749	Zfp446	protein_coding
ENSMUSG00000002210	389	1165	379	445	228	177	195	246	0.0403042	2.05317	Smg9	protein_coding
ENSMUSG00000025155	1134	3432	962	1150	609	629	521	595	0.0334316	2.04728	Dus1l	protein_coding
ENSMUSG00000024335	5137	10300	4770	4219	2601	2001	2137	2114	0.0042186	2.04683	Brd2	protein_coding
ENSMUSG00000026034	574	2151	917	1031	481	466	353	372	0.0262762	2.04606	Clk1	protein_coding
ENSMUSG00000038637	173	451	171	168	75	81	82	112	0.0208452	2.0391	Lrrc56	protein_coding
ENSMUSG00000020212	319	610	244	304	148	144	89	175	0.00785242	2.03023	Mdm1	protein_coding
ENSMUSG00000036572	248	608	317	442	182	135	138	143	0.00199371	2.0203	Upf3b	protein_coding
ENSMUSG00000007476	1574	1798	1199	1330	715	686	506	308	0.0473881	2.01837	Lrrc8a	protein_coding
ENSMUSG00000045795	540	1202	456	639	262	245	229	320	0.000131911	2.0082	Whamm	protein_coding
ENSMUSG00000030722	293	233	230	208	103	85	101	88	0.0164971	1.99367	Nfatc2ip	protein_coding
ENSMUSG00000022338	1286	3147	1108	1303	593	701	582	645	0.0145591	1.98805	Eny2	protein_coding
ENSMUSG00000021007	202	462	237	292	129	104	77	152	0.000536757	1.98542	Spata7	protein_coding
ENSMUSG00000031431	4916	12796	6700	6986	3851	3659	1440	3373	0.0441382	1.96646	Tsc22d3	protein_coding
ENSMUSG00000028653	273	690	236	289	199	121	112	130	0.0474227	1.95309	Trit1	protein_coding
ENSMUSG00000028066	315	493	245	242	112	131	92	182	0.00186957	1.94081	Pmf1	protein_coding
ENSMUSG00000062376	535	538	575	660	255	208	211	271	0.0326685	1.92811	Borcs7	protein_coding
ENSMUSG00000034121	141	209	106	137	73	73	36	55	0.0040292	1.92734	Mks1	protein_coding
ENSMUSG00000022521	1161	1688	1241	1354	738	611	394	441	0.00509324	1.92639	Crebbp	protein_coding
ENSMUSG00000036552	150	331	125	207	76	98	55	93	0.0290675	1.90767	Ermard	protein_coding
ENSMUSG00000035545	938	1900	1114	1233	619	430	364	698	0.000528477	1.90461	Leng8	protein_coding
ENSMUSG00000001138	893	2152	1004	1069	538	453	414	629	0.00101313	1.89845	Cnnm3	protein_coding
ENSMUSG00000034308	230	204	241	243	101	75	69	150	0.0127735	1.88999	Sdr42e1	protein_coding
ENSMUSG00000035953	868	1867	915	938	448	483	358	554	5.42754e-05	1.88935	Pip4p1	protein_coding
ENSMUSG00000024830	654	1229	622	622	411	260	307	268	0.0192988	1.8688	Rps6kb2	protein_coding
ENSMUSG00000037526	787	1862	910	964	471	459	413	461	0.0141854	1.86809	Atg14	protein_coding
ENSMUSG00000018931	1140	2758	1169	1286	656	736	546	575	0.0089889	1.86764	Natd1	protein_coding
ENSMUSG00000038271	269	333	248	317	105	94	93	206	0.00509468	1.86556	Iffo1	protein_coding
ENSMUSG00000040729	231	524	245	295	149	128	109	136	0.00428896	1.86478	Cep126	protein_coding
ENSMUSG00000037808	404	364	353	473	217	167	119	182	0.0290647	1.8532	Fam76b	protein_coding
ENSMUSG00000029328	2099	1668	1592	2182	792	762	620	1095	0.000679682	1.85167	Hnrnpdl	protein_coding
ENSMUSG00000029714	1079	1531	1054	1387	646	560	375	541	0.00190541	1.85085	Gigyf1	protein_coding
ENSMUSG00000027433	1553	3805	1595	2026	946	903	661	1171	0.00894846	1.84564	Xrn2	protein_coding
ENSMUSG00000032316	996	1780	939	1628	550	481	428	778	0.00428896	1.84541	Clk3	protein_coding
ENSMUSG00000037103	480	910	458	530	249	273	180	283	0.000376295	1.84425	Dcaf15	protein_coding
ENSMUSG00000054263	3176	3802	3559	3445	1769	1653	947	1695	0.000409225	1.83918	Lifr	protein_coding
ENSMUSG00000057363	646	1661	610	707	393	339	298	437	0.0123045	1.83786	Uxs1	protein_coding
ENSMUSG00000026270	464	1273	559	930	350	293	326	330	0.0214089	1.83025	Capn10	protein_coding
ENSMUSG00000041777	845	1331	865	1185	421	372	362	650	2.24916e-05	1.82659	Cir1	protein_coding
ENSMUSG00000028952	146	302	111	177	86	74	64	78	0.0161996	1.82347	Zbtb48	protein_coding
ENSMUSG00000026743	703	1496	708	1160	474	463	265	514	0.00147595	1.82004	Mllt10	protein_coding
ENSMUSG00000037001	185	363	145	185	108	80	60	123	0.0194714	1.81221	Zfp39	protein_coding
ENSMUSG00000035139	650	1168	490	601	310	284	263	354	0.000316572	1.81147	Secisbp2	protein_coding
ENSMUSG00000030166	258	307	210	296	103	125	114	111	0.00593156	1.81059	Rad52	protein_coding
ENSMUSG00000029276	159	268	144	150	84	87	53	84	0.0245913	1.80039	Glmn	protein_coding
ENSMUSG00000025722	565	1070	480	473	254	255	224	360	0.00850524	1.79929	Wdr73	protein_coding
ENSMUSG00000018167	954	1692	1222	1929	633	615	466	798	0.00856816	1.79909	Stard3	protein_coding
ENSMUSG00000034042	2051	4118	2121	2754	1370	1291	1032	889	0.0123045	1.79487	Gpbp1l1	protein_coding
ENSMUSG00000019971	219	399	235	314	166	153	74	108	0.0310586	1.79286	Cep290	protein_coding
ENSMUSG00000038895	208	359	179	230	123	113	76	104	0.0113484	1.79043	Zfp653	protein_coding
ENSMUSG00000027439	2001	1961	1850	2250	1080	1008	665	791	0.0305228	1.79012	Gzf1	protein_coding
ENSMUSG00000062101	136	259	121	174	82	61	62	91	0.00694164	1.77632	Zfp119b	protein_coding
ENSMUSG00000025358	289	523	272	384	172	146	124	196	0.0042315	1.76483	Cdk2	protein_coding
ENSMUSG00000002996	3444	5664	4436	5212	2502	2050	1480	2301	0.00261525	1.75859	Hbp1	protein_coding
ENSMUSG00000039850	383	656	399	497	250	163	144	305	0.0028709	1.75785	Endov	protein_coding
ENSMUSG00000027378	613	1594	601	683	356	354	339	415	0.0441477	1.7571	Nphp1	protein_coding
ENSMUSG00000034789	821	1854	832	1001	461	430	410	645	0.0437167	1.75008	Rab24	protein_coding
ENSMUSG00000058093	150	285	204	256	94	85	89	127	0.0369681	1.74775	Zfp729b	protein_coding
ENSMUSG00000015291	2756	5398	2420	2566	1385	1097	1024	2312	0.0304711	1.74686	Gdi1	protein_coding
ENSMUSG00000031605	1197	2366	1018	1061	740	515	485	717	0.0154047	1.73568	Klhl2	protein_coding
ENSMUSG00000026171	740	1445	713	716	404	413	346	402	0.00593156	1.73507	Rnf25	protein_coding
ENSMUSG00000002221	1075	1423	925	1190	629	510	384	544	0.000324419	1.73323	Paxip1	protein_coding
ENSMUSG00000074829	261	543	280	313	171	171	106	170	0.0139749	1.72696	2010315B03Rik	protein_coding
ENSMUSG00000067071	658	1223	633	815	339	388	339	385	0.0481945	1.72591	Hes6	protein_coding
ENSMUSG00000020280	394	694	430	434	225	228	169	251	7.21663e-06	1.72258	Pus10	protein_coding
ENSMUSG00000028809	2210	4250	1692	1974	1154	1165	770	1397	0.0123045	1.71774	Srrm1	protein_coding
ENSMUSG00000042185	501	834	381	585	290	235	197	303	0.00927756	1.71591	Nfrkb	protein_coding
ENSMUSG00000047617	394	558	319	403	198	142	165	250	0.00850524	1.71336	Paxx	protein_coding
ENSMUSG00000018372	248	293	249	317	126	141	101	138	0.000112636	1.71257	Cep95	protein_coding
ENSMUSG00000026349	837	929	815	886	422	445	344	368	0.00673453	1.70775	Ccnt2	protein_coding
ENSMUSG00000021514	285	648	403	366	243	220	114	191	0.0437167	1.70728	Zfp369	protein_coding
ENSMUSG00000024539	914	923	671	676	436	343	287	401	0.0247702	1.70414	Ptpn2	protein_coding
ENSMUSG00000029389	215	290	259	245	115	129	74	157	0.00147489	1.6879	Ddx55	protein_coding
ENSMUSG00000023980	766	987	854	945	438	347	404	448	0.000720598	1.67968	Taf8	protein_coding
ENSMUSG00000070002	765	1440	800	776	487	405	334	498	0.00411904	1.67875	Ell	protein_coding
ENSMUSG00000049482	432	564	387	402	192	182	182	274	0.000720055	1.67468	Ctu2	protein_coding
ENSMUSG00000020962	775	1501	890	724	507	431	417	389	0.0478878	1.67364	Gtf2a1	protein_coding
ENSMUSG00000039834	807	1008	617	806	346	407	304	453	9.66476e-07	1.66463	Zfp335	protein_coding
ENSMUSG00000029253	290	375	255	316	150	143	91	205	0.0296496	1.66278	Cenpc1	protein_coding
ENSMUSG00000009079	3384	5032	2743	3142	1603	1770	1021	2407	0.00422036	1.65363	Ewsr1	protein_coding
ENSMUSG00000029209	581	892	590	655	320	313	255	399	1.95109e-05	1.63924	Gnpda2	protein_coding
ENSMUSG00000048249	1922	3474	2801	3576	1608	1174	1188	1613	0.0360216	1.63326	Crebrf	protein_coding
ENSMUSG00000020868	479	973	474	533	279	279	215	382	0.00405033	1.62971	Xylt2	protein_coding
ENSMUSG00000073436	457	602	435	538	291	231	179	276	0.00285659	1.62635	Eme2	protein_coding
ENSMUSG00000020752	342	814	374	456	279	234	150	270	0.0237779	1.62144	Recql5	protein_coding
ENSMUSG00000005501	754	1310	619	950	453	454	313	496	0.000247477	1.62	Usp40	protein_coding
ENSMUSG00000030815	504	1163	439	616	282	288	265	428	0.0493118	1.61898	Phkg2	protein_coding
ENSMUSG00000034621	1210	1379	1084	1119	668	659	376	643	0.00597	1.61636	Gpatch8	protein_coding
ENSMUSG00000007603	562	1087	555	741	386	341	222	465	0.0179689	1.61298	Dus3l	protein_coding
ENSMUSG00000071632	413	553	397	433	222	251	166	227	0.044901	1.61158	2510002D24Rik	protein_coding
ENSMUSG00000035632	905	1406	789	935	517	414	378	638	0.00225188	1.60462	Cnot3	protein_coding
ENSMUSG00000053774	969	2076	1000	1230	692	627	473	720	0.00358717	1.59432	Ubxn7	protein_coding
ENSMUSG00000037885	861	1009	907	831	467	518	312	496	0.00615652	1.5929	Stk35	protein_coding
ENSMUSG00000015165	3578	5205	3008	3719	1874	1612	1565	2568	1.95109e-05	1.5778	Hnrnpl	protein_coding
ENSMUSG00000062822	624	1476	771	962	513	471	368	491	0.0225122	1.57173	4833420G17Rik	protein_coding
ENSMUSG00000037486	1058	1449	899	1002	612	622	368	590	0.0270718	1.56548	Asxl2	protein_coding
ENSMUSG00000020530	2668	5189	2598	3222	1748	1878	1271	1731	0.0100258	1.5646	Ggnbp2	protein_coding
ENSMUSG00000021504	375	478	321	428	189	225	186	196	0.00248098	1.54541	B4galt7	protein_coding
ENSMUSG00000006307	1094	1675	1013	1207	702	603	458	751	0.00249308	1.5399	Kmt2b	protein_coding
ENSMUSG00000007589	605	987	491	617	343	328	255	424	0.00156932	1.53829	Tinf2	protein_coding
ENSMUSG00000002409	1042	1541	1015	1303	643	676	440	731	0.0452275	1.53373	Dyrk1b	protein_coding
ENSMUSG00000031787	622	867	666	631	357	321	304	434	0.000891833	1.53314	Katnb1	protein_coding
ENSMUSG00000071477	763	1242	703	797	527	433	379	399	0.0110257	1.52976	Zfp777	protein_coding
ENSMUSG00000028863	758	1181	660	685	464	429	330	419	0.0460718	1.52905	Meaf6	protein_coding
ENSMUSG00000033857	248	360	259	214	132	150	121	144	0.0291807	1.5243	Engase	protein_coding
ENSMUSG00000016253	1485	1741	1139	1301	745	703	625	813	0.038976	1.52097	Nelfcd	protein_coding
ENSMUSG00000048796	486	626	472	587	354	276	209	276	0.0143721	1.51721	Cyb561d1	protein_coding
ENSMUSG00000020472	1191	2277	1094	1429	748	827	604	812	0.00593156	1.51586	Zkscan17	protein_coding
ENSMUSG00000038215	191	342	229	327	151	156	95	156	0.0368635	1.51391	Cep44	protein_coding
ENSMUSG00000031487	359	490	352	395	200	203	146	283	0.0027929	1.50949	Brf2	protein_coding
ENSMUSG00000054499	1070	1970	977	1285	749	783	452	703	0.0346248	1.50855	Dedd2	protein_coding
ENSMUSG00000031706	534	803	456	494	328	273	193	398	0.0345628	1.50074	Rfx1	protein_coding
ENSMUSG00000101970	250	376	203	294	141	126	139	166	0.0312466	1.49744	Chaserr	lncRNA
ENSMUSG00000030534	338	405	250	331	185	153	142	213	0.0457393	1.48688	Vps33b	protein_coding
ENSMUSG00000005893	1773	2363	1707	2280	1111	1090	734	1391	0.0287918	1.48109	Nr2c2	protein_coding
ENSMUSG00000022394	1032	1481	848	949	635	538	481	578	0.00421292	1.47744	L3mbtl2	protein_coding
ENSMUSG00000031245	720	1379	663	939	489	502	413	487	0.0123045	1.47397	Hmgn5	protein_coding
ENSMUSG00000046679	572	935	534	656	340	370	271	434	0.00111586	1.4706	C87436	protein_coding
ENSMUSG00000021500	1800	2364	1275	1707	910	833	754	1281	0.0219875	1.46954	Ddx46	protein_coding
ENSMUSG00000026977	1022	1712	1000	1119	735	612	480	746	0.0134894	1.45474	Marchf7	protein_coding
ENSMUSG00000031153	906	1173	773	962	561	527	368	612	0.000145194	1.44162	Gripap1	protein_coding
ENSMUSG00000025470	229	429	248	280	151	166	120	202	0.0138958	1.43132	Zfp511	protein_coding
ENSMUSG00000042308	414	604	408	459	244	264	216	300	0.0025978	1.42481	Setd1a	protein_coding
ENSMUSG00000032743	573	1043	535	646	356	353	295	512	0.0152048	1.41858	Katnip	protein_coding
ENSMUSG00000024260	1001	1570	1023	992	718	670	492	605	0.0214089	1.41814	Sap130	protein_coding
ENSMUSG00000011306	1290	1938	1282	1492	860	855	639	925	0.0168875	1.41709	Sugp1	protein_coding
ENSMUSG00000030846	1044	1791	993	1324	716	654	596	827	0.000637713	1.41104	Tial1	protein_coding
ENSMUSG00000031148	1637	1919	1258	1399	921	863	698	944	0.00243241	1.40902	Gpkow	protein_coding
ENSMUSG00000031691	1277	2239	1288	1734	946	945	669	1017	0.00117188	1.40559	Tnpo2	protein_coding
ENSMUSG00000033712	1249	1920	1187	1317	894	795	611	855	0.00856816	1.38668	Ccar2	protein_coding
ENSMUSG00000069565	1188	2160	994	1391	788	788	579	1052	0.0447606	1.37212	Dazap1	protein_coding
ENSMUSG00000019432	2557	3657	2146	2281	1699	1348	1134	1844	0.0282027	1.37123	Ddx39b	protein_coding
ENSMUSG00000030685	261	341	222	269	184	143	118	178	0.0369681	1.3656	Kctd13	protein_coding
ENSMUSG00000024240	1060	1183	1015	1173	677	695	511	659	0.0225122	1.36504	Epc1	protein_coding
ENSMUSG00000035278	597	885	590	687	380	419	304	476	0.0316365	1.35758	Plekhj1	protein_coding
ENSMUSG00000025982	6072	7381	5305	6641	3844	3834	2449	4746	0.00335698	1.35178	Sf3b1	protein_coding
ENSMUSG00000042133	1332	1648	1155	1313	939	789	620	781	0.0494673	1.35131	Ppig	protein_coding
ENSMUSG00000034083	533	717	453	593	343	354	265	352	0.00428896	1.35092	Ccdc174	protein_coding
ENSMUSG00000028677	1845	2844	1714	2520	1251	1170	1081	1619	0.0124437	1.34423	Rnf220	protein_coding
ENSMUSG00000020952	1168	1647	950	1051	650	661	571	891	0.0168875	1.34364	Scfd1	protein_coding
ENSMUSG00000026790	1073	1273	1037	1109	728	608	573	695	0.019669	1.34302	Odf2	protein_coding
ENSMUSG00000021598	572	907	498	661	406	376	315	405	0.0474227	1.34288	Med10	protein_coding
ENSMUSG00000039205	996	1479	884	1113	721	541	547	782	0.0236735	1.33123	Ciz1	protein_coding
ENSMUSG00000001016	1802	2562	1692	1787	1227	1214	957	1310	0.0225122	1.28816	Ilf2	protein_coding
ENSMUSG00000001440	6401	7582	6425	7213	7360	7064	5322	7561	0.0303148	0.794365	Kpnb1	protein_coding
ENSMUSG00000068798	2004	2359	1881	2279	2235	2142	1728	2377	0.0365392	0.785693	Rap1a	protein_coding
ENSMUSG00000022336	4245	5147	4249	4719	4851	4600	3791	5160	0.0194922	0.780381	Eif3e	protein_coding
ENSMUSG00000060373	4989	5440	4594	4668	5513	5427	4092	5464	0.041059	0.754135	Hnrnpc	protein_coding
ENSMUSG00000028833	1049	1719	937	1067	1312	1180	999	1353	0.0291807	0.753116	Ncdn	protein_coding
ENSMUSG00000020823	2278	3092	2315	2803	3003	2765	2066	3302	0.000644607	0.737794	Sec14l1	protein_coding
ENSMUSG00000025040	647	937	657	802	799	843	625	949	0.0320267	0.736021	Fundc1	protein_coding
ENSMUSG00000027651	1208	1479	1176	1436	1499	1564	1113	1455	0.0108768	0.733694	Rprd1b	protein_coding
ENSMUSG00000032123	699	890	622	782	792	799	575	1070	0.0257995	0.728491	Dpagt1	protein_coding
ENSMUSG00000022744	1359	1684	1263	1545	1683	1674	1269	1651	0.0016666	0.724869	Cldnd1	protein_coding
ENSMUSG00000049800	853	1454	985	925	1171	1048	985	1297	0.0134524	0.720055	Sertad2	protein_coding
ENSMUSG00000006134	1925	2114	1750	1753	2325	2338	1482	2103	0.043121	0.719883	Crkl	protein_coding
ENSMUSG00000005103	3524	5744	2811	4116	4434	4182	3275	5445	0.0225122	0.718125	Wdr1	protein_coding
ENSMUSG00000058230	2655	4578	2243	2777	3390	3533	2443	3672	0.026272	0.717604	Arhgap35	protein_coding
ENSMUSG00000038604	1394	2400	1318	1755	2135	1815	1342	2131	0.000989722	0.712398	Ripor1	protein_coding
ENSMUSG00000020458	3654	4465	3299	3591	4184	3598	3537	5409	0.0132635	0.702549	Rtn4	protein_coding
ENSMUSG00000040363	879	954	814	838	1099	970	773	1066	0.00251124	0.700999	Bcor	protein_coding
ENSMUSG00000018363	1906	3034	1938	2254	2793	2575	2122	2584	0.00304953	0.694315	Smurf2	protein_coding
ENSMUSG00000066278	660	965	737	1078	877	963	754	1306	0.0453686	0.691839	Vps37b	protein_coding
ENSMUSG00000021144	1276	1936	1400	1963	1943	2003	1590	1847	0.0291807	0.684148	Mta1	protein_coding
ENSMUSG00000043391	567	1097	519	670	873	766	524	1060	0.0279075	0.682899	2510009E07Rik	protein_coding
ENSMUSG00000037553	974	1076	803	1008	1126	993	967	1399	0.0139749	0.67373	Zdhhc18	protein_coding
ENSMUSG00000050029	824	800	688	957	1076	1050	725	978	0.0255866	0.671951	Rap2c	protein_coding
ENSMUSG00000026502	1005	1128	1003	1082	1389	1388	1025	1099	0.0291807	0.67001	Desi2	protein_coding
ENSMUSG00000035629	674	1179	709	993	1077	1026	783	1237	0.0152615	0.665346	Rubcn	protein_coding
ENSMUSG00000022865	929	1688	902	1059	1542	1233	1021	1509	0.00856816	0.660347	Cxadr	protein_coding
ENSMUSG00000022961	4722	6955	4015	4905	6928	6850	4162	6278	0.0130187	0.657422	Son	protein_coding
ENSMUSG00000036442	742	1322	741	1135	1192	1188	940	1260	0.00231941	0.65671	Thap11	protein_coding
ENSMUSG00000038025	1554	1938	1412	1955	2154	2010	1527	2574	0.0314547	0.652295	Phf2	protein_coding
ENSMUSG00000040028	1146	1786	881	1121	1661	1529	1143	1460	0.0219875	0.648388	Elavl1	protein_coding
ENSMUSG00000034471	1763	2378	1635	2165	2832	2207	1603	3217	0.000532975	0.636422	Caskin2	protein_coding
ENSMUSG00000037470	2026	2922	2080	2208	2863	2917	2042	3767	0.000231263	0.626529	Uggt1	protein_coding
ENSMUSG00000049672	334	563	306	433	514	497	419	573	9.75554e-06	0.62527	Zbtb14	protein_coding
ENSMUSG00000036591	1440	2015	1618	2055	2443	2476	1511	2607	0.0365392	0.62137	Arhgap21	protein_coding
ENSMUSG00000026509	2689	4599	2928	3359	3925	3507	3158	6577	0.0042315	0.620443	Capn2	protein_coding
ENSMUSG00000056962	728	907	523	775	1046	1038	747	813	0.0219765	0.616288	Jmjd6	protein_coding
ENSMUSG00000029710	2011	2555	1898	2307	2513	2406	1725	4969	0.0370915	0.610843	Ephb4	protein_coding
ENSMUSG00000020290	889	1512	966	872	1577	1312	1125	1341	0.0125879	0.605017	Xpo1	protein_coding
ENSMUSG00000023008	531	907	444	453	736	696	601	978	0.00459009	0.59418	Fmnl3	protein_coding
ENSMUSG00000026135	366	566	323	445	600	684	347	591	0.0337509	0.5933	Zfp142	protein_coding
ENSMUSG00000046574	449	815	454	689	858	680	453	1217	0.0185195	0.592005	Prr12	protein_coding
ENSMUSG00000053110	2231	3797	2207	2918	4156	3683	2885	3737	0.000113521	0.589541	Yap1	protein_coding
ENSMUSG00000021796	2059	3190	2318	3373	3722	3599	2687	4533	0.00261525	0.58813	Bmpr1a	protein_coding
ENSMUSG00000031274	837	914	718	802	1142	1089	732	1484	0.000396105	0.586905	Col4a5	protein_coding
ENSMUSG00000021959	440	658	458	538	637	613	548	1022	0.00504338	0.582825	Lats2	protein_coding
ENSMUSG00000055723	2385	2511	2253	2468	3622	3031	3362	2668	0.0330896	0.581404	Rras2	protein_coding
ENSMUSG00000029050	3229	5072	3085	3096	4091	5030	3429	7028	0.000528477	0.579391	Ski	protein_coding
ENSMUSG00000028184	1483	1387	1398	1901	2464	2332	1498	2190	0.0345628	0.578023	Adgrl2	protein_coding
ENSMUSG00000052539	776	1175	826	1136	1654	1417	756	1517	0.0315002	0.577132	Magi3	protein_coding
ENSMUSG00000030605	4251	3855	3291	4144	4655	4404	4638	7803	0.00659992	0.575218	Mfge8	protein_coding
ENSMUSG00000031749	771	914	835	1083	1031	985	880	2206	0.0474227	0.572093	St3gal2	protein_coding
ENSMUSG00000062661	328	573	251	389	590	606	396	436	0.0354309	0.571582	Ncs1	protein_coding
ENSMUSG00000002625	821	905	694	1003	1170	1214	1060	1200	0.0123045	0.570272	Akap8l	protein_coding
ENSMUSG00000049823	102	139	106	201	231	181	127	216	0.0271398	0.570015	Zbtb12	protein_coding
ENSMUSG00000025078	529	812	457	632	881	952	532	980	3.32019e-05	0.565073	Nhlrc2	protein_coding
ENSMUSG00000027534	207	292	250	304	428	389	319	299	0.00694164	0.564345	Snx16	protein_coding
ENSMUSG00000109511	822	824	619	743	1033	1217	799	1161	9.03835e-05	0.561322	Nup62	protein_coding
ENSMUSG00000024620	1246	1700	940	966	2081	1344	1326	1946	0.0291807	0.559718	Pdgfrb	protein_coding
ENSMUSG00000035181	741	883	737	979	1217	1234	749	1581	0.00020426	0.557826	Heatr5a	protein_coding
ENSMUSG00000039208	341	736	311	359	581	599	376	858	0.0136463	0.556563	Metrnl	protein_coding
ENSMUSG00000056492	5361	3747	4454	5422	7540	6289	4687	9688	0.0139749	0.550373	Adgrf5	protein_coding
ENSMUSG00000017774	3600	5504	3424	5249	6072	5567	4355	9585	0.000373595	0.547857	Myo1c	protein_coding
ENSMUSG00000019916	1757	3600	1857	2484	3271	3485	2777	3900	0.00428896	0.547463	P4ha1	protein_coding
ENSMUSG00000031502	12558	13699	8808	8048	18551	15385	13076	14694	0.00550149	0.539901	Col4a1	protein_coding
ENSMUSG00000001774	886	1361	960	1170	1693	1707	1181	1743	3.64173e-10	0.537468	Chordc1	protein_coding
ENSMUSG00000032575	1055	1860	899	994	2038	1634	1171	2059	0.000857105	0.535671	Manf	protein_coding
ENSMUSG00000024431	1545	1949	1688	2045	2798	2467	1825	3719	0.00337278	0.533889	Nr3c1	protein_coding
ENSMUSG00000001473	1185	917	948	829	1967	1490	1087	1234	0.043121	0.533725	Tubb6	protein_coding
ENSMUSG00000009035	1143	1316	917	1130	1317	1492	1204	2801	0.00682166	0.528989	Tmem184b	protein_coding
ENSMUSG00000034574	1505	1678	1644	1535	2928	2824	1613	2174	0.028313	0.527844	Daam1	protein_coding
ENSMUSG00000030516	1827	2234	1970	2235	3492	2878	1799	4501	0.0010514	0.526959	Tjp1	protein_coding
ENSMUSG00000016382	1131	1824	1021	1201	1680	1313	1476	3286	0.0410065	0.524289	Pls3	protein_coding
ENSMUSG00000045664	326	364	252	273	326	386	400	722	0.00290069	0.522525	Cdc42ep2	protein_coding
ENSMUSG00000030352	1940	2302	1504	1701	2173	2656	2157	4390	0.0017719	0.518218	Tspan9	protein_coding
ENSMUSG00000013698	1848	2508	1748	1943	2454	2331	2231	5462	0.00666389	0.515778	Pea15a	protein_coding
ENSMUSG00000032902	6451	7563	5479	7937	11923	12929	7610	9280	0.00289116	0.510549	Slc16a1	protein_coding
ENSMUSG00000031253	68	71	40	79	71	101	86	137	0.0116506	0.509011	Srpx2	protein_coding
ENSMUSG00000002845	201	364	198	232	367	360	282	511	0.041059	0.505736	Tmem39a	protein_coding
ENSMUSG00000021009	752	1281	699	1077	1619	1272	1350	1452	0.00289116	0.504901	Ptpn21	protein_coding
ENSMUSG00000002504	1678	1746	2082	3076	3634	3193	2437	4649	0.0076941	0.497026	Slc9a3r2	protein_coding
ENSMUSG00000024247	795	633	836	1066	1184	1473	969	1820	0.0100507	0.496152	Pkdcc	protein_coding
ENSMUSG00000051339	880	1635	752	934	1334	1319	1222	2699	0.0119839	0.495242	2900026A02Rik	protein_coding
ENSMUSG00000032125	614	896	571	624	1158	1065	889	1100	0.0192988	0.493196	Robo4	protein_coding
ENSMUSG00000074305	954	958	757	887	1672	1485	970	1619	2.29661e-08	0.490762	Peak1	protein_coding
ENSMUSG00000027712	1812	2837	1501	2183	2738	2628	2391	5668	0.0225122	0.488354	Anxa5	protein_coding
ENSMUSG00000024451	639	598	574	834	1046	813	778	1759	0.00333414	0.487595	Arap3	protein_coding
ENSMUSG00000031557	727	697	793	1225	1561	1331	792	2099	0.0320655	0.486993	Plekha2	protein_coding
ENSMUSG00000053477	1280	668	1068	1673	1953	1812	1617	2437	0.0334316	0.485941	Tcf4	protein_coding
ENSMUSG00000018593	6176	5896	4572	5296	6645	6989	6747	16333	0.0101172	0.484057	Sparc	protein_coding
ENSMUSG00000004562	423	589	385	559	665	626	460	1540	0.036107	0.481329	Arhgef40	protein_coding
ENSMUSG00000049521	1027	1582	873	991	1507	1582	1742	2316	1.73389e-05	0.477015	Cdc42ep1	protein_coding
ENSMUSG00000038146	614	580	363	451	1040	810	644	836	0.0010183	0.470795	Notch3	protein_coding
ENSMUSG00000074743	2414	2551	2512	2294	3459	3136	2605	8145	0.00771857	0.465698	Thbd	protein_coding
ENSMUSG00000025608	3557	7755	2289	3338	5148	5521	6829	9459	0.0237779	0.46258	Podxl	protein_coding
ENSMUSG00000040841	126	152	131	266	279	338	149	419	0.0123836	0.459188	Six5	protein_coding
ENSMUSG00000095115	675	566	637	760	1114	862	778	1986	0.0480785	0.458022	Itpripl2	protein_coding
ENSMUSG00000017144	517	622	307	305	768	578	793	737	0.0316365	0.457835	Rnd3	protein_coding
ENSMUSG00000035305	180	214	138	157	267	278	142	540	0.0252038	0.457414	Ror1	protein_coding
ENSMUSG00000022941	83	87	73	112	135	157	113	217	4.35158e-05	0.452976	Ripply3	protein_coding
ENSMUSG00000026478	3884	2314	3489	3709	6033	5294	4420	8715	0.00360175	0.451268	Lamc1	protein_coding
ENSMUSG00000005397	3369	1760	3241	2483	4851	4063	3686	7704	0.0222969	0.446999	Nid1	protein_coding
ENSMUSG00000040584	322	393	389	542	921	768	518	713	8.05889e-05	0.444245	Abcb1a	protein_coding
ENSMUSG00000025743	1036	631	772	1172	1420	1476	1226	2528	0.00851709	0.444061	Sdc3	protein_coding
ENSMUSG00000021994	271	444	288	408	629	524	227	1228	0.0297839	0.443576	Wnt5a	protein_coding
ENSMUSG00000030737	296	706	325	670	652	770	631	1448	0.012306	0.441139	Slco2b1	protein_coding
ENSMUSG00000041633	116	166	110	169	206	208	178	425	0.000679682	0.438162	Kctd12b	protein_coding
ENSMUSG00000032643	65	71	60	126	182	149	128	108	0.0280759	0.436407	Fhl3	protein_coding
ENSMUSG00000044317	208	124	130	187	231	202	306	451	0.0185195	0.435798	Gpr4	protein_coding
ENSMUSG00000020620	161	196	125	199	291	263	215	472	0.000376295	0.435159	Abca8b	protein_coding
ENSMUSG00000027669	117	198	123	150	213	257	139	492	0.0132667	0.429261	Gnb4	protein_coding
ENSMUSG00000015745	1487	696	1137	1765	2135	2188	2148	3281	0.0276688	0.423442	Plekho1	protein_coding
ENSMUSG00000017692	373	236	479	571	856	796	460	1211	0.0214089	0.41789	Rhbdl3	protein_coding
ENSMUSG00000021870	3702	4813	3810	5922	7544	7955	9017	8787	0.00177103	0.417697	Slmap	protein_coding
ENSMUSG00000032911	223	394	157	208	463	398	359	571	0.000867765	0.416457	Cspg4	protein_coding
ENSMUSG00000000530	654	830	678	900	1269	1152	1033	2498	0.000384592	0.41373	Acvrl1	protein_coding
ENSMUSG00000020674	590	1026	387	574	1115	1077	704	2023	0.000227797	0.40929	Pxdn	protein_coding
ENSMUSG00000020814	267	335	250	280	439	399	391	1004	0.000113521	0.408122	Mxra7	protein_coding
ENSMUSG00000031825	875	890	780	1024	1533	1475	1935	1759	0.000316572	0.408028	Crispld2	protein_coding
ENSMUSG00000018398	466	682	531	702	850	806	828	2221	0.00169819	0.40784	Septin8	protein_coding
ENSMUSG00000031480	105	166	154	174	278	217	180	521	0.0101556	0.406523	Thsd1	protein_coding
ENSMUSG00000020638	114	143	80	118	256	226	72	358	0.00837527	0.405348	Cmpk2	protein_coding
ENSMUSG00000047821	242	309	160	195	334	407	473	473	0.000172333	0.4043	Trim16	protein_coding
ENSMUSG00000030110	87	78	128	81	139	196	158	260	0.00593156	0.403327	Ret	protein_coding
ENSMUSG00000038855	958	1197	700	1229	1993	1957	1338	2925	8.86333e-06	0.392939	Itpkb	protein_coding
ENSMUSG00000060260	197	157	259	288	458	480	382	545	0.00462325	0.38931	Pwwp2b	protein_coding
ENSMUSG00000062591	67	52	35	46	74	85	68	192	0.0303668	0.389074	Tubb4a	protein_coding
ENSMUSG00000034037	422	789	471	880	1151	1129	893	2025	0.000341804	0.386785	Fgd5	protein_coding
ENSMUSG00000017491	283	282	308	490	746	929	442	702	0.00101313	0.385153	Rarb	protein_coding
ENSMUSG00000049119	145	77	139	305	384	443	237	351	0.0355245	0.379596	Fam110b	protein_coding
ENSMUSG00000020154	2259	1830	1803	2797	3474	3624	2107	10177	0.0129814	0.379254	Ptprb	protein_coding
ENSMUSG00000025810	1187	2662	1059	1877	3022	3280	2360	5123	0.003954	0.377095	Nrp1	protein_coding
ENSMUSG00000046667	38	82	104	81	222	141	106	177	0.0125879	0.37673	Rbm12b1	protein_coding
ENSMUSG00000063060	193	93	220	294	450	389	221	747	0.034934	0.376635	Sox7	protein_coding
ENSMUSG00000032135	781	538	462	626	928	720	1027	2671	0.012306	0.37106	Mcam	protein_coding
ENSMUSG00000027314	245	275	88	152	393	308	524	256	0.0362281	0.370057	Dll4	protein_coding
ENSMUSG00000014599	1124	827	1095	1567	2218	1665	2818	3284	0.00533021	0.364307	Csf1	protein_coding
ENSMUSG00000044548	104	138	93	178	236	111	257	509	0.0499819	0.364015	Dact1	protein_coding
ENSMUSG00000072235	982	1185	829	935	1476	1192	1495	4657	0.0367844	0.363776	Tuba1a	protein_coding
ENSMUSG00000046417	77	85	70	124	154	158	144	333	0.000644607	0.362043	Lrrc75a	protein_coding
ENSMUSG00000021367	97	198	72	192	206	149	278	571	0.0414388	0.35641	Edn1	protein_coding
ENSMUSG00000001029	360	285	330	515	508	587	588	1822	0.0240637	0.354128	Icam2	protein_coding
ENSMUSG00000078606	9	32	18	29	43	40	47	57	0.035175	0.353862	Gvin2	protein_coding
ENSMUSG00000029761	748	1550	624	766	1550	1298	1115	4331	0.0361682	0.352882	Cald1	protein_coding
ENSMUSG00000048285	672	403	782	1082	1762	1526	1423	2097	0.00135689	0.350351	Frmd6	protein_coding
ENSMUSG00000020577	427	1204	386	677	1253	1106	1145	2278	0.00753656	0.350053	Tspan13	protein_coding
ENSMUSG00000020695	272	463	244	289	457	466	536	1436	0.000637713	0.346677	Mrc2	protein_coding
ENSMUSG00000046280	274	251	270	438	620	582	362	1421	0.000913851	0.344801	She	protein_coding
ENSMUSG00000074221	424	587	439	667	1537	1410	1126	585	0.00894846	0.341593	Zfp568	protein_coding
ENSMUSG00000004891	220	723	217	191	856	653	608	763	0.000720598	0.340177	Nes	protein_coding
ENSMUSG00000020325	189	248	167	246	339	309	561	720	0.00278703	0.337764	Fstl3	protein_coding
ENSMUSG00000037060	450	519	362	488	581	550	595	2796	0.0407762	0.336883	Cavin3	protein_coding
ENSMUSG00000044229	73	21	42	68	157	133	68	147	0.0315829	0.336428	Nxpe4	protein_coding
ENSMUSG00000009418	338	224	286	311	659	601	464	1129	5.21568e-05	0.335886	Nav1	protein_coding
ENSMUSG00000052921	499	378	411	664	1208	924	1014	1496	2.30425e-05	0.33518	Arhgef15	protein_coding
ENSMUSG00000022462	3432	5744	3480	5926	11090	9192	13705	6300	0.0222697	0.334805	Slc38a2	protein_coding
ENSMUSG00000020811	97	128	96	159	213	244	131	607	0.00189824	0.33159	Wscd1	protein_coding
ENSMUSG00000025402	223	725	265	397	1487	913	425	836	0.0315824	0.331092	Nab2	protein_coding
ENSMUSG00000043668	78	144	50	85	150	163	190	317	0.00981938	0.329211	Tox3	protein_coding
ENSMUSG00000074364	2539	1130	2479	2681	3994	4169	3589	11226	0.013758	0.329104	Ehd2	protein_coding
ENSMUSG00000021294	141	202	168	210	471	372	303	602	9.46371e-11	0.32716	Kif26a	protein_coding
ENSMUSG00000070583	79	59	145	141	364	276	157	281	0.00668193	0.324941	Fv1	protein_coding
ENSMUSG00000042804	171	97	155	169	307	261	274	699	0.00283942	0.321417	Gpr153	protein_coding
ENSMUSG00000046470	420	290	484	938	1373	1061	932	2111	0.00894846	0.319889	Sox18	protein_coding
ENSMUSG00000045045	166	70	121	178	508	338	222	297	0.00415049	0.319263	Lrfn4	protein_coding
ENSMUSG00000006362	271	346	346	454	642	709	421	1975	0.00701189	0.316846	Cbfa2t3	protein_coding
ENSMUSG00000046841	621	482	509	707	1127	1209	1208	2429	0.000316572	0.314663	Ckap4	protein_coding
ENSMUSG00000074793	391	161	336	683	990	896	668	1609	0.00850524	0.314049	Hspa12b	protein_coding
ENSMUSG00000041445	887	653	563	988	1127	1318	1056	4852	0.0176508	0.313515	Mmrn2	protein_coding
ENSMUSG00000024232	463	173	790	892	1031	1377	1673	1940	0.041059	0.31333	Bambi	protein_coding
ENSMUSG00000041828	465	671	395	590	1132	1083	855	2346	6.37122e-06	0.312393	Abca8a	protein_coding
ENSMUSG00000004665	842	843	650	1376	1253	1692	1198	5922	0.0315824	0.309687	Cnn2	protein_coding
ENSMUSG00000032744	294	120	382	312	630	790	483	1157	0.0118995	0.30809	Heyl	protein_coding
ENSMUSG00000070873	15	27	8	31	59	49	29	67	0.00238175	0.307763	Lilra5	protein_coding
ENSMUSG00000006386	1044	856	1138	1870	2145	2198	2050	7357	0.00856816	0.300435	Tek	protein_coding
ENSMUSG00000026814	4564	4325	3209	6942	6899	7112	5955	34030	0.0493118	0.299293	Eng	protein_coding
ENSMUSG00000001288	128	411	109	352	465	538	315	1279	0.0141854	0.299281	Rarg	protein_coding
ENSMUSG00000034641	67	41	87	125	247	195	143	309	0.00250902	0.295708	Cd300ld	protein_coding
ENSMUSG00000000058	515	788	494	847	1477	1416	1356	2778	1.30347e-07	0.295586	Cav2	protein_coding
ENSMUSG00000041117	50	30	58	152	191	169	93	377	0.0340891	0.2941	Ccdc8	protein_coding
ENSMUSG00000027217	92	145	97	168	228	266	174	734	0.00203339	0.292909	Tspan18	protein_coding
ENSMUSG00000023885	286	135	441	686	1168	868	655	1782	0.0102789	0.292243	Thbs2	protein_coding
ENSMUSG00000020101	452	251	605	845	848	1191	1020	3284	0.0370996	0.289281	Vsir	protein_coding
ENSMUSG00000015947	41	45	42	35	122	58	88	196	0.00191847	0.283814	Fcgr1	protein_coding
ENSMUSG00000007655	3859	895	3869	5236	7216	7032	7213	20693	0.044901	0.283459	Cav1	protein_coding
ENSMUSG00000042515	45	27	64	75	115	128	185	157	0.00428896	0.283356	Pwwp3b	protein_coding
ENSMUSG00000024691	130	77	119	111	250	238	205	615	0.0176374	0.282187	Fam111a	protein_coding
ENSMUSG00000008398	362	499	358	722	1080	1033	1006	2416	7.55595e-05	0.279931	Elk3	protein_coding
ENSMUSG00000067586	235	250	116	209	575	601	433	640	0.0123045	0.278762	S1pr3	protein_coding
ENSMUSG00000064337	67439	37895	91192	136692	226070	206232	321212	178427	0.045396	0.275475	mt-Rnr1	Mt_rRNA
ENSMUSG00000044921	92	64	78	143	199	266	175	498	0.00027111	0.273455	Rassf9	protein_coding
ENSMUSG00000045930	414	359	259	691	604	678	644	3424	0.0311897	0.272905	Clec14a	protein_coding
ENSMUSG00000020135	81	35	81	111	170	215	115	475	0.0109204	0.271699	Apc2	protein_coding
ENSMUSG00000091514	10	5	18	16	22	41	48	31	0.038976	0.269624	Gm17484	lncRNA
ENSMUSG00000041797	101	152	190	413	538	433	356	1345	0.0221998	0.265921	Abca9	protein_coding
ENSMUSG00000045414	848	382	902	1262	1906	1919	2729	3833	0.000876652	0.265258	Dipk2a	protein_coding
ENSMUSG00000049929	5	8	3	13	20	14	9	46	0.0474227	0.263944	Lpar4	protein_coding
ENSMUSG00000032024	30	52	42	64	106	98	106	261	0.0165753	0.263257	Clmp	protein_coding
ENSMUSG00000034205	107	171	94	97	280	294	284	531	1.081e-12	0.262364	Loxl2	protein_coding
ENSMUSG00000028339	585	203	262	234	1001	930	587	1663	0.00259745	0.260728	Col15a1	protein_coding
ENSMUSG00000049872	73	50	74	153	117	161	423	315	0.0291807	0.260134	Calhm5	protein_coding
ENSMUSG00000037887	862	666	865	907	2177	2396	3035	2185	3.02451e-05	0.260026	Dusp8	protein_coding
ENSMUSG00000097828	11	6	12	11	29	36	19	41	0.00151568	0.260019	6430562O15Rik	lncRNA
ENSMUSG00000000555	1336	616	1267	1669	4269	3410	3679	3733	0.000313554	0.259734	Itga5	protein_coding
ENSMUSG00000032334	680	1515	558	763	1795	1648	2257	4662	0.000162719	0.258322	Loxl1	protein_coding
ENSMUSG00000043496	26	100	29	96	214	128	117	286	0.0316365	0.255916	Tril	protein_coding
ENSMUSG00000027435	677	940	715	1228	1887	2304	1749	5468	2.12317e-05	0.253259	Cd93	protein_coding
ENSMUSG00000049588	70	23	82	93	201	274	99	336	0.00735134	0.252317	Ccdc69	protein_coding
ENSMUSG00000091243	81	174	83	97	264	135	234	735	0.0219875	0.252015	Vgll3	protein_coding
ENSMUSG00000004044	3753	1562	3572	4642	10082	9092	6850	19849	0.000181546	0.250621	Cavin1	protein_coding
ENSMUSG00000066319	6	16	14	22	64	44	41	27	0.0129814	0.24899	Rtp3	protein_coding
ENSMUSG00000026837	379	233	244	396	564	871	600	2226	0.000842771	0.247558	Col5a1	protein_coding
ENSMUSG00000034872	15	13	9	45	70	71	46	74	0.00124799	0.246684	Gipc3	protein_coding
ENSMUSG00000041261	193	57	257	400	427	560	433	1810	0.0315002	0.245465	Car8	protein_coding
ENSMUSG00000020272	126	152	102	163	282	273	235	1051	0.0407892	0.244715	Stk10	protein_coding
ENSMUSG00000024534	72	80	42	132	211	175	157	549	0.00461938	0.242578	Sncaip	protein_coding
ENSMUSG00000027858	141	56	109	137	223	214	168	1047	0.0226941	0.238049	Tspan2	protein_coding
ENSMUSG00000050014	13	12	15	21	55	29	50	70	0.00514681	0.236617	Apol10b	protein_coding
ENSMUSG00000027204	606	232	466	480	1273	1277	960	2996	0.0022258	0.234935	Fbn1	protein_coding
ENSMUSG00000070803	168	333	112	232	618	720	532	843	0.00129619	0.234404	Cited4	protein_coding
ENSMUSG00000001025	389	365	243	671	648	656	616	4216	0.0457937	0.232733	S100a6	protein_coding
ENSMUSG00000043895	47	110	29	97	201	160	108	505	0.00273884	0.229855	S1pr2	protein_coding
ENSMUSG00000096606	90	187	100	134	206	221	289	1083	0.00847412	0.229199	Tpbgl	protein_coding
ENSMUSG00000097915	2	24	8	26	38	33	41	86	0.0373203	0.228408	A330009N23Rik	lncRNA
ENSMUSG00000023905	869	3482	648	1062	4610	3613	6738	2807	0.0067618	0.227046	Tnfrsf12a	protein_coding
ENSMUSG00000062960	1338	1460	713	1450	3593	3528	3666	6252	4.66916e-09	0.226739	Kdr	protein_coding
ENSMUSG00000027377	130	25	124	115	218	191	205	955	0.0410696	0.225668	Mall	protein_coding
ENSMUSG00000036862	102	149	96	191	267	376	210	1125	0.00170959	0.225383	Dchs1	protein_coding
ENSMUSG00000020205	171	192	126	212	979	417	607	348	4.12905e-05	0.224707	Phlda1	protein_coding
ENSMUSG00000045312	32	89	17	44	99	74	72	393	0.0450767	0.224294	Lhfpl2	protein_coding
ENSMUSG00000064339	253850	62351	243866	285201	783498	708761	1051091	417774	0.0378132	0.222612	mt-Rnr2	Mt_rRNA
ENSMUSG00000057123	126	134	175	323	314	383	267	2003	0.0323887	0.222343	Gja5	protein_coding
ENSMUSG00000003469	197	73	160	309	656	806	283	1078	0.00198681	0.222028	Phyhip	protein_coding
ENSMUSG00000037892	19	63	8	41	81	51	93	219	0.0156067	0.220002	Pcdh18	protein_coding
ENSMUSG00000069893	4	15	13	5	46	27	23	35	0.00149423	0.218979	9930111J21Rik1	protein_coding
ENSMUSG00000020032	1344	315	753	782	2071	1566	4918	2881	0.0314547	0.216814	Nuak1	protein_coding
ENSMUSG00000052688	50	49	44	141	195	156	153	590	0.0270718	0.215268	Rab7b	protein_coding
ENSMUSG00000070436	2787	1852	2495	3388	9058	9120	6969	15305	3.69842e-10	0.213788	Serpinh1	protein_coding
ENSMUSG00000043099	95	116	71	141	276	417	238	662	1.77045e-05	0.212612	Hic1	protein_coding
ENSMUSG00000037813	6	18	18	56	112	53	77	120	0.0315829	0.211154	D630003M21Rik	protein_coding
ENSMUSG00000049625	16	54	18	24	66	75	54	220	0.00701189	0.210626	Tifab	protein_coding
ENSMUSG00000029484	288	411	358	640	996	928	959	3905	0.00283942	0.207584	Anxa3	protein_coding
ENSMUSG00000036560	23	34	18	41	63	38	80	276	0.0309518	0.206136	Lgi4	protein_coding
ENSMUSG00000040710	55	17	63	85	197	163	199	359	0.034934	0.199615	St8sia4	protein_coding
ENSMUSG00000024440	86	180	90	89	420	479	379	459	1.50533e-08	0.192558	Pcdh12	protein_coding
ENSMUSG00000026235	464	110	524	839	2334	2794	530	3274	0.0104883	0.188622	Epha4	protein_coding
ENSMUSG00000001119	516	353	359	511	1266	1249	887	4608	0.000215764	0.18607	Col6a1	protein_coding
ENSMUSG00000079227	32	59	24	46	134	85	94	390	0.0455485	0.184116	Ccr5	protein_coding
ENSMUSG00000050953	2459	394	2807	4494	13230	13239	9142	9965	0.00366133	0.182832	Gja1	protein_coding
ENSMUSG00000020241	563	242	354	583	1399	1351	932	4699	0.000501338	0.180374	Col6a2	protein_coding
ENSMUSG00000040212	91	93	52	198	232	206	190	1444	0.0321362	0.178877	Emp3	protein_coding
ENSMUSG00000013584	231	194	207	189	358	252	433	3030	0.0210596	0.177814	Aldh1a2	protein_coding
ENSMUSG00000032315	7	12	21	7	45	114	15	51	0.0303396	0.172506	Cyp1a1	protein_coding
ENSMUSG00000020641	126	233	184	305	502	838	270	2561	0.00186957	0.17231	Rsad2	protein_coding
ENSMUSG00000063919	156	8	85	299	666	780	618	469	0.0486393	0.172255	Srrm4	protein_coding
ENSMUSG00000004098	90	99	55	23	475	345	232	152	0.000283171	0.16891	Col5a3	protein_coding
ENSMUSG00000053835	24	21	29	55	106	106	49	408	0.00566127	0.167268	H2-T24	protein_coding
ENSMUSG00000001493	57	140	41	103	433	415	272	422	1.85684e-08	0.165398	Meox1	protein_coding
ENSMUSG00000039304	40	146	28	109	231	187	208	908	0.00289116	0.163586	Tnfsf10	protein_coding
ENSMUSG00000029675	451	152	346	741	958	1373	1144	5728	0.00347924	0.160601	Eln	protein_coding
ENSMUSG00000040605	143	125	146	269	223	329	216	3180	0.0236952	0.155737	Bace2	protein_coding
ENSMUSG00000074676	21	22	18	22	70	54	100	204	0.000478616	0.155114	Foxs1	protein_coding
ENSMUSG00000100514	2	1	0	4	6	6	10	13	0.0390533	0.154626	Gm12960	processed_pseudogene
ENSMUSG00000032715	70	44	52	70	170	93	334	648	0.000145194	0.154429	Trib3	protein_coding
ENSMUSG00000029778	63	9	58	105	287	225	182	642	0.00333435	0.152433	Adcyap1r1	protein_coding
ENSMUSG00000040254	104	63	79	118	114	96	170	1789	0.0426416	0.152223	Sema3d	protein_coding
ENSMUSG00000027078	453	397	576	932	560	1843	630	11140	0.0278413	0.15063	Ube2l6	protein_coding
ENSMUSG00000021708	32	34	38	94	251	206	190	424	6.30509e-09	0.148922	Rasgrf2	protein_coding
ENSMUSG00000025932	16	1	8	29	66	101	65	61	0.0314598	0.147392	Eya1	protein_coding
ENSMUSG00000030376	7	3	1	3	24	14	14	24	0.000341804	0.14563	Slc8a2	protein_coding
ENSMUSG00000036098	167	137	196	274	241	289	454	4025	0.0124437	0.138761	Myrf	protein_coding
ENSMUSG00000029925	21	64	14	34	54	92	39	634	0.0141478	0.133777	Tbxas1	protein_coding
ENSMUSG00000024300	28	52	8	53	77	82	62	670	0.0278413	0.13144	Myo1f	protein_coding
ENSMUSG00000048126	103	111	59	123	591	510	279	1076	1.88136e-09	0.131156	Col6a3	protein_coding
ENSMUSG00000063415	41	193	198	105	248	2099	432	358	0.00347924	0.130902	Cyp26b1	protein_coding
ENSMUSG00000038457	10	9	20	32	70	56	84	246	4.53377e-05	0.130196	Tmem255b	protein_coding
ENSMUSG00000046916	73	41	60	205	490	368	443	1091	2.64627e-05	0.129938	Myct1	protein_coding
ENSMUSG00000043017	25	36	16	40	149	161	94	324	1.05237e-06	0.128578	Ptgir	protein_coding
ENSMUSG00000011256	106	35	74	271	920	782	409	1098	0.00317912	0.125326	Adam19	protein_coding
ENSMUSG00000049103	59	30	34	61	92	120	102	1092	0.0219875	0.117907	Ccr2	protein_coding
ENSMUSG00000028497	67	61	49	171	225	292	204	1857	0.0017719	0.117205	Hacd4	protein_coding
ENSMUSG00000051839	6	27	37	43	46	185	17	648	0.0453387	0.111949	Gypa	protein_coding
ENSMUSG00000074570	3	2	4	13	19	28	18	106	0.0134524	0.110104	Cass4	protein_coding
ENSMUSG00000026043	1059	849	568	1024	1837	1787	1947	23095	0.0089071	0.108494	Col3a1	protein_coding
ENSMUSG00000039239	138	33	77	162	814	415	779	1096	1.22881e-06	0.107678	Tgfb2	protein_coding
ENSMUSG00000044338	41	31	22	15	156	252	160	240	1.081e-12	0.106527	Aplnr	protein_coding
ENSMUSG00000024803	13727	159	10467	11265	47088	38688	115087	74957	0.036107	0.103236	Ankrd1	protein_coding
ENSMUSG00000039376	865	36	843	1655	2860	3286	9375	12238	0.00871263	0.0999439	Synpo2l	protein_coding
ENSMUSG00000051279	12	4	1	5	8	10	17	166	0.0414388	0.0982753	Gdf6	protein_coding
ENSMUSG00000023000	4	11	18	7	15	25	16	347	0.0291807	0.0913111	Dhh	protein_coding
ENSMUSG00000054083	1	2	1	1	17	8	6	12	0.0123045	0.0908394	Capn12	protein_coding
ENSMUSG00000027797	15	6	17	9	96	81	32	256	0.00268337	0.0906494	Dclk1	protein_coding
ENSMUSG00000037014	3	0	2	5	22	9	21	44	0.0017719	0.0857396	Sstr4	protein_coding
ENSMUSG00000027068	13	4	3	10	10	12	19	284	0.0410696	0.0849351	Dhrs9	protein_coding
ENSMUSG00000057346	6	7	5	11	4	17	28	258	0.0250331	0.0827513	Apol9a	protein_coding
ENSMUSG00000047686	5	0	6	3	11	16	16	117	0.0291807	0.0817553	Rtl3	protein_coding
ENSMUSG00000026357	6	10	35	45	10	44	30	1105	0.041059	0.0767257	Rgs18	protein_coding
ENSMUSG00000056481	63	104	58	110	270	307	489	2584	1.42421e-06	0.0765783	Cd248	protein_coding
ENSMUSG00000091694	7	15	27	41	63	224	27	752	0.00278044	0.0754205	Apol11b	protein_coding
ENSMUSG00000033849	11	6	15	7	34	67	104	233	0.00276881	0.0752246	B3galt2	protein_coding
ENSMUSG00000033730	7	2	13	5	68	149	43	49	0.00694164	0.0733869	Egr3	protein_coding
ENSMUSG00000057751	36	8	37	147	67	138	165	2699	0.0270969	0.068598	Megf6	protein_coding
ENSMUSG00000048402	1	1	2	13	16	31	18	152	0.0140838	0.0676935	Gli2	protein_coding
ENSMUSG00000047592	0	0	1	4	13	7	9	33	0.0426599	0.0672502	Nxpe5	protein_coding
ENSMUSG00000079293	2	26	4	20	31	70	53	481	0.0311897	0.0649612	Clec7a	polymorphic_pseudogene
ENSMUSG00000029861	0	1	3	6	5	16	14	107	0.0102789	0.0616579	Fam131b	protein_coding
ENSMUSG00000040809	92	54	45	263	242	269	156	6712	0.0125879	0.0564923	Chil3	protein_coding
ENSMUSG00000030693	2	2	11	7	4	29	16	335	0.0177156	0.054742	Klk10	protein_coding
ENSMUSG00000009731	1	1	0	2	5	8	10	37	0.0476736	0.0541048	Kcnd1	protein_coding
ENSMUSG00000023995	0	3	6	4	5	57	2	155	0.014188	0.053249	Tspo2	protein_coding
ENSMUSG00000006389	6	2	16	25	3	58	11	835	0.0222969	0.052018	Mpl	protein_coding
ENSMUSG00000035403	4	25	5	4	7	7	52	565	0.0138958	0.0483813	Crb2	protein_coding
ENSMUSG00000085331	1	0	2	8	1	18	7	210	0.026272	0.0432374	Gm11274	lncRNA
ENSMUSG00000028871	25	14	18	64	66	118	223	2174	0.000363278	0.0420431	Rspo1	protein_coding
ENSMUSG00000031070	0	16	1	17	59	47	67	462	0.00162214	0.0419173	Mrgprf	protein_coding
ENSMUSG00000063193	2	3	1	8	104	46	40	134	4.91764e-07	0.034698	Cd300lb	protein_coding
ENSMUSG00000042357	1	2	5	6	6	1	7	379	0.0311897	0.0337745	Gjb5	protein_coding
ENSMUSG00000085139	0	0	0	14	34	21	41	284	0.0123045	0.0314669	A730046J19Rik	protein_coding
ENSMUSG00000031344	5	1	0	1	6	16	14	185	0.0036058	0.0289515	Gabrq	protein_coding
ENSMUSG00000025105	8	4	6	22	33	29	101	1087	0.000263656	0.0289297	Bnc1	protein_coding
ENSMUSG00000041479	2	0	0	1	5	23	14	70	0.00575817	0.0231518	Syt15	protein_coding
ENSMUSG00000020911	4	71	7	32	145	236	361	4554	9.08566e-06	0.0169235	Krt19	protein_coding
ENSMUSG00000022596	0	0	0	1	0	2	11	72	0.0213077	0.0124447	Slurp1	protein_coding
ENSMUSG00000037379	5	0	8	7	169	336	299	598	3.26275e-11	0.012094	Spon2	protein_coding
ENSMUSG00000031162	1	0	0	0	2	9	1	89	0.0164971	0.0109372	Gata1	protein_coding
ENSMUSG00000001225	0	1	0	5	0	32	16	463	0.00493311	0.010279	Slc26a3	protein_coding
ENSMUSG00000051076	0	0	0	1	2	19	23	164	0.00027111	0.00506766	Vtcn1	protein_coding
ENSMUSG00000083899	10	41	19	20	34	38	50	48	0.0500217	0.388054	Gm12346	transcribed_processed_pseudogene
ENSMUSG00000024792	361	645	355	339	203	216	164	280	0.0502922	1.51731	Zfpl1	protein_coding
ENSMUSG00000039316	744	282	446	690	1145	1027	668	978	0.0507834	0.462474	Rftn1	protein_coding
ENSMUSG00000091553	266	78	212	325	40	30	67	43	0.0508699	3.8224	Serpina3e-ps	unprocessed_pseudogene
ENSMUSG00000022203	6	4	21	28	21	29	51	266	0.0509564	0.143211	Efs	protein_coding
ENSMUSG00000046719	5	1	3	2	33	4	7	57	0.0510708	0.0973704	Nxph3	protein_coding
ENSMUSG00000024891	196	139	145	274	379	350	256	413	0.0512393	0.431739	Slc29a2	protein_coding
ENSMUSG00000031723	267	586	271	313	150	188	148	204	0.0512393	1.56877	Txnl4b	protein_coding
ENSMUSG00000032020	133	187	99	100	379	230	93	944	0.0512393	0.264626	Ubash3b	protein_coding
ENSMUSG00000071176	275	234	270	608	500	624	390	1352	0.0512393	0.401464	Arhgef10	protein_coding
ENSMUSG00000032243	14	1	7	16	32	10	40	129	0.0512393	0.156252	Itga11	protein_coding
ENSMUSG00000041132	110	830	185	224	35	17	67	89	0.0512393	4.51478	N4bp2l1	protein_coding
ENSMUSG00000028582	911	1990	792	988	563	542	487	627	0.0512393	1.57253	Cc2d1b	protein_coding
ENSMUSG00000028954	2745	4095	2493	3069	2127	1801	1530	2459	0.0512393	1.21526	Nub1	protein_coding
ENSMUSG00000002825	199	241	198	232	95	103	109	154	0.0512955	1.47508	Qtrt1	protein_coding
ENSMUSG00000032997	1543	2193	1443	1627	1610	1856	1421	2215	0.0516094	0.744547	Chpf	protein_coding
ENSMUSG00000031858	1497	2040	1571	1813	990	1039	841	996	0.0517093	1.38356	Mau2	protein_coding
ENSMUSG00000026773	1380	2896	928	872	353	281	250	753	0.0517093	2.8673	Pfkfb3	protein_coding
ENSMUSG00000032068	657	1032	498	415	31	25	43	339	0.0517093	5.0306	Plet1	protein_coding
ENSMUSG00000034300	1147	1980	1092	1091	746	694	662	739	0.0518772	1.41255	Fam53c	protein_coding
ENSMUSG00000034258	300	1178	253	290	104	105	62	196	0.0520213	3.21238	Flvcr2	protein_coding
ENSMUSG00000014813	219	246	441	312	76	90	17	126	0.0520508	3.38302	Stc1	protein_coding
ENSMUSG00000031922	499	810	408	497	327	258	237	327	0.0521943	1.47144	Cep57	protein_coding
ENSMUSG00000022769	159	247	214	209	312	310	227	490	0.052551	0.493506	Sdf2l1	protein_coding
ENSMUSG00000033590	122	190	82	153	54	43	47	24	0.0526412	2.39342	Myo5c	protein_coding
ENSMUSG00000032127	1439	3248	1426	1634	1067	947	765	1148	0.052894	1.48708	Vps11	protein_coding
ENSMUSG00000032333	382	493	432	507	232	226	209	337	0.0531274	1.42288	Stoml1	protein_coding
ENSMUSG00000005417	6573	8087	5415	7195	6671	6526	4820	8829	0.0536251	0.799701	Mprip	protein_coding
ENSMUSG00000030589	13	10	7	15	31	26	18	96	0.0538382	0.221059	Rasgrp4	protein_coding
ENSMUSG00000047910	20	12	13	24	38	32	22	68	0.0542128	0.354853	Pcdhb16	protein_coding
ENSMUSG00000024426	171	319	216	170	95	122	69	131	0.0543123	1.63595	Atat1	protein_coding
ENSMUSG00000043501	0	0	0	1	4	2	2	38	0.054552	0.0234814	Lgals2	protein_coding
ENSMUSG00000007812	1349	2161	1151	1582	1049	826	706	940	0.054552	1.35559	Zfp655	protein_coding
ENSMUSG00000015093	9	37	2	13	7	29	39	285	0.0548919	0.132098	Clic3	protein_coding
ENSMUSG00000025872	983	1502	870	986	617	568	532	698	0.0551959	1.37666	Thoc3	protein_coding
ENSMUSG00000038538	772	961	776	957	567	408	281	333	0.0554041	1.70172	Ubn2	protein_coding
ENSMUSG00000051169	337	1018	400	404	214	168	159	134	0.0557595	2.3208	Rpusd3	protein_coding
ENSMUSG00000078783	0	0	0	1	0	1	0	88	0.0563552	0.0127014	Gm9733	protein_coding
ENSMUSG00000055541	1	21	9	7	24	43	21	105	0.056779	0.152995	Lair1	protein_coding
ENSMUSG00000036499	2107	3089	1835	2042	1089	903	1003	1176	0.0568552	1.65768	Eea1	protein_coding
ENSMUSG00000042558	618	1137	537	567	340	348	286	479	0.0568857	1.50354	Adprs	protein_coding
ENSMUSG00000032641	175	231	268	290	117	109	82	121	0.056941	1.78225	Gpr19	protein_coding
ENSMUSG00000091337	1341	1280	1260	1453	1469	1397	1231	2093	0.0569473	0.68854	Eid1	protein_coding
ENSMUSG00000021704	209	603	183	230	132	136	86	106	0.0572192	1.94928	Mtx3	protein_coding
ENSMUSG00000027996	18	31	4	17	34	22	18	361	0.0576622	0.135803	Sfrp2	protein_coding
ENSMUSG00000040128	4830	8381	4781	4640	2454	2416	1515	1878	0.0576622	2.08897	Pnrc1	protein_coding
ENSMUSG00000022414	1555	954	1342	1629	600	573	411	465	0.0577435	2.14123	Tab1	protein_coding
ENSMUSG00000052544	15	24	4	60	124	48	29	178	0.0578667	0.219744	St6galnac3	protein_coding
ENSMUSG00000052305	24616	24840	41524	46350	18195	91569	29389	641273	0.0578667	0.161723	Hbb-bs	protein_coding
ENSMUSG00000052305	24616	24840	41524	46350	18195	91569	29389	641273	0.0578667	0.161723	Hbb-bs	protein_coding
ENSMUSG00000029627	348	576	484	523	222	261	143	261	0.0582615	1.71465	Zkscan14	protein_coding
ENSMUSG00000022114	364	451	319	444	440	356	331	592	0.0582615	0.722385	Spry2	protein_coding
ENSMUSG00000029321	1142	524	1018	646	392	228	263	308	0.0582615	2.28776	Slc10a6	protein_coding
ENSMUSG00000032842	140	678	159	195	95	91	71	68	0.0582615	2.53741	Abcc10	protein_coding
ENSMUSG00000022515	287	1475	235	429	153	108	113	243	0.0582615	2.82551	Anks3	protein_coding
ENSMUSG00000049907	255	642	254	1118	1466	1035	3327	1702	0.0582615	0.210946	Rasl11b	protein_coding
ENSMUSG00000025270	1617	1631	3031	4443	1588	8401	2341	52113	0.0583488	0.152367	Alas2	protein_coding
ENSMUSG00000015981	60	757	83	39	23	34	21	39	0.0583488	5.40878	Stk32c	protein_coding
ENSMUSG00000038520	1412	3187	1557	1906	867	913	667	1384	0.059023	1.61898	Tbc1d17	protein_coding
ENSMUSG00000000317	183	105	136	87	267	177	254	201	0.0591211	0.447514	Bcl6b	protein_coding
ENSMUSG00000043929	176	248	199	118	88	53	75	97	0.0592307	1.84142	Klhl15	protein_coding
ENSMUSG00000048930	551	891	547	780	816	779	552	773	0.0601414	0.730395	Tada3	protein_coding
ENSMUSG00000048782	1	0	2	1	4	3	7	23	0.0601414	0.0921636	Insc	protein_coding
ENSMUSG00000026176	4084	6732	4139	5081	4945	5245	4354	6913	0.0602821	0.721375	Ctdsp1	protein_coding
ENSMUSG00000002129	1644	2240	1375	1678	1919	2200	1234	2238	0.0603066	0.714735	Sf3a1	protein_coding
ENSMUSG00000020883	824	1934	1007	1021	617	501	408	749	0.0605472	1.61184	Fbxl20	protein_coding
ENSMUSG00000007659	3814	12694	3528	5753	2773	2662	1606	2725	0.0605472	1.94441	Bcl2l1	protein_coding
ENSMUSG00000059659	3	8	4	11	34	25	21	12	0.0605472	0.209939	Gm10069	lncRNA
ENSMUSG00000055053	3059	5250	2989	3601	4336	4494	3296	6805	0.060685	0.61395	Nfic	protein_coding
ENSMUSG00000048445	52	159	40	41	14	29	13	19	0.0606926	2.83315	Ccdc57	protein_coding
ENSMUSG00000032193	177	313	121	138	376	347	210	489	0.0608825	0.4066	Ldlr	protein_coding
ENSMUSG00000024767	2188	4122	1795	2071	1299	1173	995	1107	0.061178	1.66232	Otub1	protein_coding
ENSMUSG00000025889	139	193	331	583	190	1038	293	6457	0.0612997	0.14179	Snca	protein_coding
ENSMUSG00000031939	170	616	153	233	82	70	85	109	0.0614405	2.43485	Taf1d	protein_coding
ENSMUSG00000048271	1878	2578	1732	1916	1182	1116	1016	1006	0.0614405	1.43084	Rbm33	protein_coding
ENSMUSG00000039033	399	366	315	376	219	197	173	191	0.0614667	1.45947	Tasp1	protein_coding
ENSMUSG00000109812	5	1	5	4	20	6	8	19	0.0614667	0.234667	Gm45640	TEC
ENSMUSG00000091985	13	35	7	16	27	41	38	35	0.0616451	0.364012	Gm17354	lncRNA
ENSMUSG00000048677	116	179	54	71	38	17	8	37	0.0616451	3.29912	Tpcn2	protein_coding
ENSMUSG00000036281	236	544	197	225	137	83	100	136	0.0616451	1.96169	Snapc4	protein_coding
ENSMUSG00000052534	1182	1970	1211	1604	1852	1765	1070	2441	0.0616451	0.658674	Pbx1	protein_coding
ENSMUSG00000041930	243	272	154	75	55	75	52	77	0.0622181	2.23229	Fam222a	protein_coding
ENSMUSG00000078861	124	84	110	155	207	203	107	184	0.0624023	0.5453	Zfp931	protein_coding
ENSMUSG00000072589	2	12	3	14	9	19	6	183	0.0624023	0.120862	Gm10371	lncRNA
ENSMUSG00000029036	1550	3493	1208	1575	1035	920	598	693	0.0624023	1.78432	Atad3a	protein_coding
ENSMUSG00000015605	2744	1339	2509	3950	4894	5542	4031	5412	0.0624023	0.428899	Srf	protein_coding
ENSMUSG00000049556	8	0	17	7	21	11	15	410	0.0624023	0.0703349	Lingo1	protein_coding
ENSMUSG00000086782	10	99	3	30	2	0	1	2	0.0624323	19.4941	E130102H24Rik	lncRNA
ENSMUSG00000026584	410	1047	411	460	201	209	232	272	0.0624323	1.87376	Scyl3	protein_coding
ENSMUSG00000020910	314	1149	296	312	178	162	128	209	0.0625854	2.22277	Adprm	protein_coding
ENSMUSG00000027544	208	144	210	309	291	406	311	528	0.0625854	0.458454	Nfatc2	protein_coding
ENSMUSG00000005102	352	661	226	345	201	186	142	195	0.0625854	1.64053	Eif2ak4	protein_coding
ENSMUSG00000020658	95	28	98	128	232	183	186	258	0.0627053	0.334314	Efr3b	protein_coding
ENSMUSG00000037638	214	387	191	260	269	287	203	362	0.0627053	0.72276	Zbtb42	protein_coding
ENSMUSG00000016921	3126	4570	1995	2408	1346	1725	1154	1625	0.0628528	1.57408	Srsf6	protein_coding
ENSMUSG00000021025	4169	3818	2681	3111	1120	1233	622	2118	0.0630033	2.21797	Nfkbia	protein_coding
ENSMUSG00000025316	157	405	236	357	492	464	347	380	0.0630033	0.516692	Banp	protein_coding
ENSMUSG00000026192	1123	1127	1055	1165	1333	1103	1083	1385	0.0630506	0.716626	Atic	protein_coding
ENSMUSG00000112071	0	0	0	1	0	1	6	42	0.0630506	0.0216299	5430401H09Rik	lncRNA
ENSMUSG00000025184	683	1126	752	877	550	418	430	477	0.0630506	1.40044	R3hcc1l	protein_coding
ENSMUSG00000071537	17	78	24	18	7	6	3	14	0.0633911	3.44088	Klrg2	protein_coding
ENSMUSG00000053063	3	15	1	9	27	6	5	265	0.0633911	0.0763366	Clec12a	protein_coding
ENSMUSG00000001506	878	421	533	829	841	1137	967	6293	0.0633911	0.254377	Col1a1	protein_coding
ENSMUSG00000036819	560	401	494	641	855	878	601	669	0.0633911	0.554192	Jmjd4	protein_coding
ENSMUSG00000036948	128	710	91	143	48	38	37	94	0.0635521	3.53073	Map11	protein_coding
ENSMUSG00000041977	2407	3371	2122	2322	1536	1594	1107	1599	0.0642548	1.35617	Arhgef11	protein_coding
ENSMUSG00000034647	493	794	511	546	383	271	203	277	0.0642733	1.59618	Ankrd12	protein_coding
ENSMUSG00000026519	601	669	545	805	790	758	617	1886	0.0642857	0.528247	Tmem63a	protein_coding
ENSMUSG00000057440	731	1161	560	681	480	414	292	319	0.0645423	1.57579	Mpp7	protein_coding
ENSMUSG00000085175	27	140	15	28	2	5	8	14	0.0645423	5.06232	Gm11423	lncRNA
ENSMUSG00000087396	5	17	4	9	1	1	0	0	0.0646604	12.7888	4933407K13Rik	lncRNA
ENSMUSG00000052146	2	47	12	6	1	0	2	1	0.0646604	11.3396	Rps10	protein_coding
ENSMUSG00000053821	20	154	19	23	8	11	8	5	0.0648168	4.51788	Gm9922	lncRNA
ENSMUSG00000022297	801	728	667	898	814	924	683	1316	0.0648168	0.66409	Fzd6	protein_coding
ENSMUSG00000050288	70	158	67	148	107	123	189	917	0.0648168	0.270274	Fzd2	protein_coding
ENSMUSG00000033732	2419	2657	2272	2406	3134	2934	2095	3380	0.0648168	0.669464	Sf3b3	protein_coding
ENSMUSG00000019082	1918	15463	2455	2506	1553	1314	595	1193	0.0648168	3.36264	Slc25a22	protein_coding
ENSMUSG00000056608	815	1926	893	851	523	460	309	684	0.0648168	1.74354	Chd9	protein_coding
ENSMUSG00000024052	1040	4736	885	807	523	564	329	621	0.065159	2.61685	Lpin2	protein_coding
ENSMUSG00000024382	1218	1599	1139	1227	783	849	696	976	0.065159	1.21919	Ercc3	protein_coding
ENSMUSG00000005124	37	47	32	81	119	152	27	523	0.065159	0.206556	Ccn4	protein_coding
ENSMUSG00000048807	812	833	567	545	374	299	320	413	0.0654472	1.52711	Slc35e4	protein_coding
ENSMUSG00000028034	1075	1112	1263	886	1935	1473	1646	1724	0.0654472	0.502523	Fubp1	protein_coding
ENSMUSG00000019820	1729	1137	1428	1664	2200	2154	1333	3198	0.0654472	0.553548	Utrn	protein_coding
ENSMUSG00000046794	566	71	376	798	1460	1570	982	1324	0.0654472	0.279791	Ppp1r3b	protein_coding
ENSMUSG00000027824	5	18	6	4	0	0	0	0	0.0654472	32.5434	Vmn2r1	protein_coding
ENSMUSG00000035930	20	0	29	97	40	86	91	1588	0.0655607	0.0755535	Chst4	protein_coding
ENSMUSG00000047084	981	1571	917	1085	637	646	490	550	0.065608	1.4916	Ngrn	protein_coding
ENSMUSG00000030560	781	1260	996	1216	1734	1458	1126	3515	0.065608	0.439928	Ctsc	protein_coding
ENSMUSG00000038780	1173	1111	1059	1385	1589	1548	1136	1425	0.065646	0.653434	Smurf1	protein_coding
ENSMUSG00000030669	3	95	9	2	0	0	1	2	0.065646	24.1476	Calca	protein_coding
ENSMUSG00000031853	168	290	150	158	93	65	43	63	0.065646	2.22427	Map3k21	protein_coding
ENSMUSG00000020826	34	9	25	42	137	107	137	44	0.065646	0.200025	Nos2	protein_coding
ENSMUSG00000048636	13	168	5	12	7	0	0	0	0.0661099	18.7825	A730049H05Rik	protein_coding
ENSMUSG00000057156	325	773	271	239	151	158	138	167	0.066214	1.92698	Homez	protein_coding
ENSMUSG00000062248	26	386	33	26	18	6	1	10	0.0663566	9.34252	Cks2	protein_coding
ENSMUSG00000026883	2388	2296	1704	2266	2459	2310	2140	3197	0.0663566	0.673621	Dab2ip	protein_coding
ENSMUSG00000063810	101	180	133	157	80	73	51	82	0.0667589	1.55318	Alms1	protein_coding
ENSMUSG00000000148	469	791	401	512	340	317	233	390	0.0668925	1.30668	Brat1	protein_coding
ENSMUSG00000027222	1121	2914	1069	1285	718	697	574	680	0.0668925	1.76207	Pex16	protein_coding
ENSMUSG00000036678	449	741	455	540	334	307	279	397	0.0669003	1.2777	Aaas	protein_coding
ENSMUSG00000066687	7326	3807	7164	8008	2925	2211	972	785	0.0669003	3.09161	Zbtb16	protein_coding
ENSMUSG00000106943	23	71	10	6	0	1	4	6	0.0670246	7.08045	Dancr	lncRNA
ENSMUSG00000025969	813	730	592	623	953	829	796	1725	0.0673398	0.517522	Nrp2	protein_coding
ENSMUSG00000063954	5	7	4	13	15	15	16	16	0.0673996	0.357821	H2ac19	protein_coding
ENSMUSG00000025265	278	293	240	340	381	388	241	531	0.0674757	0.598562	Fgd1	protein_coding
ENSMUSG00000027318	1	2	3	2	9	3	3	37	0.0676518	0.133587	Adam33	protein_coding
ENSMUSG00000047153	682	1471	842	762	341	298	293	717	0.0681981	1.78413	Khnyn	protein_coding
ENSMUSG00000043631	138	83	99	246	223	215	157	1330	0.0683126	0.258561	Ecm2	protein_coding
ENSMUSG00000029186	98	1508	90	128	55	27	31	105	0.0685288	5.75561	Pi4k2b	protein_coding
ENSMUSG00000068566	2955	945	2959	3777	5795	5959	3590	7983	0.0690055	0.384395	Myadm	protein_coding
ENSMUSG00000025283	1706	15093	1107	1169	612	541	517	1269	0.0691444	4.45058	Sat1	protein_coding
ENSMUSG00000029670	480	752	465	490	370	330	208	342	0.0691444	1.35826	Ing3	protein_coding
ENSMUSG00000045409	358	696	338	426	260	223	215	304	0.069699	1.37847	Trim39	protein_coding
ENSMUSG00000031503	9474	10351	6637	6835	12783	11092	8925	8347	0.0698243	0.620883	Col4a2	protein_coding
ENSMUSG00000087361	1	58	5	0	0	0	0	0	0.0699028	55.8699	0610043K17Rik	lncRNA
ENSMUSG00000039321	1	0	1	2	3	16	8	8	0.0699028	0.0899205	Uts2r	protein_coding
ENSMUSG00000018750	1171	1740	1202	2003	1847	1759	1396	4895	0.0699028	0.502523	Zbtb4	protein_coding
ENSMUSG00000055799	242	347	236	298	311	320	235	755	0.0699028	0.559826	Tcf7l1	protein_coding
ENSMUSG00000033703	234	1414	268	364	104	156	139	211	0.0699159	2.62702	Fcsk	protein_coding
ENSMUSG00000024913	2096	2709	2136	2619	2802	2752	2012	4276	0.0699503	0.643333	Lrp5	protein_coding
ENSMUSG00000100480	5	18	4	10	0	0	1	1	0.0701229	13.6097	Gm29156	lncRNA
ENSMUSG00000036403	268	290	258	269	145	162	111	103	0.0704733	1.61686	Cep135	protein_coding
ENSMUSG00000019235	19	33	21	22	31	60	26	56	0.0705623	0.429444	Rps6kl1	protein_coding
ENSMUSG00000032698	291	131	246	346	346	421	271	1506	0.0705623	0.349272	Lmo2	protein_coding
ENSMUSG00000020108	7808	5520	6199	6113	2113	3387	440	1392	0.0707831	2.87552	Ddit4	protein_coding
ENSMUSG00000028865	8	137	0	11	1	1	0	3	0.0707831	21.5015	Cd164l2	protein_coding
ENSMUSG00000034120	2603	4050	2087	2472	1698	1629	1074	1797	0.0709714	1.39578	Srsf2	protein_coding
ENSMUSG00000029027	45	88	12	17	5	3	1	8	0.0709714	7.3019	Dffb	protein_coding
ENSMUSG00000060314	37	46	10	8	5	8	2	3	0.0709714	4.23668	Zfp941	protein_coding
ENSMUSG00000028576	238	502	220	264	125	101	120	207	0.0709736	1.68326	Ift74	protein_coding
ENSMUSG00000053007	55	14	55	66	103	87	135	125	0.0722983	0.339356	Creb5	protein_coding
ENSMUSG00000034591	219	1816	177	234	65	63	89	168	0.0724126	4.35181	Slc41a2	protein_coding
ENSMUSG00000019966	1332	632	1345	1532	2687	2291	1939	1904	0.072709	0.442193	Kitl	protein_coding
ENSMUSG00000041837	410	478	410	406	471	571	556	460	0.0728459	0.632502	Pdcd7	protein_coding
ENSMUSG00000045251	101	459	93	132	45	51	36	94	0.0729857	2.54543	Zfp688	protein_coding
ENSMUSG00000028128	304	551	361	715	674	588	508	720	0.0732331	0.596914	F3	protein_coding
ENSMUSG00000003948	364	879	527	892	851	830	704	2258	0.0732331	0.45685	Mmd	protein_coding
ENSMUSG00000044337	1813	3600	1580	2161	2385	2834	2746	5986	0.0732331	0.506179	Ackr3	protein_coding
ENSMUSG00000023004	2254	2749	2179	1940	2662	2351	2447	5991	0.0732331	0.547163	Tuba1b	protein_coding
ENSMUSG00000033434	501	820	516	559	326	316	233	369	0.0733167	1.4911	Gtpbp6	protein_coding
ENSMUSG00000027014	708	690	596	750	408	337	278	468	0.0734794	1.46319	Cwc22	protein_coding
ENSMUSG00000112300	8	141	0	9	1	0	0	2	0.073489	36.2691	Gm47976	TEC
ENSMUSG00000031864	892	1441	758	971	589	605	363	627	0.073489	1.43653	Ints10	protein_coding
ENSMUSG00000102353	1	2	2	2	1	7	9	39	0.073489	0.104206	Gm38345	TEC
ENSMUSG00000073940	2701	3281	4820	5785	1780	11671	3133	79726	0.0735841	0.157515	Hbb-bt	protein_coding
ENSMUSG00000112794	12	50	6	2	1	0	1	3	0.0735841	10.0136	Gm48878	TEC
ENSMUSG00000033191	2073	1069	1636	1784	2344	2223	1676	5099	0.0738999	0.489534	Tie1	protein_coding
ENSMUSG00000054675	191	589	90	355	405	509	667	4265	0.0738999	0.166397	Tmem119	protein_coding
ENSMUSG00000054435	304	573	246	413	664	541	608	1508	0.0738999	0.360617	Gimap4	protein_coding
ENSMUSG00000080727	23	74	25	37	13	12	1	14	0.0739449	3.06185	C920021L13Rik	lncRNA
ENSMUSG00000069305	0	2	2	4	1	9	4	95	0.0739985	0.0649493	H4c18	protein_coding
ENSMUSG00000103898	8	25	2	4	0	0	1	0	0.0739985	22.5192	Gm30238	TEC
ENSMUSG00000032298	161	240	153	191	73	93	62	117	0.0745623	1.68695	Neil1	protein_coding
ENSMUSG00000020919	1887	2478	1879	2568	2360	2476	1639	2852	0.0752886	0.743593	Stat5b	protein_coding
ENSMUSG00000029725	217	464	218	268	109	169	97	188	0.0753536	1.58683	Ppp1r35	protein_coding
ENSMUSG00000034041	23	46	33	82	50	78	71	449	0.075542	0.239063	Lyl1	protein_coding
ENSMUSG00000026197	530	1421	521	543	320	332	245	343	0.075892	1.80093	Zfand2b	protein_coding
ENSMUSG00000004994	339	345	245	269	160	180	122	166	0.0761023	1.49219	Ccdc130	protein_coding
ENSMUSG00000092572	0	0	0	0	0	4	1	60	0.0764956	0.0103673	Serpinb10	polymorphic_pseudogene
ENSMUSG00000030655	3235	2713	3148	3656	1623	1160	1100	943	0.0767263	2.06997	Smg1	protein_coding
ENSMUSG00000020677	904	2058	923	868	649	575	439	526	0.0774072	1.62171	Ddx52	protein_coding
ENSMUSG00000042851	423	144	526	589	143	155	97	132	0.0774072	2.6388	Zc3h6	protein_coding
ENSMUSG00000056763	144	873	162	201	121	69	78	71	0.0780092	2.80884	Cspp1	protein_coding
ENSMUSG00000030259	862	1720	942	1150	1428	1450	892	1691	0.0783091	0.661184	Rassf8	protein_coding
ENSMUSG00000031728	282	813	244	327	177	164	152	152	0.0784835	1.8678	Zfp821	protein_coding
ENSMUSG00000042976	3	0	0	2	8	9	4	13	0.0786502	0.121433	9930038B18Rik	lncRNA
ENSMUSG00000022018	2003	1524	1683	1930	848	846	229	362	0.0786502	2.52415	Rgcc	protein_coding
ENSMUSG00000036492	3	46	25	81	186	74	180	74	0.0787082	0.213847	Rnf39	protein_coding
ENSMUSG00000029817	643	935	603	765	413	401	272	453	0.0790283	1.49154	Tra2a	protein_coding
ENSMUSG00000043061	595	960	655	619	466	446	339	456	0.0790283	1.27943	Tmem18	protein_coding
ENSMUSG00000071256	277	465	335	380	405	473	255	426	0.0790416	0.728537	Zfp213	protein_coding
ENSMUSG00000002602	1855	892	2051	2548	3533	2921	2595	7560	0.0790416	0.375914	Axl	protein_coding
ENSMUSG00000053886	188	489	162	402	564	402	325	421	0.0790964	0.539297	Sh2d4a	protein_coding
ENSMUSG00000027522	829	1842	685	951	504	539	442	533	0.0790964	1.58199	Stx16	protein_coding
ENSMUSG00000040703	19	188	8	20	55	57	131	1573	0.079155	0.0975737	Cyp2s1	protein_coding
ENSMUSG00000111329	54	33	38	46	8	11	6	17	0.079155	3.35009	A830035O19Rik	lncRNA
ENSMUSG00000035851	1360	1233	1103	1107	768	673	473	609	0.079155	1.50474	Ythdc1	protein_coding
ENSMUSG00000024515	1996	2284	1937	2114	2188	2215	1554	2315	0.07931	0.793243	Smad4	protein_coding
ENSMUSG00000047767	135	283	120	194	42	31	32	131	0.0797488	2.4714	Atg16l2	protein_coding
ENSMUSG00000033623	1148	1737	1027	1192	1497	1538	1081	1210	0.0797488	0.731111	Pcgf3	protein_coding
ENSMUSG00000037166	27	29	17	43	29	43	51	278	0.0797488	0.24383	Ppp1r14a	protein_coding
ENSMUSG00000097055	4	11	4	1	0	0	0	0	0.0797488	19.9894	Gm4419	lncRNA
ENSMUSG00000040795	392	733	465	478	298	272	197	271	0.0797488	1.52971	Iqcc	protein_coding
ENSMUSG00000020467	297	446	262	487	322	338	602	6083	0.0797488	0.176463	Efemp1	protein_coding
ENSMUSG00000022828	336	506	302	320	438	474	317	543	0.0799506	0.641946	Gtf2e1	protein_coding
ENSMUSG00000025127	5	635	17	13	2	1	4	23	0.079959	15.3494	Gcgr	protein_coding
ENSMUSG00000114526	25	0	33	6	1	1	0	0	0.079959	27.6079	A930015P04Rik	TEC
ENSMUSG00000029436	145	125	97	99	172	129	105	257	0.081004	0.569002	Mmp17	protein_coding
ENSMUSG00000032081	0	803	9	0	0	0	0	1	0.081004	563.852	Apoc3	protein_coding
ENSMUSG00000024926	1075	1528	971	1314	708	704	686	855	0.0811369	1.27072	Kat5	protein_coding
ENSMUSG00000113204	161	194	159	212	125	81	52	61	0.0812279	1.77936	Gm46430	lncRNA
ENSMUSG00000022867	2844	2624	2702	3092	3353	3331	2421	3347	0.0813322	0.717942	Usp25	protein_coding
ENSMUSG00000037958	634	858	597	579	406	420	256	308	0.081962	1.48478	Nsrp1	protein_coding
ENSMUSG00000069631	468	1269	448	518	264	286	287	311	0.081962	1.71614	Strada	protein_coding
ENSMUSG00000030407	413	843	352	355	256	250	188	237	0.081962	1.57936	Qpctl	protein_coding
ENSMUSG00000050310	694	1073	629	678	450	298	272	414	0.081962	1.65677	Rictor	protein_coding
ENSMUSG00000113450	30	66	37	34	17	9	9	17	0.081962	2.47438	Gm49359	protein_coding
ENSMUSG00000048100	692	1060	623	686	452	451	328	391	0.081962	1.44287	Taf13	protein_coding
ENSMUSG00000032413	138	1795	142	184	64	62	46	126	0.081962	5.20189	Rasa2	protein_coding
ENSMUSG00000100017	177	374	214	174	82	94	63	167	0.081962	1.81201	2410022M11Rik	lncRNA
ENSMUSG00000096768	108	161	32	50	20	34	16	15	0.0820168	3.03671	Gm47283	lncRNA
ENSMUSG00000031979	1157	1660	1184	1299	804	869	567	714	0.0820168	1.38742	Cog2	protein_coding
ENSMUSG00000023764	156	600	190	231	44	79	36	181	0.082033	2.6827	Sfi1	protein_coding
ENSMUSG00000062309	32	19	10	42	30	24	41	404	0.0827661	0.182388	Rpp25	protein_coding
ENSMUSG00000069919	13199	14463	20536	20656	7868	39526	14335	274947	0.0831332	0.186591	Hba-a1	protein_coding
ENSMUSG00000071644	11605	13723	10650	11580	11861	12432	9402	13440	0.0833729	0.789868	Eef1g	protein_coding
ENSMUSG00000033257	606	2048	636	742	454	328	336	305	0.0834651	2.03136	Ttll4	protein_coding
ENSMUSG00000030530	10041	21078	9011	11587	6023	6236	4089	5596	0.0834651	1.77207	Furin	protein_coding
ENSMUSG00000051977	29	185	24	36	10	20	7	3	0.0837114	4.63412	Prdm9	protein_coding
ENSMUSG00000004951	7294	2029	6133	7979	10476	10265	13238	14083	0.0837883	0.394698	Hspb1	protein_coding
ENSMUSG00000060126	53933	83103	47098	63185	57514	59033	47668	86234	0.0842591	0.76726	Tpt1	protein_coding
ENSMUSG00000038119	409	342	437	545	423	555	508	4016	0.0847585	0.278802	Cdon	protein_coding
ENSMUSG00000030231	678	2076	505	700	360	397	260	471	0.0847585	1.95298	Plekha5	protein_coding
ENSMUSG00000001281	7	51	5	13	36	21	20	631	0.0847585	0.0858792	Itgb7	protein_coding
ENSMUSG00000039384	125	48	108	144	191	151	225	322	0.0849029	0.389668	Dusp10	protein_coding
ENSMUSG00000024294	1882	3664	1694	1689	1228	1019	857	1442	0.0849029	1.49784	Mib1	protein_coding
ENSMUSG00000031889	1242	2591	1350	1371	877	909	750	762	0.0849029	1.48493	D230025D16Rik	protein_coding
ENSMUSG00000038047	260	278	321	281	144	174	87	158	0.0849029	1.62706	Haus6	protein_coding
ENSMUSG00000032942	12436	19	16447	12355	1715	932	366	793	0.0849573	9.51335	Ucp3	protein_coding
ENSMUSG00000057101	870	1271	1091	1338	1335	1436	1039	1229	0.0850561	0.702995	Zfp180	protein_coding
ENSMUSG00000015536	858	4846	613	930	451	381	410	496	0.0851154	2.8568	Mocs2	protein_coding
ENSMUSG00000018927	333	123	586	982	1489	1550	868	2940	0.0851154	0.252952	Ccl6	protein_coding
ENSMUSG00000042625	733	1960	627	799	453	463	243	577	0.0851154	1.79186	Safb2	protein_coding
ENSMUSG00000044791	1850	3091	1781	2174	1350	1278	948	1259	0.0851651	1.40802	Setd2	protein_coding
ENSMUSG00000039307	251	566	268	270	173	138	107	174	0.0856025	1.73881	Hexdc	protein_coding
ENSMUSG00000087138	31	215	21	34	13	11	12	13	0.08561	4.15067	Gm15545	lncRNA
ENSMUSG00000034949	125	93	84	85	26	16	11	54	0.0856749	3.04435	Zfr2	protein_coding
ENSMUSG00000030271	214	392	245	281	117	159	117	209	0.0870353	1.45725	Ogg1	protein_coding
ENSMUSG00000038539	1049	787	1004	1243	1084	1350	1326	2083	0.0871852	0.561494	Atf5	protein_coding
ENSMUSG00000061601	64	277	54	99	35	22	11	49	0.0871852	3.16285	Pclo	protein_coding
ENSMUSG00000022584	13	14	2	17	12	8	5	466	0.0871852	0.083811	Ly6c2	protein_coding
ENSMUSG00000041775	1393	983	1044	1085	505	423	360	332	0.0871852	2.1903	Mapk1ip1	protein_coding
ENSMUSG00000059588	439	410	476	592	764	558	630	3535	0.087378	0.301716	Calcrl	protein_coding
ENSMUSG00000058794	15	7	17	72	11	60	6	1146	0.087378	0.0851413	Nfe2	protein_coding
ENSMUSG00000023992	20	6	12	44	54	20	49	221	0.0875584	0.205648	Trem2	protein_coding
ENSMUSG00000021377	1807	3062	1667	2052	1212	1075	1038	1542	0.087587	1.35164	Dek	protein_coding
ENSMUSG00000050270	134	642	132	110	83	74	48	67	0.087587	2.64838	Tmem220	protein_coding
ENSMUSG00000044730	230	354	196	303	168	111	105	168	0.0875929	1.51717	9930104L06Rik	protein_coding
ENSMUSG00000078676	1039	1681	1036	1054	831	620	542	705	0.0876156	1.36903	Casc3	protein_coding
ENSMUSG00000075040	147	343	153	200	109	87	68	84	0.0876234	1.81768	Zfp408	protein_coding
ENSMUSG00000034235	1541	843	1570	1663	513	505	542	854	0.0878226	1.90259	Usp54	protein_coding
ENSMUSG00000056131	380	2273	397	372	171	216	177	310	0.0878226	2.75096	Pgm3	protein_coding
ENSMUSG00000037965	634	1094	636	794	520	436	308	556	0.0894579	1.34609	Zc3h7a	protein_coding
ENSMUSG00000054057	74	57	73	95	149	137	107	226	0.0894579	0.393961	A930004D18Rik	protein_coding
ENSMUSG00000020705	1728	2325	1692	1788	1232	1174	750	1475	0.0894579	1.28564	Ddx42	protein_coding
ENSMUSG00000021458	692	1328	603	1482	1450	1328	1767	1539	0.0894579	0.49696	Aopep	protein_coding
ENSMUSG00000029722	1152	2359	1126	1361	784	765	633	520	0.0894579	1.64199	Agfg2	protein_coding
ENSMUSG00000036323	2987	5971	2663	3122	2271	1908	1592	2136	0.0894579	1.40462	Srp72	protein_coding
ENSMUSG00000062729	344	941	388	421	241	184	188	312	0.0900165	1.70019	Ppox	protein_coding
ENSMUSG00000050592	242	75	290	399	732	961	268	1445	0.0900541	0.257547	Fam78a	protein_coding
ENSMUSG00000061353	4165	2692	1731	2986	4343	4117	6377	3630	0.0901184	0.470566	Cxcl12	protein_coding
ENSMUSG00000058979	926	1211	817	879	484	455	383	303	0.0901184	1.78985	Hdhd5	protein_coding
ENSMUSG00000046491	15	27	15	27	18	30	41	176	0.0901184	0.259915	C1qtnf2	protein_coding
ENSMUSG00000025178	2473	4881	2346	2531	1581	1633	1201	1377	0.0901184	1.5845	Pi4k2a	protein_coding
ENSMUSG00000102602	6	17	4	12	2	0	1	0	0.0901184	9.47996	A930004J17Rik	TEC
ENSMUSG00000057110	329	507	291	329	126	83	86	159	0.0901184	2.49846	Cntrl	protein_coding
ENSMUSG00000022948	26	86	43	41	4	9	8	11	0.0901184	4.56629	Setd4	protein_coding
ENSMUSG00000040152	919	4749	757	795	5582	5928	1184	6468	0.0903097	0.275738	Thbs1	protein_coding
ENSMUSG00000096932	4	16	2	6	1	0	0	0	0.0903097	16.4386	5033403F01Rik	lncRNA
ENSMUSG00000095134	0	0	0	0	2	17	1	2	0.0903123	0.0263519	Mid1-ps1	unprocessed_pseudogene
ENSMUSG00000047965	2	4	2	0	6	8	10	6	0.0904246	0.197491	Rpl9-ps7	processed_pseudogene
ENSMUSG00000029765	457	108	369	422	543	554	429	2736	0.0904246	0.287647	Plxna4	protein_coding
ENSMUSG00000026975	202	316	172	230	73	87	82	174	0.0914602	1.72775	Dph7	protein_coding
ENSMUSG00000005204	1488	2462	1453	1973	1245	1159	914	1275	0.0920342	1.23331	Senp3	protein_coding
ENSMUSG00000019132	10689	13918	11056	11273	7792	6218	6018	6080	0.0923343	1.38396	BC005537	protein_coding
ENSMUSG00000038042	340	931	315	358	177	213	165	214	0.0930567	1.85696	Ptpdc1	protein_coding
ENSMUSG00000029550	1006	1762	978	1212	1205	1165	892	1499	0.0931774	0.803228	Sppl3	protein_coding
ENSMUSG00000022749	749	873	747	996	515	489	345	439	0.0932419	1.47199	Tbc1d23	protein_coding
ENSMUSG00000025232	2400	2029	2227	2984	2664	2805	2295	4302	0.0934203	0.644615	Hexa	protein_coding
ENSMUSG00000057230	2191	2901	1967	2183	2648	2600	1683	2499	0.0935684	0.763645	Aak1	protein_coding
ENSMUSG00000055884	168	457	181	259	119	130	72	76	0.0941982	1.98472	Fancm	protein_coding
ENSMUSG00000075600	188	515	212	241	143	110	90	181	0.0941982	1.6736	Zc3h3	protein_coding
ENSMUSG00000107605	32	48	46	10	1	6	3	10	0.0945079	5.53942	Gm44117	lncRNA
ENSMUSG00000069303	0	0	0	0	1	0	4	38	0.0947358	0.0151795	H2bc24	protein_coding
ENSMUSG00000024911	977	1590	865	1003	531	537	602	613	0.0953677	1.45916	Fibp	protein_coding
ENSMUSG00000036502	8	2	5	9	12	7	5	182	0.0954348	0.110066	Tmem255a	protein_coding
ENSMUSG00000106864	494	1245	371	478	318	293	195	308	0.0956273	1.7225	Gtf3c2	protein_coding
ENSMUSG00000020053	64	25	60	157	174	172	128	974	0.0956273	0.187117	Igf1	protein_coding
ENSMUSG00000090015	98	116	106	111	70	58	28	47	0.0956273	1.68064	Gm15446	protein_coding
ENSMUSG00000033862	379	1154	289	460	198	198	215	268	0.0957566	1.8737	Cdk10	protein_coding
ENSMUSG00000023473	8	9	3	4	1	0	0	0	0.0958139	15.0339	Celsr3	protein_coding
ENSMUSG00000038002	619	878	638	595	435	377	296	355	0.0958139	1.44251	Cramp1l	protein_coding
ENSMUSG00000026628	406	242	424	259	842	414	1771	1341	0.0961566	0.236662	Atf3	protein_coding
ENSMUSG00000043613	160	29	360	397	1003	871	839	967	0.096225	0.213087	Mmp3	protein_coding
ENSMUSG00000045827	489	565	476	612	604	523	564	1704	0.0963164	0.516626	Serpinb9	protein_coding
ENSMUSG00000031983	1882	2109	1730	1959	2483	2535	1760	3068	0.0968142	0.618624	2310022B05Rik	protein_coding
ENSMUSG00000084159	214	307	173	215	239	227	175	300	0.0972408	0.750364	Gm12696	processed_pseudogene
ENSMUSG00000104520	5	77	1	1	1	0	0	0	0.0972408	43.9552	Gm37336	lncRNA
ENSMUSG00000029173	535	2143	377	482	316	260	196	296	0.0974361	2.35516	Sepsecs	protein_coding
ENSMUSG00000097048	44	345	71	89	36	33	27	50	0.097982	2.67548	1600020E01Rik	lncRNA
ENSMUSG00000103469	30	12	16	10	1	1	5	6	0.0979991	4.22645	Gm9910	TEC
ENSMUSG00000097974	6	14	23	19	49	31	27	72	0.0979991	0.284495	Gm10605	lncRNA
ENSMUSG00000004500	62	226	111	122	207	159	130	268	0.0982063	0.520027	Zfp324	protein_coding
ENSMUSG00000033102	328	775	250	397	181	176	79	277	0.0982063	1.89547	Cdc14b	protein_coding
ENSMUSG00000017417	22	7	26	52	80	98	75	228	0.0982063	0.188642	Plxdc1	protein_coding
ENSMUSG00000070576	192	70	201	277	452	451	562	255	0.0983215	0.334235	Mn1	protein_coding
ENSMUSG00000070802	80	103	146	171	228	175	113	297	0.0987739	0.504184	Pnmal2	protein_coding
ENSMUSG00000033831	2	3397	58	242	69	10	2	2	0.0991675	28.7752	Fgb	protein_coding
ENSMUSG00000027254	84	53	99	166	135	144	117	954	0.100591	0.264992	Map1a	protein_coding
ENSMUSG00000044468	223	495	379	405	182	853	265	6162	0.100591	0.177585	Tent5c	protein_coding
ENSMUSG00000001739	78	561	80	208	142	202	285	3844	0.100666	0.165187	Cldn15	protein_coding
ENSMUSG00000027800	828	1876	673	1784	1454	1492	1738	14701	0.100703	0.222041	Tm4sf1	protein_coding
ENSMUSG00000096883	1	0	1	3	3	1	24	32	0.101044	0.065947	Shisa8	protein_coding
ENSMUSG00000015656	73229	97391	61107	64912	102580	96724	80921	77738	0.101165	0.630842	Hspa8	protein_coding
ENSMUSG00000034473	702	1201	731	798	518	537	429	542	0.101363	1.29518	Sec22a	protein_coding
ENSMUSG00000021253	301	43	267	380	406	467	417	1974	0.101363	0.271111	Tgfb3	protein_coding
ENSMUSG00000079179	167	720	162	167	96	66	45	135	0.101363	2.62873	Rab10os	lncRNA
ENSMUSG00000030822	1061	1929	853	1230	758	686	510	899	0.101363	1.3615	Prr14	protein_coding
ENSMUSG00000022440	119	109	137	145	148	188	167	253	0.101363	0.538807	C1qtnf6	protein_coding
ENSMUSG00000067199	187	82	177	278	69	37	31	108	0.101762	2.51047	Frat1	protein_coding
ENSMUSG00000061207	176	542	173	215	112	88	61	157	0.101762	1.99931	Stk19	protein_coding
ENSMUSG00000024222	12997	36008	16958	14384	10077	6974	7870	4800	0.101762	1.95407	Fkbp5	protein_coding
ENSMUSG00000068206	278	384	214	293	114	101	112	120	0.10182	1.98478	Pick1	protein_coding
ENSMUSG00000026604	876	713	990	1472	1330	1467	1063	3860	0.102379	0.441716	Ptpn14	protein_coding
ENSMUSG00000038415	16	732	43	51	6	0	12	44	0.102488	9.36934	Foxq1	protein_coding
ENSMUSG00000066057	95	122	63	85	57	37	34	40	0.10252	1.66962	Gm1976	lncRNA
ENSMUSG00000029326	246	338	214	259	289	271	210	303	0.103144	0.763615	Enoph1	protein_coding
ENSMUSG00000002885	966	882	1013	1356	1513	1501	894	3812	0.103144	0.459998	Adgre5	protein_coding
ENSMUSG00000040289	117	13	77	138	315	261	137	378	0.103167	0.270686	Hey1	protein_coding
ENSMUSG00000046402	107	148	91	297	130	207	208	2236	0.103467	0.201018	Rbp1	protein_coding
ENSMUSG00000054434	361	757	295	441	183	269	168	202	0.1037	1.68043	Tmem120b	protein_coding
ENSMUSG00000044573	1269	2782	1068	1299	768	758	664	983	0.103708	1.51454	Acp1	protein_coding
ENSMUSG00000048779	62	91	85	99	150	136	106	318	0.103888	0.386597	P2ry6	protein_coding
ENSMUSG00000001494	2	0	1	12	2	2	1	512	0.104071	0.0274032	Sost	protein_coding
ENSMUSG00000073902	6	8	8	18	17	13	11	290	0.104336	0.109293	Gvin3	unprocessed_pseudogene
ENSMUSG00000098789	12	15	11	22	3	4	2	0	0.104336	5.06854	Jmjd7	protein_coding
ENSMUSG00000078515	2548	4635	2411	2031	1547	1447	977	1172	0.104537	1.71155	Ddi2	protein_coding
ENSMUSG00000034154	790	1048	634	690	452	414	390	443	0.104647	1.4244	Ino80	protein_coding
ENSMUSG00000043740	1	2	5	6	16	8	12	67	0.105085	0.117881	B430306N03Rik	protein_coding
ENSMUSG00000026659	250	382	232	281	166	182	155	184	0.106118	1.27909	Dusp12	protein_coding
ENSMUSG00000034731	301	1868	233	173	229	127	59	92	0.106349	3.51372	Dgkh	protein_coding
ENSMUSG00000026048	1590	1333	1237	1459	791	820	508	604	0.106349	1.62928	Ercc5	protein_coding
ENSMUSG00000002031	444	1940	466	642	277	293	196	465	0.106449	2.08674	Ift46	protein_coding
ENSMUSG00000019338	821	1101	723	743	494	509	288	618	0.107294	1.4021	Zfp687	protein_coding
ENSMUSG00000039167	2343	1585	1850	2479	3782	2775	2893	2867	0.107294	0.528619	Adgrl4	protein_coding
ENSMUSG00000102697	3	0	0	3	7	6	3	26	0.10832	0.123929	Pcdhac2	protein_coding
ENSMUSG00000035215	445	385	376	439	211	210	159	278	0.10832	1.53585	Lsm7	protein_coding
ENSMUSG00000002346	2682	8411	2426	3547	1727	1298	710	716	0.10832	2.78797	Slc25a42	protein_coding
ENSMUSG00000036533	499	326	527	1042	941	992	797	1678	0.10832	0.444193	Cdc42ep3	protein_coding
ENSMUSG00000026073	133	72	46	227	20	11	3	52	0.10832	4.80874	Il1r2	protein_coding
ENSMUSG00000038387	745	1059	651	870	917	724	912	2395	0.10841	0.53726	Rras	protein_coding
ENSMUSG00000027335	55	3	50	96	209	190	72	270	0.10841	0.238043	Adra1d	protein_coding
ENSMUSG00000063087	2	4	1	5	7	7	11	12	0.108562	0.24436	Gm10125	lncRNA
ENSMUSG00000004996	363	1131	337	428	209	214	199	289	0.108691	1.81418	Mri1	protein_coding
ENSMUSG00000037740	1840	2863	1655	1963	977	1014	888	958	0.109188	1.64328	Mrps26	protein_coding
ENSMUSG00000052707	1489	2094	1331	2086	1093	955	694	640	0.109335	1.57729	Tnrc6a	protein_coding
ENSMUSG00000028465	4136	7020	3565	4006	5195	5129	3967	15109	0.109944	0.51251	Tln1	protein_coding
ENSMUSG00000090122	3	32	6	2	0	0	1	1	0.110012	14.957	Kcne1l	protein_coding
ENSMUSG00000048489	2788	34143	1206	2325	1665	1601	1171	750	0.110381	4.94537	Depp1	protein_coding
ENSMUSG00000028211	1561	3052	1310	1091	201	198	82	843	0.110555	4.3877	Trp53inp1	protein_coding
ENSMUSG00000030782	217	414	173	314	352	329	304	1939	0.11057	0.315028	Tgfb1i1	protein_coding
ENSMUSG00000052160	41	82	48	60	127	100	82	742	0.111659	0.185959	Pld4	protein_coding
ENSMUSG00000000359	28	105	20	57	79	63	105	145	0.111904	0.386192	Rem1	protein_coding
ENSMUSG00000050628	583	2395	673	828	387	364	328	626	0.113384	1.9278	Ubald2	protein_coding
ENSMUSG00000034751	1091	756	686	914	1353	1382	839	1956	0.113413	0.50879	Mast4	protein_coding
ENSMUSG00000027048	2	0	3	1	6	6	42	1	0.113413	0.0773744	Abcb11	protein_coding
ENSMUSG00000020956	332	774	273	365	193	192	194	156	0.113413	1.72104	Dtd2	protein_coding
ENSMUSG00000033361	99	24	107	220	255	240	215	850	0.113413	0.25001	Prrg3	protein_coding
ENSMUSG00000115593	4	9	2	2	0	0	0	0	0.113413	16.9256	Gm4824	processed_pseudogene
ENSMUSG00000039236	136	141	211	383	102	682	173	3377	0.113413	0.181208	Isg20	protein_coding
ENSMUSG00000075592	103	190	97	169	157	149	159	1400	0.113655	0.254089	Nynrin	protein_coding
ENSMUSG00000117634	13	78	33	19	9	6	8	8	0.114288	3.34176	Gm50069	lncRNA
ENSMUSG00000005034	2275	2586	2057	2203	2321	2278	1594	2824	0.114332	0.801654	Prkacb	protein_coding
ENSMUSG00000043487	198	425	220	244	136	155	91	161	0.114332	1.53371	Acot6	protein_coding
ENSMUSG00000016487	1718	2910	1836	2373	2303	1947	1795	3458	0.114348	0.726551	Ppfibp1	protein_coding
ENSMUSG00000022538	865	1292	765	944	640	569	542	634	0.114911	1.23869	Lsg1	protein_coding
ENSMUSG00000014353	1376	2904	1308	1396	1017	864	652	896	0.115372	1.53482	Tmem87b	protein_coding
ENSMUSG00000042423	1358	1840	1238	1167	906	817	677	1089	0.115509	1.25358	Fbrs	protein_coding
ENSMUSG00000031871	5229	1613	3244	3447	5915	5313	4223	7997	0.115815	0.483182	Cdh5	protein_coding
ENSMUSG00000026042	609	594	462	610	894	765	682	2609	0.115815	0.38192	Col5a2	protein_coding
ENSMUSG00000069917	3455	5039	7198	8622	1617	15342	4315	113157	0.115815	0.165276	Hba-a2	protein_coding
ENSMUSG00000022220	538	116	357	450	585	548	520	1928	0.115954	0.357523	Adcy4	protein_coding
ENSMUSG00000035778	463	192	399	707	778	727	752	1269	0.116105	0.408762	Ggta1	protein_coding
ENSMUSG00000030956	410	779	368	513	554	857	409	1107	0.116424	0.552457	Fam53b	protein_coding
ENSMUSG00000022565	6434	3445	5509	5086	7616	8548	5416	9271	0.116505	0.545634	Plec	protein_coding
ENSMUSG00000027300	636	571	495	512	266	289	204	293	0.116671	1.66648	Ubox5	protein_coding
ENSMUSG00000066151	1267	2905	1185	1311	874	772	632	1060	0.116723	1.50748	Fkbp15	protein_coding
ENSMUSG00000034799	45	34	40	26	14	16	7	18	0.116723	2.13937	Unc13a	protein_coding
ENSMUSG00000005824	0	1	0	3	0	0	13	85	0.116723	0.0340073	Tnfsf14	protein_coding
ENSMUSG00000052155	644	935	757	805	1086	917	768	801	0.116726	0.67764	Acvr2a	protein_coding
ENSMUSG00000040372	29	19	28	14	5	9	0	2	0.117426	4.64361	Gpr63	protein_coding
ENSMUSG00000067336	3242	2739	3033	3710	4101	3856	2630	5832	0.117426	0.631684	Bmpr2	protein_coding
ENSMUSG00000046056	8	15	8	13	6	11	25	200	0.117426	0.155196	Sbsn	protein_coding
ENSMUSG00000025437	1287	2719	1221	1409	934	918	528	1072	0.117426	1.47386	Usp33	protein_coding
ENSMUSG00000043059	326	581	318	392	244	231	217	247	0.117426	1.30688	Zfp513	protein_coding
ENSMUSG00000026499	907	1130	1004	956	1168	1044	700	1265	0.117837	0.760718	Acbd3	protein_coding
ENSMUSG00000022787	294	445	262	282	200	147	142	186	0.118056	1.46028	Wdr53	protein_coding
ENSMUSG00000032547	1867	2994	2080	2386	2239	2428	1694	2958	0.118517	0.781592	Ryk	protein_coding
ENSMUSG00000055897	119	511	126	181	60	76	46	134	0.118915	2.20808	Ppp4r1l-ps	transcribed_unprocessed_pseudogene
ENSMUSG00000023942	1054	946	1144	1683	1555	1616	939	3001	0.118915	0.562737	Slc29a1	protein_coding
ENSMUSG00000066568	2621	2876	2391	3007	3154	3013	2161	2774	0.119235	0.768261	Lsm14a	protein_coding
ENSMUSG00000016624	34	89	7	14	7	3	5	1	0.119243	6.09994	Phf21b	protein_coding
ENSMUSG00000073791	32	30	8	19	5	1	4	9	0.119243	3.66806	Efcab7	protein_coding
ENSMUSG00000075054	404	477	468	800	886	769	584	738	0.119268	0.565669	Yae1d1	protein_coding
ENSMUSG00000020176	1299	2374	1509	1863	2203	2351	1850	2090	0.119808	0.63021	Grb10	protein_coding
ENSMUSG00000019846	1129	205	796	1267	1599	1488	1458	4452	0.120056	0.32634	Lama4	protein_coding
ENSMUSG00000033174	4510	3937	3969	5260	5472	5492	3860	5497	0.121088	0.691248	Mgll	protein_coding
ENSMUSG00000069920	45	37	39	78	59	65	78	380	0.121274	0.291803	B3gnt9	protein_coding
ENSMUSG00000031166	1827	2356	1565	1878	1089	915	670	1428	0.121421	1.47315	Wdr13	protein_coding
ENSMUSG00000037020	99	163	63	33	22	27	6	40	0.121421	2.9928	Wdr62	protein_coding
ENSMUSG00000068246	4	14	0	9	3	11	15	234	0.121421	0.0838376	Apol9b	protein_coding
ENSMUSG00000024565	2	159	1	10	0	0	0	2	0.121429	57.0598	Sall3	protein_coding
ENSMUSG00000010142	5	11	7	7	12	19	6	239	0.121431	0.0961853	Tnfrsf13b	protein_coding
ENSMUSG00000035413	441	192	441	576	522	552	480	2371	0.121501	0.369231	Tmem98	protein_coding
ENSMUSG00000066643	627	1186	509	618	384	400	303	514	0.121697	1.3985	Wdr35	protein_coding
ENSMUSG00000036046	3133	3254	3006	3188	3475	3280	2469	3615	0.121697	0.775555	5031439G07Rik	protein_coding
ENSMUSG00000020115	935	1667	900	1079	701	624	521	582	0.121697	1.42679	Tbk1	protein_coding
ENSMUSG00000019039	846	3956	807	983	528	485	465	648	0.121697	2.1933	Dalrd3	protein_coding
ENSMUSG00000043230	0	0	16	6	55	39	20	26	0.121697	0.135965	Fam124b	protein_coding
ENSMUSG00000026213	546	1148	655	717	420	443	360	404	0.121697	1.42117	Stk11ip	protein_coding
ENSMUSG00000018481	1933	2592	1823	1643	1190	1277	984	1085	0.12221	1.35467	Appbp2	protein_coding
ENSMUSG00000095217	1	0	1	11	2	15	8	106	0.12221	0.0882771	H2bc15	protein_coding
ENSMUSG00000058656	19	111	37	73	108	106	54	340	0.122252	0.310949	Samd12	protein_coding
ENSMUSG00000047603	174	331	185	191	104	110	114	102	0.122252	1.5341	Zfp235	protein_coding
ENSMUSG00000039356	439	1089	418	492	256	271	260	308	0.123014	1.64191	Exosc2	protein_coding
ENSMUSG00000029125	791	1276	632	732	483	483	430	563	0.123417	1.33135	Stx18	protein_coding
ENSMUSG00000048878	2949	6868	2010	1668	1218	1442	1060	1352	0.12346	1.94551	Hexim1	protein_coding
ENSMUSG00000019970	4700	22031	3465	3251	3060	2683	1188	1561	0.123995	2.75797	Sgk1	protein_coding
ENSMUSG00000060487	68	65	84	62	107	140	86	474	0.124294	0.298051	Samd5	protein_coding
ENSMUSG00000067150	1186	1856	1231	1262	1750	1720	1149	1423	0.124689	0.704738	Xpo5	protein_coding
ENSMUSG00000045777	27	68	26	58	75	69	30	184	0.125036	0.400995	Ifitm10	protein_coding
ENSMUSG00000030177	167	157	139	139	83	66	64	83	0.125081	1.60156	Ccdc77	protein_coding
ENSMUSG00000001098	1609	2023	1334	1714	2072	1910	1553	5356	0.125764	0.499994	Kctd10	protein_coding
ENSMUSG00000028977	641	518	506	654	975	1073	549	1144	0.125939	0.501793	Casz1	protein_coding
ENSMUSG00000038214	307	527	198	201	452	369	350	378	0.125939	0.59264	Bend3	protein_coding
ENSMUSG00000003527	503	820	551	585	390	383	271	442	0.125939	1.28609	Ess2	protein_coding
ENSMUSG00000035692	70	67	72	73	56	129	74	709	0.125939	0.25727	Isg15	protein_coding
ENSMUSG00000019920	2349	1934	2370	3252	3827	4089	1578	4714	0.125939	0.575324	Lims1	protein_coding
ENSMUSG00000034387	7	6	3	17	36	39	26	9	0.125939	0.224659	Ssu2	protein_coding
ENSMUSG00000020739	728	955	676	875	522	524	429	628	0.125939	1.19729	Nup85	protein_coding
ENSMUSG00000044982	193	337	130	164	88	69	54	156	0.125939	1.75131	Sft2d3	protein_coding
ENSMUSG00000037681	6	0	2	3	0	5	13	186	0.126232	0.0521454	Esyt3	protein_coding
ENSMUSG00000051786	528	840	628	721	449	348	259	509	0.126832	1.36794	Tubgcp6	protein_coding
ENSMUSG00000022816	1917	1493	1375	1989	2161	2067	2025	8463	0.127073	0.389158	Fstl1	protein_coding
ENSMUSG00000027955	262	19	210	534	348	505	582	3828	0.12722	0.17612	Gask1b	protein_coding
ENSMUSG00000041801	214	198	193	228	306	296	248	1243	0.12722	0.338814	Phlda3	protein_coding
ENSMUSG00000048200	119	155	119	366	259	218	225	900	0.127491	0.390895	Cracr2b	protein_coding
ENSMUSG00000031799	2725	4147	2158	2814	3070	2891	3247	13457	0.127491	0.426637	Tpm4	protein_coding
ENSMUSG00000051906	0	1	0	10	4	5	9	131	0.127826	0.0643088	Cd209f	protein_coding
ENSMUSG00000021576	1702	3969	1491	1817	1088	1160	955	1261	0.129303	1.49322	Pdcd6	protein_coding
ENSMUSG00000031906	147	29	125	258	166	135	302	2104	0.129303	0.187892	Smpd3	protein_coding
ENSMUSG00000040365	873	1841	796	1014	546	656	525	610	0.129303	1.44256	Trim41	protein_coding
ENSMUSG00000000934	280	1652	186	312	151	155	132	188	0.129303	2.67179	Top1mt	protein_coding
ENSMUSG00000020525	407	878	556	472	303	317	200	411	0.129306	1.4615	Ppm1d	protein_coding
ENSMUSG00000031574	37	24	18	19	34	24	46	167	0.129306	0.304416	Star	protein_coding
ENSMUSG00000074039	15	5	8	9	1	2	0	2	0.129336	6.1606	4930520O04Rik	lncRNA
ENSMUSG00000033900	51	432	124	150	69	66	27	57	0.129371	2.51319	Map9	protein_coding
ENSMUSG00000036315	325	606	367	453	435	465	422	648	0.129489	0.683	Polr1h	protein_coding
ENSMUSG00000057506	474	673	530	587	348	361	243	295	0.130369	1.40787	Bloc1s2	protein_coding
ENSMUSG00000095028	1	3	0	4	3	1	7	50	0.131434	0.107943	Sirpb1b	protein_coding
ENSMUSG00000044340	638	964	675	875	899	908	609	918	0.131434	0.734966	Phlpp1	protein_coding
ENSMUSG00000034853	2840	3873	2900	3691	1666	1639	1060	1533	0.132172	1.76015	Acot11	protein_coding
ENSMUSG00000071042	315	75	396	482	739	645	542	799	0.132172	0.387473	Rasgrp3	protein_coding
ENSMUSG00000031505	1634	4329	1363	1554	990	889	864	1018	0.132172	1.72085	Naxd	protein_coding
ENSMUSG00000030727	278	989	256	304	164	121	137	246	0.132201	2.00165	Rabep2	protein_coding
ENSMUSG00000056832	115	423	152	181	68	60	72	134	0.132201	1.94288	Ttc26	protein_coding
ENSMUSG00000028496	429	720	468	776	672	767	458	710	0.132222	0.710634	Mllt3	protein_coding
ENSMUSG00000008373	942	1293	869	1014	690	640	566	709	0.132222	1.21968	Prpf31	protein_coding
ENSMUSG00000047632	32	83	70	36	10	16	23	17	0.132534	2.50348	Fgfbp3	protein_coding
ENSMUSG00000024795	32	309	27	62	22	9	8	12	0.132784	5.75822	Kif20b	protein_coding
ENSMUSG00000054247	12	3	8	3	19	24	15	22	0.132853	0.268269	Gm9939	lncRNA
ENSMUSG00000040435	1553	1583	1283	1645	964	625	798	960	0.132899	1.41213	Ppp1r15a	protein_coding
ENSMUSG00000029005	6	10	4	15	0	25	1	402	0.132982	0.073368	Draxin	protein_coding
ENSMUSG00000038705	600	683	516	559	337	376	260	405	0.132982	1.34421	Gmeb2	protein_coding
ENSMUSG00000043415	249	438	251	382	565	456	1052	658	0.133117	0.34955	Otud1	protein_coding
ENSMUSG00000096780	78	73	40	80	24	12	25	36	0.133809	2.17609	Tmem181b-ps	transcribed_unprocessed_pseudogene
ENSMUSG00000001632	939	1107	820	886	626	609	393	535	0.133809	1.35539	Brpf1	protein_coding
ENSMUSG00000022637	1292	1258	1793	1492	996	714	502	624	0.1349	1.6516	Cblb	protein_coding
ENSMUSG00000047986	10	89	3	7	0	0	4	2	0.135558	11.1594	Palm3	protein_coding
ENSMUSG00000020680	1124	2808	1157	1281	904	704	643	765	0.135711	1.56619	Taf15	protein_coding
ENSMUSG00000027500	72	25	73	150	128	170	85	648	0.135711	0.275276	Stmn2	protein_coding
ENSMUSG00000021714	5	49	6	3	1	1	1	1	0.135711	10.6123	Cenpk	protein_coding
ENSMUSG00000037577	8	14	3	14	40	15	36	24	0.135711	0.245889	Ephx3	protein_coding
ENSMUSG00000030095	1122	1362	1003	1492	1278	1354	1051	3013	0.136547	0.601806	Tmem43	protein_coding
ENSMUSG00000027489	0	4	0	0	5	4	9	25	0.136547	0.0662244	Necab3	protein_coding
ENSMUSG00000024769	797	2908	734	897	510	522	421	552	0.136882	1.91265	Cdc42bpg	protein_coding
ENSMUSG00000048388	11	5	10	22	14	28	39	77	0.137368	0.24782	Fam171b	protein_coding
ENSMUSG00000021091	24315	4328	19369	22366	4462	2313	6179	3434	0.137368	3.38343	Serpina3n	protein_coding
ENSMUSG00000108720	14	43	2	1	1	0	1	0	0.137457	20.2212	Gm44672	lncRNA
ENSMUSG00000103928	1	10	2	9	0	0	0	0	0.137457	21.5055	Gm37893	TEC
ENSMUSG00000041346	336	602	291	408	254	250	169	210	0.137457	1.40622	Wrap53	protein_coding
ENSMUSG00000097503	7	161	12	26	7	5	6	12	0.137457	4.645	3110045C21Rik	lncRNA
ENSMUSG00000020070	147	555	147	169	91	97	58	130	0.137457	1.99926	Rufy2	protein_coding
ENSMUSG00000058486	460	2410	396	493	228	259	253	336	0.137457	2.4286	Wdr91	protein_coding
ENSMUSG00000097313	0	0	5	4	4	12	3	51	0.137512	0.118977	Gm26569	lncRNA
ENSMUSG00000097305	455	23	167	154	35	33	20	18	0.137733	6.34254	Gm17276	lncRNA
ENSMUSG00000032231	2187	2132	1392	2253	2545	2476	2646	15395	0.138098	0.293771	Anxa2	protein_coding
ENSMUSG00000035239	207	105	295	239	341	409	246	628	0.138669	0.442392	Neu3	protein_coding
ENSMUSG00000071793	49	87	39	47	27	21	12	32	0.138757	1.87218	2610005L07Rik	transcribed_unprocessed_pseudogene
ENSMUSG00000032690	111	37	100	53	181	163	222	80	0.138757	0.365478	Oas2	protein_coding
ENSMUSG00000110697	2	120	1	10	1	0	1	3	0.138757	17.5777	Gm31718	lncRNA
ENSMUSG00000030123	1631	1209	1420	1789	1910	1793	1382	3666	0.139621	0.571539	Plxnd1	protein_coding
ENSMUSG00000058761	562	1257	593	562	367	390	203	408	0.140417	1.66478	Rnf169	protein_coding
ENSMUSG00000006850	74	785	156	238	70	58	55	100	0.140417	3.13135	Tmco6	protein_coding
ENSMUSG00000092368	22	26	7	4	1	4	1	3	0.140417	5.04597	A930015D03Rik	lncRNA
ENSMUSG00000015312	295	402	280	544	113	147	126	176	0.140417	2.09283	Gadd45b	protein_coding
ENSMUSG00000043833	13	44	1	7	0	0	2	1	0.140446	14.2313	2900005J15Rik	lncRNA
ENSMUSG00000071068	19	6	55	82	5	71	8	1803	0.140446	0.0838213	Treml2	protein_coding
ENSMUSG00000040950	62	8	36	33	64	71	56	154	0.141009	0.349212	Mgl2	protein_coding
ENSMUSG00000027411	830	1760	815	1017	553	460	499	819	0.141009	1.44155	Vps16	protein_coding
ENSMUSG00000024883	27	69	37	47	45	39	86	273	0.141174	0.323814	Rin1	protein_coding
ENSMUSG00000029428	189	618	215	320	364	335	364	887	0.142749	0.522762	Stx2	protein_coding
ENSMUSG00000035783	2273	2310	711	2553	1986	2479	2068	11660	0.142959	0.358288	Acta2	protein_coding
ENSMUSG00000046805	281	400	265	417	581	524	343	2869	0.143379	0.268766	Mpeg1	protein_coding
ENSMUSG00000036599	87	131	101	154	105	111	168	1224	0.143498	0.253218	Chst12	protein_coding
ENSMUSG00000063410	1582	1885	1555	1968	1828	1883	1206	2348	0.143498	0.765379	Stk24	protein_coding
ENSMUSG00000039478	228	701	210	265	142	168	112	89	0.14359	1.97066	Micu3	protein_coding
ENSMUSG00000047414	135	122	186	303	213	140	178	3213	0.14359	0.182791	Flrt2	protein_coding
ENSMUSG00000038208	540	895	491	546	301	365	274	415	0.14359	1.39983	Pgap3	protein_coding
ENSMUSG00000111594	19	49	29	20	10	12	1	5	0.14359	3.23394	Gm3365	unprocessed_pseudogene
ENSMUSG00000041415	1961	2289	1488	1504	1261	1021	799	946	0.144034	1.39194	Dicer1	protein_coding
ENSMUSG00000035266	133	395	107	121	65	76	59	82	0.144159	1.95379	Helq	protein_coding
ENSMUSG00000051224	100	117	110	127	54	61	27	61	0.144225	1.78974	Tceanc	protein_coding
ENSMUSG00000060227	629	3750	540	878	429	343	329	606	0.1444	2.39285	Golm2	protein_coding
ENSMUSG00000028744	387	853	349	320	171	241	176	199	0.14443	1.79518	Slc66a1	protein_coding
ENSMUSG00000059981	2125	2676	1859	2134	1318	1271	918	1912	0.144602	1.28651	Taok2	protein_coding
ENSMUSG00000016984	134	499	249	212	124	92	105	120	0.145312	1.83324	Etaa1	protein_coding
ENSMUSG00000032712	2177	3401	2363	1618	1065	1091	917	352	0.145593	2.06594	Resf1	protein_coding
ENSMUSG00000028688	340	992	274	393	196	206	179	274	0.145593	1.71551	Toe1	protein_coding
ENSMUSG00000032028	35	2	21	40	52	54	63	235	0.14613	0.213429	Nxpe2	protein_coding
ENSMUSG00000106847	2335	1737	1998	2721	2610	2697	1967	4018	0.146945	0.633481	Peg13	lncRNA
ENSMUSG00000034640	4044	1678	3105	1321	1407	750	717	648	0.147064	2.35782	Tiparp	protein_coding
ENSMUSG00000032469	376	604	319	323	242	210	207	225	0.147354	1.38905	Dbr1	protein_coding
ENSMUSG00000109957	3	2	7	0	9	10	3	46	0.147678	0.161815	Gm45353	lncRNA
ENSMUSG00000001036	1209	1228	1077	1311	1317	1245	884	1725	0.147861	0.74692	Epn2	protein_coding
ENSMUSG00000033628	1102	1919	1093	1354	905	810	730	956	0.147981	1.22735	Pik3c3	protein_coding
ENSMUSG00000020107	2019	4206	1866	2787	1546	1237	1258	1112	0.148894	1.55884	Anapc16	protein_coding
ENSMUSG00000024486	844	1164	684	659	3350	1379	2291	468	0.149868	0.325981	Hbegf	protein_coding
ENSMUSG00000039210	434	823	369	415	282	315	210	273	0.149999	1.42589	Gpatch2	protein_coding
ENSMUSG00000040322	137	225	96	163	221	179	149	805	0.150446	0.374983	Slc25a24	protein_coding
ENSMUSG00000074794	1811	10046	3580	2426	1467	1420	1138	2107	0.150446	2.13457	Arrdc3	protein_coding
ENSMUSG00000057000	0	0	0	0	5	0	4	9	0.150446	0.0329655	Nxf3	protein_coding
ENSMUSG00000057465	65	97	45	30	22	4	3	0	0.150538	6.19645	Saa2	protein_coding
ENSMUSG00000036197	646	1051	505	485	383	311	251	392	0.150976	1.53921	Gxylt1	protein_coding
ENSMUSG00000062488	19	49	17	34	46	31	28	165	0.150976	0.355084	Ifit3b	protein_coding
ENSMUSG00000107000	8	16	8	5	1	3	1	1	0.151358	4.68135	Gm43481	TEC
ENSMUSG00000033033	51	79	76	120	135	101	92	470	0.151933	0.343274	Calhm2	protein_coding
ENSMUSG00000070392	16	20	9	5	21	25	13	51	0.152409	0.364763	Gm20634	lncRNA
ENSMUSG00000022771	1483	2762	1443	1693	1084	1063	926	1340	0.152451	1.27423	Ppil2	protein_coding
ENSMUSG00000034487	286	263	287	341	307	346	279	1033	0.152451	0.502026	Poglut3	protein_coding
ENSMUSG00000041852	930	1828	1020	1193	825	693	409	644	0.152577	1.48507	Tcf20	protein_coding
ENSMUSG00000038593	173	707	228	259	109	107	76	215	0.153114	2.03218	Tctn1	protein_coding
ENSMUSG00000043183	131	303	85	72	72	37	41	56	0.153114	2.11398	Simc1	protein_coding
ENSMUSG00000041375	723	1518	657	765	547	471	368	606	0.153114	1.39525	Ccdc9	protein_coding
ENSMUSG00000036545	453	313	457	715	600	544	680	1959	0.153722	0.428541	Adamts2	protein_coding
ENSMUSG00000030528	161	70	128	142	46	67	24	31	0.153722	2.43436	Blm	protein_coding
ENSMUSG00000026181	1567	1358	1367	1549	1491	1450	1344	2523	0.15375	0.691325	Ppm1f	protein_coding
ENSMUSG00000002963	857	1590	901	1168	617	597	496	897	0.153898	1.33932	Pnkp	protein_coding
ENSMUSG00000018199	749	861	742	765	807	792	596	1150	0.154206	0.743095	Ro60	protein_coding
ENSMUSG00000026271	15	17	10	12	34	23	20	130	0.155209	0.219779	Gpr35	protein_coding
ENSMUSG00000038010	21	127	19	27	6	7	4	15	0.155209	4.40313	Ccdc138	protein_coding
ENSMUSG00000101013	144	162	142	147	146	159	114	205	0.155209	0.754057	A630072M18Rik	lncRNA
ENSMUSG00000102861	3	0	1	0	6	6	3	6	0.155246	0.155498	Gm37637	lncRNA
ENSMUSG00000022858	1415	2596	1289	1232	919	800	717	791	0.155248	1.52045	Tra2b	protein_coding
ENSMUSG00000004934	672	1033	784	793	534	451	384	430	0.155248	1.40485	Pias4	protein_coding
ENSMUSG00000040229	1	0	2	2	4	1	6	92	0.155298	0.0463437	Gpr34	protein_coding
ENSMUSG00000034422	458	444	386	415	657	575	439	1118	0.155464	0.49691	Parp14	protein_coding
ENSMUSG00000044916	4	31	4	21	0	3	0	2	0.156657	8.83865	1700029I15Rik	protein_coding
ENSMUSG00000031161	805	3286	740	835	576	533	393	492	0.156674	2.02159	Hdac6	protein_coding
ENSMUSG00000058881	390	223	293	321	401	385	296	705	0.156815	0.569157	Zfp516	protein_coding
ENSMUSG00000035273	21	10	79	106	15	63	29	1682	0.157124	0.117169	Hpse	protein_coding
ENSMUSG00000003868	733	977	777	873	947	802	615	1007	0.157124	0.783875	Ruvbl2	protein_coding
ENSMUSG00000106915	4	24	1	7	0	0	0	1	0.157298	20.2955	Gm42655	TEC
ENSMUSG00000038861	1721	2420	1507	1778	1251	1264	965	1259	0.15739	1.20711	Pi4kb	protein_coding
ENSMUSG00000027994	30	38	25	46	59	44	37	255	0.15739	0.297539	Mcub	protein_coding
ENSMUSG00000040146	373	1267	342	598	243	238	156	158	0.157719	2.33896	Rgl3	protein_coding
ENSMUSG00000029381	1490	1167	2188	2441	3722	3209	2684	2904	0.157882	0.46607	Shroom3	protein_coding
ENSMUSG00000032386	1030	2612	1002	1310	864	794	564	726	0.158107	1.50058	Trip4	protein_coding
ENSMUSG00000102014	20	34	25	24	43	35	48	42	0.158107	0.463648	2900009J06Rik	lncRNA
ENSMUSG00000020048	11029	13907	9739	11884	14912	15160	7802	12667	0.158316	0.722898	Hsp90b1	protein_coding
ENSMUSG00000041439	1010	1506	1056	1349	1199	1214	968	2390	0.158316	0.679811	Mfsd6	protein_coding
ENSMUSG00000042202	306	591	258	214	176	153	100	156	0.158316	1.77539	Slc35e2	protein_coding
ENSMUSG00000042106	63	32	27	39	46	62	51	150	0.158316	0.432647	Inka1	protein_coding
ENSMUSG00000022503	715	2205	736	860	492	470	442	551	0.158503	1.68559	Nubp1	protein_coding
ENSMUSG00000020181	12	25	3	14	28	43	16	42	0.158749	0.316347	Nav3	protein_coding
ENSMUSG00000029673	403	856	402	486	556	613	443	740	0.158794	0.694998	Auts2	protein_coding
ENSMUSG00000030400	653	942	711	766	457	494	358	391	0.158794	1.39129	Ercc2	protein_coding
ENSMUSG00000083022	1	0	0	0	6	1	7	3	0.158794	0.0527629	Rps15a-ps6	processed_pseudogene
ENSMUSG00000028636	502	2443	453	537	305	348	206	289	0.158794	2.41633	Ppcs	protein_coding
ENSMUSG00000049680	2992	3002	2605	3357	4235	4361	2753	3785	0.158794	0.622745	Urgcp	protein_coding
ENSMUSG00000040310	1	0	5	6	17	12	17	5	0.159208	0.182529	Alx4	protein_coding
ENSMUSG00000073650	1	1	0	0	1	9	2	12	0.15922	0.0675029	Catip	protein_coding
ENSMUSG00000085282	2	9	7	7	12	12	10	69	0.15922	0.202373	Gm15663	lncRNA
ENSMUSG00000039377	83	86	64	54	72	95	73	215	0.15922	0.513148	Hlx	protein_coding
ENSMUSG00000031217	775	1676	895	838	1205	1214	755	1864	0.159451	0.647247	Efnb1	protein_coding
ENSMUSG00000027365	1624	5170	1339	2157	1040	1011	629	1247	0.159745	1.93866	Trpm7	protein_coding
ENSMUSG00000038725	147	15	123	186	51	102	88	3576	0.159866	0.120639	Pkhd1l1	protein_coding
ENSMUSG00000000532	1373	2446	1300	1160	677	751	506	842	0.159888	1.7373	Acvr1b	protein_coding
ENSMUSG00000028256	173	434	172	279	128	134	48	104	0.159888	1.94547	Odf2l	protein_coding
ENSMUSG00000031105	133	235	146	146	66	63	77	130	0.159888	1.52013	Slc25a14	protein_coding
ENSMUSG00000055976	1	2	0	1	6	7	4	5	0.16032	0.136933	Cldn23	protein_coding
ENSMUSG00000036432	331	671	250	260	508	578	414	362	0.160395	0.596243	Siah2	protein_coding
ENSMUSG00000005611	168	145	152	222	195	232	190	1689	0.161569	0.262697	Irag1	protein_coding
ENSMUSG00000038000	398	1227	328	419	203	182	171	349	0.161569	1.9433	Acd	protein_coding
ENSMUSG00000052763	490	698	407	460	259	286	215	406	0.1619	1.37565	Zfp212	protein_coding
ENSMUSG00000052821	34	7	29	79	87	121	99	119	0.1619	0.281096	Cysltr1	protein_coding
ENSMUSG00000041037	1383	2050	1231	1474	1825	1873	1012	1608	0.162425	0.753805	Irgq	protein_coding
ENSMUSG00000037143	16	27	68	37	15	7	2	14	0.162425	3.32813	Cfap61	protein_coding
ENSMUSG00000065999	5	0	4	6	21	20	20	3	0.16299	0.182357	Zfp985	protein_coding
ENSMUSG00000018169	92	147	91	104	154	131	192	305	0.163749	0.428642	Mfng	protein_coding
ENSMUSG00000043909	751	578	631	643	838	819	529	855	0.164075	0.688936	Trp53bp1	protein_coding
ENSMUSG00000002249	434	995	309	396	245	254	191	306	0.165122	1.59595	Tead3	protein_coding
ENSMUSG00000033420	116	132	87	151	122	161	106	1232	0.165305	0.261573	Antxr1	protein_coding
ENSMUSG00000038393	49442	53276	56040	63470	33155	27594	21599	19520	0.165305	1.70079	Txnip	protein_coding
ENSMUSG00000020359	407	651	328	376	232	217	170	256	0.165456	1.54315	Phykpl	protein_coding
ENSMUSG00000027803	1990	4371	2088	2516	2680	2659	2254	4489	0.165456	0.696751	Wwtr1	protein_coding
ENSMUSG00000029127	94	206	81	131	71	54	40	37	0.165909	1.88405	Zbtb49	protein_coding
ENSMUSG00000038295	11	3	17	11	17	19	12	99	0.165954	0.260735	Atg9b	protein_coding
ENSMUSG00000052926	569	824	583	627	393	429	363	426	0.165954	1.24359	Rnaseh2a	protein_coding
ENSMUSG00000031112	58	58	71	71	42	81	113	900	0.166599	0.201957	Stk26	protein_coding
ENSMUSG00000068011	25	431	44	25	39	10	11	19	0.166599	4.46923	Mkrn2os	protein_coding
ENSMUSG00000002413	664	1873	659	752	511	451	323	533	0.166599	1.61753	Braf	protein_coding
ENSMUSG00000039414	1161	1735	1298	2142	2109	2100	1095	2202	0.167934	0.666454	Heatr5b	protein_coding
ENSMUSG00000068284	1370	3071	1135	1248	1031	864	496	736	0.167963	1.63562	Usf3	protein_coding
ENSMUSG00000045763	26	38	12	17	30	53	38	200	0.167963	0.235493	Basp1	protein_coding
ENSMUSG00000045932	173	214	132	163	178	184	192	574	0.167963	0.4887	Ifit2	protein_coding
ENSMUSG00000006010	1227	2461	1156	1625	970	903	743	1042	0.168264	1.33837	Odr4	protein_coding
ENSMUSG00000033055	325	964	343	417	227	187	190	302	0.168312	1.67972	Ankrd54	protein_coding
ENSMUSG00000045288	1	3	0	4	1	9	8	36	0.168733	0.117612	Ush1g	protein_coding
ENSMUSG00000026277	3037	3706	2619	3001	1820	1710	1482	2179	0.168733	1.34169	Stk25	protein_coding
ENSMUSG00000033379	3529	10166	3235	4194	2354	2302	2040	2723	0.168733	1.64247	Atp6v0b	protein_coding
ENSMUSG00000018362	1501	1216	1249	1035	1808	1710	1321	1334	0.168733	0.638415	Kpna2	protein_coding
ENSMUSG00000025140	44	5	18	28	56	33	58	94	0.168733	0.328903	Pycr1	protein_coding
ENSMUSG00000051615	958	1113	1081	1005	1063	947	906	1561	0.168846	0.739721	Rap2a	protein_coding
ENSMUSG00000036019	91	50	62	132	148	103	106	531	0.168892	0.324522	Tmtc2	protein_coding
ENSMUSG00000024238	1202	396	1155	1332	1857	1677	1337	1947	0.168892	0.495492	Zeb1	protein_coding
ENSMUSG00000020155	31	10	3	16	29	38	22	180	0.168892	0.195987	Kcnmb1	protein_coding
ENSMUSG00000060427	362	460	393	447	289	253	188	293	0.169063	1.2778	Zfp868	protein_coding
ENSMUSG00000021260	29	10	27	49	62	45	41	79	0.169114	0.417221	Hhipl1	protein_coding
ENSMUSG00000015357	3650	19265	3141	4986	2750	2468	1831	1895	0.169114	2.40604	Clpx	protein_coding
ENSMUSG00000091586	49	421	51	129	18	14	22	85	0.169651	3.4262	Cyp4f17	protein_coding
ENSMUSG00000001127	2759	3738	2384	2953	1638	1787	1342	1868	0.169651	1.37909	Araf	protein_coding
ENSMUSG00000040506	1412	2389	1509	1613	1258	1063	797	1111	0.169651	1.26074	Ambra1	protein_coding
ENSMUSG00000036270	1058	1398	1002	1124	1181	1073	834	1137	0.169689	0.843	Edc4	protein_coding
ENSMUSG00000030109	1	167	4	23	4	0	4	5	0.169902	9.59087	Slc6a12	protein_coding
ENSMUSG00000032436	362	215	297	392	378	380	365	865	0.170083	0.527314	Cmtm7	protein_coding
ENSMUSG00000035172	339	512	419	512	582	579	398	789	0.170083	0.601085	Plekhh3	protein_coding
ENSMUSG00000070880	0	4	0	2	0	7	1	93	0.170111	0.0481233	Gad1	protein_coding
ENSMUSG00000009905	351	1484	310	301	134	144	134	290	0.170428	2.52726	Kdsr	protein_coding
ENSMUSG00000020315	22378	24852	21256	25093	26936	23499	17235	30089	0.170428	0.760898	Sptbn1	protein_coding
ENSMUSG00000041215	282	1420	309	354	214	141	107	279	0.17088	2.33468	Yeats2	protein_coding
ENSMUSG00000031755	422	1113	428	530	342	264	201	420	0.171027	1.54141	Bbs2	protein_coding
ENSMUSG00000022696	1	1	0	1	4	2	7	24	0.171027	0.0654676	Sidt1	protein_coding
ENSMUSG00000037761	231	344	195	178	118	96	108	184	0.171027	1.45256	Actr5	protein_coding
ENSMUSG00000040761	1941	4093	1589	1644	1265	1236	809	917	0.171027	1.62869	Spen	protein_coding
ENSMUSG00000105397	11	10	5	8	1	4	0	0	0.171027	5.2887	Gm43471	processed_pseudogene
ENSMUSG00000040158	497	1209	357	546	711	715	619	1023	0.171027	0.632381	Tax1bp3	protein_coding
ENSMUSG00000079442	579	124	497	803	936	936	929	1160	0.171027	0.413756	St6galnac4	protein_coding
ENSMUSG00000025821	393	897	482	410	272	274	221	312	0.171106	1.5317	Zfp282	protein_coding
ENSMUSG00000033904	77	384	115	135	35	46	24	88	0.171106	2.78232	Ccp110	protein_coding
ENSMUSG00000054720	992	405	646	920	1377	986	1084	1205	0.171106	0.512279	Lrrc8c	protein_coding
ENSMUSG00000040659	1854	2080	1482	2041	2229	2043	2308	4527	0.171106	0.532927	Efhd2	protein_coding
ENSMUSG00000038793	18	20	13	26	18	18	26	137	0.171106	0.325525	Lefty1	protein_coding
ENSMUSG00000032998	1169	1662	1153	1397	1402	1350	873	1390	0.172149	0.837313	Foxj3	protein_coding
ENSMUSG00000067430	191	285	221	228	101	142	63	158	0.172149	1.58624	Zfp763	protein_coding
ENSMUSG00000060063	238	124	190	436	288	366	228	1998	0.172785	0.304085	Alox5ap	protein_coding
ENSMUSG00000066640	315	688	334	308	211	234	141	123	0.173083	1.72534	Fbxl18	protein_coding
ENSMUSG00000070284	418	628	404	424	316	299	206	350	0.173083	1.24607	Gmppb	protein_coding
ENSMUSG00000032238	1173	6116	1316	1533	954	818	568	881	0.173083	2.24158	Rora	protein_coding
ENSMUSG00000031207	5371	4812	4464	5097	5822	5100	5533	11955	0.173116	0.56329	Msn	protein_coding
ENSMUSG00000041079	319	1172	341	360	234	203	193	192	0.173116	1.90493	Rwdd2b	protein_coding
ENSMUSG00000031357	1731	3341	1542	1742	1215	1250	922	1218	0.173147	1.36876	Syap1	protein_coding
ENSMUSG00000001844	722	1523	586	677	420	446	352	607	0.173925	1.45225	Zdhhc4	protein_coding
ENSMUSG00000022544	428	1087	440	404	197	237	290	277	0.173925	1.71169	Eef2kmt	protein_coding
ENSMUSG00000039109	537	40	694	1375	1696	1414	1207	5564	0.173976	0.236389	F13a1	protein_coding
ENSMUSG00000039660	362	1283	371	377	211	172	187	335	0.174128	1.94149	Spout1	protein_coding
ENSMUSG00000084260	4	25	12	9	22	24	16	31	0.17419	0.406976	Gm12844	processed_pseudogene
ENSMUSG00000016918	869	282	681	901	693	737	833	7450	0.174642	0.258164	Sulf1	protein_coding
ENSMUSG00000041471	235	1160	293	301	210	187	138	151	0.174642	2.0536	Shld2	protein_coding
ENSMUSG00000029860	1847	4632	1765	2661	2514	2919	2935	14333	0.174691	0.385514	Zyx	protein_coding
ENSMUSG00000026578	469	1478	496	628	306	375	299	365	0.174722	1.66531	Ccdc181	protein_coding
ENSMUSG00000026822	11360	4403	8043	4669	2550	1185	2690	1806	0.175644	2.74214	Lcn2	protein_coding
ENSMUSG00000006276	1755	1513	1684	2040	1074	1035	671	1069	0.175796	1.45689	Eps15l1	protein_coding
ENSMUSG00000063011	551	106	456	659	429	450	661	5836	0.175834	0.222947	Msln	protein_coding
ENSMUSG00000036923	3	8	7	20	15	27	17	53	0.176238	0.272816	Stox1	protein_coding
ENSMUSG00000020571	3320	6472	3361	3315	4458	4414	3049	5458	0.176638	0.728246	Pdia6	protein_coding
ENSMUSG00000025049	274	236	303	237	127	141	116	68	0.176638	1.80478	Taf5	protein_coding
ENSMUSG00000026728	3483	1428	2899	5164	3845	3697	3372	34752	0.177327	0.258402	Vim	protein_coding
ENSMUSG00000038530	259	135	198	221	426	309	359	362	0.177689	0.445223	Rgs4	protein_coding
ENSMUSG00000025764	837	1464	756	1000	1184	1142	635	1305	0.179058	0.738378	Jade1	protein_coding
ENSMUSG00000055692	18	133	31	20	19	7	5	14	0.179058	3.24654	Tmem191c	protein_coding
ENSMUSG00000026836	405	525	425	542	494	503	425	1267	0.179777	0.573693	Acvr1	protein_coding
ENSMUSG00000105565	3	37	9	2	0	0	0	2	0.179941	18.3971	Gm43566	lncRNA
ENSMUSG00000071281	249	501	275	327	193	192	134	167	0.180407	1.49606	Zfp65	protein_coding
ENSMUSG00000063362	504	1338	498	546	324	299	299	416	0.181589	1.59718	Alg11	protein_coding
ENSMUSG00000024831	175	248	202	238	115	145	62	133	0.181874	1.50244	Ighmbp2	protein_coding
ENSMUSG00000033777	75	64	41	108	171	129	77	325	0.181874	0.338745	Tlr13	protein_coding
ENSMUSG00000026313	1269	1108	1609	945	734	664	333	636	0.181874	1.71029	Hdac4	protein_coding
ENSMUSG00000041961	292	580	299	343	221	177	168	127	0.182157	1.62135	Znrf3	protein_coding
ENSMUSG00000097515	0	0	1	0	3	0	8	7	0.182676	0.0506238	1700040D17Rik	lncRNA
ENSMUSG00000005899	905	1196	716	864	531	517	441	573	0.182748	1.37421	Smpd4	protein_coding
ENSMUSG00000023046	795	443	667	990	531	592	888	10193	0.182748	0.217117	Igfbp6	protein_coding
ENSMUSG00000103030	20	71	25	12	5	12	7	8	0.182748	2.9093	E330011M16Rik	TEC
ENSMUSG00000036822	760	1807	670	769	499	480	389	619	0.182748	1.50932	Topors	protein_coding
ENSMUSG00000027787	865	1003	696	893	1025	981	766	781	0.182932	0.748771	Nmd3	protein_coding
ENSMUSG00000047417	880	1224	843	933	689	575	348	678	0.182932	1.33501	Rexo1	protein_coding
ENSMUSG00000035105	1940	1023	1401	1816	2234	3359	1657	2761	0.183443	0.502874	Egln3	protein_coding
ENSMUSG00000032594	1780	4234	1962	2217	1029	1079	767	2012	0.184209	1.61805	Ip6k1	protein_coding
ENSMUSG00000029804	2045	2515	1983	2304	1060	1238	733	888	0.184209	1.75636	Herc3	protein_coding
ENSMUSG00000086843	5	0	0	1	2	1	1	156	0.184419	0.0373479	E030013I19Rik	lncRNA
ENSMUSG00000082286	45	198	37	35	13	9	17	31	0.184901	3.21884	Pisd-ps1	transcribed_unprocessed_pseudogene
ENSMUSG00000110279	5	1	4	10	10	30	4	49	0.185313	0.187829	Gm45552	lncRNA
ENSMUSG00000032598	589	975	543	592	431	357	218	428	0.185326	1.46467	Nckipsd	protein_coding
ENSMUSG00000027835	834	1502	717	911	631	485	463	621	0.185326	1.36623	Pdcd10	protein_coding
ENSMUSG00000022641	748	1203	662	751	545	464	250	552	0.185436	1.45303	Bbx	protein_coding
ENSMUSG00000039795	887	1270	764	856	420	480	428	386	0.185672	1.66209	Zfand1	protein_coding
ENSMUSG00000020257	2044	2045	2014	2083	2437	2404	1639	2221	0.185769	0.74477	Wdr82	protein_coding
ENSMUSG00000054641	417	20	545	532	778	775	676	3127	0.185769	0.256458	Mmrn1	protein_coding
ENSMUSG00000042622	834	865	540	612	403	341	349	401	0.185775	1.47309	Maff	protein_coding
ENSMUSG00000093392	5	42	3	4	3	0	1	1	0.186012	7.31211	Gm6061	transcribed_processed_pseudogene
ENSMUSG00000061878	333	989	150	113	161	82	48	52	0.186111	3.28055	Sphk1	protein_coding
ENSMUSG00000026825	24	23	24	62	33	41	48	238	0.186111	0.313615	Dnm1	protein_coding
ENSMUSG00000036023	448	529	514	589	319	303	228	371	0.186847	1.3507	Parp2	protein_coding
ENSMUSG00000044092	10	14	7	10	20	20	13	51	0.186852	0.317876	C130050O18Rik	protein_coding
ENSMUSG00000103864	4	47	2	0	0	0	1	0	0.186861	28.2202	Gm37415	TEC
ENSMUSG00000050989	770	347	741	1078	888	1015	839	2498	0.187731	0.475177	Selenon	protein_coding
ENSMUSG00000033739	278	452	228	239	153	185	119	151	0.189122	1.49765	Fkbpl	protein_coding
ENSMUSG00000021738	956	1455	925	911	676	646	449	442	0.189155	1.46279	Atxn7	protein_coding
ENSMUSG00000038545	605	798	567	626	633	615	440	865	0.189155	0.802579	Cul7	protein_coding
ENSMUSG00000042190	487	156	551	662	917	894	633	1267	0.18933	0.420428	Cmklr1	protein_coding
ENSMUSG00000075703	933	969	1000	1127	1330	1158	837	1085	0.189744	0.722175	Selenoi	protein_coding
ENSMUSG00000100691	319	885	260	384	197	223	169	190	0.189972	1.72583	2010320M18Rik	lncRNA
ENSMUSG00000039242	626	844	644	875	980	835	655	938	0.190207	0.684298	B3galnt2	protein_coding
ENSMUSG00000062944	234	379	281	284	153	138	141	249	0.190751	1.35361	9130023H24Rik	protein_coding
ENSMUSG00000047123	857	1382	723	751	532	514	372	543	0.191531	1.45058	Ticam1	protein_coding
ENSMUSG00000032652	669	2577	868	1291	513	468	422	919	0.191544	1.74399	Crebl2	protein_coding
ENSMUSG00000024414	1586	2323	1348	1693	913	937	838	885	0.191544	1.47536	Mrpl27	protein_coding
ENSMUSG00000020486	196	162	249	279	260	264	294	501	0.191695	0.544223	Septin4	protein_coding
ENSMUSG00000091971	126	384	102	69	277	275	326	650	0.191695	0.328412	Hspa1a	protein_coding
ENSMUSG00000002748	2142	3207	2153	2730	2869	2580	1904	3197	0.191695	0.756853	Baz1b	protein_coding
ENSMUSG00000040734	467	378	455	1289	999	1127	681	1756	0.19201	0.462322	Ppp1r13l	protein_coding
ENSMUSG00000033594	205	593	127	147	100	116	54	113	0.192109	2.05705	Spata2l	protein_coding
ENSMUSG00000037129	11	3	2	44	57	53	19	155	0.192109	0.179581	Tmprss13	protein_coding
ENSMUSG00000031029	5383	6616	4746	5588	5195	5184	4114	6829	0.192109	0.822525	Eif3f	protein_coding
ENSMUSG00000035121	13	163	22	30	9	12	8	20	0.192225	3.26108	Neil2	protein_coding
ENSMUSG00000037172	370	1064	302	262	220	171	130	197	0.192237	2.03945	Dennd11	protein_coding
ENSMUSG00000112150	20	118	23	31	10	1	11	18	0.19224	3.41758	9530018F02Rik	lncRNA
ENSMUSG00000071757	709	1516	730	854	1161	1016	763	989	0.192291	0.731253	Zhx2	protein_coding
ENSMUSG00000080316	7	92	11	9	5	0	2	7	0.192291	5.97888	Spaca6	protein_coding
ENSMUSG00000041084	1109	1158	1219	1250	1128	1318	1028	1852	0.192291	0.712893	Ostc	protein_coding
ENSMUSG00000081152	70	57	30	66	60	69	65	88	0.192373	0.615336	Gm12430	processed_pseudogene
ENSMUSG00000037341	57	85	62	122	99	107	68	128	0.193058	0.636522	Slc9a7	protein_coding
ENSMUSG00000005682	435	721	398	415	224	220	161	353	0.193412	1.60664	Pan2	protein_coding
ENSMUSG00000029661	1713	1339	1435	1615	1612	1903	1487	10930	0.193599	0.335991	Col1a2	protein_coding
ENSMUSG00000030337	280	265	272	316	171	193	87	167	0.193803	1.47133	Vamp1	protein_coding
ENSMUSG00000030337	280	265	272	316	171	193	87	167	0.193803	1.47133	Vamp1	protein_coding
ENSMUSG00000079164	19	2	17	17	42	30	26	147	0.193913	0.203091	Tlr5	protein_coding
ENSMUSG00000039701	720	1214	740	819	570	545	427	635	0.193913	1.23643	Usp53	protein_coding
ENSMUSG00000003410	6	6	1	8	0	0	0	0	0.194862	21.6091	Elavl3	protein_coding
ENSMUSG00000039354	906	837	962	1249	1260	1368	859	1265	0.195736	0.663732	Smarcal1	protein_coding
ENSMUSG00000040860	157	344	95	125	77	97	29	80	0.195968	1.92896	Crocc	protein_coding
ENSMUSG00000039231	247	613	287	336	162	152	131	228	0.196011	1.67327	Suv39h1	protein_coding
ENSMUSG00000034429	141	863	134	160	84	107	77	107	0.196074	2.4003	Zfp707	protein_coding
ENSMUSG00000071252	151	386	127	153	87	110	74	98	0.196074	1.63563	2210408I21Rik	protein_coding
ENSMUSG00000055866	583	915	353	468	371	305	182	323	0.196074	1.50442	Per2	protein_coding
ENSMUSG00000052906	631	2233	586	780	434	386	396	542	0.196339	1.73791	Ubxn8	protein_coding
ENSMUSG00000025226	277	868	246	219	153	144	131	153	0.197822	1.99674	Fbxl15	protein_coding
ENSMUSG00000035757	797	2373	664	938	495	518	467	572	0.197822	1.68552	Selenoo	protein_coding
ENSMUSG00000028282	523	457	492	521	324	223	201	174	0.198259	1.69369	Casp8ap2	protein_coding
ENSMUSG00000018909	553	1683	615	1203	973	1089	1040	6697	0.198259	0.335787	Arrb1	protein_coding
ENSMUSG00000032293	2149	5493	2139	2246	1731	1421	1192	1181	0.198278	1.59698	Ireb2	protein_coding
ENSMUSG00000045689	6	9	10	2	11	18	14	28	0.198278	0.304093	Pcdhb4	protein_coding
ENSMUSG00000085705	2	0	1	5	6	12	2	44	0.198829	0.111955	Gm16046	lncRNA
ENSMUSG00000026608	691	1142	549	433	334	305	360	299	0.19907	1.60463	Kctd3	protein_coding
ENSMUSG00000037376	753	871	616	659	436	409	354	282	0.199193	1.49323	Trmt6	protein_coding
ENSMUSG00000006906	625	954	634	740	428	477	361	570	0.199244	1.24884	Stambp	protein_coding
ENSMUSG00000028003	11	115	5	13	3	6	6	7	0.199426	4.30582	Lrat	protein_coding
ENSMUSG00000087143	5	3	4	2	12	13	8	15	0.199539	0.236104	A830082K12Rik	lncRNA
ENSMUSG00000007989	183	331	197	174	125	99	92	153	0.199614	1.45718	Fzd3	protein_coding
ENSMUSG00000087611	44	64	54	48	64	86	45	82	0.199614	0.597206	4930458D05Rik	lncRNA
ENSMUSG00000029836	631	911	623	901	787	821	566	1073	0.199614	0.741579	Cbx3	protein_coding
ENSMUSG00000025612	1849	2108	1771	1564	985	820	673	1060	0.199614	1.63005	Bach1	protein_coding
ENSMUSG00000032380	60	54	59	79	63	92	58	252	0.199614	0.455775	Dapk2	protein_coding
ENSMUSG00000004814	11	42	2	2	69	62	14	123	0.199614	0.156713	Ccl24	protein_coding
ENSMUSG00000027654	42	24	16	19	2	5	2	13	0.199614	3.86369	Fam83d	protein_coding
ENSMUSG00000006476	493	2656	403	507	202	125	183	585	0.199614	2.70812	Nsmf	protein_coding
ENSMUSG00000060935	400	336	384	463	480	477	298	592	0.200215	0.693936	Tmem263	protein_coding
ENSMUSG00000036655	150	27	124	166	283	220	191	295	0.200215	0.394128	Colec11	protein_coding
ENSMUSG00000032532	11	33	1	0	0	0	0	0	0.20066	41.6948	Cck	protein_coding
ENSMUSG00000036334	20	14	20	48	30	41	44	187	0.20066	0.286873	Igsf10	protein_coding
ENSMUSG00000009535	570	847	511	595	392	364	347	452	0.200693	1.2462	Rnmt	protein_coding
ENSMUSG00000058099	148	121	137	210	217	182	178	875	0.201647	0.362727	Nfam1	protein_coding
ENSMUSG00000102018	2	67	8	11	6	1	1	2	0.201858	6.02616	Iqank1	protein_coding
ENSMUSG00000113346	22	299	25	19	10	6	6	17	0.202321	6.40896	Eprn	lncRNA
ENSMUSG00000068923	674	768	567	876	646	755	597	1095	0.202751	0.736881	Syt11	protein_coding
ENSMUSG00000073400	2	12	13	36	2	87	9	407	0.202751	0.110596	Trim10	protein_coding
ENSMUSG00000033066	112	204	129	266	255	291	160	768	0.202751	0.394448	Gas7	protein_coding
ENSMUSG00000071054	1188	2330	1173	1345	1767	1629	1062	1949	0.202751	0.724487	Safb	protein_coding
ENSMUSG00000004788	1393	2068	1233	1313	888	899	794	1008	0.203201	1.28169	Eif2b2	protein_coding
ENSMUSG00000040302	226	323	264	216	142	144	108	173	0.203798	1.42416	Rbm48	protein_coding
ENSMUSG00000112980	2	8	1	7	10	3	12	56	0.204669	0.175544	D430020J02Rik	lncRNA
ENSMUSG00000040111	824	9198	1083	2111	1049	1092	446	768	0.204669	2.71405	Gramd1b	protein_coding
ENSMUSG00000035601	166	448	214	206	98	106	98	186	0.204962	1.61215	Trmt10b	protein_coding
ENSMUSG00000044636	103	237	106	87	78	55	52	45	0.20582	1.71629	Csrnp2	protein_coding
ENSMUSG00000013495	514	1844	547	533	346	316	255	491	0.205877	1.80042	Tmem175	protein_coding
ENSMUSG00000007570	340	593	314	357	277	200	198	262	0.205935	1.30618	Fance	protein_coding
ENSMUSG00000026435	693	2471	631	805	449	420	292	462	0.206052	2.06121	Slc45a3	protein_coding
ENSMUSG00000056427	428	266	419	624	490	416	578	3434	0.206052	0.311153	Slit3	protein_coding
ENSMUSG00000032340	2141	2170	2447	3360	3120	2983	1995	5217	0.206052	0.621885	Neo1	protein_coding
ENSMUSG00000063077	7690	6979	6612	6981	9673	9739	6093	8416	0.206052	0.661382	Kif1b	protein_coding
ENSMUSG00000068917	686	631	539	653	415	284	310	406	0.206052	1.39543	Clk2	protein_coding
ENSMUSG00000033029	76	486	111	111	55	59	60	75	0.206052	2.20763	1700088E04Rik	protein_coding
ENSMUSG00000039958	2002	1211	1961	2795	1041	878	805	939	0.206052	1.74132	Etfbkmt	protein_coding
ENSMUSG00000029605	6	35	8	15	4	0	2	5	0.206217	4.28941	Oas1b	polymorphic_pseudogene
ENSMUSG00000030329	5	0	2	2	6	4	9	29	0.206504	0.163555	Pianp	protein_coding
ENSMUSG00000031264	21	17	14	30	36	33	18	235	0.206558	0.224288	Btk	protein_coding
ENSMUSG00000026234	12652	19484	11016	11285	8632	7869	6626	7846	0.206558	1.33857	Ncl	protein_coding
ENSMUSG00000049097	37	3	40	64	88	113	26	253	0.206558	0.269696	Ankrd34a	protein_coding
ENSMUSG00000039997	161	135	105	136	285	192	167	581	0.206558	0.363172	Ifi203	protein_coding
ENSMUSG00000053536	1102	1529	921	990	1492	1333	861	1084	0.206558	0.733673	Cstf2t	protein_coding
ENSMUSG00000061887	1285	2064	1146	1398	1291	1350	1107	1790	0.206731	0.820521	Ssbp3	protein_coding
ENSMUSG00000032397	343	282	283	370	163	140	168	202	0.207173	1.49395	Tipin	protein_coding
ENSMUSG00000028986	1489	1397	1643	2055	2187	2119	1555	2108	0.207377	0.657068	Klhl7	protein_coding
ENSMUSG00000000318	14	6	28	62	59	42	57	271	0.20748	0.223502	Clec10a	protein_coding
ENSMUSG00000073643	72	566	112	145	53	80	49	87	0.208366	2.35266	Wdfy1	protein_coding
ENSMUSG00000018381	132	243	125	221	236	232	257	716	0.208366	0.396107	Abi3	protein_coding
ENSMUSG00000111531	0	3	0	5	16	17	6	9	0.208942	0.123066	Gm32688	lncRNA
ENSMUSG00000033585	128	88	152	259	200	161	165	1084	0.209022	0.342261	Ndn	protein_coding
ENSMUSG00000022102	40	21	32	50	157	71	35	203	0.209086	0.26338	Dok2	protein_coding
ENSMUSG00000037458	3415	5564	3408	2885	4670	4353	3501	3822	0.209522	0.710597	Azin1	protein_coding
ENSMUSG00000026281	406	714	392	516	314	293	266	371	0.209579	1.24734	Dtymk	protein_coding
ENSMUSG00000025142	1134	3703	1026	1146	745	697	612	800	0.209579	1.77673	Aspscr1	protein_coding
ENSMUSG00000028005	259	153	256	386	342	326	257	1361	0.209579	0.400608	Gucy1b1	protein_coding
ENSMUSG00000031590	677	1105	816	893	504	427	382	646	0.209579	1.39284	Frg1	protein_coding
ENSMUSG00000026439	746	1149	819	980	1058	959	659	900	0.209579	0.800626	Rbbp5	protein_coding
ENSMUSG00000032565	375	451	316	390	147	176	190	247	0.209579	1.55875	Nudt16	protein_coding
ENSMUSG00000027350	76	7	69	34	18	13	8	7	0.209579	3.43021	Chgb	protein_coding
ENSMUSG00000020738	1772	2147	1824	2049	1883	1785	1524	2320	0.209841	0.816015	Sumo2	protein_coding
ENSMUSG00000026856	263	629	253	242	192	156	122	221	0.209841	1.51789	Dolpp1	protein_coding
ENSMUSG00000078851	100	158	93	65	111	105	131	159	0.209841	0.625769	H2aw	protein_coding
ENSMUSG00000031617	991	1183	774	1137	685	540	537	764	0.209841	1.25747	Tmem184c	protein_coding
ENSMUSG00000049106	1551	2249	1507	1971	1951	1963	1411	1837	0.209841	0.784265	Dcaf5	protein_coding
ENSMUSG00000020682	55	79	222	262	303	280	174	799	0.209841	0.342576	Mmp28	protein_coding
ENSMUSG00000001943	36	19	16	20	6	4	3	9	0.209841	3.39931	Vsig2	protein_coding
ENSMUSG00000015627	11	5	9	60	8	21	36	535	0.210043	0.128359	Gata5	protein_coding
ENSMUSG00000066595	125	810	122	157	67	55	49	120	0.210107	2.97436	Flvcr1	protein_coding
ENSMUSG00000062997	5376	6783	4525	5769	5110	5021	4329	7315	0.21122	0.807562	Rpl35	protein_coding
ENSMUSG00000083012	2567	1022	2466	3151	2808	3702	2567	5835	0.21122	0.51801	Fam220a	protein_coding
ENSMUSG00000058625	4	1	4	5	11	9	3	11	0.21124	0.336527	Gm17383	processed_pseudogene
ENSMUSG00000000693	49	90	29	91	94	63	75	372	0.21124	0.347208	Loxl3	protein_coding
ENSMUSG00000055485	330	327	283	241	425	365	211	685	0.21124	0.575813	Soga1	protein_coding
ENSMUSG00000035486	47	59	50	72	22	25	4	20	0.21124	2.59644	Plk5	protein_coding
ENSMUSG00000039405	248	1119	225	338	506	457	559	4568	0.21124	0.250317	Prss23	protein_coding
ENSMUSG00000032475	831	878	789	1043	1028	951	720	1326	0.211537	0.701904	Nck1	protein_coding
ENSMUSG00000054622	2	17	6	1	0	1	0	0	0.21188	15.2529	D730045B01Rik	lncRNA
ENSMUSG00000038365	669	1262	716	878	459	463	363	493	0.21188	1.51144	Fbxo25	protein_coding
ENSMUSG00000037369	601	1060	722	770	564	467	347	562	0.21188	1.26221	Kdm6a	protein_coding
ENSMUSG00000041734	228	423	207	271	281	287	286	1465	0.211923	0.39885	Kirrel	protein_coding
ENSMUSG00000038930	83	106	107	121	53	46	41	71	0.211923	1.56734	Rccd1	protein_coding
ENSMUSG00000023132	4	1	1	0	2	1	0	108	0.211923	0.0527485	Gzma	protein_coding
ENSMUSG00000025785	619	1168	451	712	361	407	311	406	0.211923	1.48942	Exosc7	protein_coding
ENSMUSG00000041596	10	5	7	5	1	1	0	0	0.212022	10.7715	Nlrp5-ps	transcribed_unprocessed_pseudogene
ENSMUSG00000020692	347	240	276	311	181	119	136	99	0.212022	1.71421	Nle1	protein_coding
ENSMUSG00000014873	535	847	550	555	376	365	322	351	0.212022	1.3418	Surf2	protein_coding
ENSMUSG00000083674	29	44	31	44	21	12	14	14	0.212083	1.86793	Zfp133-ps	transcribed_unitary_pseudogene
ENSMUSG00000083674	29	44	31	44	21	12	14	14	0.212083	1.86793	Zfp133-ps	transcribed_unitary_pseudogene
ENSMUSG00000022300	828	1380	780	802	610	588	485	631	0.212223	1.25098	Dcaf13	protein_coding
ENSMUSG00000073423	166	241	159	144	73	88	77	149	0.212496	1.43777	Zfp414	protein_coding
ENSMUSG00000073063	0	1	3	7	1	15	1	86	0.212496	0.0974809	Hbq1b	protein_coding
ENSMUSG00000026170	568	3332	506	761	345	335	361	559	0.212501	2.25456	Cyp27a1	protein_coding
ENSMUSG00000025137	1928	5014	1487	2107	1049	1242	787	947	0.212626	1.9137	Pcyt2	protein_coding
ENSMUSG00000020357	770	591	621	610	724	629	709	1574	0.212657	0.583489	Flt4	protein_coding
ENSMUSG00000049807	719	414	583	585	728	678	506	1497	0.212657	0.56807	Arhgap23	protein_coding
ENSMUSG00000029363	183	580	154	184	91	73	90	96	0.212713	2.25067	Rfc5	protein_coding
ENSMUSG00000014195	2875	3436	2509	2860	1885	1786	1478	1706	0.212713	1.3181	Dnajc7	protein_coding
ENSMUSG00000033825	21	2	26	31	25	29	24	305	0.212713	0.197179	Tpsb2	protein_coding
ENSMUSG00000003808	807	1371	638	701	557	451	405	567	0.212713	1.35011	Farsa	protein_coding
ENSMUSG00000035877	1026	5308	1025	1286	839	815	538	810	0.21318	2.03853	Zhx3	protein_coding
ENSMUSG00000070720	86	170	77	127	129	163	80	290	0.213519	0.549842	Tmem200b	protein_coding
ENSMUSG00000064342	1103	114	1169	1760	3591	3611	2777	1991	0.213681	0.281239	mt-Ti	Mt_tRNA
ENSMUSG00000114968	2	0	3	0	8	8	4	6	0.213681	0.160685	A630019I02Rik	lncRNA
ENSMUSG00000044352	9	66	4	8	1	3	0	4	0.213681	7.78319	Sowaha	protein_coding
ENSMUSG00000035245	487	457	454	624	579	517	450	762	0.213681	0.699306	Eogt	protein_coding
ENSMUSG00000002603	554	703	468	521	653	612	434	2577	0.213681	0.441262	Tgfb1	protein_coding
ENSMUSG00000022545	549	874	661	562	401	364	303	396	0.213681	1.39895	Ercc4	protein_coding
ENSMUSG00000090394	1150	737	1275	1173	594	523	342	721	0.213681	1.64873	4930523C07Rik	protein_coding
ENSMUSG00000070462	517	817	479	570	601	602	543	1034	0.214358	0.668184	Tlnrd1	protein_coding
ENSMUSG00000040987	66	65	62	149	62	113	114	522	0.214358	0.355911	Mill2	protein_coding
ENSMUSG00000029439	782	1370	813	928	663	644	394	621	0.214445	1.29353	Sfswap	protein_coding
ENSMUSG00000040123	1194	1710	1155	1516	845	893	568	814	0.214562	1.38621	Zmym5	protein_coding
ENSMUSG00000029787	440	2676	403	381	274	171	219	329	0.21478	2.72173	Avl9	protein_coding
ENSMUSG00000039145	33	32	41	64	92	103	30	653	0.215762	0.173984	Camk1d	protein_coding
ENSMUSG00000029246	906	2048	928	840	633	694	395	688	0.215904	1.48748	Ppat	protein_coding
ENSMUSG00000074802	71	57	50	70	68	91	142	88	0.216182	0.479033	Gas2l3	protein_coding
ENSMUSG00000080059	26	60	30	22	8	11	11	9	0.216258	2.61865	Rps19-ps3	processed_pseudogene
ENSMUSG00000028039	13	87	23	4	6	8	2	4	0.216986	4.52298	Efna3	protein_coding
ENSMUSG00000029377	8	9	6	4	37	18	10	14	0.217702	0.268335	Ereg	protein_coding
ENSMUSG00000028480	77	120	68	125	121	119	123	767	0.217702	0.289358	Glipr2	protein_coding
ENSMUSG00000027950	57	293	28	56	24	37	17	25	0.217867	2.91704	Chrnb2	protein_coding
ENSMUSG00000023284	133	169	156	154	74	90	74	72	0.217867	1.52785	Zfp605	protein_coding
ENSMUSG00000022053	48	5	90	115	146	127	133	426	0.217867	0.271324	Ebf2	protein_coding
ENSMUSG00000057554	1258	2128	972	1521	829	874	651	1148	0.217867	1.2893	Lgals8	protein_coding
ENSMUSG00000059851	177	1057	144	234	109	101	71	196	0.21795	2.42477	Kmt5c	protein_coding
ENSMUSG00000067818	685	1260	331	804	404	509	374	14297	0.218135	0.171982	Myl9	protein_coding
ENSMUSG00000028926	239	174	163	221	262	196	222	376	0.218439	0.605207	Cdk14	protein_coding
ENSMUSG00000031513	1077	1564	1034	1139	1243	1168	898	1255	0.219027	0.816288	Leprotl1	protein_coding
ENSMUSG00000035246	2	2	5	1	9	3	0	91	0.219177	0.0930904	Pcyt1b	protein_coding
ENSMUSG00000024505	113	152	119	163	78	89	46	68	0.219574	1.52147	Dtwd2	protein_coding
ENSMUSG00000045039	2043	2055	2254	2771	2317	2662	1962	4047	0.219574	0.671171	Megf8	protein_coding
ENSMUSG00000037315	86	430	125	83	28	38	55	72	0.219877	2.66083	Jade3	protein_coding
ENSMUSG00000028086	983	566	943	1577	2002	2150	774	1500	0.220085	0.518501	Fbxw7	protein_coding
ENSMUSG00000039630	5096	10016	5073	5832	8004	6794	5919	7782	0.220136	0.690677	Hnrnpu	protein_coding
ENSMUSG00000021608	247	256	269	283	325	292	304	573	0.221378	0.567679	Lpcat1	protein_coding
ENSMUSG00000040350	1124	3475	996	943	597	570	239	311	0.221666	2.77868	Trim7	protein_coding
ENSMUSG00000030768	239	66	246	272	340	333	228	660	0.222285	0.453409	Disp1	protein_coding
ENSMUSG00000030554	206	75	182	243	265	234	262	1523	0.222448	0.275815	Synm	protein_coding
ENSMUSG00000008489	0	0	0	1	0	1	1	16	0.222448	0.0595791	Elavl2	protein_coding
ENSMUSG00000039183	932	2259	895	973	647	661	581	660	0.222761	1.4642	Nubp2	protein_coding
ENSMUSG00000046139	1149	1187	963	1265	1415	1270	865	1225	0.222761	0.752345	Patl1	protein_coding
ENSMUSG00000003228	1004	616	774	1798	1448	1627	1074	2053	0.222761	0.547249	Grk5	protein_coding
ENSMUSG00000045098	1148	1837	1223	1464	1047	873	613	822	0.223323	1.30538	Kmt5b	protein_coding
ENSMUSG00000078771	37	27	28	58	61	31	61	292	0.223393	0.28844	Evi2a	protein_coding
ENSMUSG00000073176	249	129	274	256	384	373	250	343	0.223397	0.550391	Zfp449	protein_coding
ENSMUSG00000030138	666	1424	711	856	1206	1035	894	1089	0.223397	0.651265	Bms1	protein_coding
ENSMUSG00000024998	967	289	887	1062	1491	1451	952	1447	0.223397	0.498118	Plce1	protein_coding
ENSMUSG00000041147	45	119	73	64	26	29	30	9	0.223788	2.31602	Brca2	protein_coding
ENSMUSG00000066952	16	13	8	7	0	1	0	5	0.223817	6.19661	Myo1h	protein_coding
ENSMUSG00000041143	564	1122	345	555	275	362	257	386	0.223972	1.50805	Tmco4	protein_coding
ENSMUSG00000012114	1178	1847	945	1221	803	695	611	997	0.224086	1.28705	Med15	protein_coding
ENSMUSG00000028081	16187	20322	14568	17353	16290	15796	14134	25206	0.22424	0.754596	Rps3a1	protein_coding
ENSMUSG00000045287	144	277	109	282	238	254	135	683	0.224241	0.499036	Rtn4rl1	protein_coding
ENSMUSG00000019066	631	848	838	1109	744	942	801	2179	0.224346	0.597643	Rab3d	protein_coding
ENSMUSG00000022225	27	17	3	18	24	23	20	160	0.224469	0.245147	Cma1	protein_coding
ENSMUSG00000024511	54	84	63	75	34	84	45	768	0.225041	0.26198	Rab27b	protein_coding
ENSMUSG00000097835	23	43	14	28	1	3	14	3	0.225041	3.49652	Gm26910	lncRNA
ENSMUSG00000109810	7	18	12	27	5	7	1	3	0.225071	3.10386	Gm45592	TEC
ENSMUSG00000049670	146	454	81	113	80	56	72	47	0.225071	2.15887	Morn4	protein_coding
ENSMUSG00000058594	2072	2638	2213	3311	3211	2927	2081	2887	0.225071	0.721151	Fbh1	protein_coding
ENSMUSG00000020160	326	133	353	542	625	568	375	745	0.225071	0.486139	Meis1	protein_coding
ENSMUSG00000039457	110	308	95	356	257	259	190	1873	0.225498	0.279106	Ppl	protein_coding
ENSMUSG00000033773	473	1019	531	623	405	390	293	444	0.225629	1.31547	Rpap2	protein_coding
ENSMUSG00000048106	292	636	247	460	228	201	133	235	0.225629	1.55773	4632415L05Rik	transcribed_unprocessed_pseudogene
ENSMUSG00000074824	1	3	8	15	29	23	17	8	0.225736	0.271314	Rslcan18	protein_coding
ENSMUSG00000006463	189	839	232	265	132	91	141	194	0.226199	1.96244	Zdhhc24	protein_coding
ENSMUSG00000089706	1	43	1	4	0	0	0	1	0.226199	25.8441	B230216N24Rik	lncRNA
ENSMUSG00000067276	1	87	4	8	24	28	78	292	0.226684	0.164088	Capn6	protein_coding
ENSMUSG00000029561	167	222	173	238	209	217	276	1412	0.226786	0.319441	Oasl2	protein_coding
ENSMUSG00000047881	897	1068	487	361	275	200	306	398	0.226786	1.81963	Rell1	protein_coding
ENSMUSG00000038836	66	366	44	62	38	18	29	51	0.22683	2.76678	Agbl3	protein_coding
ENSMUSG00000028795	156	331	137	288	95	101	65	183	0.22683	1.59865	Ccdc28b	protein_coding
ENSMUSG00000029348	4	1	3	14	17	9	9	28	0.22724	0.288369	Asphd2	protein_coding
ENSMUSG00000024142	958	984	1037	1062	630	598	441	424	0.22724	1.51046	Mlst8	protein_coding
ENSMUSG00000017969	555	169	373	697	505	460	609	4669	0.22724	0.260109	Ptgis	protein_coding
ENSMUSG00000035329	385	789	414	281	184	160	165	236	0.227348	1.90118	Fbxo33	protein_coding
ENSMUSG00000044345	1150	1152	1127	1362	1172	1285	944	3193	0.227358	0.602229	Marveld1	protein_coding
ENSMUSG00000097750	11	54	19	11	3	1	2	10	0.227358	4.55865	Gm4673	lncRNA
ENSMUSG00000096995	21	377	2	20	10	18	7	10	0.227729	5.97034	2810029C07Rik	lncRNA
ENSMUSG00000029330	501	1398	384	679	371	365	210	259	0.227856	1.79897	Cds1	protein_coding
ENSMUSG00000048756	5617	9498	7764	9136	4485	4296	2424	3471	0.227856	1.7016	Foxo3	protein_coding
ENSMUSG00000018906	1198	1746	1155	1407	1704	1953	1314	1477	0.228243	0.654368	P4ha2	protein_coding
ENSMUSG00000086645	943	31	410	452	61	106	118	51	0.228243	4.36958	Gm15743	lncRNA
ENSMUSG00000085793	574	743	743	878	379	371	375	356	0.228243	1.53075	Lin52	protein_coding
ENSMUSG00000026344	2	12	3	12	8	18	6	96	0.228243	0.186646	Lypd1	protein_coding
ENSMUSG00000027225	0	0	2	1	9	15	0	25	0.229291	0.0559031	Duoxa2	protein_coding
ENSMUSG00000048481	133	226	198	232	203	251	143	409	0.229291	0.631598	Mypop	protein_coding
ENSMUSG00000042628	860	2961	994	1143	807	640	504	785	0.229842	1.60519	Zfyve1	protein_coding
ENSMUSG00000101972	6	0	2	4	12	6	1	65	0.229848	0.135219	H3c11	protein_coding
ENSMUSG00000039543	8	39	1	1	0	0	0	1	0.229848	26.8613	Cfap70	protein_coding
ENSMUSG00000033706	336	411	286	330	418	389	235	378	0.230605	0.752482	Smyd5	protein_coding
ENSMUSG00000023341	25	13	30	10	10	1	1	5	0.230618	3.92476	Mx2	polymorphic_pseudogene
ENSMUSG00000102573	3	36	0	3	0	0	0	1	0.230618	22.3668	Gm7265	TEC
ENSMUSG00000059810	564	386	436	992	767	655	559	2404	0.230618	0.458849	Rgs3	protein_coding
ENSMUSG00000025809	15397	13520	15408	17555	16913	16935	13627	22812	0.230618	0.707731	Itgb1	protein_coding
ENSMUSG00000032403	346	491	256	254	132	180	154	143	0.230618	1.66185	2300009A05Rik	protein_coding
ENSMUSG00000022667	5	0	2	6	9	19	7	25	0.230618	0.184186	Cd200r1	protein_coding
ENSMUSG00000028063	3242	3114	2736	3327	3480	3556	2764	5120	0.230618	0.665831	Lmna	protein_coding
ENSMUSG00000037876	2937	2866	2566	1774	1635	1239	889	1229	0.230618	1.61304	Jmjd1c	protein_coding
ENSMUSG00000028423	1497	2978	1388	1662	1153	1154	871	1098	0.230618	1.3247	Nfx1	protein_coding
ENSMUSG00000038369	1319	2008	1111	1353	1076	859	686	1015	0.230618	1.227	Ncoa6	protein_coding
ENSMUSG00000017740	111	60	94	158	46	47	19	25	0.230618	2.49375	Slc12a5	protein_coding
ENSMUSG00000048490	1021	2134	1120	920	671	540	466	855	0.231179	1.57623	Nrip1	protein_coding
ENSMUSG00000027652	2236	4152	2137	2385	3056	2846	2028	2693	0.231179	0.780229	Ralgapb	protein_coding
ENSMUSG00000014245	182	771	183	177	138	128	87	131	0.231179	1.94806	Pigl	protein_coding
ENSMUSG00000069372	11	45	6	10	5	3	0	2	0.231179	5.23455	Ctxn3	protein_coding
ENSMUSG00000030790	195	443	98	280	274	357	286	1168	0.231179	0.381013	Adm	protein_coding
ENSMUSG00000026102	320	451	297	398	401	383	311	417	0.231635	0.74912	Inpp1	protein_coding
ENSMUSG00000029463	289	735	295	377	195	145	122	303	0.231934	1.70235	Fam216a	protein_coding
ENSMUSG00000069270	35	109	49	86	49	75	57	502	0.231934	0.339282	H2ac6	protein_coding
ENSMUSG00000020848	75	30	87	93	30	7	11	45	0.231999	2.6533	Doc2b	protein_coding
ENSMUSG00000028931	14	48	19	27	47	36	48	287	0.232109	0.209096	Kcnab2	protein_coding
ENSMUSG00000074580	30	50	10	13	0	1	10	7	0.233114	4.01074	4931440P22Rik	transcribed_processed_pseudogene
ENSMUSG00000069020	682	1090	619	867	459	507	372	667	0.233114	1.26045	Urm1	protein_coding
ENSMUSG00000029762	109	129	86	130	142	80	159	576	0.233792	0.391267	Akr1b8	protein_coding
ENSMUSG00000042677	733	363	300	285	132	162	132	92	0.23388	2.53559	Zc3h12a	protein_coding
ENSMUSG00000070699	687	727	634	688	391	316	264	274	0.23388	1.7118	Sars2	protein_coding
ENSMUSG00000030203	964	2149	986	1253	1492	1429	1407	1392	0.23388	0.692124	Dusp16	protein_coding
ENSMUSG00000038658	1034	1478	1172	1238	828	866	588	695	0.23388	1.28066	Ric1	protein_coding
ENSMUSG00000020740	516	637	477	544	681	654	409	522	0.233984	0.747284	Gga3	protein_coding
ENSMUSG00000035614	737	1515	738	630	552	475	359	398	0.233984	1.52168	Togaram1	protein_coding
ENSMUSG00000022466	1030	1418	938	1166	667	660	511	615	0.234526	1.42806	Rpap3	protein_coding
ENSMUSG00000027198	2121	2820	2036	2463	2046	2129	1734	3459	0.234526	0.797078	Ext2	protein_coding
ENSMUSG00000026657	374	171	303	539	651	575	288	683	0.235681	0.523525	Frmd4a	protein_coding
ENSMUSG00000038323	177	350	130	154	120	113	62	96	0.235681	1.56572	1700066M21Rik	protein_coding
ENSMUSG00000032018	956	2102	990	1019	738	728	579	790	0.235849	1.34565	Sc5d	protein_coding
ENSMUSG00000031770	30109	33992	34618	34262	13260	11747	14584	9796	0.236069	2.04983	Herpud1	protein_coding
ENSMUSG00000027009	10	16	39	30	33	65	38	394	0.237293	0.162619	Itga4	protein_coding
ENSMUSG00000029570	51	133	87	175	228	195	99	787	0.237313	0.283881	Lfng	protein_coding
ENSMUSG00000064023	57	37	85	134	99	96	105	393	0.237651	0.386447	Klk8	protein_coding
ENSMUSG00000087022	5	74	3	0	1	0	0	0	0.237651	43.231	9130024F11Rik	lncRNA
ENSMUSG00000056537	1663	3185	1508	1368	1237	951	774	1030	0.238191	1.46298	Rlim	protein_coding
ENSMUSG00000035165	0	5	0	2	4	12	3	17	0.238191	0.144541	Kcne3	protein_coding
ENSMUSG00000030779	1731	2163	1340	1345	1144	1016	753	913	0.238191	1.32677	Rbbp6	protein_coding
ENSMUSG00000002769	137	1680	192	292	163	76	114	99	0.238191	3.37106	Gnmt	protein_coding
ENSMUSG00000022505	901	342	1112	1831	1712	1671	1157	3293	0.238191	0.452931	Emp2	protein_coding
ENSMUSG00000034557	1690	2107	1740	1754	2140	2098	1564	2120	0.238191	0.720023	Zfyve9	protein_coding
ENSMUSG00000106617	2	22	5	6	0	0	0	2	0.238191	12.7936	Gm36266	lncRNA
ENSMUSG00000039959	1204	614	1115	1678	1548	1443	1195	2867	0.238191	0.544745	Hip1	protein_coding
ENSMUSG00000035671	630	806	600	800	498	389	374	427	0.238223	1.29814	Zswim4	protein_coding
ENSMUSG00000028847	1357	2618	1227	1500	820	877	817	1199	0.238223	1.36671	Trappc3	protein_coding
ENSMUSG00000003660	4000	5046	3754	4566	4429	4022	2739	5032	0.23825	0.845785	Snrnp200	protein_coding
ENSMUSG00000026872	592	632	677	1063	977	795	730	2196	0.23825	0.519661	Zeb2	protein_coding
ENSMUSG00000086806	0	0	4	0	2	0	3	73	0.238728	0.0524641	Gm13054	lncRNA
ENSMUSG00000020385	637	822	856	1127	432	464	357	406	0.239154	1.61883	Clk4	protein_coding
ENSMUSG00000017167	43	55	33	43	16	6	9	22	0.239163	2.6056	Cntnap1	protein_coding
ENSMUSG00000027589	1557	2610	1761	2622	1504	1165	953	1212	0.239163	1.36062	Pcmtd2	protein_coding
ENSMUSG00000021203	263	165	295	294	388	392	307	346	0.239163	0.570644	Otub2	protein_coding
ENSMUSG00000053907	8437	10311	5216	4986	4565	4316	2305	2649	0.239568	1.60651	Mat2a	protein_coding
ENSMUSG00000072596	1	0	0	1	1	2	0	50	0.239627	0.0360152	Ear2	protein_coding
ENSMUSG00000090248	1	10	10	9	0	0	2	0	0.239758	11.1999	Gm14027	lncRNA
ENSMUSG00000043881	356	471	310	337	363	370	273	428	0.240128	0.80083	Kbtbd7	protein_coding
ENSMUSG00000006019	381	650	379	408	313	258	189	348	0.240285	1.27386	Dhx34	protein_coding
ENSMUSG00000037572	46	70	21	27	7	12	6	15	0.240285	3.15093	Wdhd1	protein_coding
ENSMUSG00000055633	183	152	125	160	79	66	53	132	0.240285	1.52015	Zfp580	protein_coding
ENSMUSG00000071347	182	6	189	699	1157	1198	696	819	0.240784	0.224554	C1qtnf9	protein_coding
ENSMUSG00000039706	45	116	72	96	114	109	49	478	0.24095	0.367149	Ldb2	protein_coding
ENSMUSG00000030220	359	388	361	804	519	595	415	5409	0.24095	0.243996	Arhgdib	protein_coding
ENSMUSG00000098158	0	1	1	2	12	7	3	2	0.24095	0.128166	Gm4804	transcribed_processed_pseudogene
ENSMUSG00000029513	1429	3072	1378	1731	1132	1132	686	1232	0.24095	1.38731	Prkab1	protein_coding
ENSMUSG00000055271	3	5	3	3	7	4	9	21	0.24095	0.269849	9330161L09Rik	TEC
ENSMUSG00000056612	697	675	643	812	715	817	639	981	0.24095	0.711153	Ppp1r14b	protein_coding
ENSMUSG00000026480	106	136	106	156	161	162	96	625	0.24095	0.407812	Ncf2	protein_coding
ENSMUSG00000022464	206	43	224	209	307	313	209	597	0.24095	0.414947	Slc38a4	protein_coding
ENSMUSG00000053219	1	1	2	1	8	1	3	23	0.241186	0.124456	Raet1e	protein_coding
ENSMUSG00000064302	5633	1247	4838	5843	10837	12125	5615	7962	0.241414	0.4008	Clasp1	protein_coding
ENSMUSG00000111521	55	99	24	45	21	27	17	24	0.241414	1.87147	Gm48529	lncRNA
ENSMUSG00000017466	2801	2416	2462	3613	2649	2718	2885	18406	0.241585	0.367952	Timp2	protein_coding
ENSMUSG00000026754	669	829	599	705	498	478	312	468	0.241957	1.24806	Golga1	protein_coding
ENSMUSG00000042567	0	1	0	1	1	0	12	24	0.241957	0.041978	Nek10	protein_coding
ENSMUSG00000034575	447	849	371	579	648	550	520	651	0.242335	0.713217	Tent4a	protein_coding
ENSMUSG00000055835	318	442	308	381	214	276	128	220	0.242579	1.35273	Zfp1	protein_coding
ENSMUSG00000084880	2	16	7	5	2	1	0	1	0.242579	5.63428	Tomm6os	lncRNA
ENSMUSG00000039005	617	224	672	1119	1213	962	1621	886	0.242579	0.435544	Tlr4	protein_coding
ENSMUSG00000028329	258	959	280	363	182	181	207	187	0.242579	1.74407	Xpa	protein_coding
ENSMUSG00000003581	421	1144	378	527	327	289	209	394	0.242579	1.51871	Rnf215	protein_coding
ENSMUSG00000051113	69	107	24	47	29	22	19	25	0.242579	1.94477	Fam71e1	protein_coding
ENSMUSG00000109599	13	16	25	7	2	1	3	6	0.242579	4.16337	Gm31812	lncRNA
ENSMUSG00000025145	96	643	88	149	47	49	41	113	0.242579	2.79869	Lrrc45	protein_coding
ENSMUSG00000029869	39	113	41	29	44	69	73	821	0.242731	0.183409	Ephb6	protein_coding
ENSMUSG00000105376	4	0	2	1	0	4	11	54	0.242835	0.0936111	Gm36535	lncRNA
ENSMUSG00000029071	2061	3872	1782	2217	1108	1238	1122	1248	0.242835	1.57255	Dvl1	protein_coding
ENSMUSG00000025024	870	1000	744	1006	1032	979	844	814	0.242835	0.758211	Smndc1	protein_coding
ENSMUSG00000033705	55	96	61	85	95	78	54	239	0.242835	0.519034	Stard9	protein_coding
ENSMUSG00000026694	493	698	456	445	360	274	282	303	0.242835	1.3139	Eef1aknmt	protein_coding
ENSMUSG00000090626	10	253	33	26	8	3	14	27	0.242835	4.21181	Tex9	protein_coding
ENSMUSG00000025215	3	0	0	0	8	6	3	5	0.243145	0.112467	Tlx1	protein_coding
ENSMUSG00000050332	267	217	204	298	348	238	248	327	0.243318	0.671226	Amer1	protein_coding
ENSMUSG00000055923	258	290	313	215	143	167	126	126	0.243318	1.49869	Aasdh	protein_coding
ENSMUSG00000002733	1260	2368	1203	1384	997	868	698	1132	0.243318	1.28776	Plekha3	protein_coding
ENSMUSG00000112790	11	15	22	6	4	3	1	6	0.243318	3.18305	Gm33378	TEC
ENSMUSG00000045466	77	176	110	73	29	34	23	85	0.243318	2.03493	Zfp956	protein_coding
ENSMUSG00000032549	597	937	377	656	709	600	555	1961	0.243568	0.535727	Rab6b	protein_coding
ENSMUSG00000022179	129	229	160	247	233	229	187	229	0.243793	0.668376	4931414P19Rik	protein_coding
ENSMUSG00000026581	117	50	65	87	75	73	60	1453	0.243793	0.180011	Sell	protein_coding
ENSMUSG00000055602	1	28	2	2	1	1	0	0	0.244082	10.7939	Tcp10b	protein_coding
ENSMUSG00000029068	716	2492	540	911	564	429	338	524	0.244082	1.82019	Ccnl2	protein_coding
ENSMUSG00000031349	278	1843	192	270	158	157	123	261	0.244323	2.57269	Nsdhl	protein_coding
ENSMUSG00000020718	139	380	166	210	109	104	99	123	0.244415	1.53215	Polg2	protein_coding
ENSMUSG00000054493	0	0	1	2	1	3	5	10	0.244415	0.127197	Gm9947	lncRNA
ENSMUSG00000005534	4221	6231	4563	5317	6509	5835	4605	4972	0.244415	0.712498	Insr	protein_coding
ENSMUSG00000060519	479	517	372	607	443	501	457	970	0.244637	0.663947	Tor3a	protein_coding
ENSMUSG00000031586	2750	5332	2666	4646	4893	4456	3700	5176	0.244663	0.64163	Rbpms	protein_coding
ENSMUSG00000027342	2015	2664	1832	1835	1355	1272	1097	1420	0.244833	1.25526	Pcna	protein_coding
ENSMUSG00000054885	2	3	4	4	0	0	0	0	0.244833	13.8777	4930578G10Rik	protein_coding
ENSMUSG00000037169	1	47	2	3	29	21	57	48	0.245058	0.214457	Mycn	protein_coding
ENSMUSG00000060121	236	320	230	262	177	168	131	172	0.245226	1.25523	Gemin2	protein_coding
ENSMUSG00000047515	10	75	6	12	2	6	6	1	0.245902	4.39971	BC049715	protein_coding
ENSMUSG00000047604	148	59	153	152	51	59	8	66	0.245902	2.41416	Frat2	protein_coding
ENSMUSG00000055069	0	0	0	1	2	6	2	7	0.245902	0.0579614	Rab39	protein_coding
ENSMUSG00000064080	2133	170	1746	1855	2555	2948	2230	7684	0.245902	0.339497	Fbln2	protein_coding
ENSMUSG00000049281	23	1	10	36	26	17	37	339	0.246265	0.153704	Scn3b	protein_coding
ENSMUSG00000022761	1488	4218	1403	1756	975	977	907	1425	0.246265	1.53099	Lztr1	protein_coding
ENSMUSG00000074238	1232	2292	1097	1225	802	916	712	747	0.246265	1.37638	Ap1ar	protein_coding
ENSMUSG00000067274	38706	45026	35235	42409	37118	37604	30616	55535	0.246588	0.794773	Rplp0	protein_coding
ENSMUSG00000078789	238	664	218	304	182	199	136	160	0.246588	1.54381	Dph1	protein_coding
ENSMUSG00000054517	173	281	199	346	269	274	195	365	0.246618	0.709588	Trim65	protein_coding
ENSMUSG00000015852	60	6	37	102	94	96	61	317	0.247773	0.316713	Fcrls	protein_coding
ENSMUSG00000024122	2456	3240	2456	2741	2902	2868	2181	2634	0.247962	0.797068	Pdpk1	protein_coding
ENSMUSG00000090665	0	0	0	0	1	3	0	12	0.248246	0.0406218	Gad1-ps	processed_pseudogene
ENSMUSG00000048915	180	171	210	279	394	176	238	390	0.248609	0.563214	Efna5	protein_coding
ENSMUSG00000047909	210	473	221	309	187	128	140	158	0.248623	1.48129	Ankrd16	protein_coding
ENSMUSG00000026090	50	34	84	98	106	78	80	197	0.248801	0.482719	Cracdl	protein_coding
ENSMUSG00000035799	17	13	29	42	46	35	32	186	0.248801	0.29481	Twist1	protein_coding
ENSMUSG00000028059	729	1152	747	898	981	901	750	1901	0.249031	0.618582	Arhgef2	protein_coding
ENSMUSG00000085028	13	67	8	8	0	9	1	4	0.249377	4.84489	Slc2a4rg-ps	transcribed_unitary_pseudogene
ENSMUSG00000116802	238	150	193	182	119	86	79	101	0.249377	1.59279	Gm5165	lncRNA
ENSMUSG00000035456	0	0	1	0	0	2	2	11	0.249377	0.0682791	Prdm8	protein_coding
ENSMUSG00000003573	121	189	123	175	140	164	134	601	0.249377	0.481657	Homer3	protein_coding
ENSMUSG00000005362	1702	2184	1536	1973	1197	1105	996	1140	0.250231	1.28319	Crbn	protein_coding
ENSMUSG00000072966	5	10	5	11	9	15	6	81	0.251211	0.236998	Gprasp2	protein_coding
ENSMUSG00000092203	109	867	113	103	61	27	79	94	0.251211	3.06675	1110038B12Rik	lncRNA
ENSMUSG00000015944	1700	5017	2227	2728	1311	1620	1065	1623	0.251464	1.55543	Castor2	protein_coding
ENSMUSG00000043991	414	734	445	456	481	534	341	715	0.251567	0.77284	Pura	protein_coding
ENSMUSG00000029231	818	1478	674	960	1686	818	797	2764	0.251571	0.515478	Pdgfra	protein_coding
ENSMUSG00000068735	346	524	285	194	397	553	435	868	0.25235	0.466523	Trp53i11	protein_coding
ENSMUSG00000036752	12552	19231	9339	10807	12330	12535	11370	16312	0.253336	0.753846	Tubb4b	protein_coding
ENSMUSG00000117442	2	0	0	0	1	2	13	7	0.25346	0.0648773	1810073O08Rik	lncRNA
ENSMUSG00000022797	772	607	799	395	867	1051	639	809	0.253466	0.615459	Tfrc	protein_coding
ENSMUSG00000030865	19	1	18	25	15	39	18	261	0.253649	0.178446	Chp2	protein_coding
ENSMUSG00000029468	33	147	20	68	90	64	94	338	0.253708	0.344004	P2rx7	protein_coding
ENSMUSG00000073563	893	4230	857	824	669	638	488	572	0.253708	2.01449	Csnk1g3	protein_coding
ENSMUSG00000028693	1040	1232	788	886	703	581	436	624	0.253811	1.3115	Nasp	protein_coding
ENSMUSG00000002396	628	924	518	494	331	282	356	355	0.253811	1.45944	Ocel1	protein_coding
ENSMUSG00000022621	174	284	162	176	111	116	88	86	0.253811	1.5036	Rabl2	protein_coding
ENSMUSG00000033161	90259	229049	61772	68417	45409	52603	25516	36135	0.253811	2.06523	Atp1a1	protein_coding
ENSMUSG00000023990	1008	924	783	1012	1192	1300	860	1419	0.253811	0.621196	Tfeb	protein_coding
ENSMUSG00000049553	1571	1606	1541	2045	1977	1924	1386	1819	0.253811	0.749795	Polr1a	protein_coding
ENSMUSG00000020178	87	149	63	121	150	179	185	198	0.25417	0.439584	Adora2a	protein_coding
ENSMUSG00000033610	1377	22984	2205	3437	2096	1940	926	1657	0.254369	3.06559	Pank1	protein_coding
ENSMUSG00000025877	7	7	19	20	16	22	14	110	0.254725	0.29031	Hk3	protein_coding
ENSMUSG00000022622	3	10	2	1	0	0	0	0	0.254725	15.5181	Acr	protein_coding
ENSMUSG00000051695	4358	8518	3488	4178	5100	5466	4044	6356	0.25476	0.740578	Pcbp1	protein_coding
ENSMUSG00000006200	5	79	0	1	0	0	0	0	0.25476	72.7116	Rhox6	protein_coding
ENSMUSG00000090053	1	0	3	2	9	16	1	5	0.25476	0.163091	Pakap	protein_coding
ENSMUSG00000054387	574	1568	464	618	388	233	191	430	0.25476	1.95287	Mdm4	protein_coding
ENSMUSG00000058966	60	12	41	97	95	98	85	144	0.254839	0.409289	Tlcd3b	protein_coding
ENSMUSG00000022812	2101	2477	2208	2121	2337	2483	1610	2444	0.255135	0.792777	Gsk3b	protein_coding
ENSMUSG00000030830	50	61	27	57	20	46	8	1152	0.255283	0.143945	Itgal	protein_coding
ENSMUSG00000031104	1	2	4	1	0	5	1	116	0.255283	0.0625726	Rab33a	protein_coding
ENSMUSG00000056130	1	0	6	4	7	3	12	50	0.255444	0.138054	Ticam2	protein_coding
ENSMUSG00000034973	1184	1074	1128	1163	796	716	500	687	0.255474	1.34119	Dop1a	protein_coding
ENSMUSG00000001248	1516	1014	1228	1776	837	759	594	757	0.255474	1.49892	Gramd1a	protein_coding
ENSMUSG00000057788	1053	1896	1075	1146	737	825	654	914	0.255873	1.26141	Ddx49	protein_coding
ENSMUSG00000069678	182	276	239	201	145	117	113	87	0.255897	1.48639	Pcgf1	protein_coding
ENSMUSG00000060730	2	3	4	1	0	0	0	0	0.255897	10.6951	Gm10086	processed_pseudogene
ENSMUSG00000117250	11	11	16	23	4	6	3	3	0.255897	3.01284	Gm49871	lncRNA
ENSMUSG00000032076	164	1639	187	133	99	65	104	188	0.255897	3.1679	Cadm1	protein_coding
ENSMUSG00000116903	91	31	123	150	198	171	144	197	0.255897	0.458278	Gm19522	lncRNA
ENSMUSG00000063439	297	747	251	352	166	215	116	278	0.256127	1.61331	B9d2	protein_coding
ENSMUSG00000031816	325	821	211	409	190	205	176	254	0.256127	1.57416	Mthfsd	protein_coding
ENSMUSG00000047003	61	102	58	73	104	122	50	188	0.256127	0.50698	Zfp41	protein_coding
ENSMUSG00000070471	1	9	2	7	0	0	0	1	0.256488	11.3144	Erich6	protein_coding
ENSMUSG00000032409	564	1242	366	485	356	317	241	319	0.256578	1.59196	Atr	protein_coding
ENSMUSG00000039232	158	81	123	162	77	148	59	1743	0.256578	0.241657	Stx11	protein_coding
ENSMUSG00000048874	1798	3946	2209	2517	1754	1516	1220	1564	0.256578	1.31041	Phf3	protein_coding
ENSMUSG00000020901	240	239	166	346	81	38	27	165	0.256901	2.67292	Pik3r5	protein_coding
ENSMUSG00000018451	1	0	0	3	1	0	13	42	0.256901	0.0600878	6330403K07Rik	protein_coding
ENSMUSG00000069495	1314	1328	1377	1480	897	694	744	664	0.256901	1.42392	Epc2	protein_coding
ENSMUSG00000039117	802	1104	839	877	665	547	438	490	0.256901	1.30813	Taf4	protein_coding
ENSMUSG00000023027	1552	1114	1424	1746	1992	1960	1477	1599	0.257011	0.659213	Atf1	protein_coding
ENSMUSG00000044244	86	57	28	29	7	13	15	24	0.257093	2.67904	Il20rb	protein_coding
ENSMUSG00000027230	156	358	151	158	290	244	204	1030	0.257702	0.374345	Creb3l1	protein_coding
ENSMUSG00000101609	10	26	12	7	4	1	3	4	0.257736	3.44772	Kcnq1ot1	lncRNA
ENSMUSG00000073096	725	1639	881	915	602	641	460	656	0.257736	1.33797	Lrrc61	protein_coding
ENSMUSG00000103651	9	14	6	9	4	0	0	2	0.257736	4.98793	Gm37206	TEC
ENSMUSG00000035595	110	139	88	122	89	134	142	147	0.257736	0.682408	Fam174c	protein_coding
ENSMUSG00000021583	1524	1728	1472	1589	1705	1639	1324	2133	0.258617	0.733967	Erap1	protein_coding
ENSMUSG00000087132	1	43	3	3	1	0	1	0	0.258617	15.8952	A930001C03Rik	lncRNA
ENSMUSG00000008307	5	7	3	2	0	1	0	0	0.258622	10.6233	1700109H08Rik	protein_coding
ENSMUSG00000026070	30	15	31	136	58	47	168	454	0.258622	0.241618	Il18r1	protein_coding
ENSMUSG00000022885	155	409	137	239	294	347	172	1648	0.258622	0.312371	St6gal1	protein_coding
ENSMUSG00000035493	509	669	405	464	741	565	499	2596	0.2595	0.387021	Tgfbi	protein_coding
ENSMUSG00000027763	2461	2100	2364	3596	3522	2987	1970	4797	0.2595	0.647723	Mbnl1	protein_coding
ENSMUSG00000006435	51	22	75	70	84	98	82	101	0.2595	0.488177	Neurl1a	protein_coding
ENSMUSG00000009647	1343	1859	1329	1524	895	944	694	705	0.2595	1.43345	Mcu	protein_coding
ENSMUSG00000083878	0	0	0	1	5	0	6	4	0.260063	0.0606054	Gm12034	processed_pseudogene
ENSMUSG00000037926	2754	1199	2793	3489	4262	4157	2947	4008	0.260063	0.54453	Ssh2	protein_coding
ENSMUSG00000041577	694	882	800	1635	919	1102	1153	7722	0.260528	0.316411	Prelp	protein_coding
ENSMUSG00000075184	1	1	2	0	3	2	0	36	0.260528	0.0912406	F930017D23Rik	lncRNA
ENSMUSG00000010307	658	744	618	637	291	308	201	568	0.260528	1.57809	Tmem86a	protein_coding
ENSMUSG00000044461	52	19	57	118	120	75	75	327	0.260528	0.35608	Shisa2	protein_coding
ENSMUSG00000005198	3788	8191	2926	2473	2048	2042	1295	2707	0.260528	1.62849	Polr2a	protein_coding
ENSMUSG00000097375	7	37	3	3	0	1	1	0	0.260528	16.4409	6720427I07Rik	lncRNA
ENSMUSG00000026018	7	4	1	4	0	0	0	0	0.260757	16.9016	Ica1l	protein_coding
ENSMUSG00000002032	363	1847	385	364	238	234	143	118	0.260757	2.80253	Tmem25	protein_coding
ENSMUSG00000036864	79	240	78	132	65	70	23	71	0.260757	1.75558	Proser3	protein_coding
ENSMUSG00000024274	10	4	7	10	15	22	5	29	0.260757	0.367348	Zscan30	transcribed_unprocessed_pseudogene
ENSMUSG00000027933	994	1875	1102	1820	1788	1504	1160	1799	0.260757	0.712914	Ints3	protein_coding
ENSMUSG00000043051	10	7	3	16	19	22	5	30	0.260946	0.386468	Disc1	protein_coding
ENSMUSG00000019178	4	34	1	0	0	0	0	0	0.260946	34.3796	Styxl1	protein_coding
ENSMUSG00000030083	884	2013	978	1211	704	601	537	940	0.261785	1.39471	Abtb1	protein_coding
ENSMUSG00000091649	11	22	5	8	14	27	28	85	0.262267	0.230801	Phf11b	protein_coding
ENSMUSG00000036513	580	918	512	582	373	435	326	422	0.262978	1.27285	Commd2	protein_coding
ENSMUSG00000117113	14	15	12	17	4	8	2	6	0.262978	2.29165	Gm49883	TEC
ENSMUSG00000062627	273	779	194	234	146	145	68	175	0.263176	2.07027	Mysm1	protein_coding
ENSMUSG00000032368	0	0	0	1	1	0	14	13	0.263176	0.0321719	Zic1	protein_coding
ENSMUSG00000053030	2	0	2	0	0	0	5	71	0.263289	0.052386	Spink2	protein_coding
ENSMUSG00000056673	790	661	648	737	440	454	331	483	0.263364	1.32124	Kdm5d	protein_coding
ENSMUSG00000020537	1359	2646	1046	1290	893	915	692	1071	0.26339	1.34033	Drg2	protein_coding
ENSMUSG00000037007	210	601	296	290	175	208	122	178	0.26339	1.53897	Zfp113	protein_coding
ENSMUSG00000102918	580	302	498	567	636	572	490	2035	0.264109	0.450265	Pcdhgc3	protein_coding
ENSMUSG00000032264	506	1033	587	777	820	874	585	675	0.264137	0.744127	Zw10	protein_coding
ENSMUSG00000074115	28	208	21	29	25	1	0	0	0.264137	7.6679	Saa1	protein_coding
ENSMUSG00000006127	1715	2459	1472	1775	1205	1114	950	1613	0.264365	1.18228	Inpp5k	protein_coding
ENSMUSG00000020810	646	371	665	1242	774	818	1130	2252	0.2646	0.481742	Cygb	protein_coding
ENSMUSG00000096964	4	6	5	7	0	0	1	0	0.2646	14.0232	Gm6345	transcribed_unprocessed_pseudogene
ENSMUSG00000045464	127	101	118	118	130	118	120	183	0.2646	0.673422	2810002D19Rik	lncRNA
ENSMUSG00000117393	0	0	0	1	2	2	1	19	0.2646	0.0446595	Gm36279	lncRNA
ENSMUSG00000007039	395	450	250	400	273	384	379	1258	0.2646	0.530055	Ddah2	protein_coding
ENSMUSG00000018433	1133	1021	1008	1065	1314	1303	938	1011	0.2646	0.727494	Nol11	protein_coding
ENSMUSG00000062012	130	129	115	154	60	41	58	110	0.2646	1.56691	Zfp13	protein_coding
ENSMUSG00000031170	0	1	1	0	0	4	0	29	0.264899	0.0534877	Slc38a5	protein_coding
ENSMUSG00000034807	1906	2257	2118	2147	1994	2010	1704	2320	0.264899	0.824924	Colgalt1	protein_coding
ENSMUSG00000018425	1331	7228	1365	1405	1072	851	871	1036	0.265497	2.05642	Dhx40	protein_coding
ENSMUSG00000075576	28	54	15	32	18	7	6	18	0.265785	2.02254	Gm12359	lncRNA
ENSMUSG00000040282	55	59	87	117	91	112	95	115	0.265785	0.607803	Cdin1	protein_coding
ENSMUSG00000027650	1249	1366	1310	1415	1533	1815	1205	1396	0.265785	0.702887	Tti1	protein_coding
ENSMUSG00000053113	2665	2367	1810	1111	924	491	977	790	0.265785	1.91187	Socs3	protein_coding
ENSMUSG00000053626	25	14	14	18	15	13	7	327	0.265785	0.183326	Tll1	protein_coding
ENSMUSG00000022019	542	932	589	887	793	711	548	817	0.265785	0.793661	Tdrd3	protein_coding
ENSMUSG00000039410	248	316	220	323	417	506	199	369	0.265994	0.584614	Prdm16	protein_coding
ENSMUSG00000011008	101	60	26	10	2	1	0	27	0.266298	5.9951	Mcoln2	protein_coding
ENSMUSG00000021270	5431	15418	4237	5336	9393	9274	7503	11286	0.26645	0.594671	Hsp90aa1	protein_coding
ENSMUSG00000017299	691	951	679	795	504	471	392	619	0.26645	1.22502	Dnttip1	protein_coding
ENSMUSG00000110547	1	0	0	0	3	6	32	0	0.26645	0.0192345	Gm29773	lncRNA
ENSMUSG00000037820	16823	11872	12690	13029	13439	13795	12898	25410	0.26645	0.676163	Tgm2	protein_coding
ENSMUSG00000053286	594	1003	638	985	1029	993	649	883	0.26645	0.697363	Trmt1l	protein_coding
ENSMUSG00000030513	1317	512	1456	1323	1403	1762	1185	3287	0.26645	0.516702	Pcsk6	protein_coding
ENSMUSG00000024903	6	0	11	7	0	1	0	1	0.266912	10.2776	Lao1	protein_coding
ENSMUSG00000069892	30	46	34	83	109	78	46	126	0.267085	0.429756	9930111J21Rik2	protein_coding
ENSMUSG00000046991	14	69	8	22	1	7	6	7	0.267085	3.73454	Wdr27	protein_coding
ENSMUSG00000058446	1650	6958	1812	1886	1287	1193	1095	1346	0.267085	1.78234	Znrf2	protein_coding
ENSMUSG00000019868	907	1332	881	895	603	643	526	706	0.267085	1.24985	Vta1	protein_coding
ENSMUSG00000034911	199	150	183	340	406	336	259	331	0.267225	0.520039	Ushbp1	protein_coding
ENSMUSG00000026434	2226	3534	1732	2161	1681	1443	1026	1535	0.267564	1.30114	Nucks1	protein_coding
ENSMUSG00000054293	0	6	2	3	6	4	10	37	0.267596	0.14915	P2ry10b	protein_coding
ENSMUSG00000035969	1757	1311	1516	2683	2826	2389	2797	2340	0.267622	0.544096	Rusc2	protein_coding
ENSMUSG00000005983	77	316	77	112	39	30	39	102	0.267709	2.06419	1700037C18Rik	protein_coding
ENSMUSG00000005983	77	316	77	112	39	30	39	102	0.267709	2.06419	1700037C18Rik	protein_coding
ENSMUSG00000050919	383	206	338	480	857	739	321	374	0.268468	0.497166	Zfp366	protein_coding
ENSMUSG00000089875	67	58	55	75	59	105	72	83	0.268473	0.624916	Etohd2	lncRNA
ENSMUSG00000061286	496	1576	440	515	230	295	316	404	0.268772	1.753	Exosc5	protein_coding
ENSMUSG00000086727	2	1	10	18	0	2	0	0	0.268772	12.3328	4931428L18Rik	protein_coding
ENSMUSG00000086727	2	1	10	18	0	2	0	0	0.268772	12.3328	4931428L18Rik	protein_coding
ENSMUSG00000037434	806	4970	820	750	635	568	324	705	0.269044	2.33097	Slc30a1	protein_coding
ENSMUSG00000025789	9	1	4	2	11	0	6	99	0.269044	0.132731	St8sia2	protein_coding
ENSMUSG00000018965	1773	2690	1810	1985	1809	2028	1562	5354	0.269152	0.623158	Ywhah	protein_coding
ENSMUSG00000010476	86	12	71	112	171	136	132	155	0.269248	0.388792	Ebf3	protein_coding
ENSMUSG00000024675	13	10	8	31	10	12	5	290	0.269248	0.179325	Ms4a4c	protein_coding
ENSMUSG00000033024	1	0	0	1	4	8	4	2	0.269248	0.0863093	Klra9	protein_coding
ENSMUSG00000074457	1150	1725	1194	1386	1184	1307	1100	3052	0.269248	0.659194	S100a16	protein_coding
ENSMUSG00000060166	1065	1112	1083	1253	1090	1160	811	1758	0.269871	0.755567	Zdhhc8	protein_coding
ENSMUSG00000052914	283	1521	294	389	233	183	162	324	0.270036	1.97921	Cyp2j6	protein_coding
ENSMUSG00000024251	462	705	360	534	500	521	395	690	0.270036	0.756738	Thada	protein_coding
ENSMUSG00000014542	7	1	6	13	14	24	12	13	0.270256	0.344081	Clec4f	protein_coding
ENSMUSG00000013921	92	113	93	145	116	88	97	673	0.270256	0.39014	Clip3	protein_coding
ENSMUSG00000033256	227	319	197	165	91	97	72	199	0.270256	1.57737	Shf	protein_coding
ENSMUSG00000034765	414	401	261	174	535	324	287	473	0.270649	0.610931	Dusp5	protein_coding
ENSMUSG00000055629	1	34	6	1	1	0	0	1	0.270649	14.3594	B4galnt4	protein_coding
ENSMUSG00000044005	11	33	15	21	5	6	6	10	0.270649	2.24778	Gls2	protein_coding
ENSMUSG00000028619	415	957	495	592	372	348	282	399	0.270739	1.32989	Tceanc2	protein_coding
ENSMUSG00000052013	12	8	3	2	5	5	6	215	0.271309	0.0992448	Btla	protein_coding
ENSMUSG00000069208	227	259	315	346	159	127	154	116	0.271309	1.59256	Zfp825	protein_coding
ENSMUSG00000007411	2205	6073	2043	2380	1704	1613	1208	1378	0.271601	1.57355	Mark3	protein_coding
ENSMUSG00000113278	2	0	1	2	9	12	1	8	0.271928	0.140931	Gm33016	lncRNA
ENSMUSG00000005981	8410	18560	7593	8741	5918	5211	3925	4001	0.272249	1.68231	Trap1	protein_coding
ENSMUSG00000050947	893	1140	1004	1499	1458	1341	997	1587	0.272812	0.664189	Amigo1	protein_coding
ENSMUSG00000029578	2471	7051	2536	2774	1924	1897	1591	1821	0.27286	1.49941	Wipi2	protein_coding
ENSMUSG00000033083	1423	600	2104	3557	4171	3741	2547	3437	0.27286	0.451506	Tbc1d4	protein_coding
ENSMUSG00000078915	19	4	17	21	23	22	31	38	0.27286	0.434368	Hsp25-ps1	processed_pseudogene
ENSMUSG00000003545	8	16	23	14	35	14	9	99	0.273717	0.338712	Fosb	protein_coding
ENSMUSG00000034570	551	789	434	597	844	969	531	819	0.274294	0.579226	Inpp5j	protein_coding
ENSMUSG00000022808	1813	2349	1652	1796	1209	1372	997	1319	0.274294	1.20502	Snx4	protein_coding
ENSMUSG00000061859	1190	5287	1118	1268	996	832	646	677	0.274463	1.97675	Patj	protein_coding
ENSMUSG00000004939	89	0	41	92	284	155	168	294	0.274463	0.20849	Nmrk2	protein_coding
ENSMUSG00000115410	4	4	1	2	0	0	0	0	0.275168	11.3684	2810457G06Rik	lncRNA
ENSMUSG00000059022	75	263	36	32	19	33	23	36	0.275168	2.58048	Kcp	protein_coding
ENSMUSG00000115882	2	8	6	11	0	1	0	0	0.275168	16.9062	Gm5481	processed_pseudogene
ENSMUSG00000047963	904	463	929	1052	903	1230	963	1623	0.275214	0.582744	Stbd1	protein_coding
ENSMUSG00000037214	176	302	187	272	329	260	233	226	0.275386	0.677794	Thap1	protein_coding
ENSMUSG00000038894	872	5376	819	946	807	741	398	457	0.275386	2.30246	Irs2	protein_coding
ENSMUSG00000000743	3914	5759	3271	4038	2296	2514	2368	2952	0.275438	1.27817	Chmp1a	protein_coding
ENSMUSG00000025461	0	1	0	1	1	0	0	41	0.27556	0.0428835	Scart1	protein_coding
ENSMUSG00000030041	0	0	0	0	1	1	2	6	0.275656	0.0600889	M1ap	protein_coding
ENSMUSG00000025408	214	509	206	230	286	257	326	411	0.275832	0.671569	Ddit3	protein_coding
ENSMUSG00000063049	255	878	240	257	214	170	134	160	0.276185	1.73518	Ing2	protein_coding
ENSMUSG00000026767	627	2235	554	631	400	300	363	531	0.276595	1.83098	Mindy3	protein_coding
ENSMUSG00000106209	38	39	53	31	21	16	11	13	0.276634	2.10883	Gm42918	lncRNA
ENSMUSG00000025234	3204	3416	3370	3954	3934	3740	3049	3554	0.27699	0.765392	Arih1	protein_coding
ENSMUSG00000035863	460	2272	727	1356	1234	1424	1100	5364	0.27699	0.412741	Palm	protein_coding
ENSMUSG00000026193	1681	1241	1278	1385	1116	1417	899	17997	0.277224	0.238671	Fn1	protein_coding
ENSMUSG00000026185	4479	3422	5089	6180	2488	3227	2771	78291	0.277232	0.206577	Igfbp5	protein_coding
ENSMUSG00000074797	1216	1350	1126	1288	749	863	611	694	0.278589	1.32841	Itpa	protein_coding
ENSMUSG00000078780	0	1	0	2	0	1	3	29	0.279408	0.0761851	Gm5150	protein_coding
ENSMUSG00000037344	77	1076	83	120	55	38	64	122	0.279622	3.27254	Slc12a9	protein_coding
ENSMUSG00000086784	2797	8495	2558	3288	1879	1982	1487	1604	0.279732	1.78318	Isoc2a	protein_coding
ENSMUSG00000029403	331	750	259	332	210	237	166	227	0.279901	1.4801	Cdkl2	protein_coding
ENSMUSG00000031982	69	153	67	63	23	49	40	26	0.279901	1.85618	Arv1	protein_coding
ENSMUSG00000087303	9	22	5	11	4	4	2	3	0.281167	2.7051	Lipo2	protein_coding
ENSMUSG00000032724	1355	1536	1153	1577	1672	1779	1499	1387	0.281195	0.679944	Abtb2	protein_coding
ENSMUSG00000013822	1059	2774	1078	1154	680	671	641	979	0.281553	1.52112	Elof1	protein_coding
ENSMUSG00000043572	344	395	388	361	212	251	156	166	0.281553	1.48225	Pars2	protein_coding
ENSMUSG00000035407	5	55	3	9	17	28	24	170	0.281553	0.222515	Kank4	protein_coding
ENSMUSG00000008435	843	696	717	1069	1436	1405	946	799	0.282058	0.565997	Rdh13	protein_coding
ENSMUSG00000026933	1226	1138	1282	1412	1831	1879	1336	1242	0.282201	0.630453	Camsap1	protein_coding
ENSMUSG00000056919	170	446	212	216	151	150	74	159	0.282273	1.49583	Cep162	protein_coding
ENSMUSG00000054181	34	61	25	26	11	16	16	9	0.282542	2.06207	A930012O16Rik	lncRNA
ENSMUSG00000021244	649	1525	675	942	1262	1077	681	1399	0.282542	0.656967	Ylpm1	protein_coding
ENSMUSG00000002833	1745	1655	1404	1903	1004	1023	757	989	0.282599	1.39695	Hdgfl2	protein_coding
ENSMUSG00000066000	66	18	39	58	102	86	74	68	0.282599	0.441851	Zfp979	protein_coding
ENSMUSG00000039824	101	435	74	68	51	31	54	71	0.282599	2.29078	Myl6b	protein_coding
ENSMUSG00000027238	989	0	575	2516	8158	8053	5096	3851	0.282599	0.129543	Frmd5	protein_coding
ENSMUSG00000040021	630	1913	579	702	469	325	292	479	0.282599	1.80378	Lats1	protein_coding
ENSMUSG00000075463	11	71	1	10	1	2	1	7	0.282781	6.03714	4930594M22Rik	lncRNA
ENSMUSG00000001123	661	502	486	486	558	622	578	2266	0.28315	0.448838	Lgals9	protein_coding
ENSMUSG00000042063	769	890	748	1174	568	484	421	499	0.283202	1.41268	Zfp386	protein_coding
ENSMUSG00000103906	90	201	129	209	260	205	148	171	0.283202	0.611432	Tigd5	protein_coding
ENSMUSG00000048332	1138	707	879	1306	1085	1115	1041	2617	0.283202	0.569527	Lhfp	protein_coding
ENSMUSG00000031016	685	1168	578	889	451	482	218	493	0.283337	1.57191	Wee1	protein_coding
ENSMUSG00000027782	3314	2615	3863	4090	4440	4607	3893	3763	0.283337	0.657489	Kpna4	protein_coding
ENSMUSG00000032915	0	1	1	1	2	2	0	39	0.283668	0.0626923	Adgre4	protein_coding
ENSMUSG00000015652	14	180	3	8	1	0	1	17	0.283997	7.88541	Steap1	protein_coding
ENSMUSG00000034265	270	406	330	377	418	315	337	337	0.284881	0.754419	Zdhhc14	protein_coding
ENSMUSG00000026739	1564	1484	1615	2102	2083	2121	1560	1915	0.285208	0.695441	Bmi1	protein_coding
ENSMUSG00000080888	1	0	0	0	6	2	2	1	0.286069	0.0852844	Gm14387	unprocessed_pseudogene
ENSMUSG00000117284	362	378	380	425	266	218	153	224	0.286087	1.42435	Gm7072	protein_coding
ENSMUSG00000038811	224	192	145	233	199	217	220	621	0.286087	0.516591	Gngt2	protein_coding
ENSMUSG00000021750	1238	1426	1366	2564	896	751	300	970	0.286087	1.84188	Fam107a	protein_coding
ENSMUSG00000022204	913	1376	819	1113	712	750	509	714	0.286341	1.21125	Ngdn	protein_coding
ENSMUSG00000026177	103	235	83	123	206	166	124	333	0.286341	0.505572	Slc11a1	protein_coding
ENSMUSG00000040661	806	2770	848	780	649	597	386	605	0.286341	1.70372	Rad54l2	protein_coding
ENSMUSG00000052557	320	521	294	228	165	170	133	180	0.286341	1.6087	Gan	protein_coding
ENSMUSG00000033910	280	274	345	574	375	288	327	3192	0.286341	0.313016	Gucy1a1	protein_coding
ENSMUSG00000009097	18	2	12	12	18	14	21	52	0.286341	0.358768	Tbx1	protein_coding
ENSMUSG00000052915	2584	2574	2575	3199	3049	3180	2396	3185	0.28641	0.730659	Msl1	protein_coding
ENSMUSG00000033781	553	2500	558	572	376	427	275	433	0.287711	1.97886	Asb13	protein_coding
ENSMUSG00000021756	10439	11473	9440	11994	11703	10338	10415	21103	0.287711	0.647221	Il6st	protein_coding
ENSMUSG00000009995	1760	1789	1601	1698	929	960	737	940	0.287711	1.50884	Taz	protein_coding
[truncated: 49,697 more rows]

## Sheet: 12h_heart
gene	1Heart_CLP12h	2Heart_CLP12h	5Heart_CLP12h	6Heart_CLP12h	Heart_sham1	Heart_sham2	Heart_sham5	Heart_sham6	padj	FC	external_gene_name	gene_biotype
ENSMUSG00000038067	159	12	527	95	0	0	0	0	0.000186341	797.553	Csf3	protein_coding
ENSMUSG00000040026	23366	8554	40217	10285	46	21	76	121	3.58723e-18	249.384	Saa3	protein_coding
ENSMUSG00000079012	1034	461	4206	412	16	21	35	12	7.88601e-08	50.4829	Serpina3m	protein_coding
ENSMUSG00000048602	8	13	21	25	0	0	0	1	0.000315082	50.0872	Morc2b	protein_coding
ENSMUSG00000114526	27	10	39	29	1	1	0	0	0.000248832	44.5243	A930015P04Rik	TEC
ENSMUSG00000105941	8	7	2	16	0	0	0	0	0.04936	43.9447	Gm42809	lncRNA
ENSMUSG00000029380	318	47	1548	210	15	11	6	4	1.0807e-05	42.7438	Cxcl1	protein_coding
ENSMUSG00000031443	15	2	20	1	0	0	0	0	0.0110448	39.062	F7	protein_coding
ENSMUSG00000030669	19	5	78	38	0	0	1	2	0.000373295	38.2713	Calca	protein_coding
ENSMUSG00000025746	9	0	79	10	1	0	0	1	0.0355865	35.7136	Il6	protein_coding
ENSMUSG00000023473	7	8	28	7	1	0	0	0	0.023376	33.2471	Celsr3	protein_coding
ENSMUSG00000113328	8	1	22	17	1	0	0	0	0.0247275	33.1415	Gm47260	TEC
ENSMUSG00000085396	5	107	198	100	9	2	1	0	0.0043914	30.0718	Firre	lncRNA
ENSMUSG00000090795	1	2	5	28	0	0	1	0	0.0444186	29.6994	Gm7346	unprocessed_pseudogene
ENSMUSG00000023968	14	5	20	3	0	1	0	0	0.0303727	27.3647	Crip3	protein_coding
ENSMUSG00000026018	6	3	11	4	0	0	0	0	0.0484748	26.7449	Ica1l	protein_coding
ENSMUSG00000079014	216	206	702	220	22	5	10	4	3.5217e-08	26.1913	Serpina3i	protein_coding
ENSMUSG00000087639	4	8	19	4	0	0	1	0	0.0482705	23.7205	Gm15512	lncRNA
ENSMUSG00000064246	1433	156	5002	884	2	0	9	281	0.0476454	22.136	Chil1	protein_coding
ENSMUSG00000087684	515	1052	1632	2616	91	72	86	1	0.00029556	20.3962	1200007C13Rik	lncRNA
ENSMUSG00000006522	1053	77	896	127	20	6	6	59	0.00138583	19.8889	Itih3	protein_coding
ENSMUSG00000026822	48793	20894	101836	24560	2550	1185	2690	1806	6.09906e-13	18.1831	Lcn2	protein_coding
ENSMUSG00000085967	5	27	12	33	1	1	2	0	0.0220419	18.1481	Gm12530	lncRNA
ENSMUSG00000009114	481	38	798	56	2	7	2	53	0.0292541	17.893	2610028H24Rik	protein_coding
ENSMUSG00000108720	5	10	19	7	1	0	1	0	0.0431827	17.2839	Gm44672	lncRNA
ENSMUSG00000018459	326	75	386	169	15	11	6	16	7.39763e-07	16.687	Slc13a3	protein_coding
ENSMUSG00000045349	8	14	24	39	0	0	0	6	0.0416824	14.6747	Sh2d5	protein_coding
ENSMUSG00000041449	130	36	197	78	10	2	10	2	2.86121e-06	14.1757	Serpina3h	transcribed_unprocessed_pseudogene
ENSMUSG00000091553	1219	380	1309	312	40	30	67	43	1.66495e-11	13.7744	Serpina3e-ps	unprocessed_pseudogene
ENSMUSG00000052146	8	12	33	13	1	0	2	1	0.0137101	13.5377	Rps10	protein_coding
ENSMUSG00000048572	419	260	634	634	40	18	36	35	3.32607e-19	13.1756	Tmem252	protein_coding
ENSMUSG00000044916	18	8	34	17	0	3	0	2	0.00221477	13.1404	1700029I15Rik	protein_coding
ENSMUSG00000035356	961	198	2328	670	70	33	71	75	1.76144e-08	12.8256	Nfkbiz	protein_coding
ENSMUSG00000054855	1216	316	4794	858	93	60	112	155	7.62698e-07	12.8223	Rnd1	protein_coding
ENSMUSG00000021922	5677	634	5727	572	64	37	191	551	0.0176214	11.945	Itih4	protein_coding
ENSMUSG00000068606	19	4	666	38	6	5	9	24	0.041923	11.7647	Gm4841	protein_coding
ENSMUSG00000021091	95123	30831	96056	25364	4462	2313	6179	3434	1.49208e-10	11.5984	Serpina3n	protein_coding
ENSMUSG00000042417	93	152	150	186	13	18	12	7	7.63481e-13	10.6071	Ccno	protein_coding
ENSMUSG00000001131	5208	792	11857	1871	578	344	214	280	0.000938477	10.5656	Timp1	protein_coding
ENSMUSG00000000982	82	16	53	20	2	1	6	4	0.0187184	10.3085	Ccl3	protein_coding
ENSMUSG00000049892	397	247	682	790	38	45	15	99	2.30799e-09	10.2091	Rasd1	protein_coding
ENSMUSG00000002910	1692	3203	2097	2528	415	255	120	138	6.67173e-13	9.73789	Arrdc2	protein_coding
ENSMUSG00000053964	20	174	230	269	26	13	15	12	0.000577841	9.69366	Lgals4	protein_coding
ENSMUSG00000016024	12980	1875	17693	2300	466	330	550	1503	0.00131545	9.6863	Lbp	protein_coding
ENSMUSG00000033213	54	18	67	22	3	9	0	2	0.0167335	9.57619	AA467197	protein_coding
ENSMUSG00000092274	142	2890	4068	1882	403	147	141	151	0.0470177	9.51679	Neat1	lncRNA
ENSMUSG00000006179	18	9	11	4	1	0	0	3	0.0412999	9.40142	Prss16	protein_coding
ENSMUSG00000085148	329	234	955	1340	56	48	46	143	4.64504e-05	9.23825	Mir22hg	lncRNA
ENSMUSG00000026981	239	43	279	97	18	13	3	27	0.000126694	9.16474	Il1rn	protein_coding
ENSMUSG00000066361	108	65	410	158	6	5	24	32	0.0217076	8.81736	Serpina3c	protein_coding
ENSMUSG00000097414	5	4	111	23	1	4	2	6	0.0469989	8.45748	B130046B21Rik	lncRNA
ENSMUSG00000045551	765	72	345	55	26	13	7	81	0.00791232	8.42906	Fpr1	protein_coding
ENSMUSG00000032942	6534	8895	7390	9418	1715	932	366	793	2.87995e-10	8.08408	Ucp3	protein_coding
ENSMUSG00000052270	487	122	303	96	16	0	6	93	0.0189132	8.07689	Fpr2	protein_coding
ENSMUSG00000085213	32	87	56	77	12	6	3	10	1.30784e-05	7.93507	Gm13091	lncRNA
ENSMUSG00000097195	99	116	338	246	42	22	11	21	1.66012e-06	7.36141	Snhg5	lncRNA
ENSMUSG00000006014	5936	947	10343	1418	336	329	365	1012	9.0411e-05	7.17922	Prg4	protein_coding
ENSMUSG00000024742	588	1496	899	1510	175	157	107	174	2.19948e-09	7.14005	Fen1	protein_coding
ENSMUSG00000073424	26	34	30	12	3	6	2	2	0.00794241	6.95426	Cyp4f15	protein_coding
ENSMUSG00000100876	5	19	36	20	2	2	4	2	0.0381881	6.77815	2810454H06Rik	lncRNA
ENSMUSG00000034858	2479	4934	3422	3941	686	537	381	499	1.0684e-13	6.63029	Fam214a	protein_coding
ENSMUSG00000026073	283	95	198	55	20	11	3	52	0.0247559	6.622	Il1r2	protein_coding
ENSMUSG00000024175	138	27	116	44	4	7	4	29	0.0021769	6.43722	Tekt4	protein_coding
ENSMUSG00000045193	1770	2625	4998	4655	458	463	423	625	4.37402e-11	6.42654	Cirbp	protein_coding
ENSMUSG00000110588	29	24	49	39	13	2	4	0	0.0143309	6.38401	Gm45774	lncRNA
ENSMUSG00000032068	803	116	1537	683	31	25	43	339	0.00625428	6.35293	Plet1	protein_coding
ENSMUSG00000005413	10022	12905	5975	8635	1182	797	1088	2931	7.29498e-07	6.12822	Hmox1	protein_coding
ENSMUSG00000063388	20	44	186	54	11	16	2	13	0.010048	6.07713	BC023105	processed_pseudogene
ENSMUSG00000086765	53	155	175	157	15	23	30	13	3.13324e-05	5.84119	Gm11827	lncRNA
ENSMUSG00000022358	15422	25616	18711	33706	5099	5245	2392	2991	1.26531e-08	5.6902	Fbxo32	protein_coding
ENSMUSG00000021134	2821	4145	6172	6816	659	902	565	1185	7.63481e-13	5.61583	Srsf5	protein_coding
ENSMUSG00000030162	299	75	502	64	47	13	22	53	0.00643767	5.50691	Olr1	protein_coding
ENSMUSG00000105651	22	10	26	16	1	1	2	8	0.0371591	5.46672	1700017M07Rik	lncRNA
ENSMUSG00000086320	118	24	147	30	7	6	8	28	0.00583808	5.34929	Gm12840	lncRNA
ENSMUSG00000000365	11	19	18	12	4	1	3	2	0.0326072	5.34486	Rnf17	protein_coding
ENSMUSG00000024235	296	206	1082	406	93	74	84	40	0.000894433	5.3412	Map3k8	protein_coding
ENSMUSG00000113536	43	42	110	109	15	9	22	3	0.00965195	5.12704	Gm49327	transcribed_unprocessed_pseudogene
ENSMUSG00000020656	25	27	132	63	8	2	21	6	0.0400183	5.07169	Grhl1	protein_coding
ENSMUSG00000029321	1736	1078	2537	1668	392	228	263	308	6.08925e-07	5.05149	Slc10a6	protein_coding
ENSMUSG00000010492	77	106	139	194	26	25	17	29	0.00157735	4.983	Uckl1os	lncRNA
ENSMUSG00000099137	40	113	82	80	34	7	12	6	0.0111942	4.94415	Gm10603	lncRNA
ENSMUSG00000055978	62	199	242	213	53	16	51	3	0.0222566	4.93964	Fut2	protein_coding
ENSMUSG00000037095	16568	19532	23507	28953	5268	3901	4050	3371	2.17268e-10	4.81662	Lrg1	protein_coding
ENSMUSG00000031762	51031	24928	71851	38697	11643	7169	9913	2241	7.17827e-05	4.80437	Mt2	protein_coding
ENSMUSG00000111329	35	43	59	75	8	11	6	17	0.00125062	4.73918	A830035O19Rik	lncRNA
ENSMUSG00000006638	101	108	153	239	45	39	19	16	0.000134811	4.65953	Abhd1	polymorphic_pseudogene
ENSMUSG00000027654	20	25	55	16	2	5	2	13	0.0182702	4.63434	Fam83d	protein_coding
ENSMUSG00000110626	77	55	242	86	15	14	17	37	0.000313861	4.61214	Gm45805	lncRNA
ENSMUSG00000028211	1051	1745	1267	1828	201	198	82	843	0.00118639	4.60309	Trp53inp1	protein_coding
ENSMUSG00000103030	36	29	65	41	5	12	7	8	0.0062056	4.59236	E330011M16Rik	TEC
ENSMUSG00000060314	35	27	16	13	5	8	2	3	0.0139321	4.56736	Zfp941	protein_coding
ENSMUSG00000020901	500	197	655	254	81	38	27	165	0.00141084	4.54908	Pik3r5	protein_coding
ENSMUSG00000069792	1673	489	1965	801	109	203	76	588	0.00863891	4.47598	Wfdc17	protein_coding
ENSMUSG00000042677	537	252	1584	577	132	162	132	92	0.000298673	4.46342	Zc3h12a	protein_coding
ENSMUSG00000046688	325	99	1297	305	49	44	51	229	0.0402253	4.44245	Tifa	protein_coding
ENSMUSG00000117310	41	38	52	48	7	10	5	15	3.70244e-05	4.4003	Ptp4a1	protein_coding
ENSMUSG00000012428	7181	1667	15825	3419	1555	897	1020	1496	0.000318754	4.38681	Steap4	protein_coding
ENSMUSG00000091144	26	89	79	82	25	8	10	17	0.00113475	4.35068	Phf11c	protein_coding
ENSMUSG00000037143	50	19	69	47	15	7	2	14	0.00271892	4.30271	Cfap61	protein_coding
ENSMUSG00000044244	37	33	108	107	7	13	15	24	0.0440117	4.29193	Il20rb	protein_coding
ENSMUSG00000020848	165	85	103	76	30	7	11	45	0.000360748	4.22214	Doc2b	protein_coding
ENSMUSG00000061878	591	136	747	302	161	82	48	52	0.0230237	4.21812	Sphk1	protein_coding
ENSMUSG00000047632	107	55	94	71	10	16	23	17	3.30581e-06	4.21311	Fgfbp3	protein_coding
ENSMUSG00000028039	23	25	30	16	6	8	2	4	0.0241415	4.17599	Efna3	protein_coding
ENSMUSG00000037035	1590	732	2138	912	271	166	208	453	7.322e-05	4.16733	Inhbb	protein_coding
ENSMUSG00000080727	22	30	79	51	13	12	1	14	0.00996071	4.11213	C920021L13Rik	lncRNA
ENSMUSG00000061742	38	71	26	38	12	2	15	11	0.0242029	4.01472	Slc22a12	protein_coding
ENSMUSG00000048677	135	50	231	62	38	17	8	37	0.00300268	4.00007	Tpcn2	protein_coding
ENSMUSG00000093553	15	29	51	52	10	4	6	14	0.0197542	3.99789	Gm20633	lncRNA
ENSMUSG00000031765	76191	53084	102052	75796	19867	17256	20936	5851	1.59254e-05	3.96739	Mt1	protein_coding
ENSMUSG00000046415	23	40	67	48	17	12	5	7	0.00290356	3.87411	B430212C06Rik	lncRNA
ENSMUSG00000022790	46	36	60	33	16	14	2	8	0.00925004	3.87242	Igsf11	protein_coding
ENSMUSG00000030996	6461	11469	13797	21261	3349	3259	3558	2338	0.000204584	3.85416	Art1	protein_coding
ENSMUSG00000086725	24	47	93	79	9	13	16	18	0.00561856	3.83125	A630052C17Rik	lncRNA
ENSMUSG00000093577	61	149	238	252	51	42	44	29	0.00852634	3.7599	Gm20632	lncRNA
ENSMUSG00000045411	458	520	998	738	191	120	131	198	4.12113e-11	3.7578	2410002F23Rik	protein_coding
ENSMUSG00000041132	193	222	229	217	35	17	67	89	0.00115149	3.72919	N4bp2l1	protein_coding
ENSMUSG00000031167	4138	2043	7420	3648	904	619	788	1642	3.90962e-07	3.71548	Rbm3	protein_coding
ENSMUSG00000031167	4138	2043	7420	3648	904	619	788	1642	3.90962e-07	3.71548	Rbm3	protein_coding
ENSMUSG00000032417	91	37	105	36	6	29	8	18	0.00705138	3.69533	Rwdd2a	protein_coding
ENSMUSG00000074578	233	355	789	505	70	86	83	225	0.00444592	3.66004	Zfas1	lncRNA
ENSMUSG00000035509	54	39	61	42	14	9	7	18	0.00661102	3.65355	Fbxl21	protein_coding
ENSMUSG00000106209	30	45	52	101	21	16	11	13	0.0345276	3.53731	Gm42918	lncRNA
ENSMUSG00000021025	6292	2258	9257	3358	1120	1233	622	2118	0.000145155	3.52886	Nfkbia	protein_coding
ENSMUSG00000021322	333	75	372	146	69	42	24	88	0.00295316	3.51731	Aoah	protein_coding
ENSMUSG00000056501	1643	1460	2966	2353	599	670	418	405	4.46837e-06	3.50866	Cebpb	protein_coding
ENSMUSG00000092341	363	1011	1862	1437	505	320	196	181	0.0170534	3.46659	Malat1	lncRNA
ENSMUSG00000066829	283	362	512	367	92	109	75	122	6.48314e-12	3.43063	Zfp810	protein_coding
ENSMUSG00000108414	93	136	342	179	52	18	48	70	0.041923	3.42304	Snhg1	lncRNA
ENSMUSG00000117634	25	23	56	22	9	6	8	8	0.0328514	3.40175	Gm50069	lncRNA
ENSMUSG00000086645	96	260	400	531	61	106	118	51	0.04273	3.37654	Gm15743	lncRNA
ENSMUSG00000002289	3522	1934	4807	1964	1566	643	261	656	0.000967021	3.36802	Angptl4	protein_coding
ENSMUSG00000042851	363	449	697	490	143	155	97	132	8.31504e-10	3.36643	Zc3h6	protein_coding
ENSMUSG00000042607	480	363	601	331	150	111	52	159	3.53878e-07	3.36123	Asb4	protein_coding
ENSMUSG00000024411	496	163	487	162	67	143	33	83	0.00059622	3.36024	Aqp4	protein_coding
ENSMUSG00000030598	55	26	117	72	23	6	9	33	0.0451176	3.34835	Fbxo17	protein_coding
ENSMUSG00000034949	48	108	121	97	26	16	11	54	0.00380548	3.34703	Zfr2	protein_coding
ENSMUSG00000090799	1103	1423	1493	1883	499	432	303	402	2.8069e-08	3.34378	Klhl33	protein_coding
ENSMUSG00000090952	276	453	544	630	169	81	151	117	0.00029869	3.30166	Gm17251	lncRNA
ENSMUSG00000089876	43	17	33	40	4	7	9	16	0.0458003	3.30075	Tmem102	protein_coding
ENSMUSG00000019577	280993	258871	185814	225625	109551	70414	60871	19978	0.00394032	3.24954	Pdk4	protein_coding
ENSMUSG00000029279	58	26	52	46	6	10	4	33	0.0462423	3.19672	Brdt	protein_coding
ENSMUSG00000059089	296	196	319	148	62	92	39	69	0.000821844	3.17345	Fcgr4	protein_coding
ENSMUSG00000028862	3437	1725	5064	1485	1006	572	664	782	6.97915e-06	3.155	Map3k6	protein_coding
ENSMUSG00000028613	390	96	600	129	82	44	61	123	0.0160395	3.13517	Lrp8	protein_coding
ENSMUSG00000075266	26	25	50	25	4	9	9	13	0.0257035	3.09732	Cenpw	protein_coding
ENSMUSG00000017697	109	67	113	79	10	8	30	57	0.0382979	3.09352	Ada	protein_coding
ENSMUSG00000101257	37	46	34	24	8	17	3	15	0.0476083	3.06597	2310015K22Rik	lncRNA
ENSMUSG00000027313	585	841	758	806	187	248	159	327	2.89386e-05	3.05052	Chac1	protein_coding
ENSMUSG00000054717	580	601	899	776	151	128	157	434	9.07546e-05	3.0428	Hmgb2	protein_coding
ENSMUSG00000092074	36	33	40	33	6	14	12	9	0.00863891	3.03107	Dynlt1a	protein_coding
ENSMUSG00000085287	45	56	59	65	20	5	20	23	0.0229018	2.99964	4833418N02Rik	lncRNA
ENSMUSG00000037572	41	26	67	10	7	12	6	15	0.0430086	2.99072	Wdhd1	protein_coding
ENSMUSG00000074398	66	67	65	56	9	18	16	35	0.0229018	2.99067	Gm15441	lncRNA
ENSMUSG00000090115	75	73	141	75	20	23	26	37	0.00103436	2.96502	Usp49	protein_coding
ENSMUSG00000027412	139	166	235	176	66	37	40	79	3.03505e-05	2.91771	Lpin3	protein_coding
ENSMUSG00000029022	284	326	605	479	117	118	114	167	2.21427e-07	2.91325	Miip	protein_coding
ENSMUSG00000037355	131	158	382	204	103	45	31	91	0.0122194	2.87439	Uvssa	protein_coding
ENSMUSG00000061028	169	254	496	382	98	109	87	106	0.000844756	2.86878	Clasrp	protein_coding
ENSMUSG00000037145	469	495	504	659	111	249	97	247	0.00135739	2.85661	Lypd8l	protein_coding
ENSMUSG00000071637	2612	1147	6734	2384	891	644	924	1145	0.0349896	2.85193	Cebpd	protein_coding
ENSMUSG00000022853	1292	2098	1051	1821	705	551	420	420	0.00823365	2.8383	Ehhadh	protein_coding
ENSMUSG00000037447	1018	1182	1846	2434	603	276	758	356	0.0220651	2.82269	Arid5a	protein_coding
ENSMUSG00000036948	164	107	322	122	48	38	37	94	0.00380103	2.81384	Map11	protein_coding
ENSMUSG00000039958	1648	3680	3207	2640	1041	878	805	939	2.25762e-05	2.80077	Etfbkmt	protein_coding
ENSMUSG00000097574	28	52	71	83	14	16	16	32	0.0485478	2.79864	C920006O11Rik	transcribed_unprocessed_pseudogene
ENSMUSG00000030795	5489	4536	7733	5410	1793	2093	1486	1917	1.56814e-12	2.78052	Fus	protein_coding
ENSMUSG00000042743	93	43	180	38	26	20	15	44	0.0450371	2.77932	Sgtb	protein_coding
ENSMUSG00000058818	1549	527	1764	423	249	204	229	612	0.0257035	2.74921	Pirb	protein_coding
ENSMUSG00000037020	95	46	78	67	22	27	6	40	0.00519893	2.74793	Wdr62	protein_coding
ENSMUSG00000054072	957	1439	5971	2138	873	765	394	1239	0.0458549	2.72767	Iigp1	protein_coding
ENSMUSG00000060703	1593	596	2731	882	393	302	325	746	0.015289	2.72023	Cd302	protein_coding
ENSMUSG00000078815	119	87	189	155	40	71	29	38	0.0115225	2.71243	Cacng6	protein_coding
ENSMUSG00000102545	40	55	48	65	24	15	15	17	0.0336462	2.70921	6430573P05Rik	lncRNA
ENSMUSG00000018347	378	492	579	562	187	146	137	209	4.51977e-07	2.70783	Zkscan6	protein_coding
ENSMUSG00000020108	5375	5119	4681	5845	2113	3387	440	1392	0.0210943	2.70597	Ddit4	protein_coding
ENSMUSG00000043439	464	174	437	293	104	100	91	139	2.39121e-06	2.70328	Epop	protein_coding
ENSMUSG00000051147	132	75	156	95	46	27	20	57	0.000213781	2.69659	Nat2	protein_coding
ENSMUSG00000028982	947	829	816	1157	318	331	349	248	0.00140938	2.69008	Slc25a33	protein_coding
ENSMUSG00000044927	80	59	106	78	23	19	20	45	0.000647273	2.6897	H1f10	protein_coding
ENSMUSG00000052364	118	66	134	56	23	21	29	46	0.0180988	2.67042	B630019K06Rik	protein_coding
ENSMUSG00000113831	132	112	203	180	48	38	66	51	0.00239804	2.66155	Gm49602	lncRNA
ENSMUSG00000090698	897	535	1357	1100	315	498	266	166	0.00375418	2.65958	Apold1	protein_coding
ENSMUSG00000029328	1875	1613	4184	2345	792	762	620	1095	1.64814e-05	2.6505	Hnrnpdl	protein_coding
ENSMUSG00000001366	789	1047	2548	1673	435	419	361	823	0.0109086	2.64918	Fbxo9	protein_coding
ENSMUSG00000041775	808	1333	1224	1310	505	423	360	332	9.38439e-05	2.63751	Mapk1ip1	protein_coding
ENSMUSG00000040093	341	435	661	521	98	86	84	445	0.0372578	2.63311	Bmf	protein_coding
ENSMUSG00000026773	1261	835	1905	883	353	281	250	753	0.00184853	2.62745	Pfkfb3	protein_coding
ENSMUSG00000023067	12383	11117	13042	13245	5673	5757	3269	2151	0.00163384	2.62698	Cdkn1a	protein_coding
ENSMUSG00000054051	178	170	342	208	93	50	73	78	0.00276271	2.62417	Ercc6	protein_coding
ENSMUSG00000026605	241	52	243	128	56	56	16	94	0.0400834	2.60693	Cenpf	protein_coding
ENSMUSG00000031939	147	192	485	237	82	70	85	109	0.00705138	2.60127	Taf1d	protein_coding
ENSMUSG00000023912	37	73	132	107	34	28	30	27	0.0451677	2.57989	Slc25a27	protein_coding
ENSMUSG00000044950	251	253	404	224	128	105	53	104	6.3954e-05	2.57053	Pwwp2a	protein_coding
ENSMUSG00000024901	123	157	140	149	55	49	29	76	0.000820485	2.5601	Peli3	protein_coding
ENSMUSG00000023755	37	52	60	38	18	11	12	26	0.0266584	2.52913	Rhebl1	protein_coding
ENSMUSG00000021750	3622	1066	3622	581	896	751	300	970	0.0497329	2.51826	Fam107a	protein_coding
ENSMUSG00000067199	197	137	169	161	69	37	31	108	0.00250087	2.51594	Frat1	protein_coding
ENSMUSG00000022617	43	26	63	74	20	27	9	18	0.0458003	2.51559	Chkb	protein_coding
ENSMUSG00000036181	10144	19486	13230	20090	4303	5398	4869	9841	0.00797831	2.49969	H1f2	protein_coding
ENSMUSG00000056753	64	112	201	167	56	53	40	45	0.0295538	2.49406	C330011M18Rik	lncRNA
ENSMUSG00000027947	770	519	980	612	250	187	168	426	0.000577841	2.4909	Il6ra	protein_coding
ENSMUSG00000097343	41	46	98	45	23	21	13	23	0.0234702	2.48524	9030407P20Rik	lncRNA
ENSMUSG00000061046	258	247	504	441	110	68	127	217	0.00540538	2.48459	Haghl	protein_coding
ENSMUSG00000004791	235	169	344	224	92	75	70	104	1.79899e-05	2.48066	Pgf	protein_coding
ENSMUSG00000006850	156	170	280	181	70	58	55	100	0.00276194	2.47253	Tmco6	protein_coding
ENSMUSG00000025283	1986	1024	3298	1973	612	541	517	1269	0.00175161	2.45814	Sat1	protein_coding
ENSMUSG00000074215	143	194	301	215	90	90	64	61	0.00130786	2.45801	Gm10643	protein_coding
ENSMUSG00000006462	68	117	135	198	36	50	60	47	0.0452324	2.43571	A530013C23Rik	lncRNA
ENSMUSG00000097164	198	236	475	242	104	83	77	152	8.35112e-05	2.42369	Cep83os	lncRNA
ENSMUSG00000092260	76	93	122	74	31	33	20	52	0.00130786	2.42254	Zfp963	protein_coding
ENSMUSG00000051166	67	150	188	107	61	52	36	39	0.0230237	2.42082	Eml5	protein_coding
ENSMUSG00000035828	7966	7535	10142	10455	4558	3831	2381	2681	1.83217e-05	2.42071	Pim3	protein_coding
ENSMUSG00000027829	358	326	814	372	183	148	145	176	0.0109859	2.41673	Ccnl1	protein_coding
ENSMUSG00000116508	73	98	164	89	28	34	30	64	0.00295316	2.41198	Gm49463	lncRNA
ENSMUSG00000025235	205	231	366	212	108	52	81	130	0.00230409	2.41077	Bbs4	protein_coding
ENSMUSG00000058298	219	151	361	137	82	72	46	109	8.62142e-05	2.41054	Mcm9	protein_coding
ENSMUSG00000079179	201	142	419	187	96	66	45	135	0.00694386	2.40778	Rab10os	lncRNA
ENSMUSG00000024561	19933	18594	13073	11224	8523	6694	4911	3246	0.0339201	2.3976	Mbd1	protein_coding
ENSMUSG00000086247	84	98	151	114	51	28	33	55	0.00241297	2.39624	Gm15787	lncRNA
ENSMUSG00000025372	1262	818	1476	675	424	448	253	394	5.11344e-11	2.39528	Baiap2	protein_coding
ENSMUSG00000032641	205	290	314	311	117	109	82	121	5.37951e-05	2.39349	Gpr19	protein_coding
ENSMUSG00000064120	1130	1013	1796	1283	396	390	401	757	3.67832e-06	2.39248	Mocs1	protein_coding
ENSMUSG00000004187	59	122	152	154	39	36	38	77	0.0414466	2.39049	Kifc2	protein_coding
ENSMUSG00000059970	781	408	733	470	177	194	219	268	0.000498085	2.38467	Hspa2	protein_coding
ENSMUSG00000030087	3561	3468	4384	5054	1981	2276	748	1440	0.00517122	2.36795	Klf15	protein_coding
ENSMUSG00000004815	117	197	314	154	76	73	54	88	0.0181475	2.36623	Dgkq	protein_coding
ENSMUSG00000041930	207	125	189	170	55	75	52	77	0.0189132	2.36437	Fam222a	protein_coding
ENSMUSG00000066595	201	100	416	114	67	55	49	120	0.037344	2.36337	Flvcr1	protein_coding
ENSMUSG00000037315	195	61	229	76	28	38	55	72	0.0263482	2.35395	Jade3	protein_coding
ENSMUSG00000006585	144	66	124	68	38	39	24	47	0.000865241	2.3534	Cdt1	protein_coding
ENSMUSG00000032968	40	54	119	100	40	32	18	29	0.0499432	2.35107	Inha	protein_coding
ENSMUSG00000022357	1968	3332	2775	3584	1405	1693	441	1250	0.0303727	2.34936	Klhl38	protein_coding
ENSMUSG00000020034	7758	9570	8476	9180	3634	3683	3042	3208	0.00108273	2.3492	Tcp11l2	protein_coding
ENSMUSG00000009905	462	250	935	323	134	144	134	290	0.0107361	2.34354	Kdsr	protein_coding
ENSMUSG00000039911	2882	1719	3409	1703	765	1076	537	1244	0.000768699	2.33963	Spsb1	protein_coding
ENSMUSG00000040272	188	258	403	262	122	88	79	137	0.000182671	2.32901	Accs	protein_coding
ENSMUSG00000031982	75	76	129	95	23	49	40	26	0.025329	2.32713	Arv1	protein_coding
ENSMUSG00000030498	81	88	141	147	40	42	34	64	0.0200282	2.31899	Gas2	protein_coding
ENSMUSG00000043183	161	91	240	80	72	37	41	56	0.00537857	2.3135	Simc1	protein_coding
ENSMUSG00000037808	439	376	615	374	217	167	119	182	2.21427e-07	2.31264	Fam76b	protein_coding
ENSMUSG00000066042	74	55	134	65	24	25	26	47	0.048841	2.30869	Med18	protein_coding
ENSMUSG00000030528	87	109	143	96	46	67	24	31	0.0288312	2.30637	Blm	protein_coding
ENSMUSG00000024190	3233	1651	3483	2784	1101	1477	546	1198	7.30253e-05	2.29106	Dusp1	protein_coding
ENSMUSG00000050240	90	59	111	112	34	43	18	53	0.00899748	2.28833	Hic2	protein_coding
ENSMUSG00000025138	391	306	672	523	138	160	146	295	0.003449	2.28024	Sirt7	protein_coding
ENSMUSG00000030722	234	216	312	227	103	85	101	88	1.40964e-05	2.27902	Nfatc2ip	protein_coding
ENSMUSG00000035112	733	588	721	591	271	252	198	319	0.000280101	2.27199	Wnk4	protein_coding
ENSMUSG00000022548	1314	502	1214	587	333	260	234	547	0.0308665	2.26887	Apod	protein_coding
ENSMUSG00000034121	73	164	183	163	73	73	36	55	0.0230903	2.26834	Mks1	protein_coding
ENSMUSG00000016559	10930	6633	14082	9189	3602	2980	3434	5698	2.99104e-08	2.26016	H3f3b	protein_coding
ENSMUSG00000044982	196	221	305	188	88	69	54	156	0.000796647	2.25796	Sft2d3	protein_coding
ENSMUSG00000044786	2945	1686	3512	2834	1570	1161	623	932	0.0152058	2.25774	Zfp36	protein_coding
ENSMUSG00000000532	1567	1188	2969	1552	677	751	506	842	7.99534e-06	2.25115	Acvr1b	protein_coding
ENSMUSG00000069835	117	130	163	142	64	39	44	76	0.00230409	2.24543	Sat2	protein_coding
ENSMUSG00000019986	297	143	455	165	109	67	77	147	0.0239794	2.2205	Ahi1	protein_coding
ENSMUSG00000024539	857	770	1190	838	436	343	287	401	4.52189e-09	2.2003	Ptpn2	protein_coding
ENSMUSG00000037196	121	32	113	54	35	25	18	46	0.0342873	2.19929	Pacrg	protein_coding
ENSMUSG00000066687	3776	4407	4440	4083	2925	2211	972	785	0.0405261	2.19875	Zbtb16	protein_coding
ENSMUSG00000032397	457	290	666	336	163	140	168	202	1.08599e-06	2.19636	Tipin	protein_coding
ENSMUSG00000027173	62	96	108	85	52	38	28	26	0.0241672	2.18449	Depdc7	protein_coding
ENSMUSG00000048997	129	102	213	136	44	59	74	45	0.0143235	2.18145	Atxn7l2	protein_coding
ENSMUSG00000040128	4233	5054	4407	5703	2454	2416	1515	1878	0.00417448	2.17706	Pnrc1	protein_coding
ENSMUSG00000027454	147	173	198	218	72	94	77	59	0.00761148	2.17646	Gins1	protein_coding
ENSMUSG00000023832	519	306	679	333	187	202	122	224	9.86578e-07	2.15002	Acat2	protein_coding
ENSMUSG00000024975	931	623	1434	743	364	251	252	666	0.00535797	2.14136	Pdcd4	protein_coding
ENSMUSG00000046111	244	256	582	306	189	156	95	117	0.0142974	2.14033	Cep295	protein_coding
ENSMUSG00000008167	129	87	214	94	44	54	25	92	0.02336	2.13587	Fbxw9	protein_coding
ENSMUSG00000043929	180	189	249	143	88	53	75	97	0.00056453	2.13401	Klhl15	protein_coding
ENSMUSG00000015957	362	335	594	535	175	154	185	247	0.000312726	2.12922	Wnt11	protein_coding
ENSMUSG00000116858	140	143	178	220	80	99	54	58	0.0223611	2.12756	Gm49797	lncRNA
ENSMUSG00000070424	1223	1309	1306	1249	513	449	622	550	0.0373157	2.11253	Art5	protein_coding
ENSMUSG00000100510	1063	1712	2222	2381	837	967	698	657	0.0267749	2.11205	Hand2os1	lncRNA
ENSMUSG00000097222	235	298	412	398	122	171	91	203	0.00488004	2.11199	Gata6os	lncRNA
ENSMUSG00000033985	113	60	182	96	47	48	37	49	0.0157598	2.10563	Tesk2	protein_coding
ENSMUSG00000022999	240	284	554	343	160	136	114	185	0.0112704	2.10002	Lmbr1l	protein_coding
ENSMUSG00000020083	115	122	157	110	48	58	55	49	0.00193177	2.09638	Fam241b	protein_coding
ENSMUSG00000015357	4332	5246	5012	5898	2750	2468	1831	1895	0.00263316	2.09586	Clpx	protein_coding
ENSMUSG00000044676	291	557	576	462	233	322	103	173	0.0440826	2.09548	Zfp612	protein_coding
ENSMUSG00000022960	146	119	208	90	73	36	52	70	0.0135038	2.08975	Donson	protein_coding
ENSMUSG00000073968	511	746	914	710	334	369	276	247	0.00207268	2.08516	Trim68	protein_coding
ENSMUSG00000022843	73	90	142	112	35	42	36	67	0.0172952	2.08347	Clcn2	protein_coding
ENSMUSG00000084929	82	70	168	97	45	39	39	49	0.0232792	2.07774	Foxo6os	lncRNA
ENSMUSG00000040740	8201	12449	10392	16168	6520	6275	4724	3642	0.0349896	2.06617	Slc25a34	protein_coding
ENSMUSG00000025049	256	252	346	232	127	141	116	68	0.00858504	2.06448	Taf5	protein_coding
ENSMUSG00000052934	13297	16721	15471	17667	7606	7833	6259	6220	0.00750419	2.06133	Fbxo31	protein_coding
ENSMUSG00000043290	227	280	389	367	172	179	72	140	0.0132006	2.05798	Zfp784	protein_coding
ENSMUSG00000071350	351	492	457	512	244	179	161	233	0.0272336	2.05685	Setdb2	protein_coding
ENSMUSG00000098708	186	132	322	195	98	86	48	126	0.00934631	2.05659	Gm27252	lncRNA
ENSMUSG00000032463	232	196	385	198	88	112	88	141	1.90322e-05	2.038	Faim	protein_coding
ENSMUSG00000097906	57	40	81	50	25	22	22	28	0.0186893	2.0314	Gm9625	processed_pseudogene
ENSMUSG00000102101	164	157	289	205	80	52	88	134	0.0217076	2.02597	Zbtb11os1	lncRNA
ENSMUSG00000022369	184	72	161	84	61	47	46	56	0.0160395	2.01598	Mtbp	protein_coding
ENSMUSG00000037465	1467	1391	1626	971	642	480	553	707	0.000184146	2.01584	Klf10	protein_coding
ENSMUSG00000022180	497	514	436	419	220	205	136	301	0.00814003	2.01543	Slc7a8	protein_coding
ENSMUSG00000031385	133	76	150	132	54	43	55	61	0.00924554	2.00562	Plxnb3	protein_coding
ENSMUSG00000116995	190	185	283	182	78	80	64	155	0.00236788	2.0032	Gm21926	transcribed_processed_pseudogene
ENSMUSG00000035824	636	649	1077	729	258	279	291	551	0.000717692	1.99853	Tk2	protein_coding
ENSMUSG00000032599	547	389	720	418	294	231	111	285	0.00104555	1.99703	Ip6k2	protein_coding
ENSMUSG00000022074	151	105	254	106	88	47	50	77	0.0153898	1.99681	Tnfrsf10b	protein_coding
ENSMUSG00000025577	237	206	233	165	99	102	52	130	0.00182598	1.99353	Cbx2	protein_coding
ENSMUSG00000031681	989	666	1160	1085	461	298	527	396	0.00924554	1.98998	Smad1	protein_coding
ENSMUSG00000000295	158	79	272	144	65	80	42	95	0.0154353	1.98646	Hddc2	protein_coding
ENSMUSG00000072969	280	296	493	340	163	146	136	179	0.000786938	1.98483	Armcx5	protein_coding
ENSMUSG00000020287	288	220	553	304	126	83	138	247	0.0230833	1.98463	Mpg	protein_coding
ENSMUSG00000019518	347	369	459	409	195	170	129	234	0.00417448	1.98345	Ap4m1	protein_coding
ENSMUSG00000087259	317	214	244	212	104	119	99	118	0.00828631	1.98229	2610035D17Rik	lncRNA
ENSMUSG00000031808	4827	6658	7246	7885	3763	3134	2220	3322	0.00200753	1.97988	Slc27a1	protein_coding
ENSMUSG00000066057	69	70	168	83	57	37	34	40	0.0457226	1.97849	Gm1976	lncRNA
ENSMUSG00000034640	2019	1466	2524	1986	1407	750	717	648	0.00742037	1.97814	Tiparp	protein_coding
ENSMUSG00000063406	2670	2941	2818	3028	1480	1448	1082	1275	0.00569684	1.97599	Tmed5	protein_coding
ENSMUSG00000029363	195	142	322	159	91	73	90	96	0.00108273	1.97237	Rfc5	protein_coding
ENSMUSG00000028952	149	144	243	144	86	74	64	78	0.000649976	1.9582	Zbtb48	protein_coding
ENSMUSG00000068206	175	206	267	319	114	101	112	120	0.0181444	1.95623	Pick1	protein_coding
ENSMUSG00000028124	4074	4907	3943	4311	1781	1480	2445	2235	0.0385718	1.94897	Gclm	protein_coding
ENSMUSG00000020692	248	213	517	266	181	119	136	99	0.0180291	1.94078	Nle1	protein_coding
ENSMUSG00000045251	95	114	152	118	45	51	36	94	0.0260624	1.94051	Zfp688	protein_coding
ENSMUSG00000070002	824	839	1211	879	487	405	334	498	0.00029556	1.93931	Ell	protein_coding
ENSMUSG00000020381	85	66	113	111	47	48	36	41	0.0366392	1.93217	Mrnip	protein_coding
ENSMUSG00000020528	385	278	431	286	169	144	95	230	4.9361e-06	1.93193	Prpsap2	protein_coding
ENSMUSG00000025323	584	484	666	523	272	286	183	307	2.38294e-05	1.92663	Sp4	protein_coding
ENSMUSG00000019761	81	64	85	54	39	29	32	28	0.0173541	1.92452	Krt10	protein_coding
ENSMUSG00000034308	198	179	267	198	101	75	69	150	0.00890974	1.92147	Sdr42e1	protein_coding
ENSMUSG00000055633	168	109	237	189	79	66	53	132	0.0157541	1.90855	Zfp580	protein_coding
ENSMUSG00000037225	1610	1471	2184	1533	1065	767	480	882	0.0110372	1.90817	Fgf2	protein_coding
ENSMUSG00000008384	1243	492	1492	609	570	306	385	387	0.0125353	1.9071	Sertad1	protein_coding
ENSMUSG00000078201	196	230	404	302	99	127	113	190	0.0174833	1.90626	Tmem203	protein_coding
ENSMUSG00000033931	289	233	363	265	155	82	124	170	0.00275933	1.90594	Rbm34	protein_coding
ENSMUSG00000029385	1613	1620	1246	1000	699	616	538	765	0.00517122	1.90189	Ccng2	protein_coding
ENSMUSG00000034795	98	77	139	104	41	40	46	66	0.014994	1.90036	Ccdc122	protein_coding
ENSMUSG00000074576	290	417	427	428	224	213	99	238	0.0225544	1.89423	Mocs3	protein_coding
ENSMUSG00000049482	367	339	625	453	192	182	182	274	0.000777497	1.89322	Ctu2	protein_coding
ENSMUSG00000100017	162	156	271	248	82	94	63	167	0.0341906	1.89089	2410022M11Rik	lncRNA
ENSMUSG00000042558	634	595	907	895	340	348	286	479	0.00131912	1.89047	Adprs	protein_coding
ENSMUSG00000026199	425	481	527	402	282	224	166	199	0.00412328	1.88888	Ankzf1	protein_coding
ENSMUSG00000024778	1300	1042	1670	1124	792	563	498	510	0.00108273	1.88811	Fas	protein_coding
ENSMUSG00000029787	619	340	886	379	274	171	219	329	0.0113161	1.88472	Avl9	protein_coding
ENSMUSG00000026975	184	155	330	217	73	87	82	174	0.03475	1.88449	Dph7	protein_coding
ENSMUSG00000024335	4665	3087	7266	4577	2601	2001	2137	2114	0.00786145	1.87687	Brd2	protein_coding
ENSMUSG00000112593	466	604	446	482	295	257	186	248	0.0162455	1.87681	Gm48882	lncRNA
ENSMUSG00000038215	255	243	374	296	151	156	95	156	0.000823163	1.8709	Cep44	protein_coding
ENSMUSG00000037461	699	565	1076	553	382	325	303	309	2.98107e-05	1.86593	Ints7	protein_coding
ENSMUSG00000032350	1014	919	1503	851	498	506	434	558	0.000370658	1.86314	Gclc	protein_coding
ENSMUSG00000003134	793	397	877	438	301	224	205	434	0.00468648	1.86183	Tbc1d8	protein_coding
ENSMUSG00000048234	524	253	650	353	236	178	153	252	0.00698986	1.85899	Rnf149	protein_coding
ENSMUSG00000018761	462	274	705	377	173	157	151	373	0.038714	1.85877	Mpdu1	protein_coding
ENSMUSG00000031431	8791	4522	10070	3394	3851	3659	1440	3373	0.0452324	1.85392	Tsc22d3	protein_coding
ENSMUSG00000018449	313	342	595	402	200	180	190	206	0.013549	1.8502	Rpain	protein_coding
ENSMUSG00000002031	679	551	796	499	277	293	196	465	3.28259e-05	1.83871	Ift46	protein_coding
ENSMUSG00000047881	839	370	774	541	275	200	306	398	0.0255676	1.83207	Rell1	protein_coding
ENSMUSG00000024220	442	521	785	542	247	253	219	406	0.00765359	1.82612	Zfp523	protein_coding
ENSMUSG00000004040	13618	13810	15092	13183	8173	6589	6103	6376	0.000511493	1.82556	Stat3	protein_coding
ENSMUSG00000007476	1251	931	1601	982	715	686	506	308	0.040615	1.82419	Lrrc8a	protein_coding
ENSMUSG00000017677	693	407	1157	461	381	304	241	317	0.0237764	1.82274	Wsb1	protein_coding
ENSMUSG00000033256	312	151	342	154	91	97	72	199	0.0465399	1.81731	Shf	protein_coding
ENSMUSG00000029209	703	564	906	504	320	313	255	399	0.000250858	1.81605	Gnpda2	protein_coding
ENSMUSG00000078515	2606	2372	3124	2415	1547	1447	977	1172	9.06166e-05	1.81494	Ddi2	protein_coding
ENSMUSG00000023007	275	420	632	460	217	208	152	318	0.0274106	1.81478	Prpf40b	protein_coding
ENSMUSG00000033863	5860	4795	6328	5315	3323	2995	1938	2757	2.81835e-05	1.81207	Klf9	protein_coding
ENSMUSG00000014353	1729	1601	2327	1410	1017	864	652	896	4.32799e-09	1.81126	Tmem87b	protein_coding
ENSMUSG00000028541	297	231	410	360	185	114	139	198	0.00988348	1.81123	B4galt2	protein_coding
ENSMUSG00000062101	158	130	188	131	82	61	62	91	0.0141954	1.81002	Zfp119b	protein_coding
ENSMUSG00000036197	877	466	1044	457	383	311	251	392	0.001328	1.80617	Gxylt1	protein_coding
ENSMUSG00000030177	114	125	220	150	83	66	64	83	0.0193364	1.80482	Ccdc77	protein_coding
ENSMUSG00000007989	316	190	296	167	125	99	92	153	0.000969494	1.8013	Fzd3	protein_coding
ENSMUSG00000027952	445	443	826	580	264	263	201	409	0.00126992	1.80114	Pmvk	protein_coding
ENSMUSG00000041777	791	972	925	830	421	372	362	650	0.0147109	1.79692	Cir1	protein_coding
ENSMUSG00000058486	604	441	723	455	228	259	253	336	1.35452e-05	1.79355	Wdr91	protein_coding
ENSMUSG00000022003	1044	741	1273	490	410	485	411	343	0.00374394	1.79298	Slc25a30	protein_coding
ENSMUSG00000024118	156	168	260	145	58	82	104	107	0.0420248	1.78217	Tedc2	protein_coding
ENSMUSG00000026134	213	101	220	92	65	76	44	119	0.0497329	1.78202	Prim2	protein_coding
ENSMUSG00000056131	616	262	707	270	171	216	177	310	0.0119759	1.78057	Pgm3	protein_coding
ENSMUSG00000020868	599	449	790	502	279	279	215	382	3.75641e-09	1.78007	Xylt2	protein_coding
ENSMUSG00000031986	1102	827	1108	931	586	543	392	458	0.00115007	1.77398	Sprtn	protein_coding
ENSMUSG00000020956	362	295	521	347	193	192	194	156	0.00208948	1.77351	Dtd2	protein_coding
ENSMUSG00000027381	807	531	877	471	341	315	160	542	0.0132362	1.77345	Bcl2l11	protein_coding
ENSMUSG00000002825	164	205	374	199	95	103	109	154	0.0347304	1.77253	Qtrt1	protein_coding
ENSMUSG00000002210	360	306	690	392	228	177	195	246	0.0215492	1.76938	Smg9	protein_coding
ENSMUSG00000053560	1141	437	1327	582	501	305	288	576	0.024998	1.76868	Ier2	protein_coding
ENSMUSG00000038000	402	310	734	386	203	182	171	349	0.0295538	1.7595	Acd	protein_coding
ENSMUSG00000040302	237	272	318	272	142	144	108	173	0.00649448	1.756	Rbm48	protein_coding
ENSMUSG00000037876	2187	2360	3196	2091	1635	1239	889	1229	0.0021053	1.75106	Jmjd1c	protein_coding
ENSMUSG00000020893	2520	1981	2499	2345	1762	1389	663	1027	0.0219095	1.74814	Per1	protein_coding
ENSMUSG00000025178	2617	2544	3116	2994	1581	1633	1201	1377	0.0077548	1.74582	Pi4k2a	protein_coding
ENSMUSG00000032565	267	349	533	356	147	176	190	247	0.0335133	1.74209	Nudt16	protein_coding
ENSMUSG00000075040	165	144	219	158	109	87	68	84	0.00765359	1.73446	Zfp408	protein_coding
ENSMUSG00000025915	1437	817	1123	553	485	433	316	774	0.0206207	1.73218	Sgk3	protein_coding
ENSMUSG00000059824	375	240	452	514	182	230	137	286	0.0451857	1.72591	Dbp	protein_coding
ENSMUSG00000049624	471	513	505	319	240	267	174	260	0.034093	1.7254	Slc17a5	protein_coding
ENSMUSG00000022637	1520	1391	1497	1072	996	714	502	624	0.00705138	1.72514	Cblb	protein_coding
ENSMUSG00000026584	460	353	610	398	201	209	232	272	0.000452004	1.72163	Scyl3	protein_coding
ENSMUSG00000025537	1074	529	1314	721	394	503	351	559	0.00115007	1.71908	Phkg1	protein_coding
ENSMUSG00000032842	150	149	201	138	95	91	71	68	0.0110276	1.7188	Abcc10	protein_coding
ENSMUSG00000038637	119	130	265	176	75	81	82	112	0.0408634	1.71841	Lrrc56	protein_coding
ENSMUSG00000071172	2508	2444	5138	3076	1422	1867	970	2609	0.048841	1.71136	Srsf3	protein_coding
ENSMUSG00000042726	2470	3204	4052	3242	1685	1810	1429	1905	0.00295316	1.70593	Trafd1	protein_coding
ENSMUSG00000057367	1921	1209	2742	1254	901	801	651	1240	0.00379469	1.70411	Birc2	protein_coding
ENSMUSG00000005514	6785	3498	7003	4001	2954	2211	2291	3248	7.06485e-05	1.70397	Por	protein_coding
ENSMUSG00000026171	605	628	898	853	404	413	346	402	0.00552142	1.70358	Rnf25	protein_coding
ENSMUSG00000032515	1962	778	1693	1196	1008	594	556	677	0.0382979	1.70305	Csrnp1	protein_coding
ENSMUSG00000037103	466	368	582	471	249	273	180	283	5.76796e-05	1.70258	Dcaf15	protein_coding
ENSMUSG00000024831	184	184	306	194	115	145	62	133	0.0294654	1.69886	Ighmbp2	protein_coding
ENSMUSG00000026283	765	754	987	624	484	392	341	403	0.00082123	1.69835	Ing5	protein_coding
ENSMUSG00000062376	355	402	580	465	255	208	211	271	0.0224875	1.6972	Borcs7	protein_coding
ENSMUSG00000028898	1253	1026	1793	1358	633	724	612	847	0.000348392	1.69506	Trnau1ap	protein_coding
ENSMUSG00000027300	437	487	577	477	266	289	204	293	0.0476886	1.69495	Ubox5	protein_coding
ENSMUSG00000035953	835	818	1094	761	448	483	358	554	5.05976e-05	1.69464	Pip4p1	protein_coding
ENSMUSG00000020525	708	465	714	466	303	317	200	411	1.66961e-05	1.6937	Ppm1d	protein_coding
ENSMUSG00000015126	285	256	472	316	201	168	136	182	0.00449237	1.69162	Tsr3	protein_coding
ENSMUSG00000029276	143	105	238	118	84	87	53	84	0.0154353	1.68506	Glmn	protein_coding
ENSMUSG00000031832	321	304	445	332	212	186	186	138	0.0338518	1.68077	Taf1c	protein_coding
ENSMUSG00000034430	1155	1061	1169	1125	731	694	454	541	0.0356391	1.67932	Zxdc	protein_coding
ENSMUSG00000030407	542	384	620	271	256	250	188	237	0.00415375	1.67073	Qpctl	protein_coding
ENSMUSG00000038393	57251	45783	50239	39837	33155	27594	21599	19520	0.0351614	1.66922	Txnip	protein_coding
ENSMUSG00000038520	1713	1581	1928	1751	867	913	667	1384	0.0101841	1.66746	Tbc1d17	protein_coding
ENSMUSG00000031922	534	503	704	435	327	258	237	327	8.51838e-05	1.66627	Cep57	protein_coding
ENSMUSG00000032376	1157	1136	1325	1125	638	623	449	891	0.00380889	1.66553	Usp3	protein_coding
ENSMUSG00000038538	678	725	912	652	567	408	281	333	0.0308468	1.66287	Ubn2	protein_coding
ENSMUSG00000068391	1271	1312	2243	2114	904	945	859	1007	0.0268164	1.66022	Chrac1	protein_coding
ENSMUSG00000015536	763	533	1364	747	451	381	410	496	0.0138829	1.65952	Mocs2	protein_coding
ENSMUSG00000029389	241	170	379	132	115	129	74	157	0.0272336	1.65893	Ddx55	protein_coding
ENSMUSG00000021598	664	548	1007	646	406	376	315	405	9.11871e-05	1.6579	Med10	protein_coding
ENSMUSG00000042185	411	372	667	469	290	235	197	303	0.0121378	1.65189	Nfrkb	protein_coding
ENSMUSG00000002996	3451	3857	4103	3654	2502	2050	1480	2301	0.00617092	1.65057	Hbp1	protein_coding
ENSMUSG00000070639	527	239	578	228	216	171	159	257	0.0217076	1.64976	Lrrc8b	protein_coding
ENSMUSG00000038370	12638	12916	23151	16431	8524	8287	7533	10373	0.00408186	1.6497	Pcp4l1	protein_coding
ENSMUSG00000022476	536	438	541	546	296	297	264	254	0.0152576	1.64508	Polr3h	protein_coding
ENSMUSG00000058761	798	508	827	430	367	390	203	408	0.0112872	1.64067	Rnf169	protein_coding
ENSMUSG00000096210	5653	5612	7300	6753	3243	3525	3384	3543	0.0155636	1.64036	H1f0	protein_coding
ENSMUSG00000048807	691	443	1068	520	374	299	320	413	0.00238472	1.63678	Slc35e4	protein_coding
ENSMUSG00000038525	743	587	950	544	330	358	306	519	0.000202257	1.63517	Armc10	protein_coding
ENSMUSG00000029223	904	645	1023	604	347	390	366	595	0.0158096	1.63459	Uchl1	protein_coding
ENSMUSG00000026977	1323	1134	1335	917	735	612	480	746	5.31715e-05	1.63224	Marchf7	protein_coding
ENSMUSG00000027589	2202	2311	2275	1942	1504	1165	953	1212	0.0221115	1.63216	Pcmtd2	protein_coding
ENSMUSG00000009079	2839	2369	4716	2635	1603	1770	1021	2407	0.00313233	1.6321	Ewsr1	protein_coding
ENSMUSG00000003198	223	166	211	114	87	109	71	118	0.0348538	1.62977	Zfp959	protein_coding
ENSMUSG00000015944	3289	2253	3166	1773	1311	1620	1065	1623	0.00145614	1.62861	Castor2	protein_coding
ENSMUSG00000060227	777	605	1098	677	429	343	329	606	0.000823163	1.62748	Golm2	protein_coding
ENSMUSG00000004996	347	311	598	433	209	214	199	289	0.00649674	1.62742	Mri1	protein_coding
ENSMUSG00000030760	689	315	819	468	245	284	264	411	0.0135996	1.62181	Acer3	protein_coding
ENSMUSG00000020883	997	999	1293	827	617	501	408	749	0.00144482	1.62148	Fbxl20	protein_coding
ENSMUSG00000031843	280	158	373	241	130	132	128	167	0.00969123	1.62069	Mphosph6	protein_coding
ENSMUSG00000015165	3329	2504	4901	3334	1874	1612	1565	2568	0.0259093	1.62019	Hnrnpl	protein_coding
ENSMUSG00000067365	716	444	918	334	331	243	256	435	0.0334328	1.61969	Tmem128	protein_coding
ENSMUSG00000038047	279	199	379	193	144	174	87	158	0.0387131	1.61936	Haus6	protein_coding
ENSMUSG00000025484	702	546	899	505	366	306	312	442	0.000116209	1.61494	Bet1l	protein_coding
ENSMUSG00000029401	494	435	688	481	284	235	251	378	0.00783089	1.61279	Rilpl2	protein_coding
ENSMUSG00000039231	356	212	439	245	162	152	131	228	0.000451893	1.61117	Suv39h1	protein_coding
ENSMUSG00000041328	621	562	1012	725	538	442	238	392	0.0346196	1.61041	Pcf11	protein_coding
ENSMUSG00000022911	469	357	596	274	254	194	181	282	0.0071234	1.60988	Arl13b	protein_coding
ENSMUSG00000038042	272	323	468	335	177	213	165	214	0.0299052	1.60941	Ptpdc1	protein_coding
ENSMUSG00000028329	370	260	461	331	182	181	207	187	0.0479359	1.60877	Xpa	protein_coding
ENSMUSG00000022089	632	397	853	548	283	258	259	527	0.0272733	1.60844	Bin3	protein_coding
ENSMUSG00000028744	313	304	455	364	171	241	176	199	0.0235992	1.60733	Slc66a1	protein_coding
ENSMUSG00000004994	250	294	333	248	160	180	122	166	0.026629	1.60582	Ccdc130	protein_coding
ENSMUSG00000032469	473	281	539	356	242	210	207	225	0.00183886	1.6015	Dbr1	protein_coding
ENSMUSG00000002814	363	259	362	223	200	124	163	165	0.0356872	1.59768	Top3a	protein_coding
ENSMUSG00000056537	1860	1642	2180	1522	1237	951	774	1030	0.000416007	1.59768	Rlim	protein_coding
ENSMUSG00000028439	914	765	1262	875	511	454	475	655	9.16587e-05	1.59652	Fam219a	protein_coding
ENSMUSG00000035139	481	482	795	455	310	284	263	354	0.00493928	1.5918	Secisbp2	protein_coding
ENSMUSG00000025949	435	453	682	413	329	282	246	226	0.0451857	1.58539	Pikfyve	protein_coding
ENSMUSG00000007570	393	281	569	451	277	200	198	262	0.0213521	1.5841	Fance	protein_coding
ENSMUSG00000038342	3756	3142	3778	2985	2178	2342	1400	1760	0.0138365	1.58347	Mlxip	protein_coding
ENSMUSG00000039356	481	324	831	421	256	271	260	308	0.0127818	1.58225	Exosc2	protein_coding
ENSMUSG00000054474	324	317	491	335	182	193	186	256	0.00628491	1.57903	Thnsl2	protein_coding
ENSMUSG00000064030	339	188	440	310	187	186	131	199	0.0463941	1.57759	Pym1	protein_coding
ENSMUSG00000023980	726	637	994	624	438	347	404	448	0.00714341	1.57742	Taf8	protein_coding
ENSMUSG00000055447	4924	3216	6185	3369	2181	2292	1973	3277	0.00134651	1.57479	Cd47	protein_coding
ENSMUSG00000025199	1054	997	1446	948	701	652	482	654	0.000503255	1.57422	Chuk	protein_coding
ENSMUSG00000057363	753	381	1077	523	393	339	298	437	0.0187184	1.57258	Uxs1	protein_coding
ENSMUSG00000021483	252	247	347	230	169	137	131	165	0.0160786	1.57203	Cdk20	protein_coding
ENSMUSG00000037526	816	758	829	770	471	459	413	461	0.0219496	1.57157	Atg14	protein_coding
ENSMUSG00000032551	474	386	506	407	272	235	196	305	0.010317	1.57119	1110059G10Rik	protein_coding
ENSMUSG00000026849	583	363	890	390	292	271	237	406	0.0494934	1.57034	Tor1a	protein_coding
ENSMUSG00000079659	260	308	443	346	185	185	169	232	0.0400183	1.56845	Tmem243	protein_coding
ENSMUSG00000025470	268	189	427	267	151	166	120	202	0.0211786	1.56646	Zfp511	protein_coding
ENSMUSG00000020962	781	785	956	608	507	431	417	389	0.0174833	1.5658	Gtf2a1	protein_coding
ENSMUSG00000028863	665	643	881	700	464	429	330	419	0.00203479	1.56396	Meaf6	protein_coding
ENSMUSG00000026048	1183	963	1607	1108	791	820	508	604	0.0194241	1.56033	Ercc5	protein_coding
ENSMUSG00000031590	868	701	1099	777	504	427	382	646	0.000161628	1.55916	Frg1	protein_coding
ENSMUSG00000048796	485	432	586	453	354	276	209	276	0.00867109	1.55909	Cyb561d1	protein_coding
ENSMUSG00000042745	2356	1173	3247	1384	1098	884	822	1662	0.0478975	1.55381	Id1	protein_coding
ENSMUSG00000035851	1095	818	1468	1087	768	673	473	609	0.0164323	1.55253	Ythdc1	protein_coding
ENSMUSG00000057858	452	441	732	555	326	351	227	344	0.0292935	1.5519	Fam204a	protein_coding
ENSMUSG00000068917	531	533	839	584	415	284	310	406	0.0102926	1.54759	Clk2	protein_coding
ENSMUSG00000024911	974	752	1374	998	531	537	602	613	0.0182986	1.54607	Fibp	protein_coding
ENSMUSG00000032333	359	317	626	458	232	226	209	337	0.0396922	1.54587	Stoml1	protein_coding
ENSMUSG00000018481	2197	1814	2225	1718	1190	1277	984	1085	0.0101232	1.54542	Appbp2	protein_coding
ENSMUSG00000015291	2715	1884	3432	2097	1385	1097	1024	2312	0.0160997	1.54431	Gdi1	protein_coding
ENSMUSG00000022338	885	817	1651	1146	593	701	582	645	0.0451796	1.54341	Eny2	protein_coding
ENSMUSG00000025226	288	160	356	240	153	144	131	153	0.0420248	1.54169	Fbxl15	protein_coding
ENSMUSG00000026566	691	350	848	370	279	331	253	373	0.0111856	1.5413	Mpzl1	protein_coding
ENSMUSG00000068114	240	200	370	203	130	142	140	150	0.0474269	1.54042	Ccdc134	protein_coding
ENSMUSG00000025722	400	401	544	510	254	255	224	360	0.0387131	1.53503	Wdr73	protein_coding
ENSMUSG00000054770	210	215	325	204	128	146	104	172	0.0129267	1.53321	Kctd18	protein_coding
ENSMUSG00000020134	1422	739	1423	760	655	592	458	738	0.001328	1.53119	Peli1	protein_coding
ENSMUSG00000074165	382	344	481	266	238	232	165	209	0.00694757	1.52358	Zfp788	protein_coding
ENSMUSG00000096472	867	714	1220	897	520	503	412	723	0.000823163	1.52178	Cdkn2d	protein_coding
ENSMUSG00000048668	320	261	478	255	194	185	153	215	0.00121796	1.52159	Rhno1	protein_coding
ENSMUSG00000022858	1188	1117	2291	1168	919	800	717	791	0.0134482	1.52129	Tra2b	protein_coding
ENSMUSG00000007589	499	458	830	544	343	328	255	424	0.00374394	1.52105	Tinf2	protein_coding
ENSMUSG00000060121	306	195	352	273	177	168	131	172	0.00499455	1.52011	Gemin2	protein_coding
ENSMUSG00000039450	549	512	692	667	354	350	318	404	0.0403482	1.51964	Dcxr	protein_coding
ENSMUSG00000034621	993	782	1315	925	668	659	376	643	0.01222	1.51659	Gpatch8	protein_coding
ENSMUSG00000022404	856	617	979	634	426	410	379	566	3.23324e-05	1.51645	Slc25a17	protein_coding
ENSMUSG00000029173	438	334	652	428	316	260	196	296	0.0123427	1.51569	Sepsecs	protein_coding
ENSMUSG00000045107	502	359	636	410	247	282	262	296	0.00168835	1.51242	Saysd1	protein_coding
ENSMUSG00000040997	4230	3942	4319	3932	2310	2119	2188	3195	0.0396189	1.51117	Abhd4	protein_coding
ENSMUSG00000029003	584	399	696	376	272	277	278	341	0.00104555	1.50927	Mad2l2	protein_coding
ENSMUSG00000055707	820	705	932	819	487	477	412	563	0.00197831	1.50827	Klhl26	protein_coding
ENSMUSG00000038622	519	389	610	494	241	278	268	393	0.0182542	1.50712	Med30	protein_coding
ENSMUSG00000003038	3036	3365	4612	3341	2212	2180	1911	2104	0.0182702	1.50443	Hmgn2	protein_coding
ENSMUSG00000024325	683	688	845	815	495	452	358	524	0.0197542	1.50113	Ring1	protein_coding
ENSMUSG00000001248	1028	1117	1486	1297	837	759	594	757	0.0451857	1.49994	Gramd1a	protein_coding
ENSMUSG00000039195	1306	1109	2013	1210	823	858	756	792	0.00392848	1.49873	1110008P14Rik	protein_coding
ENSMUSG00000032640	987	706	1154	619	523	456	351	703	0.00162487	1.49851	Chsy1	protein_coding
ENSMUSG00000001138	902	840	847	770	538	453	414	629	0.036499	1.49737	Cnnm3	protein_coding
ENSMUSG00000033323	1042	585	1036	631	495	477	394	532	0.00389049	1.49732	Ctdp1	protein_coding
ENSMUSG00000035671	861	512	938	623	498	389	374	427	0.0285058	1.49677	Zswim4	protein_coding
ENSMUSG00000026197	444	457	708	489	320	332	245	343	0.031018	1.49469	Zfand2b	protein_coding
ENSMUSG00000030530	8729	8358	10725	8763	6023	6236	4089	5596	0.0194972	1.49278	Furin	protein_coding
ENSMUSG00000028688	346	261	505	345	196	206	179	274	0.0404138	1.49012	Toe1	protein_coding
ENSMUSG00000036023	437	441	721	455	319	303	228	371	0.0299001	1.48565	Parp2	protein_coding
ENSMUSG00000028089	744	726	1194	903	568	545	473	519	0.0400183	1.48472	Chd1l	protein_coding
ENSMUSG00000021240	306	184	384	276	152	173	124	233	0.0494934	1.48252	Abcd4	protein_coding
ENSMUSG00000026349	638	601	891	559	422	445	344	368	0.0221273	1.48174	Ccnt2	protein_coding
ENSMUSG00000028619	600	474	845	474	372	348	282	399	6.38323e-05	1.48152	Tceanc2	protein_coding
ENSMUSG00000027378	559	475	922	557	356	354	339	415	0.0062056	1.48005	Nphp1	protein_coding
ENSMUSG00000059474	494	351	523	326	260	252	206	282	0.00175877	1.47846	Mbtd1	protein_coding
ENSMUSG00000009555	1584	1029	1687	1168	756	724	689	1075	0.000250858	1.47795	Cdk9	protein_coding
ENSMUSG00000022685	1091	648	1345	722	499	530	543	621	0.0148725	1.4684	Parn	protein_coding
ENSMUSG00000044408	1246	1093	1553	1106	757	627	593	1067	0.0187203	1.46826	Sptssa	protein_coding
ENSMUSG00000024792	382	286	407	343	203	216	164	280	0.0156409	1.46806	Zfpl1	protein_coding
ENSMUSG00000090394	981	789	1156	667	594	523	342	721	0.00943347	1.46534	4930523C07Rik	protein_coding
ENSMUSG00000021500	1469	1108	2388	1398	910	833	754	1281	0.0095826	1.46376	Ddx46	protein_coding
ENSMUSG00000027433	1683	1194	2026	1231	946	903	661	1171	1.45663e-05	1.46293	Xrn2	protein_coding
ENSMUSG00000013495	644	509	729	439	346	316	255	491	0.00332265	1.46122	Tmem175	protein_coding
ENSMUSG00000000148	527	513	655	400	340	317	233	390	0.0355133	1.45644	Brat1	protein_coding
ENSMUSG00000035632	868	618	1143	630	517	414	378	638	0.0033349	1.45641	Cnot3	protein_coding
ENSMUSG00000025612	1600	980	2319	1132	985	820	673	1060	0.0444801	1.45496	Bach1	protein_coding
ENSMUSG00000034300	1154	934	1625	1067	746	694	662	739	0.0282012	1.45492	Fam53c	protein_coding
ENSMUSG00000020472	1307	1087	1377	1119	748	827	604	812	0.00660467	1.4546	Zkscan17	protein_coding
ENSMUSG00000091811	460	427	564	400	248	319	256	295	0.0355275	1.45403	Inafm1	protein_coding
ENSMUSG00000021477	17137	12961	19638	13991	7823	9111	9256	12140	0.0317997	1.45294	Ctsl	protein_coding
ENSMUSG00000039033	314	274	439	276	219	197	173	191	0.0458293	1.45007	Tasp1	protein_coding
ENSMUSG00000020462	642	547	944	739	457	426	372	490	0.0486013	1.44966	Cfap36	protein_coding
ENSMUSG00000059669	547	448	578	406	285	298	243	387	0.0181171	1.44904	Taf1b	protein_coding
ENSMUSG00000005533	1255	1144	1666	881	793	624	602	981	0.0213688	1.4483	Igf1r	protein_coding
ENSMUSG00000025937	769	873	1306	895	611	601	474	671	0.0350375	1.44505	Lactb2	protein_coding
ENSMUSG00000000934	231	226	339	230	151	155	132	188	0.0382979	1.44491	Top1mt	protein_coding
ENSMUSG00000021377	2033	1499	2947	1658	1212	1075	1038	1542	0.00144027	1.44447	Dek	protein_coding
ENSMUSG00000078676	1106	903	1496	958	831	620	542	705	0.0278372	1.44429	Casc3	protein_coding
ENSMUSG00000040537	533	481	727	415	354	408	225	322	0.0450371	1.443	Adam22	protein_coding
ENSMUSG00000028809	1624	1480	2329	1786	1154	1165	770	1397	0.0101232	1.44246	Srrm1	protein_coding
ENSMUSG00000022749	607	702	952	646	515	489	345	439	0.0424558	1.4415	Tbc1d23	protein_coding
ENSMUSG00000045237	693	616	889	703	455	403	360	585	0.0253827	1.4382	Eola1	protein_coding
ENSMUSG00000029578	2755	2802	3592	2624	1924	1897	1591	1821	0.00925004	1.43817	Wipi2	protein_coding
ENSMUSG00000025142	1012	923	1450	1236	745	697	612	800	0.0424672	1.43785	Aspscr1	protein_coding
ENSMUSG00000022503	829	614	1203	637	492	470	442	551	0.001328	1.43727	Nubp1	protein_coding
ENSMUSG00000020677	928	780	1051	798	649	575	439	526	0.031018	1.4352	Ddx52	protein_coding
ENSMUSG00000048271	1850	1548	2078	1608	1182	1116	1016	1006	0.0214131	1.43505	Rbm33	protein_coding
ENSMUSG00000031487	345	252	449	302	200	203	146	283	0.0194215	1.43115	Brf2	protein_coding
ENSMUSG00000018425	1931	1378	1753	1199	1072	851	871	1036	0.0382979	1.42911	Dhx40	protein_coding
ENSMUSG00000035614	793	659	935	542	552	475	359	398	0.0430155	1.42708	Togaram1	protein_coding
ENSMUSG00000052906	813	535	1010	549	434	386	396	542	0.00482217	1.42088	Ubxn8	protein_coding
ENSMUSG00000063800	795	493	936	608	395	423	359	557	0.045544	1.42075	Prpf38a	protein_coding
ENSMUSG00000069520	1028	637	1138	565	527	471	370	694	0.00867109	1.41905	Tmem19	protein_coding
ENSMUSG00000030685	244	203	322	229	184	143	118	178	0.0412999	1.41374	Kctd13	protein_coding
ENSMUSG00000009535	624	554	791	533	392	364	347	452	0.00549671	1.41301	Rnmt	protein_coding
ENSMUSG00000020263	1108	985	1410	957	758	736	484	836	0.00705138	1.41144	Appl2	protein_coding
ENSMUSG00000046058	442	319	598	416	294	278	211	320	0.0204664	1.40961	Eid2	protein_coding
ENSMUSG00000031711	833	710	926	747	591	521	425	482	0.0400574	1.40864	Zfp330	protein_coding
ENSMUSG00000040365	913	806	1302	781	546	656	525	610	0.0396348	1.40843	Trim41	protein_coding
ENSMUSG00000045969	1009	838	1349	885	612	612	514	815	0.00529744	1.40744	Ing1	protein_coding
ENSMUSG00000022124	2773	2737	3734	2780	2172	1928	1602	1894	0.025742	1.39975	Fbxl3	protein_coding
ENSMUSG00000036513	664	391	903	576	373	435	326	422	0.0487672	1.39763	Commd2	protein_coding
ENSMUSG00000031617	1083	757	1360	859	685	540	537	764	0.00362932	1.39736	Tmem184c	protein_coding
ENSMUSG00000025872	884	765	1205	953	617	568	532	698	0.0302179	1.39174	Thoc3	protein_coding
ENSMUSG00000016946	711	502	895	556	398	382	396	477	0.0207689	1.38894	Kctd5	protein_coding
ENSMUSG00000022545	579	461	697	563	401	364	303	396	0.0334828	1.38839	Ercc4	protein_coding
ENSMUSG00000001016	2167	1428	2574	1409	1227	1214	957	1310	0.00186047	1.38636	Ilf2	protein_coding
ENSMUSG00000035093	2345	1475	2531	1551	1305	1197	1028	1411	0.0160861	1.38503	Secisbp2l	protein_coding
ENSMUSG00000020705	2024	1511	2363	1356	1232	1174	750	1475	0.00624926	1.38344	Ddx42	protein_coding
ENSMUSG00000033106	436	338	544	328	290	259	229	251	0.0186893	1.38307	Slc7a6os	protein_coding
ENSMUSG00000047989	1507	992	1862	1271	876	799	784	1082	0.0125801	1.38197	Ino80c	protein_coding
ENSMUSG00000078908	866	596	889	506	538	409	322	546	0.0352352	1.38118	Mon1b	protein_coding
ENSMUSG00000057554	1184	1093	1996	1222	829	874	651	1148	0.0330934	1.38117	Lgals8	protein_coding
ENSMUSG00000061410	2346	1602	2784	1715	1575	1368	1045	1328	0.0419984	1.37645	Zcchc14	protein_coding
ENSMUSG00000020392	984	551	1076	561	466	517	376	628	0.0278548	1.37587	Cdkn2aipnl	protein_coding
ENSMUSG00000043061	603	574	980	544	466	446	339	456	0.0458549	1.37525	Tmem18	protein_coding
ENSMUSG00000053774	1040	804	1376	746	692	627	473	720	0.00051818	1.37282	Ubxn7	protein_coding
ENSMUSG00000034083	477	422	674	478	343	354	265	352	0.0338518	1.37221	Ccdc174	protein_coding
ENSMUSG00000027342	2359	1592	2663	1549	1355	1272	1097	1420	0.0052588	1.37054	Pcna	protein_coding
ENSMUSG00000025982	5772	4726	7420	4955	3844	3834	2449	4746	0.0297653	1.3705	Sf3b1	protein_coding
ENSMUSG00000042523	483	327	489	304	260	291	172	307	0.0470652	1.37033	Dnal1	protein_coding
ENSMUSG00000044155	539	410	646	377	321	284	256	402	0.00576029	1.36537	Lsm8	protein_coding
ENSMUSG00000008373	1028	756	1373	936	690	640	566	709	0.00958256	1.36519	Prpf31	protein_coding
ENSMUSG00000022516	875	712	1220	765	596	582	480	620	0.0263482	1.3635	Nudt16l1	protein_coding
ENSMUSG00000044573	1245	945	1610	1125	768	758	664	983	0.0191204	1.36215	Acp1	protein_coding
ENSMUSG00000035696	1119	923	1411	780	723	660	497	850	0.00408317	1.36214	Rnf38	protein_coding
ENSMUSG00000019826	398	261	481	336	264	215	178	295	0.0380171	1.36114	Zbtb24	protein_coding
ENSMUSG00000038822	359	275	454	269	215	225	159	278	0.0335644	1.3574	Hace1	protein_coding
ENSMUSG00000070420	347	278	425	293	212	217	189	252	0.0168624	1.3526	Zscan25	protein_coding
ENSMUSG00000019951	1335	1366	1884	1374	1078	956	793	1091	0.032518	1.35182	Uhrf1bp1l	protein_coding
ENSMUSG00000024576	11093	8694	12342	8751	7348	7219	5199	6928	0.00342135	1.34933	Csnk1a1	protein_coding
ENSMUSG00000033712	1182	999	1633	1026	894	795	611	855	0.0180291	1.34287	Ccar2	protein_coding
ENSMUSG00000026520	892	722	1357	754	538	591	537	728	0.0323617	1.34137	Pycr2	protein_coding
ENSMUSG00000089911	966	684	1197	721	681	554	465	608	0.0129577	1.33998	Mfsd14a	protein_coding
ENSMUSG00000021302	1523	1188	1714	1069	970	820	787	1005	0.0249073	1.338	Ggps1	protein_coding
ENSMUSG00000053950	945	650	922	678	539	492	454	621	0.0278372	1.33327	Adnp2	protein_coding
ENSMUSG00000024382	1422	945	1660	1047	783	849	696	976	0.0316098	1.33285	Ercc3	protein_coding
ENSMUSG00000032977	819	649	1200	716	515	563	481	640	0.0229035	1.33142	Fam207a	protein_coding
ENSMUSG00000028609	762	530	995	606	485	478	375	551	0.00975501	1.32995	Magoh	protein_coding
ENSMUSG00000040331	1556	1344	2104	1331	959	935	906	1392	0.030734	1.32792	Nsmce4a	protein_coding
ENSMUSG00000031148	1269	1067	1771	1098	921	863	698	944	0.0213419	1.32545	Gpkow	protein_coding
ENSMUSG00000075486	771	568	982	670	475	478	446	565	0.04273	1.32413	Commd6	protein_coding
ENSMUSG00000074088	787	546	990	654	481	500	422	551	0.0173759	1.32221	Snrnp40	protein_coding
ENSMUSG00000042506	1944	1519	2384	1375	1233	1233	963	1326	0.00965195	1.32178	Usp22	protein_coding
ENSMUSG00000026111	1010	788	1299	722	603	580	499	850	0.0228158	1.31952	Unc50	protein_coding
ENSMUSG00000036822	831	542	1022	613	499	480	389	619	0.0066563	1.31608	Topors	protein_coding
ENSMUSG00000020952	1031	839	1447	855	650	661	571	891	0.0480439	1.31359	Scfd1	protein_coding
ENSMUSG00000050017	3898	2427	4105	2631	2225	1956	1887	2594	0.0381678	1.30784	Pitpnb	protein_coding
ENSMUSG00000003382	1407	1060	1741	1204	1051	952	637	1017	0.0337956	1.30591	Etv3	protein_coding
ENSMUSG00000030822	1034	888	1361	908	758	686	510	899	0.020664	1.30381	Prr14	protein_coding
ENSMUSG00000037287	1719	1284	1925	1078	1043	1030	803	1139	0.0381678	1.30256	Tbcel	protein_coding
ENSMUSG00000032127	1576	1126	1713	1323	1067	947	765	1148	0.0497329	1.29301	Vps11	protein_coding
ENSMUSG00000027014	562	441	711	460	408	337	278	468	0.0465618	1.28472	Cwc22	protein_coding
ENSMUSG00000030663	2159	1611	2781	1870	1409	1417	1206	1775	0.0280597	1.26904	1110004F10Rik	protein_coding
ENSMUSG00000079614	1920	1528	2495	1628	1443	1420	982	1470	0.0352863	1.25106	Seh1l	protein_coding
ENSMUSG00000040268	1631	1129	1722	1098	1522	1519	1157	1668	0.0484748	0.831708	Plekha1	protein_coding
ENSMUSG00000071644	13420	8546	13989	8541	11861	12432	9402	13440	0.025329	0.820035	Eef1g	protein_coding
ENSMUSG00000000194	1935	1258	2159	1196	1839	1743	1416	2018	0.0373427	0.806781	Gpr107	protein_coding
ENSMUSG00000039367	3105	2327	3819	2254	3442	3063	2224	3814	0.0474269	0.805572	Sec24c	protein_coding
ENSMUSG00000013646	1096	847	1474	745	1204	1088	906	1309	0.0323842	0.798074	Sh3bp5l	protein_coding
ENSMUSG00000024777	1528	1157	1835	1244	1523	1779	1256	1855	0.0245467	0.789171	Ppp2r5b	protein_coding
ENSMUSG00000041164	1937	1573	2429	1653	2150	2265	1588	2536	0.027173	0.785768	Zmiz2	protein_coding
ENSMUSG00000000441	3991	3269	5358	3639	4826	4869	3556	4913	0.0148459	0.785223	Raf1	protein_coding
ENSMUSG00000048578	6430	4580	6511	4440	5927	6854	4738	7355	0.0159947	0.778697	Mlec	protein_coding
ENSMUSG00000022744	1553	1104	1929	1060	1683	1674	1269	1651	0.0102217	0.775594	Cldnd1	protein_coding
ENSMUSG00000079104	403	299	539	311	459	466	337	509	0.0158914	0.762062	Prps1l3	protein_coding
ENSMUSG00000035199	2987	2230	3690	2275	3077	3274	2391	4222	0.00056736	0.759	Arl6ip5	protein_coding
ENSMUSG00000052062	525	410	566	439	611	537	448	675	0.0339201	0.758259	Pard3b	protein_coding
ENSMUSG00000020211	900	554	1088	629	887	861	680	1223	0.0494171	0.756177	Sf3a2	protein_coding
ENSMUSG00000033032	2325	1665	3124	1834	2570	2704	2214	2702	0.0436899	0.754596	Afap1l1	protein_coding
ENSMUSG00000039630	7707	4993	8056	4196	8004	6794	5919	7782	0.0278372	0.753407	Hnrnpu	protein_coding
ENSMUSG00000029763	2500	1651	2260	1573	2335	2417	1840	2744	0.0381678	0.752867	Exoc4	protein_coding
ENSMUSG00000029461	1434	1094	1721	888	1585	1475	1030	1902	0.023376	0.752058	Fam168a	protein_coding
ENSMUSG00000030084	1006	738	1315	775	1208	1222	763	1270	0.020664	0.751117	Plxna1	protein_coding
ENSMUSG00000039943	1904	1482	2098	1203	2202	2014	1535	2028	0.0348749	0.749806	Plcb4	protein_coding
ENSMUSG00000037720	1583	1156	1550	878	1510	1607	1221	1697	0.0450371	0.747218	Tmem33	protein_coding
ENSMUSG00000027194	1465	1040	1589	971	1728	1650	1101	1429	0.0345643	0.746786	Ttc17	protein_coding
ENSMUSG00000050947	1396	1013	1298	825	1458	1341	997	1587	0.0463941	0.744075	Amigo1	protein_coding
ENSMUSG00000038604	1762	1224	2251	1116	2135	1815	1342	2131	0.00485764	0.739742	Ripor1	protein_coding
ENSMUSG00000032737	4342	3016	4244	3162	4711	5205	3307	4406	0.0443099	0.737684	Inppl1	protein_coding
ENSMUSG00000020230	407	306	552	268	405	461	353	582	0.0340649	0.736866	Prmt2	protein_coding
ENSMUSG00000043940	1881	1247	1894	960	1844	1893	1288	2030	0.0318497	0.73679	Wdfy3	protein_coding
ENSMUSG00000011877	3375	2433	3874	2495	3757	3690	3099	3812	0.000759541	0.736274	Git1	protein_coding
ENSMUSG00000049106	1695	1248	1743	1277	1951	1963	1411	1837	0.0335133	0.732883	Dcaf5	protein_coding
ENSMUSG00000040548	2536	1750	2572	1517	2551	2754	2018	2619	0.0386402	0.731432	Tex2	protein_coding
ENSMUSG00000030718	1921	1234	1975	1163	1962	2083	1418	2039	0.0345276	0.728906	Ppme1	protein_coding
ENSMUSG00000022747	866	628	928	627	951	811	713	1243	0.00682895	0.726042	St3gal6	protein_coding
ENSMUSG00000037933	2562	2197	2942	2142	3099	3302	2451	3118	0.00908227	0.725955	Bicd2	protein_coding
ENSMUSG00000024563	573	387	760	426	685	692	451	743	0.0181475	0.724618	Smad2	protein_coding
ENSMUSG00000021140	3141	2537	3639	2122	3850	3745	2545	3723	0.0152058	0.723858	Pcnx	protein_coding
ENSMUSG00000002728	1650	1243	1976	1374	2068	2088	1487	1914	0.00288947	0.723029	Naa20	protein_coding
ENSMUSG00000018547	1273	926	1406	833	1455	1417	1001	1497	0.0121818	0.722801	Pip4k2b	protein_coding
ENSMUSG00000052915	2559	2128	2952	2051	3049	3180	2396	3185	0.000250876	0.722673	Msl1	protein_coding
ENSMUSG00000021366	1204	996	1527	949	1500	1454	1157	1565	0.00228872	0.720151	Hivep1	protein_coding
ENSMUSG00000063870	4562	3042	4694	2844	4778	4720	2992	6150	0.0229439	0.719472	Chd4	protein_coding
ENSMUSG00000022770	3439	2378	3119	2160	3557	3560	2856	3543	0.0136513	0.718553	Dlg1	protein_coding
ENSMUSG00000027519	2302	1929	2505	1970	2843	2856	2296	2712	0.0149165	0.718235	Rab22a	protein_coding
ENSMUSG00000023027	1653	1196	1611	1278	1992	1960	1477	1599	0.0486909	0.716527	Atf1	protein_coding
ENSMUSG00000038025	2024	1388	2072	1252	2154	2010	1527	2574	0.00930516	0.716326	Phf2	protein_coding
ENSMUSG00000022403	3317	2333	3119	2232	3837	3802	2653	3187	0.0221971	0.715841	St13	protein_coding
ENSMUSG00000059436	1699	1159	1909	946	1669	1675	1208	2440	0.0376227	0.715528	Max	protein_coding
ENSMUSG00000034021	890	559	891	424	918	814	624	992	0.023376	0.714324	Pds5b	protein_coding
ENSMUSG00000046139	924	785	1279	880	1415	1270	865	1225	0.00943347	0.713349	Patl1	protein_coding
ENSMUSG00000026116	2280	1297	2182	1146	2322	2208	1489	2356	0.0358474	0.713243	Tmem131	protein_coding
ENSMUSG00000060261	4982	4305	5149	4138	6354	6176	4192	6757	0.0435	0.712041	Gtf2i	protein_coding
ENSMUSG00000019790	698	447	782	389	784	757	519	758	0.00823365	0.708448	Stxbp5	protein_coding
ENSMUSG00000024998	1227	719	1651	825	1491	1451	952	1447	0.0155077	0.707384	Plce1	protein_coding
ENSMUSG00000058254	3923	2565	3578	2474	4002	3652	3135	4828	0.0199875	0.707256	Tspan7	protein_coding
ENSMUSG00000020823	3023	1723	2950	1438	3003	2765	2066	3302	0.0257035	0.706962	Sec14l1	protein_coding
ENSMUSG00000033623	1249	827	1450	850	1497	1538	1081	1210	0.0171915	0.705797	Pcgf3	protein_coding
ENSMUSG00000032875	2332	1586	2509	1794	2578	2881	1787	3086	0.00450644	0.70433	Arhgef17	protein_coding
ENSMUSG00000042492	1214	715	1146	608	1070	1207	920	1314	0.0077548	0.704001	Tbc1d10b	protein_coding
ENSMUSG00000015202	631	545	739	506	815	819	597	809	0.0376764	0.702835	Cnksr3	protein_coding
ENSMUSG00000027678	1089	810	1535	659	1368	1315	896	1424	0.00741268	0.702635	Ncoa3	protein_coding
ENSMUSG00000053436	2744	1909	2974	1649	3017	3087	1815	3735	0.0129577	0.702569	Mapk14	protein_coding
ENSMUSG00000046691	2610	1519	2484	1196	2352	2153	1870	3254	0.032518	0.702181	Chtf8	protein_coding
ENSMUSG00000020198	2862	1754	2802	1723	2820	2950	2186	3397	0.00168835	0.702171	Ap3d1	protein_coding
ENSMUSG00000022867	3390	1913	3087	1739	3353	3331	2421	3347	0.0189398	0.701975	Usp25	protein_coding
ENSMUSG00000041926	1122	671	999	619	974	1004	806	1495	0.0495567	0.701711	Rnpep	protein_coding
ENSMUSG00000020257	2103	1306	2362	1316	2437	2404	1639	2221	0.0259503	0.701701	Wdr82	protein_coding
ENSMUSG00000049672	502	310	547	274	514	497	419	573	0.00519893	0.699965	Zbtb14	protein_coding
ENSMUSG00000024395	1857	1282	1967	902	1997	1910	1220	2381	0.0446857	0.699699	Lims2	protein_coding
ENSMUSG00000024906	581	538	729	549	810	838	596	809	0.030623	0.69704	Mus81	protein_coding
ENSMUSG00000071054	1525	978	1819	835	1767	1629	1062	1949	0.0465563	0.696202	Safb	protein_coding
ENSMUSG00000035168	1404	790	1299	744	1473	1382	832	1655	0.0330934	0.695812	Tanc1	protein_coding
ENSMUSG00000024782	3772	3616	4056	3384	4991	5615	3705	4847	0.0317496	0.694525	Ak3	protein_coding
ENSMUSG00000054676	1747	1316	1540	1177	2058	2074	1430	1811	0.0276328	0.694422	1600014C10Rik	protein_coding
ENSMUSG00000048930	627	486	751	454	816	779	552	773	0.00461581	0.693677	Tada3	protein_coding
ENSMUSG00000022865	1174	758	1702	704	1542	1233	1021	1509	0.0274106	0.692866	Cxadr	protein_coding
ENSMUSG00000019843	1318	784	1260	662	1265	1171	867	1792	0.025329	0.692794	Fyn	protein_coding
ENSMUSG00000015711	1147	923	1233	982	1469	1503	1086	1437	0.0314497	0.691747	Prune1	protein_coding
ENSMUSG00000009621	649	421	617	419	706	653	520	799	0.00821983	0.691048	Vav2	protein_coding
ENSMUSG00000026439	891	581	885	490	1058	959	659	900	0.0338518	0.690748	Rbbp5	protein_coding
ENSMUSG00000026176	5192	3443	5105	3173	4945	5245	4354	6913	0.0141243	0.690538	Ctdsp1	protein_coding
ENSMUSG00000062397	3737	2640	3634	2478	4290	4084	3019	4569	0.00168242	0.690358	Zfp706	protein_coding
ENSMUSG00000036273	444	391	485	289	564	582	315	624	0.0477958	0.690083	Lrrk2	protein_coding
ENSMUSG00000020818	733	584	801	451	960	814	643	834	0.0411422	0.689551	Mfsd11	protein_coding
ENSMUSG00000027582	446	385	556	367	541	664	435	597	0.025329	0.689332	Zgpat	protein_coding
ENSMUSG00000032249	2838	2020	2924	1829	2847	2901	2160	4515	0.00547125	0.688912	Anp32a	protein_coding
ENSMUSG00000045639	545	433	727	367	791	601	390	874	0.0415779	0.688731	Zfp629	protein_coding
ENSMUSG00000024242	912	650	1021	529	1187	934	731	1077	0.00197829	0.688052	Map4k3	protein_coding
ENSMUSG00000020919	2247	1509	2156	1331	2360	2476	1639	2852	0.00572026	0.684628	Stat5b	protein_coding
ENSMUSG00000050029	847	576	964	622	1076	1050	725	978	0.000958467	0.68448	Rap2c	protein_coding
ENSMUSG00000062604	1275	829	1346	810	1587	1597	950	1280	0.0485205	0.683769	Srpk2	protein_coding
ENSMUSG00000057672	2849	2093	3266	2145	3457	3323	2598	3923	2.38118e-06	0.683398	Pkn1	protein_coding
ENSMUSG00000046351	425	428	628	353	720	630	455	539	0.0455447	0.682565	Zfp322a	protein_coding
ENSMUSG00000055322	37088	25300	36671	25449	50272	44520	27715	38060	0.0385381	0.682203	Tns1	protein_coding
ENSMUSG00000029406	1570	1149	1733	1322	1989	1964	1327	2264	0.000140985	0.681223	Pitpnm2	protein_coding
ENSMUSG00000020661	622	601	991	558	1080	948	618	919	0.0177417	0.681114	Dnmt3a	protein_coding
ENSMUSG00000067851	4276	3484	3876	2858	5372	5552	3518	4471	0.031018	0.681011	Arfgef1	protein_coding
ENSMUSG00000030138	982	664	1128	578	1206	1035	894	1089	0.00705138	0.680224	Bms1	protein_coding
ENSMUSG00000023988	1329	1093	1436	1048	1683	1764	1453	1388	0.04904	0.680165	Bysl	protein_coding
ENSMUSG00000042066	1435	948	1535	1091	1444	1867	1366	1735	0.00293513	0.680138	Tmcc2	protein_coding
ENSMUSG00000020954	3261	2757	3369	2441	4393	4638	2931	3439	0.0267596	0.678857	Strn3	protein_coding
ENSMUSG00000029175	1789	1254	2182	1394	2417	2387	1605	2062	0.00925232	0.678827	Slc35f6	protein_coding
ENSMUSG00000001441	3613	2652	2976	2419	4240	4541	2846	3653	0.0497329	0.678771	Npepps	protein_coding
ENSMUSG00000022332	1613	1081	1464	1018	2022	1785	1362	1479	0.0286587	0.678443	Khdrbs3	protein_coding
ENSMUSG00000028136	1272	912	1249	641	1492	1386	969	1385	0.0207402	0.678225	Snx27	protein_coding
ENSMUSG00000026502	1250	743	1213	671	1389	1388	1025	1099	0.0299994	0.676223	Desi2	protein_coding
ENSMUSG00000051695	4480	3299	4900	3367	5100	5466	4044	6356	0.000129183	0.675418	Pcbp1	protein_coding
ENSMUSG00000034557	1778	1377	1918	1063	2140	2098	1564	2120	0.00156554	0.675366	Zfyve9	protein_coding
ENSMUSG00000036606	4061	2659	4445	2329	4153	4677	2724	6103	0.031018	0.672895	Plxnb2	protein_coding
ENSMUSG00000026925	527	585	743	521	823	949	571	811	0.0216604	0.672236	Inpp5e	protein_coding
ENSMUSG00000025332	1439	1102	1489	811	1820	1827	1014	1684	0.0212717	0.671912	Kdm5c	protein_coding
ENSMUSG00000054008	2362	1353	2528	1274	2583	2420	1454	3361	0.0115372	0.670041	Ndst1	protein_coding
ENSMUSG00000025885	1390	1443	2151	1652	2351	2310	1884	2207	0.0482748	0.669628	Myo5b	protein_coding
ENSMUSG00000039242	791	513	990	391	980	835	655	938	0.0405148	0.669513	B3galnt2	protein_coding
ENSMUSG00000022043	3106	1637	3303	1833	2873	3374	2198	4402	0.00756981	0.668579	Trim35	protein_coding
ENSMUSG00000051343	3030	2387	3091	2864	3869	4079	2842	4560	0.0419984	0.667988	Rab11fip5	protein_coding
ENSMUSG00000022010	22403	12432	13750	10663	19440	18211	15640	25559	0.0474393	0.666771	Tsc22d1	protein_coding
ENSMUSG00000022840	3724	2308	3724	2346	4005	4264	2842	4807	0.000893312	0.666521	Adcy5	protein_coding
ENSMUSG00000027184	4837	3003	4631	2229	5434	5043	3432	5212	0.00958066	0.664722	Caprin1	protein_coding
ENSMUSG00000040723	2601	2063	3285	2091	3313	3736	2385	3868	0.00108273	0.66469	Rcsd1	protein_coding
ENSMUSG00000022961	5206	3607	6008	3585	6928	6850	4162	6278	0.00108273	0.663311	Son	protein_coding
ENSMUSG00000071757	762	719	871	585	1161	1016	763	989	0.0381399	0.662541	Zhx2	protein_coding
ENSMUSG00000037999	484	343	449	242	592	560	307	565	0.0328514	0.662172	Arap2	protein_coding
ENSMUSG00000029669	708	514	640	430	795	793	649	802	0.0110157	0.660673	Tspan12	protein_coding
ENSMUSG00000026102	317	211	435	205	401	383	311	417	0.00511801	0.658984	Inpp1	protein_coding
ENSMUSG00000029392	4103	2986	4042	3296	5224	5508	4153	4335	0.0229035	0.658374	Rilpl1	protein_coding
ENSMUSG00000034312	3232	2445	3467	2251	3790	4140	2798	4576	2.10374e-07	0.657906	Iqsec1	protein_coding
ENSMUSG00000020846	1132	685	986	631	1226	1370	870	1068	0.0243786	0.65769	Rflnb	protein_coding
ENSMUSG00000021196	1332	868	1972	873	1398	1439	1440	2234	0.0114868	0.657606	Pfkp	protein_coding
ENSMUSG00000026889	1305	983	1334	773	1770	1609	1212	1187	0.0230365	0.657214	Rbm18	protein_coding
ENSMUSG00000018501	3177	2830	3827	2761	5253	4651	3080	4025	0.0162859	0.656667	Ncor1	protein_coding
ENSMUSG00000055723	2916	1885	3266	1834	3622	3031	3362	2668	0.0444801	0.656666	Rras2	protein_coding
ENSMUSG00000022179	211	146	157	136	233	229	187	229	0.0454817	0.655486	4931414P19Rik	protein_coding
ENSMUSG00000021203	303	221	388	186	388	392	307	346	0.0182702	0.65377	Otub2	protein_coding
ENSMUSG00000031563	1811	1182	2144	1167	2118	2137	1590	2509	1.10565e-06	0.653646	Wwc2	protein_coding
ENSMUSG00000040158	795	352	848	372	711	715	619	1023	0.041923	0.652696	Tax1bp3	protein_coding
ENSMUSG00000038859	295	227	392	219	385	412	284	429	0.0151321	0.652642	Baiap2l1	protein_coding
ENSMUSG00000005615	4471	2949	3946	2808	5317	5301	3695	4749	0.00656832	0.652476	Pcyt1a	protein_coding
ENSMUSG00000028990	538	479	668	448	780	873	548	673	0.00624577	0.652263	Lzic	protein_coding
ENSMUSG00000021143	1425	1241	1660	1201	2036	2064	1453	1952	0.000127741	0.652052	Pacs2	protein_coding
ENSMUSG00000006740	6687	4581	6878	4533	7969	8712	6603	6773	0.0181444	0.651557	Kif5b	protein_coding
ENSMUSG00000020935	808	646	828	708	1107	1253	791	922	0.0335133	0.651304	Dcakd	protein_coding
ENSMUSG00000001229	1718	1703	1850	1523	2613	2674	2044	1921	0.0487416	0.651032	Dpp9	protein_coding
ENSMUSG00000021983	372	263	328	204	367	432	326	445	0.0337762	0.650924	Atp8a2	protein_coding
ENSMUSG00000031983	2151	1420	2129	1525	2483	2535	1760	3068	0.000407103	0.650243	2310022B05Rik	protein_coding
ENSMUSG00000030605	4908	2897	5839	2681	4655	4404	4638	7803	0.0167335	0.649755	Mfge8	protein_coding
ENSMUSG00000021910	5624	4105	6263	3668	6731	7096	4589	8251	0.00104555	0.649529	Nisch	protein_coding
ENSMUSG00000070047	1137	655	1136	555	1123	1156	722	1708	0.0494171	0.648673	Fat1	protein_coding
ENSMUSG00000046230	1326	865	917	730	1474	1469	965	1354	0.0473698	0.64859	Vps13a	protein_coding
ENSMUSG00000045268	285	353	423	393	562	562	392	513	0.0494934	0.648351	Zfp691	protein_coding
ENSMUSG00000031511	4031	2752	3899	2617	4765	5087	3732	4281	0.00786145	0.647495	Arhgef7	protein_coding
ENSMUSG00000027257	1467	1606	2163	1953	2451	2899	2162	2391	0.0369333	0.647424	Pacsin3	protein_coding
ENSMUSG00000024867	506	355	574	408	621	700	522	640	0.000260728	0.646798	Pip5k1b	protein_coding
ENSMUSG00000057230	2237	1404	2137	1210	2648	2600	1683	2499	0.0072109	0.644845	Aak1	protein_coding
ENSMUSG00000033389	1415	1022	1547	1218	1812	1865	1613	1752	0.000359664	0.644719	Arhgap44	protein_coding
ENSMUSG00000049680	3303	2236	3194	2343	4235	4361	2753	3785	0.00877822	0.644696	Urgcp	protein_coding
ENSMUSG00000018363	2334	1551	2385	1252	2793	2575	2122	2584	0.000188568	0.642176	Smurf2	protein_coding
ENSMUSG00000025421	1312	1116	1445	1215	2149	2077	1330	1483	0.0477958	0.641901	Hdhd2	protein_coding
ENSMUSG00000039354	1026	801	1045	597	1260	1368	859	1265	0.00581112	0.641302	Smarcal1	protein_coding
ENSMUSG00000027782	4012	2785	3352	2215	4440	4607	3893	3763	0.0476083	0.641087	Kpna4	protein_coding
ENSMUSG00000025795	4695	3317	4641	3343	5391	6162	4957	5180	0.0182823	0.640695	Rassf3	protein_coding
ENSMUSG00000031871	5443	3571	5251	2818	5915	5313	4223	7997	0.00334996	0.640249	Cdh5	protein_coding
ENSMUSG00000032264	650	518	632	364	820	874	585	675	0.0182105	0.639381	Zw10	protein_coding
ENSMUSG00000023830	6526	4717	5275	4356	7977	8610	5438	7072	0.0352352	0.638583	Igf2r	protein_coding
ENSMUSG00000001911	2465	1669	2724	2054	3193	3395	2312	3393	0.000766024	0.638548	Nfix	protein_coding
ENSMUSG00000031133	1542	1267	1974	1450	2443	2361	1646	2151	0.00295316	0.638445	Arhgef6	protein_coding
ENSMUSG00000002107	1582	1136	1741	966	1973	1963	1163	2417	0.000813787	0.638178	Celf2	protein_coding
ENSMUSG00000040028	1374	783	1531	669	1661	1529	1143	1460	0.00332265	0.636971	Elavl1	protein_coding
ENSMUSG00000016520	683	518	872	580	1258	925	647	812	0.0229018	0.636793	Lnx2	protein_coding
ENSMUSG00000021796	3680	1871	3452	1745	3722	3599	2687	4533	0.00114959	0.636385	Bmpr1a	protein_coding
ENSMUSG00000036698	1979	1454	1991	1314	2547	2753	1617	2427	0.00290722	0.636323	Ago2	protein_coding
ENSMUSG00000028042	813	638	1028	531	991	1034	671	1491	0.0386613	0.635627	Zbtb7b	protein_coding
ENSMUSG00000079003	487	383	599	349	621	645	537	680	0.00540328	0.634824	Samd1	protein_coding
ENSMUSG00000022788	604	443	472	352	780	820	424	605	0.0412999	0.634603	Fgd4	protein_coding
ENSMUSG00000059975	186	138	279	119	269	282	167	258	0.012816	0.634287	Zfp74	protein_coding
ENSMUSG00000032285	4925	2829	3635	2595	4381	5369	4621	4645	0.0229018	0.633893	Dnaja4	protein_coding
ENSMUSG00000071317	2069	1675	2106	1621	2948	2901	2165	2378	0.024998	0.633478	Bves	protein_coding
ENSMUSG00000021693	629	459	651	386	713	651	505	1125	0.00970195	0.633108	Kif2a	protein_coding
ENSMUSG00000030172	1538	1000	1388	944	2151	1893	1134	1591	0.0327614	0.632894	Erc1	protein_coding
ENSMUSG00000036934	417	392	554	368	665	682	518	521	0.00925232	0.632366	4921524J17Rik	protein_coding
ENSMUSG00000002129	1802	996	1796	938	1919	2200	1234	2238	0.003098	0.631985	Sf3a1	protein_coding
ENSMUSG00000031232	1536	789	1285	669	1657	1607	1059	1515	0.00771497	0.630561	Magt1	protein_coding
ENSMUSG00000023909	1020	547	949	590	1201	1254	823	961	0.0318748	0.629737	Paqr4	protein_coding
ENSMUSG00000020794	2011	1759	2052	1542	2895	2832	2391	2118	0.0376227	0.629696	Ube2g1	protein_coding
ENSMUSG00000021701	342	262	532	324	471	410	566	513	0.0407867	0.62905	Plk2	protein_coding
ENSMUSG00000052534	1646	980	1541	895	1852	1765	1070	2441	0.00366755	0.628666	Pbx1	protein_coding
ENSMUSG00000109511	894	595	963	587	1033	1217	799	1161	2.86121e-06	0.628582	Nup62	protein_coding
ENSMUSG00000028402	2392	1547	2041	1227	2563	2593	1979	2911	0.00485958	0.627654	Mpdz	protein_coding
ENSMUSG00000003810	3849	3832	4288	3179	6245	6192	3871	5348	0.0126961	0.627415	Mast2	protein_coding
ENSMUSG00000019055	3764	2282	3084	2472	4219	4777	3221	4027	0.00914239	0.627397	Plod1	protein_coding
ENSMUSG00000045438	964	794	1118	744	1322	1389	1109	1210	0.00517122	0.626874	Cox19	protein_coding
ENSMUSG00000032340	3272	1758	2731	1613	3120	2983	1995	5217	0.0296695	0.626628	Neo1	protein_coding
ENSMUSG00000020160	431	348	571	296	625	568	375	745	0.00214748	0.626074	Meis1	protein_coding
ENSMUSG00000027763	2341	2068	3288	1635	3522	2987	1970	4797	0.0221273	0.625326	Mbnl1	protein_coding
ENSMUSG00000079442	846	639	882	492	936	936	929	1160	0.000150559	0.625264	St6galnac4	protein_coding
ENSMUSG00000026305	1030	739	1344	835	1410	1346	911	1924	0.0041383	0.624886	Lrrfip1	protein_coding
ENSMUSG00000026028	5108	4460	6568	4600	8064	8783	6030	6096	0.0113161	0.624556	Trak2	protein_coding
ENSMUSG00000027395	501	358	659	396	762	701	580	583	0.0137898	0.623848	Polr1b	protein_coding
ENSMUSG00000029673	470	306	512	374	556	613	443	740	0.000384784	0.62299	Auts2	protein_coding
ENSMUSG00000027309	1810	1205	1629	848	2435	1964	1223	2130	0.0071234	0.622383	4930402H24Rik	protein_coding
ENSMUSG00000031586	3354	2657	4309	2662	4893	4456	3700	5176	0.00487456	0.621883	Rbpms	protein_coding
ENSMUSG00000056962	602	512	939	569	1046	1038	747	813	0.0160121	0.620514	Jmjd6	protein_coding
ENSMUSG00000028414	1248	940	1266	723	1720	1686	1082	1397	0.00381723	0.619737	Fktn	protein_coding
ENSMUSG00000032267	2443	2446	2921	2335	4598	4033	2838	3151	0.0350508	0.618509	Usp28	protein_coding
ENSMUSG00000022957	1663	1063	1632	882	1927	1904	1378	2164	4.63789e-05	0.618295	Itsn1	protein_coding
ENSMUSG00000100801	109	101	120	71	156	146	134	128	0.0416506	0.617703	Gm15459	processed_pseudogene
ENSMUSG00000020747	1737	1473	2287	1382	3071	3093	1367	2319	0.02642	0.61755	Tmem94	protein_coding
ENSMUSG00000037306	1361	911	1561	780	1587	1774	1122	2018	0.000649609	0.617216	Man1c1	protein_coding
ENSMUSG00000039768	1642	1139	1879	1329	2471	2446	1756	1725	0.0369498	0.617077	Dnajc11	protein_coding
ENSMUSG00000044340	748	528	653	405	899	908	609	918	0.00458687	0.616907	Phlpp1	protein_coding
ENSMUSG00000028849	6623	3654	6718	4194	7591	8641	5210	8442	0.00012667	0.616588	Map7d1	protein_coding
ENSMUSG00000038459	1072	621	963	609	1269	1321	851	1162	0.00166645	0.616538	Abhd17c	protein_coding
ENSMUSG00000019774	302	257	269	236	500	432	279	340	0.0304084	0.614767	Mtrf1l	protein_coding
ENSMUSG00000022019	698	373	637	337	793	711	548	817	0.000336077	0.614495	Tdrd3	protein_coding
ENSMUSG00000032724	1360	1087	1038	920	1672	1779	1499	1387	0.0388755	0.614243	Abtb2	protein_coding
ENSMUSG00000070867	4979	2816	3750	3046	5583	6943	4124	4051	0.0486125	0.613756	Trabd2b	protein_coding
ENSMUSG00000019838	828	511	689	476	1099	1036	528	960	0.0230398	0.613754	Slc16a10	protein_coding
ENSMUSG00000046562	1114	702	1487	612	1407	1194	1160	1632	0.00121316	0.61374	Unc119b	protein_coding
ENSMUSG00000031840	1084	609	1087	510	1185	1292	803	1336	0.0111592	0.613513	Rab3a	protein_coding
ENSMUSG00000033540	709	602	557	397	893	921	608	901	0.0255174	0.611591	Idua	protein_coding
ENSMUSG00000039952	19156	11138	17104	11649	23221	25044	14933	21370	0.0207689	0.610425	Dag1	protein_coding
ENSMUSG00000073176	246	238	274	171	384	373	250	343	0.0122259	0.610114	Zfp449	protein_coding
ENSMUSG00000035629	795	587	972	531	1077	1026	783	1237	1.29492e-06	0.609568	Rubcn	protein_coding
ENSMUSG00000003814	16066	6953	12565	6843	16498	15784	10220	17577	0.00604686	0.608938	Calr	protein_coding
ENSMUSG00000022237	1139	800	1281	705	1469	1487	996	1686	2.43275e-05	0.608615	Ankrd33b	protein_coding
ENSMUSG00000039316	814	474	897	506	1145	1027	668	978	0.0184108	0.608569	Rftn1	protein_coding
ENSMUSG00000006641	462	299	362	281	535	646	351	517	0.0248537	0.607736	Slc5a6	protein_coding
ENSMUSG00000020048	13087	6314	9806	6052	14912	15160	7802	12667	0.0251723	0.607726	Hsp90b1	protein_coding
ENSMUSG00000027652	2320	1611	2244	1233	3056	2846	2028	2693	0.00460903	0.606324	Ralgapb	protein_coding
ENSMUSG00000002748	2434	1372	2501	1124	2869	2580	1904	3197	0.000356834	0.605174	Baz1b	protein_coding
ENSMUSG00000027650	1219	933	1124	812	1533	1815	1205	1396	0.0229018	0.604454	Tti1	protein_coding
ENSMUSG00000027487	278	258	383	191	454	422	335	375	0.0213688	0.604079	Cdk5rap1	protein_coding
ENSMUSG00000005583	1531	1006	1371	834	1749	1833	1085	2329	0.0021053	0.603273	Mef2c	protein_coding
ENSMUSG00000057101	1038	794	979	655	1335	1436	1039	1229	0.000463287	0.602926	Zfp180	protein_coding
ENSMUSG00000026623	2975	2191	4024	2156	4785	4818	3001	3596	0.000226499	0.601708	Lpgat1	protein_coding
ENSMUSG00000024548	470	243	560	207	624	509	338	620	0.0343034	0.600876	Setbp1	protein_coding
ENSMUSG00000005103	3247	2158	4660	2084	4434	4182	3275	5445	4.00457e-05	0.59931	Wdr1	protein_coding
ENSMUSG00000056749	1042	889	1447	1119	1613	2072	1658	1093	0.0444801	0.599241	Nfil3	protein_coding
ENSMUSG00000052155	743	576	699	432	1086	917	768	801	0.00984286	0.59741	Acvr2a	protein_coding
ENSMUSG00000048264	1336	904	1648	949	2195	2047	1045	1789	0.0013419	0.59728	Dip2c	protein_coding
ENSMUSG00000086040	1339	708	1131	864	1740	1507	1171	1483	0.000356303	0.596993	Wipf3	protein_coding
ENSMUSG00000025246	1701	875	1923	818	1717	1827	1156	3029	0.018798	0.596818	Tbl1x	protein_coding
ENSMUSG00000027274	647	497	606	395	972	936	596	646	0.0107268	0.59647	Mkks	protein_coding
ENSMUSG00000021244	821	655	1018	496	1262	1077	681	1399	0.00373885	0.596056	Ylpm1	protein_coding
ENSMUSG00000022994	4493	3322	4690	2609	6688	5622	3481	6684	0.0113161	0.59525	Adcy6	protein_coding
ENSMUSG00000055053	3732	2428	4190	2442	4336	4494	3296	6805	1.68916e-05	0.595137	Nfic	protein_coding
ENSMUSG00000023942	1578	799	1550	827	1555	1616	939	3001	0.048841	0.593394	Slc29a1	protein_coding
ENSMUSG00000026586	631	588	803	662	1044	1022	746	1260	9.94182e-05	0.593063	Prrx1	protein_coding
ENSMUSG00000056204	844	556	863	472	1050	1245	602	1157	0.000416676	0.592506	Pgpep1	protein_coding
ENSMUSG00000025209	1372	1036	1290	912	2249	1994	1194	1443	0.0312195	0.591554	Twnk	protein_coding
ENSMUSG00000045464	101	92	126	55	130	118	120	183	0.0419984	0.591068	2810002D19Rik	lncRNA
ENSMUSG00000026135	466	272	514	265	600	684	347	591	0.00218477	0.590623	Zfp142	protein_coding
ENSMUSG00000096146	1594	2002	2764	2530	3890	3869	2012	4102	0.0385381	0.589766	Kcnj11	protein_coding
ENSMUSG00000035283	320	342	332	201	519	521	341	424	0.0185887	0.589632	Adrb1	protein_coding
ENSMUSG00000023805	846	715	1074	1049	1609	1280	1166	1541	0.0021053	0.589435	Synj2	protein_coding
ENSMUSG00000021823	5960	4718	4801	3174	8325	7399	5926	6179	0.0398338	0.588871	Vcl	protein_coding
ENSMUSG00000025269	223	160	234	116	323	304	150	322	0.0155077	0.588408	Apex2	protein_coding
ENSMUSG00000034330	469	310	421	244	425	465	344	982	0.0357516	0.587341	Plcg2	protein_coding
ENSMUSG00000038214	349	180	265	247	452	369	350	378	0.0230237	0.587058	Bend3	protein_coding
ENSMUSG00000045045	226	154	313	223	508	338	222	297	0.031018	0.586806	Lrfn4	protein_coding
ENSMUSG00000078670	8373	6742	8466	7394	13173	14498	7947	11824	0.00569684	0.58679	Fam174b	protein_coding
ENSMUSG00000024238	1582	851	1518	723	1857	1677	1337	1947	0.000239103	0.586513	Zeb1	protein_coding
ENSMUSG00000034751	1303	586	1399	509	1353	1382	839	1956	0.0339325	0.585721	Mast4	protein_coding
ENSMUSG00000042978	1321	1328	1727	1490	2534	2381	1725	2371	0.00156217	0.584865	Sbk1	protein_coding
ENSMUSG00000026858	1259	1299	1581	1334	2620	2365	1490	1957	0.0122261	0.584059	Miga2	protein_coding
ENSMUSG00000058230	2314	1714	2819	1834	3390	3533	2443	3672	3.06194e-08	0.583685	Arhgap35	protein_coding
ENSMUSG00000026657	549	249	446	224	651	575	288	683	0.0474811	0.583163	Frmd4a	protein_coding
ENSMUSG00000072720	6621	6125	7351	6581	11420	11731	8410	9265	0.00899748	0.583045	Myo18b	protein_coding
ENSMUSG00000038267	418	466	520	380	788	761	511	691	0.00538881	0.581487	Slc22a23	protein_coding
ENSMUSG00000026883	1958	1151	2476	1288	2459	2310	2140	3197	0.000182209	0.581367	Dab2ip	protein_coding
ENSMUSG00000015501	791	473	891	365	1128	1080	563	951	0.00794241	0.58057	Hivep2	protein_coding
ENSMUSG00000070802	146	93	147	133	228	175	113	297	0.0343034	0.580432	Pnmal2	protein_coding
ENSMUSG00000024247	923	681	1309	710	1184	1473	969	1820	7.09348e-05	0.580413	Pkdcc	protein_coding
ENSMUSG00000024219	1862	1433	2422	1214	2810	3203	1782	2547	0.0372854	0.579805	Anks1	protein_coding
ENSMUSG00000062040	253	281	313	223	480	482	304	382	0.00865158	0.579755	Zfp27	protein_coding
ENSMUSG00000052085	484	291	506	341	585	642	289	1017	0.0451857	0.579501	Dock8	protein_coding
ENSMUSG00000037341	86	46	89	47	99	107	68	128	0.0278098	0.579165	Slc9a7	protein_coding
ENSMUSG00000047371	769	696	919	826	1571	1491	869	1030	0.0107361	0.579068	Zfp768	protein_coding
ENSMUSG00000013419	3851	3085	4585	3989	6216	7146	5214	4930	0.0026125	0.578717	Zfp651	protein_coding
ENSMUSG00000037692	1277	717	1147	743	1715	1645	770	1842	0.00323057	0.578273	Ahdc1	protein_coding
ENSMUSG00000023809	1458	931	1246	887	1392	1555	946	3304	0.0400834	0.576552	Rps6ka2	protein_coding
ENSMUSG00000036158	457	329	499	244	592	554	328	890	0.0187243	0.575945	Prickle1	protein_coding
ENSMUSG00000048481	209	122	223	103	203	251	143	409	0.0251723	0.57551	Mypop	protein_coding
ENSMUSG00000032194	1991	1294	2552	1431	2752	2968	1566	3858	0.00025748	0.575329	Kank2	protein_coding
ENSMUSG00000006219	1356	1452	2473	2230	3044	3734	1746	3348	0.0345667	0.574848	Fblim1	protein_coding
ENSMUSG00000043259	195	161	264	108	227	270	171	450	0.0182105	0.574812	Fam13c	protein_coding
ENSMUSG00000067297	196	139	133	111	244	244	192	211	0.0434469	0.574484	Ifit1bl2	protein_coding
ENSMUSG00000039477	1233	864	1573	719	1698	1649	870	2543	0.00450644	0.5741	Tnrc18	protein_coding
ENSMUSG00000030516	3275	1324	2838	1040	3492	2878	1799	4501	0.0396991	0.574092	Tjp1	protein_coding
ENSMUSG00000011752	1880	1205	2253	1201	2647	2618	1879	2677	1.73966e-05	0.57306	Pgam1	protein_coding
ENSMUSG00000015579	1766	1487	1700	1403	2323	3112	1909	2584	0.00104555	0.572063	Nkx2-5	protein_coding
ENSMUSG00000037926	3378	2018	2996	1748	4262	4157	2947	4008	1.90365e-05	0.571977	Ssh2	protein_coding
ENSMUSG00000028318	273	235	372	278	545	474	394	346	0.0078001	0.571864	Polr1e	protein_coding
ENSMUSG00000010476	111	89	122	69	171	136	132	155	0.0138365	0.571527	Ebf3	protein_coding
ENSMUSG00000028977	615	562	656	515	975	1073	549	1144	0.00317542	0.570996	Casz1	protein_coding
ENSMUSG00000059852	2403	2283	2522	2898	4237	5056	2967	3930	0.005647	0.569811	Kcng2	protein_coding
ENSMUSG00000030096	2668	1354	3028	1432	3370	3395	2441	3404	3.78335e-05	0.569488	Slc6a6	protein_coding
ENSMUSG00000026864	30436	15402	25811	16767	44275	39254	22677	28332	0.00664097	0.56859	Hspa5	protein_coding
ENSMUSG00000030203	1203	788	1121	681	1492	1429	1407	1392	0.000175287	0.568477	Dusp16	protein_coding
ENSMUSG00000049327	1803	2113	3077	2731	4387	4683	3098	3051	0.0243417	0.56847	Kmt5a	protein_coding
ENSMUSG00000026930	2041	1607	2835	2820	4395	4473	2614	3121	0.0161051	0.568321	Gpsm1	protein_coding
ENSMUSG00000019947	891	650	1085	640	1107	1002	1365	1422	0.0208005	0.568221	Arid5b	protein_coding
ENSMUSG00000060260	390	247	436	170	458	480	382	545	0.000236276	0.567828	Pwwp2b	protein_coding
ENSMUSG00000037012	4821	2666	4919	2925	5842	6582	3607	7669	0.00032473	0.567818	Hk1	protein_coding
ENSMUSG00000026409	200	171	303	180	420	441	195	256	0.034269	0.567725	Pfkfb2	protein_coding
ENSMUSG00000022742	1005	752	993	741	1416	1631	1058	1325	0.000459495	0.566519	Cpox	protein_coding
ENSMUSG00000031523	3469	1869	2838	1516	4685	3928	2072	4360	0.00570535	0.565774	Dlc1	protein_coding
ENSMUSG00000024431	2205	1359	2238	1172	2798	2467	1825	3719	4.43189e-06	0.565658	Nr3c1	protein_coding
ENSMUSG00000075054	585	407	608	342	886	769	584	738	0.000296469	0.56555	Yae1d1	protein_coding
ENSMUSG00000070056	1847	1545	1667	1549	2975	3125	2214	2072	0.00479007	0.565018	Mfhas1	protein_coding
ENSMUSG00000049643	1017	915	1145	982	1771	1908	1213	1532	0.000441217	0.564595	2310022A10Rik	protein_coding
ENSMUSG00000028184	1696	1119	1714	971	2464	2332	1498	2190	0.00132494	0.564556	Adgrl2	protein_coding
ENSMUSG00000028035	4906	3076	4126	3857	6347	5600	7717	4433	0.0416279	0.563859	Dnajb4	protein_coding
ENSMUSG00000053477	1802	957	1581	790	1953	1812	1617	2437	0.00096	0.563657	Tcf4	protein_coding
ENSMUSG00000044066	1503	1271	1438	1128	2512	2383	1456	2150	0.000474708	0.563576	Cep68	protein_coding
ENSMUSG00000028164	814	328	688	318	809	757	518	1210	0.0219095	0.563494	Manba	protein_coding
ENSMUSG00000064225	1536	1014	1404	928	2223	2188	1144	2147	0.000398706	0.563065	Paqr9	protein_coding
ENSMUSG00000058070	1443	1194	1625	1079	2262	2331	1367	2521	1.63743e-05	0.562244	Eml1	protein_coding
ENSMUSG00000023990	1017	585	838	600	1192	1300	860	1419	2.74742e-06	0.561623	Tfeb	protein_coding
ENSMUSG00000017774	4862	2960	6000	2714	6072	5567	4355	9585	0.000673537	0.56107	Myo1c	protein_coding
ENSMUSG00000025408	239	135	294	175	286	257	326	411	0.0272336	0.560828	Ddit3	protein_coding
ENSMUSG00000018906	1421	846	1212	714	1704	1953	1314	1477	0.000680568	0.56018	P4ha2	protein_coding
ENSMUSG00000078861	106	112	119	96	207	203	107	184	0.0304458	0.560072	Zfp931	protein_coding
ENSMUSG00000014426	1740	1468	1542	1297	2877	2891	1885	1960	0.0207853	0.55964	Map3k4	protein_coding
ENSMUSG00000055320	5036	4394	4808	3805	8419	8731	5983	5418	0.00736394	0.557635	Tead1	protein_coding
ENSMUSG00000010554	639	468	576	376	940	921	669	688	0.00212906	0.557428	Mettl16	protein_coding
ENSMUSG00000033610	1148	1024	902	926	2096	1940	926	1657	0.0107343	0.557277	Pank1	protein_coding
ENSMUSG00000023008	569	319	811	297	736	696	601	978	0.000796457	0.557145	Fmnl3	protein_coding
ENSMUSG00000037148	1332	1235	1298	1002	1993	2038	1398	2503	0.000649976	0.55635	Arhgap10	protein_coding
ENSMUSG00000038244	2341	1199	2784	1209	2729	2897	1938	4050	0.00317542	0.556103	Mical2	protein_coding
ENSMUSG00000038244	2341	1199	2784	1209	2729	2897	1938	4050	0.00317542	0.556103	Mical2	protein_coding
ENSMUSG00000026532	307	187	243	168	334	314	211	618	0.0335551	0.555757	Spta1	protein_coding
ENSMUSG00000040653	1405	1358	1729	1647	3116	3230	1735	1835	0.0398338	0.555612	Ppp1r14c	protein_coding
ENSMUSG00000036591	1552	1130	1909	1132	2443	2476	1511	2607	9.33845e-12	0.555597	Arhgap21	protein_coding
ENSMUSG00000052539	1053	608	1197	564	1654	1417	756	1517	0.000458645	0.554857	Magi3	protein_coding
ENSMUSG00000021944	2890	2065	2878	2080	3664	4138	2701	5569	1.19421e-06	0.552996	Gata4	protein_coding
ENSMUSG00000015745	1533	1117	2179	1371	2135	2188	2148	3281	0.000378716	0.552559	Plekho1	protein_coding
ENSMUSG00000026478	6118	2519	5051	2107	6033	5294	4420	8715	0.0111592	0.551887	Lamc1	protein_coding
ENSMUSG00000054517	187	164	245	100	269	274	195	365	0.0499214	0.551348	Trim65	protein_coding
ENSMUSG00000004748	1427	1428	1529	1686	2931	3116	1995	1896	0.0372854	0.551279	Mtfp1	protein_coding
ENSMUSG00000030123	1648	1027	2075	792	1910	1793	1382	3666	0.00555043	0.551202	Plxnd1	protein_coding
ENSMUSG00000028194	164	97	167	108	161	216	230	219	0.015808	0.551154	Ddah1	protein_coding
ENSMUSG00000053214	137	120	201	81	190	251	122	296	0.00750419	0.550798	Gm9899	lncRNA
ENSMUSG00000037348	746	363	601	392	959	1012	466	923	0.0317997	0.549824	Paqr7	protein_coding
ENSMUSG00000050530	680	240	613	259	677	660	497	924	0.0148459	0.549409	Fam171a1	protein_coding
ENSMUSG00000028514	3348	2351	3072	1993	4643	4780	3471	4220	0.000172267	0.54933	Usp24	protein_coding
ENSMUSG00000040964	974	1054	1296	1380	2025	2427	1562	1743	0.00925181	0.547949	Arhgef10l	protein_coding
ENSMUSG00000057133	3567	3599	4532	1959	5953	5971	3763	6269	0.00639643	0.547948	Chd6	protein_coding
ENSMUSG00000015656	70240	51035	52783	47960	102580	96724	80921	77738	0.00389542	0.547864	Hspa8	protein_coding
ENSMUSG00000016128	683	494	683	402	1038	960	487	1219	0.0103169	0.547409	Stard13	protein_coding
ENSMUSG00000038028	1039	962	1429	1127	2307	2348	1320	1378	0.00519893	0.547403	Tigar	protein_coding
ENSMUSG00000030247	510	374	835	384	940	736	765	784	7.72577e-05	0.547229	Kcnj8	protein_coding
ENSMUSG00000050503	585	641	815	775	1169	1273	974	1222	0.0330934	0.54667	Fbxl22	protein_coding
ENSMUSG00000016664	4074	2729	4618	3098	6612	6300	4001	6454	4.42295e-08	0.546173	Pacsin2	protein_coding
ENSMUSG00000042529	603	417	595	429	891	1124	427	912	0.0021053	0.545699	Kcnj12	protein_coding
ENSMUSG00000047719	630	401	690	412	1078	933	667	683	0.000244644	0.54484	Ubiad1	protein_coding
ENSMUSG00000058056	4514	2439	3945	2589	6845	6803	2947	5157	0.00828631	0.54472	Palld	protein_coding
ENSMUSG00000062661	458	228	363	235	590	606	396	436	0.00299347	0.544513	Ncs1	protein_coding
ENSMUSG00000018405	512	409	595	333	879	862	409	868	0.000813787	0.544393	Mrm1	protein_coding
ENSMUSG00000048960	700	336	647	213	832	565	670	838	0.0387131	0.543865	Prex2	protein_coding
ENSMUSG00000042605	1071	889	1085	773	1854	1850	1113	1419	0.000593436	0.542564	Atxn2	protein_coding
ENSMUSG00000042608	2094	1544	2127	1489	3226	3422	2487	2519	0.000285832	0.5416	Stk40	protein_coding
ENSMUSG00000015843	807	690	1010	998	1641	2024	953	1199	0.0181171	0.54126	Rxrg	protein_coding
ENSMUSG00000039414	1601	966	1318	714	2109	2100	1095	2202	0.00412328	0.54029	Heatr5b	protein_coding
ENSMUSG00000046470	1207	680	1251	320	1373	1061	932	2111	0.0427822	0.539702	Sox18	protein_coding
ENSMUSG00000053716	1142	1000	1249	693	2089	2196	1058	1328	0.00422408	0.538164	Dusp7	protein_coding
ENSMUSG00000028518	3868	3002	3088	2780	5979	6328	3739	5288	0.0108308	0.537782	Prkaa2	protein_coding
ENSMUSG00000044952	230	238	224	89	381	383	238	276	0.0377403	0.537093	Kctd21	protein_coding
ENSMUSG00000047747	703	534	634	472	1185	1086	613	1031	0.00118492	0.536201	Rnf150	protein_coding
ENSMUSG00000026933	1157	886	1055	758	1831	1879	1336	1242	0.00130203	0.535664	Camsap1	protein_coding
ENSMUSG00000022803	12800	12124	15191	13330	26770	26497	18343	17177	0.00133076	0.533975	Popdc2	protein_coding
ENSMUSG00000038807	2340	1847	2163	1693	3799	4540	2372	2634	0.00741268	0.533915	Rap1gap2	protein_coding
ENSMUSG00000043518	1188	1039	974	988	1868	2079	1457	1670	0.000668552	0.533493	Rai2	protein_coding
ENSMUSG00000019920	2291	1846	2823	1482	3827	4089	1578	4714	0.001328	0.532729	Lims1	protein_coding
ENSMUSG00000026932	1138	693	1123	637	1548	1655	1034	1633	1.22252e-05	0.532209	Nacc2	protein_coding
ENSMUSG00000035314	605	350	615	312	797	824	397	1107	0.00177795	0.53214	Gdpd5	protein_coding
ENSMUSG00000027712	2696	1371	2868	1294	2738	2628	2391	5668	0.0137101	0.531899	Anxa5	protein_coding
ENSMUSG00000033083	2959	2311	1771	1204	4171	3741	2547	3437	0.0328859	0.531664	Tbc1d4	protein_coding
ENSMUSG00000038663	5080	4691	5017	5082	9883	11248	6271	6212	0.037344	0.531638	Fsd2	protein_coding
ENSMUSG00000030956	487	343	562	346	554	857	409	1107	0.00260395	0.531557	Fam53b	protein_coding
ENSMUSG00000036087	4452	3185	4104	3437	6848	6791	5638	5823	4.72777e-05	0.530694	Slain2	protein_coding
ENSMUSG00000020315	19409	12275	18738	9134	26936	23499	17235	30089	3.96738e-06	0.53045	Sptbn1	protein_coding
ENSMUSG00000037455	118	114	172	101	181	181	139	356	0.0155957	0.53028	Slc18b1	protein_coding
ENSMUSG00000022519	33809	26241	33169	27155	55246	60525	41808	42224	0.0143309	0.530248	Srl	protein_coding
ENSMUSG00000028385	225	101	217	110	302	236	189	333	0.000441859	0.53009	Snx30	protein_coding
ENSMUSG00000038046	318	444	500	435	935	901	538	513	0.0330914	0.529103	Mrm3	protein_coding
ENSMUSG00000030352	2473	1133	2620	882	2173	2656	2157	4390	0.0115181	0.528381	Tspan9	protein_coding
ENSMUSG00000028410	2824	1365	2964	1387	3936	3878	2639	3168	9.94182e-05	0.527917	Dnaja1	protein_coding
ENSMUSG00000029416	427	319	495	247	634	604	412	831	1.15715e-05	0.527462	Slc15a4	protein_coding
ENSMUSG00000018417	330	187	286	198	503	382	400	337	0.0104055	0.527354	Myo1b	protein_coding
ENSMUSG00000033763	761	662	853	681	1197	1383	1086	1297	1.71455e-07	0.526592	Mtss2	protein_coding
ENSMUSG00000020486	298	134	241	132	260	264	294	501	0.0172996	0.525977	Septin4	protein_coding
ENSMUSG00000026342	3080	2674	3309	2389	5050	5449	4512	3961	8.35112e-05	0.525746	Slc35f5	protein_coding
ENSMUSG00000004562	577	351	744	290	665	626	460	1540	0.0450295	0.524397	Arhgef40	protein_coding
ENSMUSG00000051373	650	589	717	705	1186	1340	943	1079	0.000357953	0.523898	Plpp7	protein_coding
ENSMUSG00000033722	570	624	775	657	1360	1385	776	990	0.00111343	0.523644	BC034090	protein_coding
ENSMUSG00000023959	9523	8712	8807	6958	15918	15668	14331	11001	0.00570324	0.523223	Clic5	protein_coding
ENSMUSG00000025078	610	389	578	393	881	952	532	980	9.26161e-06	0.521482	Nhlrc2	protein_coding
ENSMUSG00000039611	1644	943	1447	986	2292	2503	1229	2515	0.000176231	0.521354	Pgap4	protein_coding
ENSMUSG00000031024	392	272	578	219	576	634	359	852	0.027173	0.521333	Denn2b	protein_coding
ENSMUSG00000035181	934	599	967	369	1217	1234	749	1581	0.000452004	0.521251	Heatr5a	protein_coding
ENSMUSG00000039115	1984	1079	2147	1109	2081	2545	2436	3229	4.01002e-06	0.521068	Itga9	protein_coding
ENSMUSG00000019820	1779	899	1812	836	2200	2154	1333	3198	9.13838e-05	0.521053	Utrn	protein_coding
ENSMUSG00000019810	4709	4871	5832	5399	10188	11978	7726	5547	0.0412083	0.519609	Fuca2	protein_coding
ENSMUSG00000022505	1359	841	1649	768	1712	1671	1157	3293	0.00208948	0.519441	Emp2	protein_coding
ENSMUSG00000019866	134	107	144	102	268	174	96	321	0.0245404	0.519159	Crybg1	protein_coding
ENSMUSG00000037443	694	627	908	695	1362	1454	960	1209	1.36094e-07	0.518757	Cep85	protein_coding
ENSMUSG00000053286	663	603	617	218	1029	993	649	883	0.0156845	0.517328	Trmt1l	protein_coding
ENSMUSG00000053192	238	199	255	187	354	431	389	292	0.000902446	0.516906	Mllt11	protein_coding
ENSMUSG00000023259	123	125	191	95	203	308	108	307	0.0208005	0.515768	Slc26a6	protein_coding
ENSMUSG00000062078	7918	4972	7670	5430	11918	12820	8583	10636	2.33095e-06	0.515459	Qk	protein_coding
ENSMUSG00000054889	15247	13176	13983	13654	27726	31787	18313	20129	0.0173759	0.514195	Dsp	protein_coding
ENSMUSG00000022508	552	212	923	290	733	798	753	784	0.0471401	0.513532	Bcl6	protein_coding
ENSMUSG00000097589	156	121	118	94	200	209	175	268	0.000471451	0.512973	Dleu2	lncRNA
ENSMUSG00000063077	5944	4243	6029	3664	9673	9739	6093	8416	0.000649976	0.512843	Kif1b	protein_coding
ENSMUSG00000016382	1604	653	1865	596	1680	1313	1476	3286	0.0283482	0.511864	Pls3	protein_coding
ENSMUSG00000020542	586	718	827	639	1469	1577	707	1169	0.00925004	0.511801	Myocd	protein_coding
ENSMUSG00000040896	316	153	284	137	429	317	220	558	0.0155957	0.511333	Kcnd3	protein_coding
ENSMUSG00000030016	991	832	1481	547	2135	1667	1158	1449	0.00146154	0.511278	Zfp638	protein_coding
ENSMUSG00000005397	4585	1877	4046	1635	4851	4063	3686	7704	0.00238157	0.510916	Nid1	protein_coding
ENSMUSG00000044447	620	393	626	320	979	894	581	880	7.06485e-05	0.509344	Dock5	protein_coding
ENSMUSG00000039652	765	752	856	837	1627	1786	841	1531	0.000821844	0.509115	Cpeb3	protein_coding
ENSMUSG00000042302	875	726	1152	561	1654	1537	762	1823	9.13838e-05	0.50837	Ehbp1	protein_coding
ENSMUSG00000022306	431	369	385	339	816	774	473	651	0.000443328	0.50568	Zfpm2	protein_coding
ENSMUSG00000024451	806	559	919	277	1046	813	778	1759	0.0486855	0.504652	Arap3	protein_coding
ENSMUSG00000017144	576	210	777	255	768	578	793	737	0.0298698	0.504213	Rnd3	protein_coding
ENSMUSG00000023019	2609	2283	2584	1987	4816	4981	2581	4596	0.0010814	0.504161	Gpd1	protein_coding
ENSMUSG00000021270	8486	3677	6895	3154	9393	9274	7503	11286	9.63444e-05	0.503482	Hsp90aa1	protein_coding
ENSMUSG00000031788	1127	917	1493	1107	2367	2266	1523	1989	1.62238e-06	0.502067	Kifc3	protein_coding
ENSMUSG00000021974	82	116	124	69	191	206	128	169	0.00741268	0.501594	Fgf9	protein_coding
ENSMUSG00000036533	670	548	911	395	941	992	797	1678	8.98607e-06	0.50125	Cdc42ep3	protein_coding
ENSMUSG00000031616	1545	1506	1917	939	2819	3350	1504	2793	0.0214131	0.501081	Ednra	protein_coding
ENSMUSG00000031965	2859	1637	2816	1155	3869	3847	2285	4652	0.000453776	0.499981	Tbx20	protein_coding
ENSMUSG00000096054	933	946	1239	715	1804	2117	1067	1840	0.00011374	0.49977	Syne1	protein_coding
ENSMUSG00000022464	214	149	309	138	307	313	209	597	0.00259702	0.499643	Slc38a4	protein_coding
ENSMUSG00000020176	1312	1137	1632	834	2203	2351	1850	2090	3.19885e-09	0.499268	Grb10	protein_coding
ENSMUSG00000071342	138	89	137	145	255	286	151	225	0.00253321	0.49758	Lsmem1	protein_coding
ENSMUSG00000042549	59	62	96	76	163	139	98	123	0.0324841	0.496678	Map2k3os	lncRNA
ENSMUSG00000039361	6805	4687	8062	3763	11145	8589	10498	9123	2.98763e-05	0.496223	Picalm	protein_coding
ENSMUSG00000017756	3411	3094	3739	3178	7217	7576	4074	5437	0.00097484	0.496096	Slc12a7	protein_coding
ENSMUSG00000020674	996	465	1042	332	1115	1077	704	2023	0.0206286	0.49577	Pxdn	protein_coding
ENSMUSG00000070803	434	318	543	260	618	720	532	843	0.00200753	0.495395	Cited4	protein_coding
ENSMUSG00000039384	149	123	160	75	191	151	225	322	0.00379997	0.495271	Dusp10	protein_coding
ENSMUSG00000036611	347	370	306	331	712	927	396	471	0.0183619	0.495197	Eepd1	protein_coding
ENSMUSG00000028919	489	207	420	297	720	869	269	662	0.0101232	0.494583	Arhgef19	protein_coding
ENSMUSG00000022364	101	50	92	41	147	111	108	121	0.0154353	0.493126	Tbc1d31	protein_coding
ENSMUSG00000027534	206	200	250	156	428	389	319	299	4.97925e-05	0.492882	Snx16	protein_coding
ENSMUSG00000048279	819	860	876	612	1599	1686	1318	1037	0.0348009	0.492846	Sacs	protein_coding
ENSMUSG00000029309	3121	1320	2823	1530	3893	3917	2967	4468	2.49331e-07	0.491807	Sparcl1	protein_coding
ENSMUSG00000049521	1275	752	1452	672	1507	1582	1742	2316	1.61811e-06	0.491728	Cdc42ep1	protein_coding
ENSMUSG00000041688	344	301	335	179	529	556	548	386	0.0251723	0.490389	Amot	protein_coding
ENSMUSG00000017817	7045	7144	11410	9297	15856	20369	11683	15464	0.00417448	0.489987	Jph2	protein_coding
ENSMUSG00000042246	91	113	103	66	197	227	99	168	0.00997137	0.489455	Tmc7	protein_coding
ENSMUSG00000031647	554	301	462	260	708	686	436	1019	0.0010739	0.489218	Mfap3l	protein_coding
ENSMUSG00000048442	107	74	199	89	193	235	93	322	0.0263482	0.48703	Smim5	protein_coding
ENSMUSG00000039208	447	192	493	234	581	599	376	858	0.000488334	0.486993	Metrnl	protein_coding
ENSMUSG00000032006	300	428	339	307	851	607	537	582	0.00389049	0.486682	Pdgfd	protein_coding
ENSMUSG00000020642	275	147	301	132	313	349	314	522	0.0138365	0.486666	Rnf144a	protein_coding
ENSMUSG00000027684	314	129	278	101	317	264	271	592	0.0317997	0.486305	Mecom	protein_coding
ENSMUSG00000000628	3811	2437	3168	2873	6048	7455	3765	5285	0.00106117	0.485847	Hk2	protein_coding
ENSMUSG00000026308	627	592	701	556	1281	1552	664	1109	0.000378716	0.485635	Klhl30	protein_coding
ENSMUSG00000024236	5813	4228	6913	3952	11936	9463	7749	7916	5.13507e-05	0.484511	Svil	protein_coding
ENSMUSG00000000555	3250	1122	3845	960	4269	3410	3679	3733	0.0169805	0.48374	Itga5	protein_coding
ENSMUSG00000005950	421	380	355	391	866	711	747	512	0.0119759	0.48317	P2rx5	protein_coding
ENSMUSG00000015605	2969	2192	3605	2261	4894	5542	4031	5412	1.32754e-07	0.482611	Srf	protein_coding
ENSMUSG00000054640	7728	5031	8013	4918	13510	13697	7243	12352	2.74742e-06	0.482217	Slc8a1	protein_coding
ENSMUSG00000097101	110	36	143	82	136	235	105	176	0.0252894	0.482085	1810034E14Rik	lncRNA
ENSMUSG00000032878	212	197	152	116	464	358	254	172	0.0357408	0.480997	Ccdc85a	protein_coding
ENSMUSG00000054720	992	447	1075	244	1377	986	1084	1205	0.0263482	0.480953	Lrrc8c	protein_coding
ENSMUSG00000045613	3313	1669	2762	1438	4847	4406	1828	5896	0.00205438	0.480277	Chrm2	protein_coding
ENSMUSG00000000489	540	555	581	229	1071	770	940	592	0.0339201	0.479821	Pdgfb	protein_coding
ENSMUSG00000000440	265	166	201	182	372	314	281	568	0.00144482	0.479272	Pparg	protein_coding
ENSMUSG00000035778	731	393	744	155	778	727	752	1269	0.0412999	0.47925	Ggta1	protein_coding
ENSMUSG00000023800	64	87	134	114	224	230	159	126	0.0377625	0.475512	Tiam2	protein_coding
ENSMUSG00000071064	211	207	237	149	389	443	185	528	0.00162933	0.475375	Zfp827	protein_coding
ENSMUSG00000026890	120	92	76	51	144	189	75	252	0.0334424	0.474019	Lhx6	protein_coding
ENSMUSG00000027086	583	524	613	405	1293	1151	703	823	0.000220193	0.473478	Fastkd1	protein_coding
ENSMUSG00000028347	150	137	117	134	314	291	216	205	0.0121818	0.472813	Tmeff1	protein_coding
ENSMUSG00000033306	584	365	777	293	796	940	520	1456	0.00139873	0.472669	Lpp	protein_coding
ENSMUSG00000017491	557	237	566	221	746	929	442	702	0.000814004	0.472182	Rarb	protein_coding
ENSMUSG00000057967	77	51	142	56	153	137	106	192	0.000185297	0.472136	Fgf18	protein_coding
ENSMUSG00000029314	373	185	291	174	552	491	259	615	8.62142e-05	0.471635	Gpat3	protein_coding
ENSMUSG00000031557	1004	556	917	578	1561	1331	792	2099	4.64498e-06	0.471217	Plekha2	protein_coding
ENSMUSG00000029167	1139	1073	1473	1428	3024	3059	1106	2853	0.00290356	0.470927	Ppargc1a	protein_coding
ENSMUSG00000027219	188	123	171	91	308	292	178	288	0.0121818	0.470238	Slc28a2	protein_coding
ENSMUSG00000057604	1257	1089	1224	1047	2148	1951	2489	1954	0.000680797	0.470227	Lmcd1	protein_coding
ENSMUSG00000032338	545	283	643	356	817	994	529	1027	3.99907e-06	0.469768	Hcn4	protein_coding
ENSMUSG00000022565	4752	3107	5494	3238	7616	8548	5416	9271	1.76144e-08	0.46956	Plec	protein_coding
ENSMUSG00000024558	243	285	282	284	585	608	506	383	0.0275582	0.468891	Mapk4	protein_coding
ENSMUSG00000054057	88	65	119	59	149	137	107	226	0.000279372	0.468582	A930004D18Rik	protein_coding
ENSMUSG00000049265	6767	5978	6633	6067	14162	15046	8857	11038	8.07158e-05	0.466159	Kcnk3	protein_coding
ENSMUSG00000021458	709	806	1262	579	1450	1328	1767	1539	0.00144482	0.465801	Aopep	protein_coding
ENSMUSG00000021390	1398	894	1054	700	1685	1810	1145	3251	0.00313233	0.46576	Ogn	protein_coding
ENSMUSG00000032911	298	149	398	149	463	398	359	571	0.000161679	0.465666	Cspg4	protein_coding
ENSMUSG00000032177	918	629	775	536	1560	1849	603	1529	0.00140669	0.46558	Pde4a	protein_coding
ENSMUSG00000025743	1380	556	1206	482	1420	1476	1226	2528	0.00134477	0.464704	Sdc3	protein_coding
ENSMUSG00000068079	102	115	87	69	148	284	139	152	0.0355133	0.464633	Tcf15	protein_coding
ENSMUSG00000028128	405	229	538	202	674	588	508	720	0.000649976	0.462959	F3	protein_coding
ENSMUSG00000044716	475	591	719	875	1406	1292	1533	860	0.019485	0.461788	Dok7	protein_coding
ENSMUSG00000024376	83	32	94	54	152	131	60	152	0.0254168	0.46178	Epb41l4a	protein_coding
ENSMUSG00000021009	860	547	1192	537	1619	1272	1350	1452	7.88727e-08	0.461678	Ptpn21	protein_coding
ENSMUSG00000028465	5097	2680	5098	2301	5195	5129	3967	15109	0.0104548	0.460996	Tln1	protein_coding
ENSMUSG00000057766	64	60	99	23	107	116	74	164	0.0332843	0.460753	Ankrd29	protein_coding
ENSMUSG00000034037	1097	405	1085	262	1151	1129	893	2025	0.0182702	0.457633	Fgd5	protein_coding
ENSMUSG00000030256	231	239	299	242	498	535	359	604	3.81403e-05	0.457073	Bhlhe41	protein_coding
ENSMUSG00000029381	2019	1418	2062	1145	3722	3209	2684	2904	9.81935e-05	0.456968	Shroom3	protein_coding
ENSMUSG00000030110	173	58	85	77	139	196	158	260	0.0191863	0.456494	Ret	protein_coding
ENSMUSG00000042284	869	540	751	448	1432	1188	1162	1113	5.05439e-07	0.456425	Itga1	protein_coding
ENSMUSG00000027510	3098	2004	3219	2227	4463	6079	4664	4724	4.9361e-06	0.455238	Rbm38	protein_coding
ENSMUSG00000029096	1938	1101	1725	557	1431	1863	2054	4806	0.0250875	0.454807	Htra3	protein_coding
ENSMUSG00000022941	108	39	139	51	135	157	113	217	0.00156222	0.454595	Ripply3	protein_coding
ENSMUSG00000068270	492	216	687	222	908	580	695	699	0.00164827	0.45417	Shroom4	protein_coding
ENSMUSG00000038530	222	129	369	98	426	309	359	362	0.0118022	0.454	Rgs4	protein_coding
ENSMUSG00000028527	962	890	738	855	2082	2433	1360	988	0.0232619	0.452294	Ak4	protein_coding
ENSMUSG00000020836	1095	1713	2028	2233	3772	4562	3358	2356	0.0104646	0.451816	Coro6	protein_coding
ENSMUSG00000001774	1239	716	822	485	1693	1707	1181	1743	1.30784e-05	0.451618	Chordc1	protein_coding
ENSMUSG00000029685	1232	1453	1079	886	3315	3020	1474	1601	0.0127434	0.451178	Asb15	protein_coding
ENSMUSG00000040734	643	537	621	450	999	1127	681	1756	0.000394129	0.450974	Ppp1r13l	protein_coding
ENSMUSG00000043415	581	201	604	195	565	456	1052	658	0.035524	0.450094	Otud1	protein_coding
ENSMUSG00000070583	133	159	145	94	364	276	157	281	0.00986992	0.448962	Fv1	protein_coding
ENSMUSG00000054027	1755	1414	1539	1272	3556	3601	2502	2056	0.00170609	0.448935	Nt5dc3	protein_coding
ENSMUSG00000064262	105	106	98	62	188	140	141	283	0.0443417	0.4487	Gimap8	protein_coding
ENSMUSG00000008136	9482	12893	17448	17579	33735	44254	18053	20279	0.0115181	0.448561	Fhl2	protein_coding
ENSMUSG00000060862	359	216	349	145	568	611	343	526	0.000189153	0.448555	Zbtb40	protein_coding
ENSMUSG00000035305	240	70	232	94	267	278	142	540	0.0284713	0.447879	Ror1	protein_coding
ENSMUSG00000007033	158	205	220	264	261	458	541	420	0.031018	0.447809	Hspa1l	protein_coding
ENSMUSG00000018428	3186	2396	3232	2572	7245	6506	4102	4610	1.39905e-06	0.447657	Akap1	protein_coding
ENSMUSG00000041729	169	134	90	101	276	228	199	308	0.0317997	0.447553	Coro2b	protein_coding
ENSMUSG00000020067	3359	3290	3037	2558	7474	7513	4423	5371	0.00143832	0.446062	Mypn	protein_coding
ENSMUSG00000047085	81	28	123	66	165	185	68	153	0.0190744	0.445478	Lrrc4b	protein_coding
ENSMUSG00000032034	2672	879	2242	866	2835	2819	971	6677	0.0485379	0.444112	Kcnj5	protein_coding
ENSMUSG00000061603	1878	1215	2045	1203	3181	4049	1601	3838	0.00048277	0.443533	Akap6	protein_coding
ENSMUSG00000021604	295	446	457	473	1050	1100	629	671	0.00610884	0.44301	Irx4	protein_coding
ENSMUSG00000071856	84	103	176	39	241	192	181	137	0.0490606	0.442076	Mcc	protein_coding
ENSMUSG00000018398	824	489	762	286	850	806	828	2221	0.0109086	0.441622	Septin8	protein_coding
ENSMUSG00000015342	255	211	195	205	514	502	398	332	0.000710644	0.44121	Xk	protein_coding
ENSMUSG00000074793	689	408	873	193	990	896	668	1609	0.0112872	0.440439	Hspa12b	protein_coding
ENSMUSG00000043639	2311	2234	2810	1861	5366	4936	3613	4603	6.10034e-09	0.44036	Rbm20	protein_coding
ENSMUSG00000042807	236	183	216	209	591	418	356	340	7.55348e-05	0.439143	Hecw2	protein_coding
ENSMUSG00000031519	150	158	235	203	376	410	390	307	0.000487737	0.438348	Asb5	protein_coding
ENSMUSG00000068614	195691	204469	214699	208162	462896	498981	381713	332969	0.00362932	0.438306	Actc1	protein_coding
ENSMUSG00000040289	194	136	160	49	315	261	137	378	0.0128812	0.438115	Hey1	protein_coding
ENSMUSG00000021994	448	178	496	178	629	524	227	1228	0.0192104	0.43739	Wnt5a	protein_coding
ENSMUSG00000020178	95	86	113	66	150	179	185	198	0.0281384	0.437179	Adora2a	protein_coding
ENSMUSG00000033327	1309	427	1289	432	986	1270	819	3823	0.0424558	0.436868	Tnxb	protein_coding
ENSMUSG00000024168	621	343	527	185	883	559	684	1161	0.0230398	0.436848	Tmem204	protein_coding
ENSMUSG00000005958	188	113	141	113	283	361	198	282	1.63743e-05	0.436195	Ephb3	protein_coding
ENSMUSG00000022995	2621	1993	2649	1926	4047	4287	5210	4613	9.32726e-07	0.435324	Enah	protein_coding
ENSMUSG00000020137	249	152	326	112	437	476	274	447	0.000124942	0.434783	Thap2	protein_coding
ENSMUSG00000050271	254	135	217	66	409	271	245	394	0.0223232	0.433571	Prag1	protein_coding
ENSMUSG00000045838	559	605	938	492	1341	1750	791	1404	2.21427e-07	0.433029	Ccdc9b	protein_coding
ENSMUSG00000021579	1163	1097	1255	1088	3022	3014	1402	2223	1.25099e-05	0.432427	Lrrc14b	protein_coding
ENSMUSG00000028086	855	627	1143	556	2002	2150	774	1500	0.000648167	0.431692	Fbxw7	protein_coding
ENSMUSG00000080850	64	80	79	82	164	228	155	81	0.0380154	0.429963	Gm12439	processed_pseudogene
ENSMUSG00000045201	505	286	471	198	675	952	320	1050	0.001328	0.429859	Lrrc3b	protein_coding
ENSMUSG00000032220	241	108	245	46	331	261	242	400	0.0307416	0.428559	Myo1e	protein_coding
ENSMUSG00000047746	4069	3606	4260	4685	8857	10513	7703	7677	8.07158e-05	0.428498	Fbxo40	protein_coding
ENSMUSG00000032902	6309	3708	7141	3782	11923	12929	7610	9280	1.08122e-07	0.428424	Slc16a1	protein_coding
ENSMUSG00000075324	140	119	133	81	262	312	91	348	0.00313233	0.428238	Fign	protein_coding
ENSMUSG00000027111	1439	769	1214	510	1313	1301	899	4883	0.0348935	0.427404	Itga6	protein_coding
ENSMUSG00000024620	1120	604	1027	565	2081	1344	1326	1946	5.3516e-09	0.42735	Pdgfrb	protein_coding
ENSMUSG00000022383	449	433	627	460	1140	1597	467	952	0.00131912	0.4271	Ppara	protein_coding
ENSMUSG00000052921	693	430	960	292	1208	924	1014	1496	0.000449172	0.427016	Arhgef15	protein_coding
ENSMUSG00000029651	3650	2239	4376	2218	6819	7659	3270	7857	7.8951e-08	0.426846	Mtus2	protein_coding
ENSMUSG00000020814	404	175	377	144	439	399	391	1004	0.0042197	0.425432	Mxra7	protein_coding
ENSMUSG00000019916	2713	1201	1898	885	3271	3485	2777	3900	4.02618e-05	0.424432	P4ha1	protein_coding
ENSMUSG00000058966	38	57	66	39	95	98	85	144	0.00222967	0.424357	Tlcd3b	protein_coding
ENSMUSG00000031626	4764	5299	5962	4904	11502	12837	9699	9950	2.4856e-05	0.42372	Sorbs2	protein_coding
ENSMUSG00000097357	44	25	33	25	82	74	35	77	0.00567098	0.422871	Gm16793	lncRNA
ENSMUSG00000040990	1453	1246	1692	1120	3537	3353	1903	2790	5.14315e-10	0.421776	Sh3kbp1	protein_coding
ENSMUSG00000025608	4961	2001	5836	1259	5148	5521	6829	9459	0.00846374	0.420117	Podxl	protein_coding
ENSMUSG00000024968	17	16	27	20	29	52	28	61	0.012816	0.419501	Rcor2	protein_coding
ENSMUSG00000021256	140	102	105	41	246	220	187	135	0.0182823	0.41915	Vash1	protein_coding
ENSMUSG00000021388	77	78	145	78	181	184	140	291	4.81071e-05	0.418596	Aspn	protein_coding
ENSMUSG00000008435	533	494	720	465	1436	1405	946	799	1.34465e-05	0.41826	Rdh13	protein_coding
ENSMUSG00000068566	3721	2194	3407	1741	5795	5959	3590	7983	5.80612e-07	0.417153	Myadm	protein_coding
ENSMUSG00000039103	5574	4819	7666	5164	14036	13279	11081	9735	8.11556e-06	0.416393	Nexn	protein_coding
ENSMUSG00000032125	623	454	516	390	1158	1065	889	1100	9.65453e-09	0.415567	Robo4	protein_coding
ENSMUSG00000031253	62	42	61	25	71	101	86	137	0.0255419	0.415215	Srpx2	protein_coding
ENSMUSG00000039167	2435	1438	1289	739	3782	2775	2893	2867	0.00177902	0.414555	Adgrl4	protein_coding
ENSMUSG00000047821	209	169	312	142	334	407	473	473	0.000336077	0.413835	Trim16	protein_coding
ENSMUSG00000019647	187	101	265	81	247	244	212	611	0.0193364	0.413684	Sema6a	protein_coding
ENSMUSG00000000631	3081	2214	3028	2230	6419	6431	4123	5555	3.35422e-09	0.41354	Myo18a	protein_coding
ENSMUSG00000071540	851	1640	1440	1555	2937	3597	3190	2352	0.00600882	0.411484	3425401B19Rik	protein_coding
ENSMUSG00000039410	181	177	235	102	417	506	199	369	0.000125235	0.411047	Prdm16	protein_coding
ENSMUSG00000000530	945	361	1202	382	1269	1152	1033	2498	0.00129034	0.407616	Acvrl1	protein_coding
ENSMUSG00000020811	245	74	175	61	213	244	131	607	0.0296695	0.407229	Wscd1	protein_coding
ENSMUSG00000057914	1288	537	1736	573	2913	2808	1006	1721	0.00760501	0.406277	Cacnb2	protein_coding
ENSMUSG00000042515	112	25	129	37	115	128	185	157	0.0346965	0.404201	Pwwp3b	protein_coding
ENSMUSG00000054641	939	314	640	472	778	775	676	3127	0.0273953	0.403758	Mmrn1	protein_coding
ENSMUSG00000048285	1183	439	1165	500	1762	1526	1423	2097	5.05439e-07	0.403675	Frmd6	protein_coding
ENSMUSG00000032744	508	243	502	182	630	790	483	1157	1.34465e-05	0.403227	Heyl	protein_coding
ENSMUSG00000030470	11284	19032	25205	27966	42789	54008	51917	35482	0.00295316	0.403195	Csrp3	protein_coding
ENSMUSG00000030319	1707	1649	1691	1720	4328	4620	2738	3583	5.13879e-05	0.403013	Cand2	protein_coding
ENSMUSG00000052783	28	5	45	18	53	48	33	64	0.0309717	0.402928	Grk4	protein_coding
ENSMUSG00000064080	2268	750	3269	1038	2555	2948	2230	7684	0.0060746	0.401963	Fbln2	protein_coding
ENSMUSG00000031790	1708	1013	1232	892	2695	3227	1619	3234	3.95871e-06	0.40172	Mmp15	protein_coding
ENSMUSG00000004044	8492	3273	7144	2455	10082	9092	6850	19849	0.00113475	0.401374	Cavin1	protein_coding
ENSMUSG00000036144	169	164	224	98	274	339	348	450	1.38815e-05	0.400589	Meox2	protein_coding
ENSMUSG00000070576	241	178	241	162	452	451	562	255	0.000682915	0.399706	Mn1	protein_coding
ENSMUSG00000021838	1176	770	1323	830	2414	2281	1928	2223	1.56814e-12	0.399138	Samd4	protein_coding
ENSMUSG00000037754	166	60	291	53	233	244	177	515	0.0299674	0.398907	Ppp1r16b	protein_coding
ENSMUSG00000082361	41	17	16	16	50	57	38	55	0.0234556	0.397077	Btc	protein_coding
ENSMUSG00000032643	73	36	88	67	182	149	128	108	0.0284146	0.39653	Fhl3	protein_coding
ENSMUSG00000022053	154	48	151	36	146	127	133	426	0.0471523	0.396375	Ebf2	protein_coding
ENSMUSG00000030222	38	44	54	14	101	81	82	55	0.0365176	0.395889	Rerg	protein_coding
ENSMUSG00000009418	416	251	514	137	659	601	464	1129	0.000710644	0.395169	Nav1	protein_coding
ENSMUSG00000000058	1292	591	1131	262	1477	1416	1356	2778	0.00462719	0.393341	Cav2	protein_coding
ENSMUSG00000021311	1987	1135	2145	1064	4039	4251	1348	4661	2.73421e-05	0.392012	Mtr	protein_coding
ENSMUSG00000113737	30	30	27	20	67	81	62	26	0.0365749	0.391794	BB123696	lncRNA
ENSMUSG00000004698	285	143	231	119	389	495	211	669	0.000474708	0.391682	Hdac9	protein_coding
ENSMUSG00000067279	2158	3804	2451	3238	6514	8558	6787	5748	0.0210118	0.390611	Ppp1r3c	protein_coding
ENSMUSG00000023951	1182	1530	1944	1606	3773	4549	3239	2620	3.03505e-05	0.390084	Vegfa	protein_coding
ENSMUSG00000028348	1149	1541	1383	1528	4516	4015	2549	2006	0.00214124	0.39008	Cavin4	protein_coding
ENSMUSG00000010175	1264	940	1445	830	2476	3451	1493	2776	3.78693e-07	0.387176	Prox1	protein_coding
ENSMUSG00000034898	1186	1246	1338	877	2502	2936	2166	3127	6.58794e-08	0.38699	Filip1	protein_coding
ENSMUSG00000072568	351	170	429	152	310	251	456	1487	0.0406302	0.383998	Lratd2	protein_coding
ENSMUSG00000044921	190	69	198	57	199	266	175	498	0.0146881	0.383105	Rassf9	protein_coding
ENSMUSG00000036819	330	280	461	261	855	878	601	669	1.20405e-08	0.383048	Jmjd4	protein_coding
ENSMUSG00000050919	314	290	302	96	857	739	321	374	0.0104055	0.38199	Zfp366	protein_coding
ENSMUSG00000045776	5328	7002	7255	6839	19632	19902	13754	8955	0.0021769	0.379052	Lrtm1	protein_coding
ENSMUSG00000032786	2604	1997	3665	2082	7195	7975	3453	5217	2.34246e-05	0.378166	Alas1	protein_coding
ENSMUSG00000054958	159	162	151	97	408	456	180	320	0.000721149	0.377838	Nt5c1a	protein_coding
ENSMUSG00000061353	2834	1976	2644	1047	4343	4117	6377	3630	0.00131912	0.377076	Cxcl12	protein_coding
ENSMUSG00000079243	11707	7232	6112	8168	19483	15052	29974	10014	0.0234556	0.377047	Xirp1	protein_coding
ENSMUSG00000027765	715	559	576	467	1765	1590	813	1399	2.98207e-06	0.376468	P2ry1	protein_coding
ENSMUSG00000029657	2020	1499	1453	1006	3350	4795	2504	3470	2.28547e-06	0.376468	Hsph1	protein_coding
ENSMUSG00000007279	76	101	90	114	232	364	215	97	0.0292541	0.376418	Scube2	protein_coding
ENSMUSG00000030889	30	18	20	17	74	48	22	62	0.0465618	0.375191	Vwa3a	protein_coding
ENSMUSG00000081058	60	69	28	23	130	110	108	87	0.0463941	0.374108	H3c15	protein_coding
ENSMUSG00000092397	676	790	1594	750	2380	2616	1612	2156	2.90917e-08	0.373499	C130080G10Rik	lncRNA
ENSMUSG00000033082	210	187	204	50	487	387	238	413	0.00349515	0.373401	Clec1a	protein_coding
ENSMUSG00000034574	1459	697	1282	708	2928	2824	1613	2174	1.65472e-09	0.372721	Daam1	protein_coding
ENSMUSG00000002900	1763	1141	1606	782	3514	3043	1901	4100	2.6457e-09	0.371692	Lamb1	protein_coding
ENSMUSG00000038855	1223	642	1113	517	1993	1957	1338	2925	3.69906e-09	0.370554	Itpkb	protein_coding
ENSMUSG00000040280	130	68	102	110	272	202	234	268	1.6838e-07	0.369414	Ndufa4l2	protein_coding
ENSMUSG00000004665	1227	584	1892	561	1253	1692	1198	5922	0.0323561	0.369169	Cnn2	protein_coding
ENSMUSG00000064342	1647	1565	835	861	3591	3611	2777	1991	0.0070345	0.368946	mt-Ti	Mt_tRNA
ENSMUSG00000027435	2012	716	1834	379	1887	2304	1749	5468	0.0387131	0.366693	Cd93	protein_coding
ENSMUSG00000026202	5298	3857	5047	4815	14197	12729	8808	11042	2.82474e-06	0.363235	Tuba4a	protein_coding
ENSMUSG00000029778	212	106	132	82	287	225	182	642	0.00540124	0.36213	Adcyap1r1	protein_coding
ENSMUSG00000053007	75	31	63	28	103	87	135	125	0.00256464	0.36194	Creb5	protein_coding
ENSMUSG00000021186	656	274	680	272	647	663	590	2729	0.0102069	0.361431	Fbln5	protein_coding
ENSMUSG00000043496	120	41	87	58	214	128	117	286	0.00231497	0.361192	Tril	protein_coding
ENSMUSG00000055805	261	105	362	99	425	360	285	862	0.0207147	0.36104	Fmnl1	protein_coding
ENSMUSG00000021294	208	183	232	87	471	372	303	602	3.12803e-07	0.357847	Kif26a	protein_coding
ENSMUSG00000008398	933	320	982	158	1080	1033	1006	2416	0.0217076	0.356034	Elk3	protein_coding
ENSMUSG00000064337	112366	105151	88299	78588	226070	206232	321212	178427	0.000649976	0.356029	mt-Rnr1	Mt_rRNA
ENSMUSG00000027022	6483	9384	7827	7257	21507	21741	24128	8606	0.00948165	0.355977	Xirp2	protein_coding
ENSMUSG00000027022	6483	9384	7827	7257	21507	21741	24128	8606	0.00948165	0.355977	Xirp2	protein_coding
ENSMUSG00000042115	124	165	181	157	512	561	207	335	0.00307679	0.35583	Klhdc8a	protein_coding
ENSMUSG00000020620	168	111	169	57	291	263	215	472	0.000300696	0.354291	Abca8b	protein_coding
ENSMUSG00000030317	592	646	489	200	1921	1581	659	712	0.0160041	0.354055	Timp4	protein_coding
ENSMUSG00000010080	163	142	211	234	555	627	374	341	3.17828e-05	0.35273	Epn3	protein_coding
ENSMUSG00000020205	491	104	299	136	979	417	607	348	0.0246357	0.352141	Phlda1	protein_coding
ENSMUSG00000040181	1319	353	1175	213	1491	1438	1109	3180	0.023376	0.351731	Fmo1	protein_coding
ENSMUSG00000046794	618	465	734	349	1460	1570	982	1324	5.4909e-14	0.350332	Ppp1r3b	protein_coding
ENSMUSG00000024063	4768	5048	5338	6189	19129	17702	9519	9451	4.95947e-05	0.348962	Lbh	protein_coding
ENSMUSG00000036052	1635	1336	2364	1713	4856	4528	4490	3455	1.32754e-07	0.348017	Dnajb5	protein_coding
ENSMUSG00000025422	58	38	110	24	208	127	97	112	0.00592495	0.345362	Agap2	protein_coding
ENSMUSG00000037010	73	73	48	98	122	170	230	259	0.0051717	0.345218	Apln	protein_coding
ENSMUSG00000046667	66	73	89	26	222	141	106	177	0.00899748	0.344295	Rbm12b1	protein_coding
ENSMUSG00000020272	220	108	339	68	282	273	235	1051	0.0420162	0.342309	Stk10	protein_coding
ENSMUSG00000054435	466	212	540	129	664	541	608	1508	0.00246619	0.342024	Gimap4	protein_coding
ENSMUSG00000074221	499	410	661	329	1537	1410	1126	585	7.08317e-05	0.341948	Zfp568	protein_coding
ENSMUSG00000007655	7172	2563	5908	1310	7216	7032	7213	20693	0.00512082	0.34161	Cav1	protein_coding
ENSMUSG00000047658	167	141	150	114	461	563	111	410	0.0007336	0.341381	Gal3st3	protein_coding
ENSMUSG00000046070	56	125	57	122	292	353	171	209	0.0290005	0.341266	Igfals	protein_coding
ENSMUSG00000064339	349293	274517	226261	312196	783498	708761	1051091	417774	0.00342135	0.340136	mt-Rnr2	Mt_rRNA
ENSMUSG00000050914	7	26	57	15	71	60	70	52	0.0230903	0.340109	Ankrd37	protein_coding
ENSMUSG00000071042	267	233	357	202	739	645	542	799	7.89409e-18	0.339884	Rasgrp3	protein_coding
ENSMUSG00000030137	2152	1960	1883	2234	6770	6405	4181	4715	9.17818e-07	0.339629	Tuba8	protein_coding
ENSMUSG00000035105	1043	836	1034	853	2234	3359	1657	2761	7.88601e-08	0.338096	Egln3	protein_coding
ENSMUSG00000043795	71	53	112	70	189	276	123	202	0.00588199	0.337821	Prr33	protein_coding
ENSMUSG00000064302	4022	3233	3736	2814	10837	12125	5615	7962	2.38532e-08	0.337693	Clasp1	protein_coding
ENSMUSG00000022462	5770	2732	5992	2558	11090	9192	13705	6300	4.50627e-05	0.337637	Slc38a2	protein_coding
ENSMUSG00000026628	569	255	551	378	842	414	1771	1341	0.00427762	0.328425	Atf3	protein_coding
ENSMUSG00000029761	1086	393	1450	298	1550	1298	1115	4331	0.0138754	0.328058	Cald1	protein_coding
ENSMUSG00000024232	770	454	739	351	1031	1377	1673	1940	7.0174e-09	0.324246	Bambi	protein_coding
ENSMUSG00000034911	149	143	97	86	406	336	259	331	0.000239103	0.324062	Ushbp1	protein_coding
ENSMUSG00000055639	54	50	43	19	143	125	87	95	0.000284341	0.324045	Dach1	protein_coding
ENSMUSG00000053093	2931	2280	3702	2517	6098	8264	10947	3560	0.000560166	0.323921	Myh7	protein_coding
ENSMUSG00000037709	414	380	574	268	1010	976	1130	1192	6.2344e-14	0.323766	Fam13a	protein_coding
ENSMUSG00000021870	3264	2866	3916	2462	7544	7955	9017	8787	3.58723e-18	0.323635	Slmap	protein_coding
ENSMUSG00000078234	51	58	79	55	202	184	133	142	0.000211817	0.32354	Klhdc7a	protein_coding
ENSMUSG00000003469	254	215	318	210	656	806	283	1078	8.76594e-08	0.323326	Phyhip	protein_coding
ENSMUSG00000049588	101	56	142	42	201	274	99	336	0.000131003	0.322412	Ccdc69	protein_coding
ENSMUSG00000050195	608	209	286	199	1216	806	414	1172	0.000164188	0.320752	Scd4	protein_coding
ENSMUSG00000055065	1314	963	1930	652	3315	2663	2089	5185	0.00495274	0.31739	Ddx17	protein_coding
ENSMUSG00000034570	333	258	307	227	844	969	531	819	1.05886e-08	0.31719	Inpp5j	protein_coding
ENSMUSG00000046997	161	132	145	115	287	323	537	340	8.25922e-05	0.315916	Spsb4	protein_coding
ENSMUSG00000047485	55	78	134	136	222	277	408	179	0.0139321	0.315779	Klhl34	protein_coding
ENSMUSG00000004952	46	46	69	26	81	107	139	182	0.00197831	0.31379	Rasa4	protein_coding
ENSMUSG00000026207	2079	1642	2450	1971	6932	7416	3683	5062	2.86164e-11	0.313571	Speg	protein_coding
ENSMUSG00000116665	15	19	35	13	45	74	53	51	0.00165728	0.310404	E130310I04Rik	lncRNA
ENSMUSG00000091971	155	79	204	110	277	275	326	650	4.9361e-06	0.309537	Hspa1a	protein_coding
ENSMUSG00000046532	89	27	121	28	83	79	117	449	0.0369498	0.308423	Ar	protein_coding
ENSMUSG00000050592	389	201	474	135	732	961	268	1445	0.000250858	0.307379	Fam78a	protein_coding
ENSMUSG00000042428	211	87	150	76	345	377	156	645	9.94182e-05	0.307121	Mgat3	protein_coding
ENSMUSG00000045414	1324	644	1433	449	1906	1919	2729	3833	4.36545e-07	0.306579	Dipk2a	protein_coding
ENSMUSG00000020135	123	37	103	70	170	215	115	475	0.00233599	0.305644	Apc2	protein_coding
ENSMUSG00000021097	33	13	46	10	46	52	53	129	0.0161051	0.304251	Clmn	protein_coding
ENSMUSG00000030513	943	370	884	458	1403	1762	1185	3287	5.28478e-08	0.303297	Pcsk6	protein_coding
ENSMUSG00000032649	74	42	76	16	94	129	99	271	0.00198102	0.302537	Colgalt2	protein_coding
ENSMUSG00000052485	28	14	46	29	106	140	39	47	0.0312182	0.30147	Tmem171	protein_coding
ENSMUSG00000039031	309	124	478	88	261	369	318	1907	0.0463941	0.301399	Arhgap18	protein_coding
ENSMUSG00000040584	389	201	297	136	921	768	518	713	7.54135e-10	0.300999	Abcb1a	protein_coding
ENSMUSG00000028339	493	146	638	215	1001	930	587	1663	8.07158e-05	0.299344	Col15a1	protein_coding
ENSMUSG00000040441	22	25	31	21	81	104	27	93	0.00053234	0.296505	Slc26a10	protein_coding
ENSMUSG00000038146	345	213	339	229	1040	810	644	836	7.89409e-18	0.294629	Notch3	protein_coding
ENSMUSG00000078606	21	5	41	4	43	40	47	57	0.0276328	0.29289	Gvin2	protein_coding
ENSMUSG00000019966	1055	679	802	455	2687	2291	1939	1904	1.12042e-09	0.292365	Kitl	protein_coding
ENSMUSG00000044086	353	356	547	513	1257	1472	1139	1584	9.33845e-12	0.290894	Lmod3	protein_coding
ENSMUSG00000044229	58	21	71	24	157	133	68	147	0.000138276	0.290541	Nxpe4	protein_coding
ENSMUSG00000020154	1886	1170	1954	1110	3474	3624	2107	10177	1.74746e-05	0.28964	Ptprb	protein_coding
ENSMUSG00000022797	301	156	500	214	867	1051	639	809	6.76095e-08	0.289093	Tfrc	protein_coding
ENSMUSG00000024534	154	40	150	30	211	175	157	549	0.0126961	0.287726	Sncaip	protein_coding
ENSMUSG00000052544	58	18	44	5	124	48	29	178	0.0355275	0.285156	St6galnac3	protein_coding
ENSMUSG00000037016	78	85	101	40	209	237	224	250	0.000117325	0.285142	Frem2	protein_coding
ENSMUSG00000114892	28	35	10	56	137	186	48	79	0.0246211	0.284582	Gm5463	lncRNA
ENSMUSG00000020695	434	116	328	96	457	466	536	1436	0.000842097	0.284559	Mrc2	protein_coding
ENSMUSG00000037887	898	644	1088	678	2177	2396	3035	2185	9.33845e-12	0.283209	Dusp8	protein_coding
ENSMUSG00000049119	134	98	161	71	384	443	237	351	1.26721e-11	0.283145	Fam110b	protein_coding
ENSMUSG00000000359	44	10	83	8	79	63	105	145	0.0166079	0.282583	Rem1	protein_coding
ENSMUSG00000037358	45	23	55	20	143	117	68	101	0.000663686	0.281718	Dipk2b	protein_coding
ENSMUSG00000026564	663	467	473	502	1425	1445	2225	1336	3.50196e-06	0.28124	Dusp27	protein_coding
ENSMUSG00000027314	158	113	115	104	393	308	524	256	7.06485e-05	0.280699	Dll4	protein_coding
ENSMUSG00000020422	972	271	1218	277	963	968	851	5765	0.0358337	0.27748	Tns3	protein_coding
ENSMUSG00000078486	3029	2705	3653	3187	12531	13010	5894	9752	8.73575e-10	0.276152	Perm1	protein_coding
ENSMUSG00000026837	701	78	518	119	564	871	600	2226	0.0146434	0.275755	Col5a1	protein_coding
ENSMUSG00000037185	107	50	195	66	134	154	167	880	0.0405217	0.275184	Krt80	protein_coding
ENSMUSG00000025810	1906	598	1373	569	3022	3280	2360	5123	4.75577e-08	0.274445	Nrp1	protein_coding
ENSMUSG00000019326	163	97	179	40	244	233	229	824	0.00131165	0.274248	Aoc3	protein_coding
ENSMUSG00000041798	66	164	76	188	395	625	506	156	0.0164886	0.273791	Gck	protein_coding
ENSMUSG00000042116	287	155	262	84	622	464	502	874	4.87332e-10	0.273113	Vwa1	protein_coding
ENSMUSG00000029484	772	291	968	156	996	928	959	3905	0.0252204	0.272521	Anxa3	protein_coding
ENSMUSG00000025494	68	29	63	15	109	93	92	260	0.000503255	0.271442	Sigirr	protein_coding
ENSMUSG00000048251	6	10	8	6	30	24	6	46	0.0325274	0.269698	Bcl11b	protein_coding
ENSMUSG00000020577	757	314	536	203	1253	1106	1145	2278	8.09228e-07	0.268261	Tspan13	protein_coding
ENSMUSG00000026114	9	41	34	15	112	112	49	65	0.0236852	0.268231	Cnga3	protein_coding
ENSMUSG00000025316	171	95	178	88	492	464	347	380	1.76144e-08	0.268103	Banp	protein_coding
ENSMUSG00000074676	42	19	73	8	70	54	100	204	0.0139321	0.267607	Foxs1	protein_coding
ENSMUSG00000004891	309	199	314	90	856	653	608	763	4.7103e-06	0.266917	Nes	protein_coding
ENSMUSG00000034872	24	17	27	12	70	71	46	74	2.98207e-06	0.266316	Gipc3	protein_coding
ENSMUSG00000027217	150	47	228	27	228	266	174	734	0.00348538	0.265919	Tspan18	protein_coding
ENSMUSG00000053886	133	140	144	90	564	402	325	421	4.60415e-16	0.263338	Sh2d4a	protein_coding
ENSMUSG00000049907	694	577	749	410	1466	1035	3327	1702	8.25922e-05	0.263286	Rasl11b	protein_coding
ENSMUSG00000050296	66	67	78	35	332	224	46	264	0.000488682	0.260731	Abca12	protein_coding
ENSMUSG00000116307	9	3	26	10	43	45	25	41	0.00150253	0.259136	Gm49490	lncRNA
ENSMUSG00000030737	379	233	273	129	652	770	631	1448	3.78817e-05	0.257129	Slco2b1	protein_coding
ENSMUSG00000070436	4698	1836	4171	1480	9058	9120	6969	15305	1.39905e-06	0.255911	Serpinh1	protein_coding
ENSMUSG00000028427	104	89	43	46	295	335	144	246	2.05347e-05	0.255734	Aqp7	protein_coding
ENSMUSG00000040710	100	53	68	45	197	163	199	359	7.40008e-07	0.255432	St8sia4	protein_coding
ENSMUSG00000070469	66	24	85	13	118	122	74	310	0.00131963	0.254521	Adamtsl3	protein_coding
ENSMUSG00000062960	1989	906	1569	588	3593	3528	3666	6252	1.60719e-09	0.252028	Kdr	protein_coding
ENSMUSG00000031230	21	39	33	28	152	129	41	138	4.49811e-05	0.248089	Fgf16	protein_coding
ENSMUSG00000024891	103	81	108	90	379	350	256	413	6.94223e-11	0.244332	Slc29a2	protein_coding
ENSMUSG00000041624	14	6	9	1	35	14	34	16	0.0330902	0.243916	Gucy1a2	protein_coding
ENSMUSG00000057606	50	8	15	54	172	210	35	84	0.0331356	0.237848	Colq	protein_coding
ENSMUSG00000025723	13	8	6	14	33	20	25	89	0.00858218	0.236124	Nmb	protein_coding
ENSMUSG00000017417	49	16	61	10	80	98	75	228	0.0010771	0.235802	Plxdc1	protein_coding
ENSMUSG00000025784	346	189	657	200	744	830	642	2942	4.63789e-05	0.234178	Clec3b	protein_coding
ENSMUSG00000011256	286	137	392	78	920	782	409	1098	0.000152438	0.232365	Adam19	protein_coding
ENSMUSG00000033871	109	98	147	81	428	555	245	438	2.1723e-08	0.230436	Ppargc1b	protein_coding
ENSMUSG00000043230	17	4	8	8	55	39	20	26	0.00914372	0.23019	Fam124b	protein_coding
ENSMUSG00000079164	23	5	32	6	42	30	26	147	0.0115496	0.22979	Tlr5	protein_coding
ENSMUSG00000037813	34	30	23	6	112	53	77	120	0.000823163	0.227149	D630003M21Rik	protein_coding
ENSMUSG00000043017	64	23	82	24	149	161	94	324	1.74746e-05	0.226276	Ptgir	protein_coding
ENSMUSG00000068196	133	118	198	106	696	568	429	436	1.81152e-11	0.224172	Col8a1	protein_coding
ENSMUSG00000001119	834	144	975	184	1266	1249	887	4608	0.00355202	0.222773	Col6a1	protein_coding
ENSMUSG00000026235	1088	268	729	223	2334	2794	530	3274	0.000149582	0.22266	Epha4	protein_coding
ENSMUSG00000068699	4166	3769	5148	3309	15220	15390	18385	14625	1.91125e-14	0.220359	Flnc	protein_coding
ENSMUSG00000039239	357	72	334	87	814	415	779	1096	8.76426e-05	0.218877	Tgfb2	protein_coding
ENSMUSG00000024274	3	3	7	4	15	22	5	29	0.0348976	0.216389	Zscan30	transcribed_unprocessed_pseudogene
ENSMUSG00000042895	795	964	726	754	2305	2637	6451	1064	0.000647273	0.215437	Abra	protein_coding
ENSMUSG00000027335	71	20	47	38	209	190	72	270	8.28859e-06	0.212573	Adra1d	protein_coding
ENSMUSG00000070873	25	8	13	4	59	49	29	67	0.000158662	0.212403	Lilra5	protein_coding
ENSMUSG00000020241	910	178	850	164	1399	1351	932	4699	0.00193559	0.211691	Col6a2	protein_coding
ENSMUSG00000040283	301	333	111	73	1249	939	722	654	0.000742636	0.210323	Btnl9	protein_coding
ENSMUSG00000090066	1103	882	1119	562	4758	4096	3319	2817	7.65398e-16	0.209795	1110002E22Rik	protein_coding
ENSMUSG00000036655	111	35	60	34	283	220	191	295	2.38299e-07	0.20794	Colec11	protein_coding
ENSMUSG00000090877	172	69	156	51	298	404	209	1032	2.55402e-06	0.203674	Hspa1b	protein_coding
ENSMUSG00000063415	261	146	234	111	248	2099	432	358	0.0127818	0.202822	Cyp26b1	protein_coding
ENSMUSG00000038457	30	12	60	10	70	56	84	246	0.00661102	0.202104	Tmem255b	protein_coding
ENSMUSG00000020826	58	13	25	12	137	107	137	44	0.0304653	0.201901	Nos2	protein_coding
ENSMUSG00000050953	3035	1648	4374	1980	13230	13239	9142	9965	4.01522e-27	0.201839	Gja1	protein_coding
ENSMUSG00000041797	221	132	169	64	538	433	356	1345	2.43438e-07	0.197983	Abca9	protein_coding
ENSMUSG00000028364	24	7	29	2	148	44	17	46	0.0371591	0.197454	Tnc	protein_coding
ENSMUSG00000067242	22	21	6	28	108	152	69	42	0.00349217	0.195684	Lgi1	protein_coding
ENSMUSG00000037892	47	10	48	3	81	51	93	219	0.0112404	0.19558	Pcdh18	protein_coding
ENSMUSG00000024440	118	118	108	42	420	479	379	459	6.67173e-13	0.194579	Pcdh12	protein_coding
ENSMUSG00000045136	62	22	54	5	88	44	73	442	0.0396996	0.19348	Tubb2b	protein_coding
ENSMUSG00000025776	12	6	19	1	52	31	5	82	0.0171379	0.193469	Crispld1	protein_coding
ENSMUSG00000024421	14	6	21	2	25	24	32	108	0.0105941	0.191714	Lama3	protein_coding
ENSMUSG00000086584	11	13	16	16	99	65	52	53	0.000511493	0.186297	Gm12002	lncRNA
ENSMUSG00000017344	102	60	119	90	558	466	398	279	4.17417e-16	0.185874	Vtn	protein_coding
ENSMUSG00000021200	2539	3389	5214	2471	18348	23009	8872	15622	2.62999e-11	0.182465	Asb2	protein_coding
ENSMUSG00000020032	750	356	915	570	2071	1566	4918	2881	9.87112e-09	0.181383	Nuak1	protein_coding
ENSMUSG00000023905	1415	542	1596	593	4610	3613	6738	2807	2.10374e-07	0.180943	Tnfrsf12a	protein_coding
ENSMUSG00000086740	11	13	28	3	58	72	25	109	0.000320847	0.180223	Gm17029	lncRNA
ENSMUSG00000031910	5	1	6	4	22	26	8	22	0.0101232	0.178876	Has3	protein_coding
ENSMUSG00000053835	36	30	50	14	106	106	49	408	0.0328514	0.178642	H2-T24	protein_coding
ENSMUSG00000050014	3	16	18	4	55	29	50	70	0.000511493	0.176023	Apol10b	protein_coding
ENSMUSG00000020377	10	1	8	0	18	14	10	50	0.0485478	0.173429	Ltc4s	protein_coding
ENSMUSG00000003477	86	38	98	29	103	156	117	939	0.00164664	0.172737	Inmt	protein_coding
ENSMUSG00000023885	332	141	309	105	1168	868	655	1782	3.73402e-16	0.170922	Thbs2	protein_coding
ENSMUSG00000037169	6	4	26	0	29	21	57	48	0.025329	0.169269	Mycn	protein_coding
ENSMUSG00000027716	26	7	13	6	81	85	40	57	9.44041e-06	0.168864	Trpc3	protein_coding
ENSMUSG00000066319	11	10	8	4	64	44	41	27	0.012333	0.162618	Rtp3	protein_coding
ENSMUSG00000052821	25	10	35	10	87	121	99	119	1.44182e-10	0.154847	Cysltr1	protein_coding
ENSMUSG00000046916	151	65	183	38	490	368	443	1091	2.38829e-06	0.152889	Myct1	protein_coding
ENSMUSG00000063193	28	7	17	5	104	46	40	134	0.0328514	0.151458	Cd300lb	protein_coding
ENSMUSG00000048126	230	37	164	19	591	510	279	1076	0.000185297	0.151345	Col6a3	protein_coding
ENSMUSG00000039304	123	22	108	20	231	187	208	908	0.00201912	0.150028	Tnfsf10	protein_coding
ENSMUSG00000047787	16	1	14	2	23	27	12	128	0.0319105	0.149537	Flrt1	protein_coding
ENSMUSG00000001493	117	33	103	27	433	415	272	422	0.00018754	0.148707	Meox1	protein_coding
ENSMUSG00000044067	129	153	243	114	983	1434	128	1411	6.85346e-06	0.148577	Gpr22	protein_coding
ENSMUSG00000001739	209	142	265	68	142	202	285	3844	0.0458003	0.14454	Cldn15	protein_coding
ENSMUSG00000071347	238	165	194	48	1157	1198	696	819	3.30141e-10	0.142249	C1qtnf9	protein_coding
ENSMUSG00000058656	42	12	38	7	108	106	54	340	4.49811e-05	0.141751	Samd12	protein_coding
ENSMUSG00000105444	8	9	14	9	55	71	74	42	3.64816e-05	0.139354	Gm10727	TEC
ENSMUSG00000026971	25	15	28	8	176	159	50	95	7.90906e-08	0.135964	Itgb6	protein_coding
ENSMUSG00000004098	67	37	79	17	475	345	232	152	1.08122e-07	0.135422	Col5a3	protein_coding
ENSMUSG00000044338	60	23	35	11	156	252	160	240	8.13889e-08	0.135124	Aplnr	protein_coding
ENSMUSG00000021708	56	14	92	13	251	206	190	424	1.33558e-08	0.130946	Rasgrf2	protein_coding
ENSMUSG00000027238	799	734	2092	461	8158	8053	5096	3851	5.15232e-08	0.12998	Frmd5	protein_coding
ENSMUSG00000041828	379	162	189	58	1132	1083	855	2346	1.65688e-09	0.127782	Abca8a	protein_coding
ENSMUSG00000047415	4	3	5	0	17	10	15	42	0.0499214	0.123281	Gpr68	protein_coding
ENSMUSG00000021822	44	15	19	8	103	117	126	269	3.99907e-06	0.121555	Plau	protein_coding
ENSMUSG00000031070	29	9	36	11	59	47	67	462	0.00519893	0.119134	Mrgprf	protein_coding
ENSMUSG00000038508	19	4	17	2	29	52	60	151	0.000680568	0.118922	Gdf15	protein_coding
ENSMUSG00000056481	245	41	163	45	270	307	489	2584	7.09348e-05	0.118	Cd248	protein_coding
ENSMUSG00000024803	12568	7105	12753	7096	47088	38688	115087	74957	1.54788e-11	0.11607	Ankrd1	protein_coding
ENSMUSG00000037577	7	1	2	5	40	15	36	24	0.00925232	0.112137	Ephx3	protein_coding
ENSMUSG00000102531	1	1	1	1	4	5	9	14	0.04273	0.110503	1110002O04Rik	lncRNA
ENSMUSG00000110279	5	1	6	0	10	30	4	49	0.0211249	0.110342	Gm45552	lncRNA
ENSMUSG00000052563	1	6	3	0	18	10	13	47	0.0066563	0.107937	D930048N14Rik	protein_coding
ENSMUSG00000074570	11	2	8	0	19	28	18	106	0.0275582	0.104906	Cass4	protein_coding
ENSMUSG00000004939	45	6	42	19	284	155	168	294	2.14225e-13	0.10384	Nmrk2	protein_coding
ENSMUSG00000041479	2	2	10	0	5	23	14	70	0.0345667	0.10328	Syt15	protein_coding
ENSMUSG00000033715	15	9	7	10	86	94	38	158	1.71497e-10	0.102076	Akr1c14	protein_coding
ENSMUSG00000063919	95	52	154	22	666	780	618	469	1.30143e-12	0.100264	Srrm4	protein_coding
ENSMUSG00000089669	1	3	2	1	5	3	5	61	0.0485478	0.0956135	Tnfsf13	protein_coding
ENSMUSG00000030762	0	3	2	6	23	19	45	20	0.00694757	0.092449	Aqp8	protein_coding
ENSMUSG00000059659	7	1	1	1	34	25	21	12	0.00221477	0.0914166	Gm10069	lncRNA
ENSMUSG00000035407	6	4	6	6	17	28	24	170	0.000611921	0.0890064	Kank4	protein_coding
ENSMUSG00000037379	42	2	96	21	169	336	299	598	0.00012935	0.0888872	Spon2	protein_coding
ENSMUSG00000022367	5	0	3	2	13	18	25	46	0.00718517	0.0829682	Has2	protein_coding
ENSMUSG00000043811	4	6	12	16	110	179	100	14	0.00029869	0.0822101	Rtn4r	protein_coding
ENSMUSG00000037014	3	0	7	0	22	9	21	44	0.0103298	0.0813156	Sstr4	protein_coding
ENSMUSG00000047511	5	4	2	2	32	47	35	35	0.000707219	0.0772661	Olfr1396	protein_coding
ENSMUSG00000052336	27	0	13	1	41	57	56	288	0.0387341	0.0769183	Cx3cr1	protein_coding
ENSMUSG00000039376	763	422	815	470	2860	3286	9375	12238	2.90517e-16	0.0751586	Synpo2l	protein_coding
ENSMUSG00000028871	57	16	140	7	66	118	223	2174	0.0155957	0.070945	Rspo1	protein_coding
ENSMUSG00000046719	2	1	4	1	33	4	7	57	0.0181475	0.0707405	Nxph3	protein_coding
ENSMUSG00000079293	15	5	29	1	31	70	53	481	0.000511493	0.066751	Clec7a	polymorphic_pseudogene
ENSMUSG00000072849	1	5	1	0	51	12	15	25	0.00197831	0.0644912	Serpina1e	protein_coding
ENSMUSG00000001225	9	1	26	1	0	32	16	463	0.0329571	0.0605842	Slc26a3	protein_coding
ENSMUSG00000069305	2	1	1	2	1	9	4	95	0.0406269	0.05671	H4c18	protein_coding
ENSMUSG00000015093	0	10	5	4	7	29	39	285	0.00200917	0.0557821	Clic3	protein_coding
ENSMUSG00000038624	2	1	2	0	24	10	23	24	0.00025079	0.051655	Nepn	protein_coding
ENSMUSG00000071178	0	0	2	1	16	5	0	35	0.0297653	0.0496403	Serpina1b	protein_coding
ENSMUSG00000020911	139	9	107	3	145	236	361	4554	0.00939837	0.0416272	Krt19	protein_coding
ENSMUSG00000032243	5	1	2	1	32	10	40	129	1.32344e-05	0.0382302	Itga11	protein_coding
ENSMUSG00000111531	1	0	1	0	16	17	6	9	0.00823365	0.0363264	Gm32688	lncRNA
ENSMUSG00000073375	1	2	0	0	27	38	9	19	0.000120749	0.0295262	Lrrc30	protein_coding
ENSMUSG00000040703	3	4	49	2	55	57	131	1573	0.00130786	0.0259321	Cyp2s1	protein_coding
ENSMUSG00000033849	2	1	9	1	34	67	104	233	1.87712e-08	0.0241628	B3galt2	protein_coding
ENSMUSG00000030827	1	0	0	0	14	1	11	24	0.00725393	0.0221275	Fgf21	protein_coding
ENSMUSG00000037129	3	0	3	1	57	53	19	155	2.86558e-05	0.0217866	Tmprss13	protein_coding
ENSMUSG00000000183	0	2	0	0	17	24	36	5	0.00118204	0.0204652	Fgf6	protein_coding
ENSMUSG00000032315	4	1	0	0	45	114	15	51	1.53886e-05	0.0198755	Cyp1a1	protein_coding
ENSMUSG00000040229	2	0	0	0	4	1	6	92	0.037902	0.0196177	Gpr34	protein_coding
ENSMUSG00000029368	1	0	2	1	153	29	1	13	0.00398738	0.0174728	Alb	protein_coding
ENSMUSG00000029019	790	259	387	226	11534	8633	54142	13312	7.0347e-09	0.0142765	Nppb	protein_coding
ENSMUSG00000110547	0	0	0	0	3	6	32	0	0.0135996	0.0134171	Gm29773	lncRNA
ENSMUSG00000030034	442	398	612	474	254	303	217	413	0.0501477	1.45546	Ino80b	protein_coding
ENSMUSG00000004071	2234	1839	2691	1616	2960	2863	1781	2497	0.0501477	0.727964	Cdip1	protein_coding
ENSMUSG00000022261	1812	1019	1706	1053	1521	1572	1288	2512	0.0502601	0.712337	Sdc2	protein_coding
ENSMUSG00000032715	229	93	134	45	170	93	334	648	0.0502695	0.344773	Trib3	protein_coding
ENSMUSG00000006526	721	442	912	476	311	313	299	567	0.0502695	1.48334	Stimate	protein_coding
ENSMUSG00000079355	13	9	3	2	1	12	25	184	0.0504547	0.121256	Ackr4	protein_coding
ENSMUSG00000024979	16	37	23	24	10	9	3	3	0.0507174	3.75169	Tectb	protein_coding
ENSMUSG00000074247	1899	1459	2333	1681	1286	1328	1100	1369	0.0509831	1.26818	Dda1	protein_coding
ENSMUSG00000062232	596	458	833	410	950	820	485	876	0.0510538	0.639047	Rapgef2	protein_coding
ENSMUSG00000055435	417	172	530	192	467	385	380	1042	0.0513682	0.492176	Maf	protein_coding
ENSMUSG00000022544	440	335	722	400	197	237	290	277	0.0514198	1.59213	Eef2kmt	protein_coding
ENSMUSG00000066363	252	88	731	484	25	12	7	57	0.0517072	13.9555	Serpina3f	protein_coding
ENSMUSG00000002835	157	84	192	107	37	62	62	88	0.0518356	1.84756	Chaf1a	protein_coding
ENSMUSG00000033788	1133	950	1258	950	1835	2020	1249	1239	0.0518564	0.594274	Dysf	protein_coding
ENSMUSG00000038497	1094	767	1038	676	974	1024	762	1296	0.0519247	0.779214	Tmco3	protein_coding
ENSMUSG00000062822	624	781	1015	613	513	471	368	491	0.0521193	1.45777	4833420G17Rik	protein_coding
ENSMUSG00000070423	14	18	24	8	44	41	39	19	0.0525395	0.375473	Olfr558	protein_coding
ENSMUSG00000027222	1089	1009	1330	1255	718	697	574	680	0.0525851	1.56839	Pex16	protein_coding
ENSMUSG00000016921	2097	1907	3027	2413	1346	1725	1154	1625	0.0527659	1.43276	Srsf6	protein_coding
ENSMUSG00000098234	357	222	456	294	123	156	193	193	0.0529177	1.69221	Snhg6	lncRNA
ENSMUSG00000030271	213	237	413	211	117	159	117	209	0.0529269	1.56202	Ogg1	protein_coding
ENSMUSG00000105161	27	25	53	37	9	18	7	8	0.0530805	2.94147	Gm42595	lncRNA
ENSMUSG00000015668	666	555	939	600	463	440	387	573	0.0533707	1.29698	Pdzd11	protein_coding
ENSMUSG00000004319	1561	1052	1755	812	1767	1749	1000	1929	0.0533707	0.700192	Clcn3	protein_coding
ENSMUSG00000021413	899	650	1385	469	1174	1323	950	1108	0.0534322	0.622884	Prpf4b	protein_coding
ENSMUSG00000092203	148	131	333	246	61	27	79	94	0.0534469	2.82687	1110038B12Rik	lncRNA
ENSMUSG00000069184	105	84	140	67	188	177	90	123	0.0535028	0.593246	Zfp72	protein_coding
ENSMUSG00000074305	1638	636	1092	622	1672	1485	970	1619	0.0535071	0.598377	Peak1	protein_coding
ENSMUSG00000106981	113	57	102	49	160	111	80	131	0.0536178	0.574805	Gm45495	lncRNA
ENSMUSG00000057835	166	106	216	125	88	92	67	101	0.0536178	1.52292	Zfp119a	protein_coding
ENSMUSG00000033319	1279	964	1237	763	1660	1400	1347	1280	0.0539647	0.644477	Fem1c	protein_coding
ENSMUSG00000031145	217	214	272	247	376	398	205	339	0.0539647	0.652848	Prickle3	protein_coding
ENSMUSG00000051391	7193	6223	7451	5791	10696	10426	7343	7997	0.054035	0.647059	Ywhag	protein_coding
ENSMUSG00000022340	38	75	73	41	153	191	45	129	0.0541203	0.405385	Sybu	protein_coding
ENSMUSG00000026473	41163	34414	40508	42131	25430	25659	17809	19875	0.0541203	1.60042	Glul	protein_coding
ENSMUSG00000057465	121	5	1143	11	22	4	3	0	0.0544439	29.8758	Saa2	protein_coding
ENSMUSG00000024529	1636	688	2556	760	296	158	340	920	0.0544471	2.76857	Lox	protein_coding
ENSMUSG00000085438	7636	7622	8693	6521	12467	11797	7525	9403	0.0545024	0.661374	Oip5os1	lncRNA
ENSMUSG00000074994	1525	1370	1614	1212	2300	2314	1653	1510	0.0548229	0.646675	Qser1	protein_coding
ENSMUSG00000021375	4178	3411	5002	3509	5622	6033	3653	4899	0.0548654	0.702583	Kif13a	protein_coding
ENSMUSG00000057156	347	277	316	212	151	158	138	167	0.0549608	1.6493	Homez	protein_coding
ENSMUSG00000022721	798	501	1007	587	490	373	299	565	0.0550967	1.46271	Trmt2a	protein_coding
ENSMUSG00000035545	728	960	1534	849	619	430	364	698	0.0552354	1.71728	Leng8	protein_coding
ENSMUSG00000003518	2843	1879	3712	1809	3160	2936	2478	3430	0.0552778	0.728709	Dusp3	protein_coding
ENSMUSG00000050896	441	142	475	248	139	106	108	163	0.0552778	2.12352	Rtn4rl2	protein_coding
ENSMUSG00000021684	7	20	31	25	61	55	33	48	0.0553499	0.379471	Pde8b	protein_coding
ENSMUSG00000020812	14	35	130	88	10	5	6	14	0.0554397	6.74844	Snhg16	lncRNA
ENSMUSG00000040282	77	71	83	70	91	112	95	115	0.0555404	0.64477	Cdin1	protein_coding
ENSMUSG00000042202	226	183	378	194	176	153	100	156	0.0555404	1.44921	Slc35e2	protein_coding
ENSMUSG00000033499	1794	1392	1908	1226	2300	2422	1484	1838	0.0555703	0.688487	Larp4b	protein_coding
ENSMUSG00000050288	186	49	185	52	107	123	189	917	0.0555986	0.307388	Fzd2	protein_coding
ENSMUSG00000051817	300	221	421	267	357	396	267	662	0.0557053	0.640471	Sox12	protein_coding
ENSMUSG00000041258	431	361	564	250	660	568	399	607	0.0557069	0.623493	Zfp236	protein_coding
ENSMUSG00000079083	272	223	319	227	194	166	120	187	0.0558246	1.3821	Jrkl	protein_coding
ENSMUSG00000033543	1061	1149	1543	1245	778	760	727	809	0.0559761	1.43939	Gtf2a2	protein_coding
ENSMUSG00000034789	601	826	1108	961	461	430	410	645	0.0559761	1.63006	Rab24	protein_coding
ENSMUSG00000029238	1602	1334	2066	1119	1937	1811	1255	1848	0.0562198	0.77994	Clock	protein_coding
ENSMUSG00000051339	1526	720	1746	579	1334	1319	1222	2699	0.056236	0.589829	2900026A02Rik	protein_coding
ENSMUSG00000036992	453	232	561	317	205	244	203	241	0.056236	1.48138	Nxt1	protein_coding
ENSMUSG00000073436	309	383	591	375	291	231	179	276	0.0562825	1.50562	Eme2	protein_coding
ENSMUSG00000078532	112	113	100	125	330	325	269	92	0.0563084	0.391266	Nkain1	protein_coding
ENSMUSG00000081219	45	30	43	24	56	55	42	73	0.0563285	0.55093	Bambi-ps1	processed_pseudogene
ENSMUSG00000024937	3263	3496	4535	3781	6272	6247	4495	4353	0.0563356	0.625695	Ehbp1l1	protein_coding
ENSMUSG00000031785	1889	1259	1086	1032	2517	1847	1516	2070	0.0563639	0.595637	Adgrg1	protein_coding
ENSMUSG00000097804	47	90	156	88	38	29	41	26	0.0567888	2.41625	Gm16685	lncRNA
ENSMUSG00000022836	297	130	603	66	452	400	318	1877	0.0567979	0.30086	Mylk	protein_coding
ENSMUSG00000027204	1354	412	1517	465	1273	1277	960	2996	0.0568547	0.486549	Fbn1	protein_coding
ENSMUSG00000074923	631	377	609	470	1078	952	492	537	0.0569325	0.596876	Pak6	protein_coding
ENSMUSG00000112150	33	29	46	30	10	1	11	18	0.0569521	3.04361	9530018F02Rik	lncRNA
ENSMUSG00000028954	3737	2776	3570	2754	2127	1801	1530	2459	0.0570328	1.44697	Nub1	protein_coding
ENSMUSG00000040152	2566	304	1250	142	5582	5928	1184	6468	0.0570861	0.184198	Thbs1	protein_coding
ENSMUSG00000051243	8	1	7	2	11	26	1	71	0.0572098	0.148588	Islr2	protein_coding
ENSMUSG00000031286	88	84	109	99	163	249	84	165	0.0572755	0.522651	Glt28d2	protein_coding
ENSMUSG00000015354	559	170	532	243	438	471	398	1241	0.057516	0.510685	Pcolce2	protein_coding
ENSMUSG00000039485	1238	1644	1497	1320	852	871	475	898	0.057516	1.70813	Tspyl4	protein_coding
ENSMUSG00000010307	532	484	776	581	291	308	201	568	0.0575683	1.58268	Tmem86a	protein_coding
ENSMUSG00000020530	2391	2411	3059	2259	1748	1878	1271	1731	0.0577327	1.36141	Ggnbp2	protein_coding
ENSMUSG00000022479	465	80	290	77	46	40	22	140	0.0577329	3.17634	Vdr	protein_coding
ENSMUSG00000028101	562	468	794	430	381	319	305	502	0.0577329	1.30555	Pias3	protein_coding
ENSMUSG00000033377	2400	2083	3217	2170	3274	3145	1972	3285	0.0577329	0.750327	Palmd	protein_coding
ENSMUSG00000018362	1505	846	1356	853	1808	1710	1321	1334	0.0578463	0.632969	Kpna2	protein_coding
ENSMUSG00000027784	2581	1634	2074	1623	3173	3506	1909	2835	0.0578969	0.614615	Ppm1l	protein_coding
ENSMUSG00000038422	63	22	74	22	75	138	30	151	0.0584052	0.393899	Hdhd3	protein_coding
ENSMUSG00000035969	2180	1566	2303	1416	2826	2389	2797	2340	0.0588136	0.61394	Rusc2	protein_coding
ENSMUSG00000038780	1413	937	1579	975	1589	1548	1136	1425	0.0588683	0.745004	Smurf1	protein_coding
ENSMUSG00000014498	1664	1358	1750	1089	2505	2707	1293	1879	0.0590311	0.618432	Ankrd52	protein_coding
ENSMUSG00000020482	1113	794	1327	710	1285	1211	843	1099	0.0591507	0.767542	Ccdc117	protein_coding
ENSMUSG00000025040	834	602	793	530	799	843	625	949	0.0591507	0.756689	Fundc1	protein_coding
ENSMUSG00000009633	1113	1452	1456	1280	1786	1869	2097	2129	0.0592169	0.601379	G0s2	protein_coding
ENSMUSG00000021007	145	211	314	187	129	104	77	152	0.0593167	1.66194	Spata7	protein_coding
ENSMUSG00000035757	683	719	1164	819	495	518	467	572	0.0593422	1.44688	Selenoo	protein_coding
ENSMUSG00000035011	1679	1163	1766	1166	1686	1810	1147	1803	0.0593422	0.787923	Zbtb7a	protein_coding
ENSMUSG00000060373	5302	3907	4562	3498	5513	5427	4092	5464	0.0593422	0.747138	Hnrnpc	protein_coding
ENSMUSG00000024905	12	21	66	36	6	6	5	11	0.0593422	4.18708	Tesmin	protein_coding
ENSMUSG00000086841	466	481	1165	831	169	158	229	519	0.0600906	2.44823	2410006H16Rik	lncRNA
ENSMUSG00000031391	63	10	45	5	75	70	17	416	0.0600906	0.187791	L1cam	protein_coding
ENSMUSG00000053199	1839	1293	913	797	2130	2040	1795	1840	0.0602754	0.55079	Arhgap20	protein_coding
ENSMUSG00000010660	959	529	1541	666	416	410	307	812	0.0604307	1.63637	Plcd1	protein_coding
ENSMUSG00000046791	346	247	409	286	225	185	190	237	0.0606458	1.341	Riox1	protein_coding
ENSMUSG00000031146	1038	822	1495	967	1092	1141	1101	1934	0.0607079	0.721732	Plp2	protein_coding
ENSMUSG00000025265	312	205	317	289	381	388	241	531	0.0607079	0.659067	Fgd1	protein_coding
ENSMUSG00000101086	29	65	47	35	93	101	87	60	0.060717	0.462743	Gm28651	lncRNA
ENSMUSG00000052763	449	328	617	382	259	286	215	406	0.0610482	1.33725	Zfp212	protein_coding
ENSMUSG00000026234	12515	8953	16192	9377	8632	7869	6626	7846	0.0610632	1.30508	Ncl	protein_coding
ENSMUSG00000020173	341	250	417	231	288	403	311	1629	0.0613166	0.437216	Cobl	protein_coding
ENSMUSG00000047473	285	250	337	296	435	430	240	461	0.0614738	0.675709	Zfp30	protein_coding
ENSMUSG00000039004	1668	562	1632	344	1472	1643	1118	4544	0.061501	0.408938	Bmp6	protein_coding
ENSMUSG00000032011	128	33	96	30	103	105	70	503	0.0615783	0.326881	Thy1	protein_coding
ENSMUSG00000021662	116	113	154	106	176	132	127	219	0.0616428	0.666229	Arhgef28	protein_coding
ENSMUSG00000037075	1529	1384	1648	1255	2122	2013	1544	1665	0.0616659	0.700041	Rnf139	protein_coding
ENSMUSG00000037104	1447	726	1531	727	1348	1317	909	1656	0.0616659	0.727323	Socs5	protein_coding
ENSMUSG00000049823	192	78	167	62	231	181	127	216	0.0616659	0.560188	Zbtb12	protein_coding
ENSMUSG00000039756	1644	1833	2457	2344	1413	1159	1075	909	0.0616962	1.61223	Dnttip2	protein_coding
ENSMUSG00000028207	6507	4118	6770	3956	7005	7432	5585	5376	0.0617499	0.717434	Asph	protein_coding
ENSMUSG00000039903	160	70	283	95	27	38	14	101	0.0618097	2.94463	Eva1c	protein_coding
ENSMUSG00000002249	308	398	726	480	245	254	191	306	0.06182	1.69867	Tead3	protein_coding
ENSMUSG00000031792	482	403	745	503	322	363	300	334	0.0619189	1.39956	Usb1	protein_coding
ENSMUSG00000041731	3625	2183	2870	2384	3284	3817	2876	4865	0.0620434	0.663843	Pgm5	protein_coding
ENSMUSG00000034057	144	105	55	41	250	343	78	166	0.0622321	0.378021	Myrfl	protein_coding
ENSMUSG00000039244	800	563	882	549	936	921	734	738	0.0622743	0.722594	E130309D02Rik	protein_coding
ENSMUSG00000042804	238	124	436	114	307	261	274	699	0.0623856	0.494711	Gpr153	protein_coding
ENSMUSG00000057130	753	502	611	467	711	770	607	785	0.0624082	0.71497	Txnl4a	protein_coding
ENSMUSG00000031889	1343	1684	1443	1537	877	909	750	762	0.062484	1.65704	D230025D16Rik	protein_coding
ENSMUSG00000022335	84	62	150	42	140	159	91	185	0.0629676	0.496991	Zfat	protein_coding
ENSMUSG00000086290	85	142	284	189	53	25	37	114	0.0631466	2.79923	Snhg12	lncRNA
ENSMUSG00000068264	702	591	909	706	1101	1046	701	916	0.0633196	0.683464	Ap5s1	protein_coding
ENSMUSG00000025584	655	722	886	704	1027	1032	795	1055	0.0637001	0.679645	Pde8a	protein_coding
ENSMUSG00000049357	3	4	10	33	0	1	2	1	0.0637977	11.7151	Brd8dc	protein_coding
ENSMUSG00000002396	477	531	882	633	331	282	356	355	0.0639308	1.65453	Ocel1	protein_coding
ENSMUSG00000055850	2220	1788	2790	1813	1354	1378	1241	1969	0.0639326	1.27554	Rnf181	protein_coding
ENSMUSG00000001995	2289	1337	2053	1324	2499	2836	1502	2172	0.0641827	0.678603	Sipa1l2	protein_coding
ENSMUSG00000026479	186	83	438	166	335	293	317	397	0.0643846	0.526155	Lamc2	protein_coding
ENSMUSG00000024805	1871	1407	1565	1343	2396	2142	1810	1728	0.0644603	0.674756	Pcgf5	protein_coding
ENSMUSG00000073557	6933	6216	8585	6323	10186	11789	6895	9058	0.0646602	0.655839	Ppp1r12b	protein_coding
ENSMUSG00000028007	458	255	686	306	263	190	204	313	0.0646602	1.48448	Snx7	protein_coding
ENSMUSG00000003476	482	347	468	369	571	575	389	501	0.0647055	0.722553	Crhr2	protein_coding
ENSMUSG00000026646	82	55	88	57	43	39	23	34	0.0647123	1.77542	Suv39h2	protein_coding
ENSMUSG00000036632	737	462	1023	633	377	396	419	537	0.0650698	1.41302	Alg5	protein_coding
ENSMUSG00000042675	2327	2817	3084	2889	990	1080	1282	2416	0.0651125	1.7766	Ypel3	protein_coding
ENSMUSG00000030560	1806	687	1583	697	1734	1458	1126	3515	0.065136	0.531385	Ctsc	protein_coding
ENSMUSG00000020212	184	240	355	228	148	144	89	175	0.0651548	1.62554	Mdm1	protein_coding
ENSMUSG00000053062	5850	3611	4289	2963	5599	5415	4163	6432	0.0652609	0.683063	Jam2	protein_coding
ENSMUSG00000038374	1550	1181	2127	1508	1125	1086	891	1215	0.0652609	1.28979	Rbm8a	protein_coding
ENSMUSG00000024414	1224	1245	1800	1606	913	937	838	885	0.0652609	1.4562	Mrpl27	protein_coding
ENSMUSG00000043631	270	61	261	54	223	215	157	1330	0.0655274	0.29305	Ecm2	protein_coding
ENSMUSG00000042680	697	593	725	585	1039	1117	703	772	0.0656996	0.634443	Garem1	protein_coding
ENSMUSG00000028793	2405	2138	2814	2307	1423	1585	1523	1753	0.0656996	1.35704	Rnf19b	protein_coding
ENSMUSG00000032845	3897	5064	3372	3852	6801	8584	5621	7648	0.0657276	0.525687	Alpk2	protein_coding
ENSMUSG00000035184	360	174	415	142	366	262	327	596	0.065942	0.593325	Fam124a	protein_coding
ENSMUSG00000028838	1229	879	1203	848	1445	1689	1082	1410	0.0661993	0.649438	Extl1	protein_coding
ENSMUSG00000024140	10520	8140	11045	7227	13251	11083	8443	11013	0.0662475	0.741099	Epas1	protein_coding
ENSMUSG00000036046	3373	2366	3660	2176	3475	3280	2469	3615	0.066528	0.786686	5031439G07Rik	protein_coding
ENSMUSG00000105565	5	3	13	9	0	0	0	2	0.0669373	13.0997	Gm43566	lncRNA
ENSMUSG00000051980	1	6	8	7	0	0	0	0	0.0675675	27.1667	Casr	protein_coding
ENSMUSG00000048537	1639	1476	2380	1877	2554	2641	1553	2699	0.0677318	0.699223	Phldb1	protein_coding
ENSMUSG00000031971	32	43	82	83	22	12	28	12	0.0677318	2.78337	Ccsap	protein_coding
ENSMUSG00000021484	6065	3202	5471	2976	4780	5385	3795	6511	0.0677512	0.749666	Lman2	protein_coding
ENSMUSG00000031749	1215	576	1231	522	1031	985	880	2206	0.0678425	0.601949	St3gal2	protein_coding
ENSMUSG00000024679	1577	363	1387	431	359	227	265	384	0.0684736	2.46922	Ms4a6d	protein_coding
ENSMUSG00000068742	2524	2490	2748	2655	1492	1670	1333	1238	0.0684736	1.61887	Cry2	protein_coding
ENSMUSG00000018548	853	553	921	448	396	437	337	609	0.0686231	1.35512	Trim37	protein_coding
ENSMUSG00000040481	1286	1030	1965	841	1739	1545	1126	1481	0.06883	0.741625	Bptf	protein_coding
ENSMUSG00000028256	165	183	253	188	128	134	48	104	0.0690195	1.72575	Odf2l	protein_coding
ENSMUSG00000004054	1298	776	1647	767	1375	1218	899	1723	0.0692129	0.741998	Map3k11	protein_coding
ENSMUSG00000031697	313	189	554	197	139	122	138	231	0.0696441	1.66154	Orc6	protein_coding
ENSMUSG00000090317	2	11	21	8	0	1	1	0	0.0697781	17.6508	Gm17324	lncRNA
ENSMUSG00000086468	2	17	12	7	0	0	1	1	0.0697781	17.8712	Etaa1os	lncRNA
ENSMUSG00000030865	11	13	43	4	15	39	18	261	0.0701664	0.188788	Chp2	protein_coding
ENSMUSG00000028693	1053	705	1138	719	703	581	436	624	0.0705627	1.34659	Nasp	protein_coding
ENSMUSG00000067150	1430	999	1661	856	1750	1720	1149	1423	0.0706637	0.704192	Xpo5	protein_coding
ENSMUSG00000026678	6418	5459	6338	5459	14137	10161	9367	4954	0.0706637	0.533518	Rgs5	protein_coding
ENSMUSG00000032561	11	12	17	7	0	0	1	4	0.0706637	8.46517	Acpp	protein_coding
ENSMUSG00000048495	93	81	135	91	41	44	45	71	0.0708425	1.75062	Tyw5	protein_coding
ENSMUSG00000004561	339	224	324	212	388	417	247	338	0.0709502	0.691911	Mettl17	protein_coding
ENSMUSG00000031592	1987	1496	1860	1147	2387	2369	1453	2103	0.0709592	0.688704	Pcm1	protein_coding
ENSMUSG00000039164	205	176	203	137	228	220	177	280	0.0709592	0.708282	Naif1	protein_coding
ENSMUSG00000053646	711	629	588	678	1060	1031	637	1148	0.071056	0.621637	Plxnb1	protein_coding
ENSMUSG00000000085	1169	1024	1546	1239	1614	1658	1149	1508	0.0710759	0.74435	Scmh1	protein_coding
ENSMUSG00000031812	16089	18573	23361	21978	12481	13137	10692	13634	0.0711949	1.44487	Map1lc3b	protein_coding
ENSMUSG00000060591	3740	983	5608	1414	656	544	689	1776	0.0713599	2.62062	Ifitm2	protein_coding
ENSMUSG00000038582	3864	3555	4536	3896	7799	7930	4134	5044	0.0713822	0.570205	Pptc7	protein_coding
ENSMUSG00000027079	399	221	508	326	197	162	180	280	0.0714498	1.53357	Clp1	protein_coding
ENSMUSG00000098134	567	572	626	578	401	356	265	443	0.0716382	1.4579	Rnf113a2	protein_coding
ENSMUSG00000045930	869	446	837	261	604	678	644	3424	0.0716382	0.406279	Clec14a	protein_coding
ENSMUSG00000028307	1288	1019	898	629	675	436	225	643	0.0716382	1.78576	Aldob	protein_coding
ENSMUSG00000056888	33	4	30	7	25	43	22	210	0.0716544	0.21506	Glipr1	protein_coding
ENSMUSG00000030225	250	194	282	165	89	123	119	160	0.071659	1.57707	Dera	protein_coding
ENSMUSG00000021313	42909	33890	35502	29615	64711	68662	38754	45611	0.0716746	0.581825	Ryr2	protein_coding
ENSMUSG00000032028	50	24	70	16	52	54	63	235	0.0717124	0.340971	Nxpe2	protein_coding
ENSMUSG00000025337	2588	2066	3298	2213	1718	1555	1522	2124	0.0720888	1.28667	Sbds	protein_coding
ENSMUSG00000061887	1391	1079	1251	854	1291	1350	1107	1790	0.0720888	0.735172	Ssbp3	protein_coding
ENSMUSG00000085682	252	13	88	39	13	9	8	36	0.0722589	5.07015	Gm14267	transcribed_processed_pseudogene
ENSMUSG00000020682	293	90	223	15	303	280	174	799	0.0724671	0.338851	Mmp28	protein_coding
ENSMUSG00000040195	348	282	393	188	213	151	140	197	0.0726234	1.50289	Nemp1	protein_coding
ENSMUSG00000040195	348	282	393	188	213	151	140	197	0.0726234	1.50289	Nemp1	protein_coding
ENSMUSG00000045466	67	84	138	124	29	34	23	85	0.0726234	2.25952	Zfp956	protein_coding
ENSMUSG00000057982	810	780	1585	696	645	618	357	427	0.0730194	1.61198	Zfp809	protein_coding
ENSMUSG00000053897	5173	1092	10589	2632	303	277	636	2384	0.0732526	4.47349	Slc39a8	protein_coding
ENSMUSG00000006463	320	200	320	179	132	91	141	194	0.0733564	1.57514	Zdhhc24	protein_coding
ENSMUSG00000026211	1772	1337	1646	1529	2186	2765	1548	2144	0.0734428	0.651748	Obsl1	protein_coding
ENSMUSG00000039201	200	107	220	103	188	201	182	203	0.0734619	0.686992	Tbc1d25	protein_coding
ENSMUSG00000039109	1748	507	1356	441	1696	1414	1207	5564	0.07352	0.358438	F13a1	protein_coding
ENSMUSG00000002108	1083	699	999	731	1080	961	738	1451	0.07352	0.740807	Nr1h3	protein_coding
ENSMUSG00000025701	412	282	353	325	442	512	316	544	0.07352	0.680122	Alox5	protein_coding
ENSMUSG00000024294	1724	1795	2316	1534	1228	1019	857	1442	0.07352	1.45162	Mib1	protein_coding
ENSMUSG00000074743	3672	1305	3910	1300	3459	3136	2605	8145	0.0736059	0.501985	Thbd	protein_coding
ENSMUSG00000022540	534	562	859	586	360	387	360	480	0.0739253	1.40899	Rogdi	protein_coding
ENSMUSG00000104394	21	26	23	14	62	39	32	44	0.0740473	0.425519	Gm37254	TEC
ENSMUSG00000108950	4	6	8	10	0	0	0	0	0.0740859	34.8279	9130015G15Rik	lncRNA
ENSMUSG00000027439	1209	1558	1689	1756	1080	1008	665	791	0.0741883	1.60084	Gzf1	protein_coding
ENSMUSG00000029605	7	23	92	9	4	0	2	5	0.0745354	9.49029	Oas1b	polymorphic_pseudogene
ENSMUSG00000038949	1904	1627	2053	1603	2302	2649	1405	3466	0.0745354	0.668523	Cnst	protein_coding
ENSMUSG00000025092	345	81	509	184	390	497	255	913	0.0745354	0.458166	Hspa12a	protein_coding
ENSMUSG00000057113	10161	5924	11517	5951	5760	5112	4641	7223	0.0745381	1.26765	Npm1	protein_coding
ENSMUSG00000056209	517	349	682	454	295	309	279	402	0.0745381	1.35383	Npm3	protein_coding
ENSMUSG00000021373	4962	3382	4399	3715	5399	6342	4108	5518	0.0746137	0.683185	Cap2	protein_coding
ENSMUSG00000039910	1231	855	1328	1039	1189	1481	1094	1743	0.0747273	0.71612	Cited2	protein_coding
ENSMUSG00000031105	189	103	228	111	66	63	77	130	0.075377	1.60789	Slc25a14	protein_coding
ENSMUSG00000011306	1410	1124	1489	1305	860	855	639	925	0.0754497	1.45375	Sugp1	protein_coding
ENSMUSG00000012114	1218	905	1706	819	803	695	611	997	0.075633	1.29185	Med15	protein_coding
ENSMUSG00000042444	2067	1427	2236	1457	2053	2153	1296	2571	0.075633	0.789726	Mindy2	protein_coding
ENSMUSG00000020258	112	101	127	107	82	58	17	52	0.075633	1.9604	Glyctk	protein_coding
ENSMUSG00000056492	7041	2938	7472	2448	7540	6289	4687	9688	0.0758543	0.594282	Adgrf5	protein_coding
ENSMUSG00000037624	1	1	3	1	4	6	10	13	0.0758543	0.15311	Kcnk2	protein_coding
ENSMUSG00000063171	818	432	1235	695	532	374	311	419	0.0759578	1.65111	Rps4l	transcribed_processed_pseudogene
ENSMUSG00000038831	217	176	277	184	313	297	216	247	0.0760817	0.693441	Ralgps1	protein_coding
ENSMUSG00000022394	789	859	1110	790	635	538	481	578	0.0763417	1.408	L3mbtl2	protein_coding
ENSMUSG00000006403	144	51	417	133	70	20	16	33	0.0764321	4.34556	Adamts4	protein_coding
ENSMUSG00000057719	482	691	671	696	1008	1174	861	1082	0.0765287	0.564359	Sh3rf2	protein_coding
ENSMUSG00000039850	316	267	608	369	250	163	144	305	0.0765287	1.59354	Endov	protein_coding
ENSMUSG00000042688	1038	726	1375	811	1096	1072	800	1585	0.0765794	0.761969	Mapk6	protein_coding
ENSMUSG00000005417	6604	4617	8272	4451	6671	6526	4820	8829	0.0766378	0.778546	Mprip	protein_coding
ENSMUSG00000049932	688	456	880	542	363	375	357	482	0.0766378	1.40347	H2ax	protein_coding
ENSMUSG00000066233	272	291	425	306	193	219	180	180	0.0769029	1.46669	Tmem42	protein_coding
ENSMUSG00000029723	4048	2920	4283	3573	4451	5128	3335	5068	0.0769029	0.733821	Tsc22d4	protein_coding
ENSMUSG00000097772	20	16	37	13	0	5	0	5	0.0769029	7.61397	5430416N02Rik	lncRNA
ENSMUSG00000031378	1551	1097	1447	1050	1638	1682	1019	2466	0.0772915	0.683819	Abcd1	protein_coding
ENSMUSG00000001729	6029	3661	6906	4642	5130	6008	4836	7825	0.0773329	0.778718	Akt1	protein_coding
ENSMUSG00000090053	1	0	1	0	9	16	1	5	0.0773963	0.0569133	Pakap	protein_coding
ENSMUSG00000028322	644	432	814	468	409	385	362	385	0.0774279	1.30671	Exosc3	protein_coding
ENSMUSG00000096687	217	229	300	179	156	139	105	156	0.0774279	1.47218	Mfsd4b4	protein_coding
ENSMUSG00000034157	1430	1245	1771	1298	1829	1767	1463	1595	0.0774279	0.756408	Cipc	protein_coding
ENSMUSG00000022466	921	943	1118	958	667	660	511	615	0.0774966	1.43737	Rpap3	protein_coding
ENSMUSG00000021892	1322	1172	1530	1229	1674	1561	1122	1870	0.0776385	0.758426	Sh3bp5	protein_coding
ENSMUSG00000046280	634	251	616	134	620	582	362	1421	0.0776385	0.470332	She	protein_coding
ENSMUSG00000096255	148	96	178	135	95	72	46	103	0.0776385	1.56919	Dynlt1b	protein_coding
ENSMUSG00000037761	231	165	326	254	118	96	108	184	0.0779931	1.70505	Actr5	protein_coding
ENSMUSG00000022286	4	3	18	8	41	48	0	82	0.0779931	0.173053	Grhl2	protein_coding
ENSMUSG00000019848	780	854	722	752	1216	1439	1252	901	0.0781224	0.576294	Popdc3	protein_coding
ENSMUSG00000030538	676	523	966	630	377	360	403	621	0.0785781	1.38606	Cib1	protein_coding
ENSMUSG00000047554	1051	656	963	637	1116	1047	735	1124	0.0788062	0.721564	Tmem41b	protein_coding
ENSMUSG00000027499	5938	4832	4520	4353	8904	9441	6670	5474	0.0788758	0.571884	Pkia	protein_coding
ENSMUSG00000062012	84	125	227	147	60	41	58	110	0.0792918	1.93232	Zfp13	protein_coding
ENSMUSG00000036537	113	76	134	71	52	63	47	39	0.0794134	1.66601	Rnf113a1	protein_coding
ENSMUSG00000036442	1150	833	1333	807	1192	1188	940	1260	0.0795754	0.782474	Thap11	protein_coding
ENSMUSG00000027713	2	7	17	9	0	0	0	2	0.0795754	15.5368	1810062G17Rik	protein_coding
ENSMUSG00000029202	2094	1506	2076	1197	2354	2212	1687	1941	0.0801938	0.727022	Pds5a	protein_coding
ENSMUSG00000033379	3413	2694	4604	3680	2354	2302	2040	2723	0.0802286	1.34577	Atp6v0b	protein_coding
ENSMUSG00000030815	422	453	688	509	282	288	265	428	0.0809309	1.46349	Phkg2	protein_coding
ENSMUSG00000085743	1	2	7	19	0	0	0	0	0.081162	37.8357	8430419K02Rik	lncRNA
ENSMUSG00000030711	1673	2139	2522	2008	1198	806	702	1626	0.0813999	1.78142	Sult1a1	protein_coding
ENSMUSG00000037001	145	153	187	139	108	80	60	123	0.0814021	1.52114	Zfp39	protein_coding
ENSMUSG00000063410	1966	1241	2143	1266	1828	1883	1206	2348	0.081473	0.799775	Stk24	protein_coding
ENSMUSG00000015852	63	37	84	55	94	96	61	317	0.081473	0.386678	Fcrls	protein_coding
ENSMUSG00000058192	85	75	140	63	141	135	99	106	0.081473	0.643761	Zfp846	protein_coding
ENSMUSG00000107277	31	41	39	36	25	10	8	13	0.081473	2.40743	Gm10461	TEC
ENSMUSG00000102059	10	9	50	9	4	2	2	6	0.081473	4.49155	Gm20257	transcribed_unprocessed_pseudogene
ENSMUSG00000023079	379	241	552	261	489	386	317	555	0.0816745	0.704491	Gtf2ird1	protein_coding
ENSMUSG00000005034	2511	1435	2434	1458	2321	2278	1594	2824	0.0818797	0.759555	Prkacb	protein_coding
ENSMUSG00000029464	763	744	1123	803	609	562	488	513	0.0824831	1.38262	Gpn3	protein_coding
ENSMUSG00000046605	85	181	275	213	79	118	64	74	0.0826747	2.01172	B3gntl1	protein_coding
ENSMUSG00000030284	1382	983	1305	1019	1388	1422	1110	1402	0.0828304	0.776226	Creld1	protein_coding
ENSMUSG00000002803	742	646	849	613	895	956	730	851	0.0828959	0.730508	Btbd6	protein_coding
ENSMUSG00000063808	620	576	694	610	421	394	350	391	0.0829813	1.42925	Gpatch1	protein_coding
ENSMUSG00000061751	427	378	1021	346	678	636	630	919	0.0835535	0.631792	Kalrn	protein_coding
ENSMUSG00000067586	504	104	537	100	575	601	433	640	0.0835968	0.437959	S1pr3	protein_coding
ENSMUSG00000037005	16	1	26	7	5	21	17	238	0.0837298	0.156649	Xpnpep2	protein_coding
ENSMUSG00000031887	266	153	325	169	92	70	90	191	0.083892	1.7929	Tradd	protein_coding
ENSMUSG00000105168	83	92	126	99	121	119	145	188	0.083892	0.617789	Gm30735	lncRNA
ENSMUSG00000029687	178	137	252	154	94	58	64	135	0.0839267	1.8175	Ezh2	protein_coding
ENSMUSG00000020900	1200	695	1306	565	1051	1084	1008	2321	0.0839276	0.599663	Myh10	protein_coding
ENSMUSG00000024644	2306	1384	2481	1379	1357	1265	1063	1645	0.0839276	1.22509	Cndp2	protein_coding
ENSMUSG00000028261	1383	1308	1386	1222	2163	2151	1285	1527	0.0839276	0.668795	Ndufaf4	protein_coding
ENSMUSG00000027820	101	196	161	209	362	375	189	513	0.0841018	0.44893	Mme	protein_coding
ENSMUSG00000074170	440	272	618	214	780	1048	191	636	0.084184	0.500923	Plekhf1	protein_coding
ENSMUSG00000035329	340	270	699	254	184	160	165	236	0.0843772	1.7538	Fbxo33	protein_coding
ENSMUSG00000030697	1465	1037	1994	1316	977	880	741	1235	0.0844471	1.32873	Ppp4c	protein_coding
ENSMUSG00000034168	1114	615	1582	607	1167	1257	788	1974	0.0845116	0.647965	Irf2bpl	protein_coding
ENSMUSG00000049225	1240	763	955	779	1540	1306	788	1292	0.0852483	0.677123	Pdp1	protein_coding
ENSMUSG00000026509	4078	2601	4788	1901	3925	3507	3158	6577	0.0854173	0.673342	Capn2	protein_coding
ENSMUSG00000024515	2369	1446	2278	1485	2188	2215	1554	2315	0.0856119	0.800332	Smad4	protein_coding
ENSMUSG00000037111	2389	2678	2736	1936	3337	3318	2336	3196	0.0864716	0.71852	Setd7	protein_coding
ENSMUSG00000000823	358	574	1056	614	370	296	213	305	0.0867471	1.93164	Zfp512b	protein_coding
ENSMUSG00000025644	5	13	21	37	1	6	3	6	0.0869509	4.51569	Gm7628	lncRNA
ENSMUSG00000034205	248	53	345	50	280	294	284	531	0.0869509	0.393858	Loxl2	protein_coding
ENSMUSG00000029446	286	168	387	259	142	179	110	212	0.0869509	1.49605	Psph	protein_coding
ENSMUSG00000021338	241	174	308	147	70	78	83	167	0.0869509	1.90608	Carmil1	protein_coding
ENSMUSG00000026792	431	396	501	425	608	602	382	583	0.0870071	0.72441	Lrsam1	protein_coding
ENSMUSG00000024077	1326	962	1331	878	1548	1510	990	1395	0.0870735	0.726727	Strn	protein_coding
ENSMUSG00000024811	4009	2568	4095	2336	4201	4086	3001	3562	0.0874045	0.75439	Tnks2	protein_coding
ENSMUSG00000084159	253	150	201	147	239	227	175	300	0.0876609	0.705953	Gm12696	processed_pseudogene
ENSMUSG00000041548	15672	16674	15055	16396	27564	26309	25772	18013	0.0883148	0.582151	Hspb8	protein_coding
ENSMUSG00000027387	88	91	121	101	183	155	138	104	0.0885417	0.604997	Zc3h8	protein_coding
ENSMUSG00000032788	857	363	991	420	790	812	600	1113	0.0886507	0.671232	Pdxk	protein_coding
ENSMUSG00000025930	19	14	28	11	80	22	13	77	0.0887119	0.336845	Msc	protein_coding
ENSMUSG00000036752	15583	6689	14875	7175	12330	12535	11370	16312	0.0887119	0.711742	Tubb4b	protein_coding
ENSMUSG00000040978	19	42	27	30	15	5	1	16	0.0888788	3.15462	Gm11992	protein_coding
ENSMUSG00000026580	3924	267	10124	804	93	70	139	875	0.0888804	10.1963	Selp	protein_coding
ENSMUSG00000031729	2047	1348	2451	1456	1452	1240	1080	1517	0.0894242	1.19516	Ist1	protein_coding
ENSMUSG00000085133	42	67	104	78	33	16	28	38	0.0894612	2.25466	B930095G15Rik	lncRNA
ENSMUSG00000032528	13	6	5	1	41	9	11	43	0.0901303	0.216652	Vipr1	protein_coding
ENSMUSG00000068749	2306	1958	2974	2339	1685	1603	1487	1674	0.0906172	1.30293	Psma5	protein_coding
ENSMUSG00000052769	14	18	45	53	0	6	4	14	0.0906172	5.10245	Gm9889	lncRNA
ENSMUSG00000049866	323	252	462	249	405	349	379	506	0.0906172	0.675117	Arl4c	protein_coding
ENSMUSG00000030231	504	514	777	501	360	397	260	471	0.0906172	1.37359	Plekha5	protein_coding
ENSMUSG00000070509	1289	918	1463	744	1251	1337	865	2454	0.090889	0.667143	Rgma	protein_coding
ENSMUSG00000017009	4989	1007	7343	2146	1297	880	591	1901	0.090889	2.73338	Sdc4	protein_coding
ENSMUSG00000021255	916	733	854	805	1300	1636	856	1028	0.091223	0.614685	Esrrb	protein_coding
ENSMUSG00000104713	223	340	492	455	135	202	154	223	0.091223	1.91472	Gbp6	protein_coding
ENSMUSG00000050628	793	608	916	689	387	364	328	626	0.0912656	1.57755	Ubald2	protein_coding
ENSMUSG00000020719	14893	11379	18441	12117	9939	9841	6521	9678	0.0912656	1.38743	Ddx5	protein_coding
ENSMUSG00000033793	1683	1090	2183	1032	954	926	924	1163	0.0914628	1.27932	Atp6v1h	protein_coding
ENSMUSG00000117029	17	16	12	19	37	53	31	19	0.0915811	0.409887	Gm36201	lncRNA
ENSMUSG00000095123	5	10	21	18	2	2	0	0	0.0916638	12.1396	Gm21781	lncRNA
ENSMUSG00000040987	105	31	124	38	62	113	114	522	0.0916832	0.318406	Mill2	protein_coding
ENSMUSG00000026790	889	872	1267	923	728	608	573	695	0.0916832	1.33723	Odf2	protein_coding
ENSMUSG00000025809	20220	11353	19375	11278	16913	16935	13627	22812	0.0916832	0.769527	Itgb1	protein_coding
ENSMUSG00000090093	34	13	48	21	59	70	27	43	0.0920422	0.491651	Gm14399	protein_coding
ENSMUSG00000022382	1	1	2	0	1	1	15	51	0.0923247	0.0515543	Wnt7b	protein_coding
ENSMUSG00000096957	270	510	675	728	186	168	265	48	0.0923549	2.78899	E230013L22Rik	lncRNA
ENSMUSG00000036432	482	248	470	271	508	578	414	362	0.0923662	0.667096	Siah2	protein_coding
ENSMUSG00000040563	348	152	367	134	99	90	143	112	0.092488	1.81925	Plppr2	protein_coding
ENSMUSG00000056234	2729	1361	2938	1447	2388	2641	1668	5120	0.0924988	0.631312	Ncoa4	protein_coding
ENSMUSG00000050188	280	200	242	223	311	281	235	392	0.0926533	0.696647	Lsm10	protein_coding
ENSMUSG00000035559	682	480	861	636	416	397	386	548	0.0929128	1.33264	Mpv17l2	protein_coding
ENSMUSG00000037031	214	127	259	135	207	208	213	446	0.092921	0.596264	Tspan15	protein_coding
ENSMUSG00000025583	1305	1127	1868	1179	1987	1917	1299	1578	0.0930235	0.704209	Rptor	protein_coding
ENSMUSG00000027424	621	478	628	467	758	686	481	629	0.0934411	0.759173	Mgme1	protein_coding
ENSMUSG00000026639	450	395	1131	729	196	332	97	547	0.0934777	2.10365	Lamb3	protein_coding
ENSMUSG00000001313	70	25	107	36	69	95	66	196	0.0936024	0.472928	Rnd2	protein_coding
ENSMUSG00000033174	4013	3916	4390	2679	5472	5492	3860	5497	0.0937381	0.656341	Mgll	protein_coding
ENSMUSG00000041301	4	0	6	1	4	5	7	76	0.094089	0.104063	Cftr	protein_coding
ENSMUSG00000024477	293	198	342	211	372	311	225	304	0.094217	0.748871	Pggt1b	protein_coding
ENSMUSG00000031274	1010	774	1180	579	1142	1089	732	1484	0.0943661	0.701264	Col4a5	protein_coding
ENSMUSG00000041375	740	556	991	555	547	471	368	606	0.0947132	1.24392	Ccdc9	protein_coding
ENSMUSG00000028082	438	311	492	136	409	498	310	1133	0.095083	0.519231	Sh3d19	protein_coding
ENSMUSG00000038225	87	78	118	62	30	37	35	64	0.0954896	1.82634	Primpol	protein_coding
ENSMUSG00000028763	7028	3681	7624	3618	6739	6973	4279	12957	0.0956327	0.624	Hspg2	protein_coding
ENSMUSG00000029207	991	629	958	504	911	835	673	1123	0.0956691	0.758162	Apbb2	protein_coding
ENSMUSG00000086287	43	62	69	80	22	32	28	21	0.0957785	2.21327	Gm15972	lncRNA
ENSMUSG00000052387	28	30	38	12	8	14	4	7	0.0960721	2.85195	Trpm3	protein_coding
ENSMUSG00000003233	1297	1171	1475	1077	1771	1842	1245	1372	0.0960745	0.710874	Dvl3	protein_coding
ENSMUSG00000029765	731	225	745	149	543	554	429	2736	0.0962432	0.377384	Plxna4	protein_coding
ENSMUSG00000031608	342	228	332	185	517	319	267	334	0.0963519	0.656796	Galnt7	protein_coding
ENSMUSG00000026632	154	244	269	287	124	141	117	99	0.0964317	1.78861	Tatdn3	protein_coding
ENSMUSG00000106864	335	397	647	512	318	293	195	308	0.0965825	1.5216	Gtf3c2	protein_coding
ENSMUSG00000040265	123	45	84	25	142	101	93	116	0.0967485	0.511447	Dnm3	protein_coding
ENSMUSG00000027630	1931	2125	2308	1673	1575	1329	901	1063	0.0968299	1.47737	Tbl1xr1	protein_coding
ENSMUSG00000047714	7942	4411	8129	4843	4324	4031	3856	5175	0.0968713	1.25089	Ppp1r2	protein_coding
ENSMUSG00000003812	386	323	608	405	192	238	154	400	0.0968882	1.56979	Dnase2a	protein_coding
ENSMUSG00000003812	386	323	608	405	192	238	154	400	0.0968882	1.56979	Dnase2a	protein_coding
ENSMUSG00000075705	5639	7812	8491	9969	4944	4624	3641	3524	0.0968882	1.7392	Msrb1	protein_coding
ENSMUSG00000060073	4059	3147	5075	3725	2723	2861	2448	2623	0.0968882	1.30599	Psma3	protein_coding
ENSMUSG00000027613	2043	1149	2561	1637	1085	1027	1100	1398	0.0968882	1.3706	Eif6	protein_coding
ENSMUSG00000020755	1120	855	1321	867	676	654	624	947	0.0968882	1.25971	Sap30bp	protein_coding
ENSMUSG00000006288	327	309	646	325	229	242	155	290	0.0970752	1.52583	Ttc5	protein_coding
ENSMUSG00000057561	1515	999	2153	1111	1153	805	739	951	0.0970752	1.3511	Eif1a	protein_coding
ENSMUSG00000030643	148	265	293	132	456	396	222	280	0.0973567	0.550911	Rab30	protein_coding
ENSMUSG00000034471	2361	1346	3073	1004	2832	2207	1603	3217	0.0974687	0.669758	Caskin2	protein_coding
ENSMUSG00000057110	205	183	581	260	126	83	86	159	0.0976091	2.30085	Cntrl	protein_coding
ENSMUSG00000032925	334	110	369	109	290	233	281	729	0.0976091	0.505941	Itgbl1	protein_coding
ENSMUSG00000048895	20	66	54	14	17	9	10	5	0.097721	3.31136	Cdk5r1	protein_coding
ENSMUSG00000022948	12	26	54	36	4	9	8	11	0.0978131	3.50551	Setd4	protein_coding
ENSMUSG00000053040	53	52	68	67	18	28	24	47	0.0979392	1.86396	Aph1c	protein_coding
ENSMUSG00000031129	105	29	49	21	61	76	71	231	0.098048	0.408183	Slc9a9	protein_coding
ENSMUSG00000026049	207	147	253	152	106	105	107	96	0.098048	1.56351	Tex30	protein_coding
ENSMUSG00000026159	1727	989	1780	879	1538	1403	1388	1636	0.0980859	0.764213	Agfg1	protein_coding
ENSMUSG00000039481	1289	501	1138	784	249	343	364	849	0.0980859	1.8068	Nrtn	protein_coding
ENSMUSG00000056383	466	380	503	383	338	285	224	322	0.098178	1.31557	AI987944	protein_coding
ENSMUSG00000024900	3834	1739	4065	2371	1701	1295	900	2813	0.0983256	1.58453	Cpt1a	protein_coding
ENSMUSG00000003948	797	712	879	587	851	830	704	2258	0.0983256	0.591837	Mmd	protein_coding
ENSMUSG00000024301	8	19	25	10	5	2	3	2	0.0990963	4.48082	Kifc5b	protein_coding
ENSMUSG00000075327	121	99	224	106	234	156	134	283	0.0990963	0.592639	Zbtb2	protein_coding
ENSMUSG00000023153	66	43	71	46	19	20	38	20	0.0990963	1.94691	Tmem52	protein_coding
ENSMUSG00000022434	289	203	428	279	163	198	138	261	0.0990963	1.38325	Fam118a	protein_coding
ENSMUSG00000040310	2	3	4	3	17	12	17	5	0.0991501	0.198401	Alx4	protein_coding
ENSMUSG00000028896	459	276	650	349	256	311	213	194	0.0991988	1.49623	Rcc1	protein_coding
ENSMUSG00000039901	526	347	591	470	672	616	433	617	0.0991988	0.728931	Armh3	protein_coding
ENSMUSG00000017309	2701	1718	1458	1150	2819	2469	1783	2836	0.0991988	0.636105	Cd300lg	protein_coding
ENSMUSG00000020928	45	53	39	52	101	110	73	76	0.0993184	0.481161	Higd1b	protein_coding
ENSMUSG00000062646	324	375	519	322	569	556	289	600	0.0994115	0.687815	Ganc	protein_coding
ENSMUSG00000032050	5812	3031	5003	2815	4844	4440	3653	6447	0.0996503	0.747523	Rdx	protein_coding
ENSMUSG00000036352	2582	2326	2522	2121	3428	3402	2415	2909	0.0996929	0.702766	Ubac1	protein_coding
ENSMUSG00000046743	149	79	176	69	154	158	115	237	0.099716	0.610685	Fat4	protein_coding
ENSMUSG00000031858	1273	1330	2051	1347	990	1039	841	996	0.100064	1.35852	Mau2	protein_coding
ENSMUSG00000030641	29	21	30	28	14	2	8	7	0.100261	3.06769	Ddias	protein_coding
ENSMUSG00000018931	881	1057	1164	1061	656	736	546	575	0.100644	1.48764	Natd1	protein_coding
ENSMUSG00000046027	846	470	1214	409	199	211	227	677	0.100655	1.92993	Stard5	protein_coding
ENSMUSG00000002625	880	771	1022	996	1170	1214	1060	1200	0.100699	0.70366	Akap8l	protein_coding
ENSMUSG00000021209	17	37	50	18	5	10	14	9	0.100699	2.71313	Ppp4r4	protein_coding
ENSMUSG00000045975	1747	941	1242	738	1518	1620	1489	1418	0.100708	0.658021	C2cd2	protein_coding
ENSMUSG00000030255	7340	5203	7494	5569	8390	8640	6092	6652	0.100708	0.751486	Sspn	protein_coding
ENSMUSG00000021501	573	364	518	355	301	278	240	323	0.100708	1.38559	Caml	protein_coding
ENSMUSG00000050229	517	384	638	334	267	223	268	316	0.100708	1.49294	Pigm	protein_coding
ENSMUSG00000026810	585	514	908	583	341	341	368	541	0.100708	1.42233	Dpm2	protein_coding
ENSMUSG00000073600	1913	1102	1270	1078	1871	2132	1274	2113	0.100731	0.647678	Prob1	protein_coding
ENSMUSG00000033703	264	239	360	197	104	156	139	211	0.100748	1.51698	Fcsk	protein_coding
ENSMUSG00000033940	2797	1864	3618	2198	1733	1752	1575	2376	0.100748	1.22076	Brk1	protein_coding
ENSMUSG00000034714	175	36	140	22	263	194	113	172	0.101131	0.404008	Ttyh2	protein_coding
ENSMUSG00000045962	14891	11187	14716	9888	18635	19386	13450	13294	0.101262	0.680997	Wnk1	protein_coding
ENSMUSG00000031833	421	321	457	273	185	142	138	372	0.101262	1.58553	Mast3	protein_coding
ENSMUSG00000071537	23	15	44	20	7	6	3	14	0.101354	2.96975	Klrg2	protein_coding
ENSMUSG00000052837	2078	1253	5257	4105	1614	840	1126	1040	0.101473	2.33133	Junb	protein_coding
ENSMUSG00000002602	3563	1266	3913	1074	3533	2921	2595	7560	0.101932	0.499112	Axl	protein_coding
ENSMUSG00000027933	1776	1114	1603	847	1788	1504	1160	1799	0.102158	0.743748	Ints3	protein_coding
ENSMUSG00000039715	280	330	506	390	215	195	184	321	0.102234	1.47887	Dync2i2	protein_coding
ENSMUSG00000112800	61	22	58	53	14	17	17	30	0.102689	2.18006	Gm40604	lncRNA
ENSMUSG00000115410	3	3	3	5	0	0	0	0	0.102758	17.4405	2810457G06Rik	lncRNA
ENSMUSG00000043909	787	548	761	532	838	819	529	855	0.103033	0.764896	Trp53bp1	protein_coding
ENSMUSG00000027263	716	666	857	600	815	863	719	867	0.103236	0.765869	Tubgcp4	protein_coding
ENSMUSG00000032511	7689	7035	7715	7478	14678	15438	9278	7807	0.103434	0.565552	Scn5a	protein_coding
ENSMUSG00000017776	5383	3601	5313	2968	5471	4788	4057	4915	0.103616	0.775077	Crk	protein_coding
ENSMUSG00000035439	338	251	344	302	384	395	440	365	0.103754	0.675891	Haus8	protein_coding
ENSMUSG00000024667	157	179	261	170	106	127	89	135	0.103774	1.48626	Tmem216	protein_coding
ENSMUSG00000025821	362	344	548	393	272	274	221	312	0.104039	1.34695	Zfp282	protein_coding
ENSMUSG00000044548	239	62	209	53	236	111	257	509	0.104348	0.416632	Dact1	protein_coding
ENSMUSG00000028677	2038	1477	2762	1777	1251	1170	1081	1619	0.104348	1.37025	Rnf220	protein_coding
ENSMUSG00000030474	553	91	230	66	87	41	45	105	0.104348	2.82885	Siglece	protein_coding
ENSMUSG00000054247	12	9	10	3	19	24	15	22	0.104348	0.369002	Gm9939	lncRNA
ENSMUSG00000028576	267	212	342	180	125	101	120	207	0.104469	1.58193	Ift74	protein_coding
ENSMUSG00000027425	673	399	706	446	737	715	526	615	0.104564	0.738883	Kat14	protein_coding
ENSMUSG00000019846	1582	431	2165	327	1599	1488	1458	4452	0.104564	0.407789	Lama4	protein_coding
ENSMUSG00000020115	961	764	1345	674	701	624	521	582	0.104564	1.31887	Tbk1	protein_coding
ENSMUSG00000017679	1058	728	1292	666	738	615	430	584	0.104564	1.36342	Ttpal	protein_coding
ENSMUSG00000098789	10	7	12	17	3	4	2	0	0.104564	4.53361	Jmjd7	protein_coding
ENSMUSG00000020227	1070	307	1442	350	288	201	205	473	0.104564	2.2183	Irak3	protein_coding
ENSMUSG00000033730	52	5	52	3	68	149	43	49	0.104605	0.276856	Egr3	protein_coding
ENSMUSG00000035133	2844	1854	2243	1563	3178	2838	1732	3082	0.104688	0.699883	Arhgap5	protein_coding
ENSMUSG00000053600	192	129	178	125	108	73	62	118	0.104855	1.53718	Zfp472	protein_coding
ENSMUSG00000036196	5	5	15	10	1	0	2	0	0.104897	9.55084	Slc26a8	protein_coding
ENSMUSG00000035394	15	14	8	14	4	3	1	1	0.104934	5.27628	Cfap53	protein_coding
ENSMUSG00000039005	811	862	1032	503	1213	962	1621	886	0.105064	0.573302	Tlr4	protein_coding
ENSMUSG00000073490	848	547	1611	538	482	372	254	477	0.105064	1.87421	Ifi207	protein_coding
ENSMUSG00000029502	2829	2120	3023	2054	3243	3442	2629	2754	0.105118	0.721802	Golga3	protein_coding
ENSMUSG00000097048	51	76	118	145	36	33	27	50	0.105253	2.48397	1600020E01Rik	lncRNA
ENSMUSG00000030089	1391	2264	2227	1693	1080	1368	435	954	0.105432	1.83415	Slc41a3	protein_coding
ENSMUSG00000046434	3939	2042	5037	2508	1768	1651	1236	3078	0.105432	1.52038	Hnrnpa1	protein_coding
ENSMUSG00000026436	861	788	1349	761	659	543	507	492	0.105432	1.46449	Elk4	protein_coding
ENSMUSG00000026743	651	623	851	638	474	463	265	514	0.105587	1.45285	Mllt10	protein_coding
ENSMUSG00000056091	4238	2747	3021	2103	3855	4461	3222	3947	0.105669	0.685833	St3gal5	protein_coding
ENSMUSG00000021268	1	3	74	11	1	0	1	1	0.105765	21.4428	Meg3	lncRNA
ENSMUSG00000033024	0	0	1	0	4	8	4	2	0.10582	0.0584501	Klra9	protein_coding
ENSMUSG00000025262	585	490	529	347	709	714	465	720	0.10582	0.667248	Fam120c	protein_coding
ENSMUSG00000020782	770	624	975	712	510	596	383	544	0.105902	1.33697	Llgl2	protein_coding
ENSMUSG00000044636	117	129	188	113	78	55	52	45	0.106301	2.06295	Csrnp2	protein_coding
ENSMUSG00000063698	210	208	214	232	136	114	122	140	0.106591	1.52192	Sfxn4	protein_coding
ENSMUSG00000026170	670	577	740	646	345	335	361	559	0.106654	1.47645	Cyp27a1	protein_coding
ENSMUSG00000014813	358	150	527	86	76	90	17	126	0.106754	3.05791	Stc1	protein_coding
ENSMUSG00000020570	3407	2233	3240	2114	2940	3191	2439	3297	0.106754	0.808229	Sypl	protein_coding
ENSMUSG00000031543	6093	6089	8443	6567	9539	10620	7143	7869	0.106791	0.6837	Ank1	protein_coding
ENSMUSG00000026821	1029	563	1719	613	500	444	399	831	0.107425	1.51984	Ralgds	protein_coding
ENSMUSG00000031972	2022	10591	14291	9455	24276	37277	82760	2110	0.107425	0.197601	Acta1	protein_coding
ENSMUSG00000025880	1009	665	1303	553	363	331	384	658	0.107425	1.74049	Smad7	protein_coding
ENSMUSG00000006307	815	823	1576	779	702	603	458	751	0.107425	1.37968	Kmt2b	protein_coding
ENSMUSG00000037706	8725	5651	8676	6411	7854	8675	6418	10951	0.107425	0.769528	Cd81	protein_coding
ENSMUSG00000032403	207	218	402	349	132	180	154	143	0.107842	1.6867	2300009A05Rik	protein_coding
ENSMUSG00000097296	7	2	37	19	1	2	0	2	0.107842	11.0301	Gm26532	lncRNA
ENSMUSG00000036585	5843	8678	10288	11548	6143	5287	3308	3676	0.107842	1.81223	Fgf1	protein_coding
ENSMUSG00000022438	2903	2598	3702	2228	3388	3386	2094	10908	0.107892	0.541308	Parvb	protein_coding
ENSMUSG00000019988	1368	955	1308	909	1416	1511	887	1414	0.107892	0.768649	Nedd1	protein_coding
ENSMUSG00000021576	1510	1270	2247	1412	1088	1160	955	1261	0.108117	1.25399	Pdcd6	protein_coding
ENSMUSG00000004462	462	272	428	232	478	422	311	431	0.108219	0.734108	Tbccd1	protein_coding
ENSMUSG00000033029	122	66	135	112	55	59	60	75	0.108396	1.51984	1700088E04Rik	protein_coding
ENSMUSG00000042842	1244	858	1780	972	1437	1415	1187	2515	0.108467	0.648181	Serpinb6b	protein_coding
ENSMUSG00000063146	341	182	383	152	391	346	263	544	0.108704	0.588167	Clip2	protein_coding
ENSMUSG00000005198	4090	2375	4242	2842	2048	2042	1295	2707	0.10874	1.48076	Polr2a	protein_coding
ENSMUSG00000069763	1307	593	1921	795	450	518	136	856	0.109085	2.06903	Tmem100	protein_coding
ENSMUSG00000021182	39	29	77	20	86	79	47	220	0.109189	0.333307	Ccdc88c	protein_coding
ENSMUSG00000025280	493	429	516	312	737	627	431	488	0.109218	0.672993	Polr3a	protein_coding
ENSMUSG00000000184	4111	2005	3454	2013	3826	4027	2083	4499	0.109298	0.703443	Ccnd2	protein_coding
ENSMUSG00000056459	285	254	375	240	209	176	167	145	0.109323	1.43072	Zbtb25	protein_coding
ENSMUSG00000039488	56	86	59	104	183	200	108	102	0.109333	0.482835	Cntn5	protein_coding
ENSMUSG00000026663	7907	6465	7317	5738	9131	9604	7114	7819	0.109333	0.720185	Atf6	protein_coding
ENSMUSG00000002831	13502	19632	22750	23222	14223	11657	8047	10151	0.109478	1.64468	Plin4	protein_coding
ENSMUSG00000059588	928	231	923	183	764	558	630	3535	0.109478	0.35477	Calcrl	protein_coding
ENSMUSG00000037750	668	373	636	357	643	672	392	684	0.109597	0.740611	Fam222b	protein_coding
ENSMUSG00000008301	1093	859	1236	863	785	625	621	720	0.109721	1.28673	Phax	protein_coding
ENSMUSG00000028789	125	41	141	96	39	39	30	61	0.109811	2.05909	Azin2	protein_coding
ENSMUSG00000008333	739	498	860	588	419	447	409	566	0.110144	1.27036	Snrpb2	protein_coding
ENSMUSG00000027752	415	325	674	322	296	257	225	343	0.110144	1.33005	Exosc8	protein_coding
ENSMUSG00000024535	541	428	636	427	378	329	272	440	0.110144	1.26473	Snx24	protein_coding
ENSMUSG00000031787	498	438	705	483	357	321	304	434	0.110144	1.31869	Katnb1	protein_coding
ENSMUSG00000021518	2675	2019	2488	1774	2631	3051	2446	2951	0.110212	0.709536	Ptdss1	protein_coding
ENSMUSG00000015224	26	9	23	9	36	35	8	106	0.11025	0.328651	Cyp2j9	protein_coding
ENSMUSG00000042812	24	7	86	20	9	3	1	13	0.11025	4.33498	Foxf1	protein_coding
ENSMUSG00000061111	2293	1335	2627	1696	1228	1222	1192	1665	0.11025	1.29286	Mcrip1	protein_coding
[truncated: 49,697 more rows]

## Sheet: 6h_kidney
gene	1Kidney_CLP6h	2Kidney_CLP6h	4Kidney_CLP6h	6Kidney_CLP6h	Kidney_sham1	Kidney_sham2	Kidney_sham5	Kidney_sham6	padj	FC	external_gene_name	gene_biotype
ENSMUSG00000038067	50	300	92	90	2	0	1	0	5.91405e-08	175.452	Csf3	protein_coding
ENSMUSG00000013936	147	13	0	8	0	1	0	0	0.0342904	162.175	Myl2	protein_coding
ENSMUSG00000025746	28	185	42	114	0	0	2	1	8.38462e-06	122.254	Il6	protein_coding
ENSMUSG00000002100	91	18	5	2	0	1	0	0	0.00780569	111.319	Mybpc3	protein_coding
ENSMUSG00000058427	450	263	53	159	9	2	0	1	2.90581e-06	75.1532	Cxcl2	protein_coding
ENSMUSG00000029377	15	13	5	18	0	0	0	0	0.000281174	66.355	Ereg	protein_coding
ENSMUSG00000056133	1	6	2	47	0	0	0	0	0.00605542	56.8486	Unc93a2	protein_coding
ENSMUSG00000027832	559	899	282	154	28	2	2	0	0.000148476	56.7947	Ptx3	protein_coding
ENSMUSG00000000204	39	12	18	41	1	0	1	0	1.84209e-05	52.9853	Slfn4	protein_coding
ENSMUSG00000056296	50	2	0	1	0	0	0	1	0.0129889	51.7642	Synpr	protein_coding
ENSMUSG00000085977	21	5	3	6	0	0	0	0	0.000899116	50.3867	Gm5970	processed_pseudogene
ENSMUSG00000066363	332	678	279	157	22	0	1	9	6.51601e-06	43.0318	Serpina3f	protein_coding
ENSMUSG00000087612	3	16	6	6	0	0	0	0	0.00154757	41.2267	A230005M16Rik	lncRNA
ENSMUSG00000045551	26	64	88	124	3	0	2	2	4.07992e-11	38.7714	Fpr1	protein_coding
ENSMUSG00000012042	15	25	16	25	0	1	0	1	4.67675e-05	38.5184	4930579F01Rik	protein_coding
ENSMUSG00000022388	4	19	11	15	0	0	0	1	0.000851416	37.8839	Ttll8	protein_coding
ENSMUSG00000028116	29	4	5	2	0	0	1	0	0.0159592	37.2146	Myoz2	protein_coding
ENSMUSG00000092300	13	41	11	48	0	1	2	0	8.61199e-05	35.3692	Cdk3	polymorphic_pseudogene
ENSMUSG00000052769	1	12	3	12	0	0	0	0	0.0184576	34.0693	Gm9889	lncRNA
ENSMUSG00000029380	2067	788	306	844	28	0	108	5	0.00155508	33.5599	Cxcl1	protein_coding
ENSMUSG00000092600	4	7	1	14	0	0	0	0	0.00973897	31.0876	Gm20442	lncRNA
ENSMUSG00000108969	0	2	22	17	0	0	0	1	0.0100863	29.4614	Gm45044	lncRNA
ENSMUSG00000041754	5	5	14	14	1	0	0	0	0.00887225	28.6661	Trem3	protein_coding
ENSMUSG00000044041	2	3	10	8	0	0	0	0	0.0126857	28.5769	Krt13	protein_coding
ENSMUSG00000032484	69	119	138	247	2	1	0	15	4.90068e-06	27.5227	Ngp	protein_coding
ENSMUSG00000031710	32	10	28	139	5	0	1	0	0.000211888	27.4755	Ucp1	protein_coding
ENSMUSG00000063234	5	3	2	12	0	0	0	0	0.0167443	26.4565	Gpr84	protein_coding
ENSMUSG00000041347	4	4	5	8	0	0	0	0	0.0166288	26.4402	Bdkrb1	protein_coding
ENSMUSG00000038917	0	17	6	9	0	1	0	0	0.0487853	24.7094	3930402G23Rik	lncRNA
ENSMUSG00000115919	0	17	9	31	1	0	1	0	0.0123313	24.5153	Gm31583	lncRNA
ENSMUSG00000085689	6	16	19	68	0	0	4	0	0.000132751	23.9493	Gm16838	lncRNA
ENSMUSG00000064147	4	1	10	18	0	0	0	1	0.0196723	23.3334	Rab44	protein_coding
ENSMUSG00000024842	1	3	6	9	0	0	0	0	0.0277619	22.6348	Cabp4	protein_coding
ENSMUSG00000097622	1	2	19	7	0	1	0	0	0.013923	22.2651	A330033J07Rik	lncRNA
ENSMUSG00000029379	11	65	8	8	4	0	0	0	0.0153206	22.0087	Cxcl3	protein_coding
ENSMUSG00000097848	19	4	13	5	1	0	1	0	0.00598448	21.629	Gm807	lncRNA
ENSMUSG00000025172	36	25	1	22	1	1	1	1	0.00386504	21.351	Ankrd2	protein_coding
ENSMUSG00000045281	3	11	3	10	1	0	0	0	0.0398749	20.6057	Gpr20	protein_coding
ENSMUSG00000035775	1642	81	256	145	43	13	34	27	0.000166369	20.519	Krt20	protein_coding
ENSMUSG00000002910	1162	5153	5605	8498	258	179	284	168	4.71292e-31	20.4838	Arrdc2	protein_coding
ENSMUSG00000007877	87	2	1	18	0	1	6	0	0.0245987	19.3428	Tcap	protein_coding
ENSMUSG00000059657	12	5	23	23	1	1	0	1	0.00278153	19.0965	Stfa2l1	protein_coding
ENSMUSG00000087556	2	19	12	6	0	1	0	1	0.0337617	18.8187	Gm15764	lncRNA
ENSMUSG00000038663	6	3	3	1	0	0	0	0	0.0352694	18.5145	Fsd2	protein_coding
ENSMUSG00000049001	74	79	209	250	3	3	19	7	2.10837e-05	18.5039	Ndnf	protein_coding
ENSMUSG00000089645	4	3	3	4	0	0	0	0	0.0494781	18.4304	Gm5766	transcribed_processed_pseudogene
ENSMUSG00000020429	7647	6593	6867	9248	330	378	253	640	7.54194e-32	17.8687	Igfbp1	protein_coding
ENSMUSG00000026414	227	17	4	29	6	8	1	2	0.00812417	17.6312	Tnnt2	protein_coding
ENSMUSG00000028655	8462	1568	2118	2569	169	312	148	249	4.48873e-06	17.552	Mfsd2a	protein_coding
ENSMUSG00000026149	71	12	0	0	0	3	2	1	0.0327856	16.7564	Tm4sf20	protein_coding
ENSMUSG00000078957	8	5	0	8	0	1	0	0	0.0412318	16.6399	1700060C20Rik	lncRNA
ENSMUSG00000030854	3	4	35	11	0	2	0	1	0.0163358	16.4484	Ptpn5	protein_coding
ENSMUSG00000048489	7359	30540	21254	34554	947	1186	1734	1428	1.02189e-37	16.4268	Depp1	protein_coding
ENSMUSG00000035458	111	6	0	12	0	3	1	5	0.0158609	16.3034	Tnni3	protein_coding
ENSMUSG00000029417	291	595	99	51	35	8	19	6	0.00139854	15.931	Cxcl9	protein_coding
ENSMUSG00000026981	79	123	92	115	12	2	9	2	8.05097e-12	15.7787	Il1rn	protein_coding
ENSMUSG00000055629	50	43	59	42	9	1	2	0	1.99884e-07	15.5634	B4galnt4	protein_coding
ENSMUSG00000074206	9	6	8	31	2	0	0	1	0.00216161	15.4336	Adh6b	protein_coding
ENSMUSG00000093394	16	45	4	30	0	2	0	4	0.000260683	14.9575	Gm20621	lncRNA
ENSMUSG00000027868	22	8	9	2	1	1	0	1	0.0114697	14.5472	Tbx15	protein_coding
ENSMUSG00000028989	1754	1147	761	945	48	65	63	149	2.03786e-07	14.4084	Angptl7	protein_coding
ENSMUSG00000028680	23804	2989	1242	1921	294	630	1573	355	0.00735853	13.0561	Plk3	protein_coding
ENSMUSG00000027824	8	8	16	27	2	1	0	1	0.00237392	12.9284	Vmn2r1	protein_coding
ENSMUSG00000022126	4	49	51	45	9	0	1	0	0.0282802	12.7418	Acod1	protein_coding
ENSMUSG00000054855	480	671	541	1177	39	23	122	36	4.18053e-08	12.7381	Rnd1	protein_coding
ENSMUSG00000068606	106	17	27	15	7	3	2	2	0.000268099	12.5616	Gm4841	protein_coding
ENSMUSG00000042179	27	25	10	8	1	2	1	2	0.000577314	12.1764	Pnliprp1	protein_coding
ENSMUSG00000032487	101	414	104	118	17	13	33	2	0.00127289	11.9409	Ptgs2	protein_coding
ENSMUSG00000079242	7	12	12	34	1	0	3	1	0.000487875	11.6897	C730034F03Rik	lncRNA
ENSMUSG00000102329	11	25	3	11	4	0	0	0	0.0409594	11.6872	Gm10851	lncRNA
ENSMUSG00000089736	9	15	15	8	2	1	1	0	0.00756851	11.6007	Tgfbr3l	protein_coding
ENSMUSG00000054204	5	15	8	8	2	0	0	1	0.0237913	11.377	Alkal2	protein_coding
ENSMUSG00000052270	36	47	45	77	1	0	13	4	2.04824e-06	11.3196	Fpr2	protein_coding
ENSMUSG00000074141	29	46	34	40	2	0	4	7	3.58408e-08	11.1632	Il4i1	protein_coding
ENSMUSG00000074141	29	46	34	40	2	0	4	7	3.58408e-08	11.1632	Il4i1	protein_coding
ENSMUSG00000102037	1	21	14	23	1	0	3	1	0.00372782	10.993	Bcl2a1a	protein_coding
ENSMUSG00000113101	18	7	8	11	1	2	1	0	0.00307176	10.9606	Gm33424	lncRNA
ENSMUSG00000026839	1378	3220	3314	3722	213	208	288	292	1.9566e-30	10.9044	Upp2	protein_coding
ENSMUSG00000037411	2198	1829	1004	1698	156	165	137	168	4.41024e-06	10.597	Serpine1	protein_coding
ENSMUSG00000078122	15	5	16	18	1	0	3	1	0.00447022	10.5964	F630028O10Rik	lncRNA
ENSMUSG00000079014	59	57	80	53	4	0	21	1	0.000139602	10.4774	Serpina3i	protein_coding
ENSMUSG00000113737	1	5	11	31	0	1	3	0	0.0287572	10.3661	BB123696	lncRNA
ENSMUSG00000117239	1	4	8	23	0	0	2	1	0.038918	10.3201	Gpr31c	transcribed_processed_pseudogene
ENSMUSG00000061878	3451	884	730	953	162	170	213	93	5.27271e-06	10.2491	Sphk1	protein_coding
ENSMUSG00000085618	11	7	9	16	0	1	1	2	0.00424507	10.1791	Gm11466	lncRNA
ENSMUSG00000019577	89581	101420	93572	102465	6701	9951	20040	2651	1.23414e-18	10.1743	Pdk4	protein_coding
ENSMUSG00000071036	24	68	16	31	11	0	2	0	0.0010707	10.0392	Gm10309	protein_coding
ENSMUSG00000096798	4	10	7	10	0	2	1	0	0.028147	9.83216	Gm6309	protein_coding
ENSMUSG00000093535	6	11	30	18	3	0	0	3	0.0117639	9.76439	4930533I22Rik	lncRNA
ENSMUSG00000063388	56	25	29	21	7	2	5	0	0.0010281	9.71836	BC023105	processed_pseudogene
ENSMUSG00000109508	3	105	191	227	21	11	12	2	0.0319822	9.7059	Gm44956	lncRNA
ENSMUSG00000033213	2	20	7	15	4	0	0	0	0.0322603	9.6754	AA467197	protein_coding
ENSMUSG00000109473	3	39	37	68	7	1	2	3	0.00268942	9.51553	B930025P03Rik	lncRNA
ENSMUSG00000084897	20	24	20	56	0	2	8	2	0.000189657	9.51429	Gm14226	protein_coding
ENSMUSG00000038011	9	23	5	11	2	1	1	1	0.00600177	9.37399	Dnah10	protein_coding
ENSMUSG00000074115	674	196	38	116	12	3	117	10	0.0249628	9.2527	Saa1	protein_coding
ENSMUSG00000021566	118	84	13	55	2	9	16	5	0.000174731	9.25078	Slc6a19os	lncRNA
ENSMUSG00000115882	9	11	6	13	2	2	0	0	0.0162738	9.0692	Gm5481	processed_pseudogene
ENSMUSG00000041481	600	1123	300	578	45	51	202	18	3.22215e-05	9.00374	Serpina3g	protein_coding
ENSMUSG00000026073	104	62	86	175	25	5	11	2	7.17498e-09	8.9805	Il1r2	protein_coding
ENSMUSG00000022534	23	12	14	18	7	0	0	0	0.00402047	8.94775	Mefv	protein_coding
ENSMUSG00000012428	6520	4315	3217	3153	1178	81	332	304	0.000729213	8.82926	Steap4	protein_coding
ENSMUSG00000023484	12	35	46	61	0	5	3	8	0.00011175	8.70913	Prph	protein_coding
ENSMUSG00000085411	9	66	73	88	8	11	4	1	0.00014364	8.66655	Gm14319	lncRNA
ENSMUSG00000044244	157	38	36	77	6	7	17	8	9.11097e-05	8.65976	Il20rb	protein_coding
ENSMUSG00000112148	50	31	24	49	4	1	2	10	0.000120659	8.64965	Lilrb4a	protein_coding
ENSMUSG00000105265	16	24	1	8	0	5	1	0	0.043174	8.42479	Sox2ot	lncRNA
ENSMUSG00000079055	8	16	18	9	0	0	0	6	0.0213518	8.2481	Slc8a3	protein_coding
ENSMUSG00000031762	33331	17011	7931	10721	2968	1398	3300	1494	0.000166768	8.08554	Mt2	protein_coding
ENSMUSG00000023067	10447	8309	5536	8173	1146	1227	1212	466	1.38499e-14	7.99264	Cdkn1a	protein_coding
ENSMUSG00000052212	15	13	63	122	8	4	2	8	0.000191252	7.83819	Cd177	protein_coding
ENSMUSG00000029321	348	414	210	414	81	30	29	25	1.77473e-12	7.83478	Slc10a6	protein_coding
ENSMUSG00000048794	13	14	5	6	1	0	0	4	0.0270106	7.6315	Cfap100	protein_coding
ENSMUSG00000104077	22	13	14	40	2	3	5	1	0.000370654	7.57724	Gm37027	lncRNA
ENSMUSG00000086765	215	320	388	548	25	33	25	94	2.5497e-14	7.52551	Gm11827	lncRNA
ENSMUSG00000073424	53	18	17	35	8	0	2	6	0.0013358	7.43636	Cyp4f15	protein_coding
ENSMUSG00000026452	16	3	20	17	0	1	7	0	0.0472024	7.4267	Syt2	protein_coding
ENSMUSG00000024905	22	20	20	51	7	3	2	2	8.10824e-06	7.24955	Tesmin	protein_coding
ENSMUSG00000024223	78	143	176	292	17	23	24	22	7.63947e-21	7.24877	Armc12	protein_coding
ENSMUSG00000021268	16	9	17	16	0	1	3	4	0.00777006	7.19178	Meg3	lncRNA
ENSMUSG00000055602	10	28	28	42	1	2	5	6	0.000528136	7.16498	Tcp10b	protein_coding
ENSMUSG00000019368	35	64	331	161	18	16	33	13	1.79862e-05	7.03443	Sec14l4	protein_coding
ENSMUSG00000087382	12	28	119	124	10	2	5	18	0.0047367	6.85911	Ctcflos	lncRNA
ENSMUSG00000042743	1863	1132	1174	1275	178	230	271	137	1.24249e-21	6.78998	Sgtb	protein_coding
ENSMUSG00000024235	267	298	148	316	35	24	62	30	2.29075e-12	6.77527	Map3k8	protein_coding
ENSMUSG00000026822	9892	4003	3132	3569	1281	146	1622	264	0.00338348	6.76944	Lcn2	protein_coding
ENSMUSG00000034394	361	71	73	166	5	49	23	27	0.0155722	6.72126	Lif	protein_coding
ENSMUSG00000047798	51	49	36	68	15	7	3	3	9.23712e-06	6.70364	Cd300lf	protein_coding
ENSMUSG00000020108	4871	4921	4134	6442	679	861	873	532	1.40199e-23	6.65929	Ddit4	protein_coding
ENSMUSG00000026621	210	496	251	510	70	38	70	29	2.78358e-16	6.65048	Mtarc1	protein_coding
ENSMUSG00000053964	87	343	179	282	40	21	47	20	5.5189e-10	6.60197	Lgals4	protein_coding
ENSMUSG00000005800	101	69	292	412	42	27	30	16	3.23641e-07	6.55937	Mmp8	protein_coding
ENSMUSG00000042417	129	56	71	73	10	9	18	15	1.12564e-07	6.50495	Ccno	protein_coding
ENSMUSG00000097673	1	29	60	61	10	4	2	4	0.00474005	6.38072	Gm26608	lncRNA
ENSMUSG00000110378	9	6	8	9	1	0	3	1	0.0386659	6.3781	Gm45242	TEC
ENSMUSG00000109089	31	294	322	489	23	22	51	66	0.00170315	6.2727	4833411C07Rik	lncRNA
ENSMUSG00000105096	58	44	21	11	2	6	11	5	0.00716579	6.25725	Gbp10	protein_coding
ENSMUSG00000071637	2716	2638	1835	3617	354	407	671	267	8.51098e-26	6.25255	Cebpd	protein_coding
ENSMUSG00000017861	15	29	15	23	2	2	7	2	0.000358329	6.23961	Mybl2	protein_coding
ENSMUSG00000019935	10	43	30	22	2	3	8	4	0.00109585	6.19204	Slc17a8	protein_coding
ENSMUSG00000034765	1922	380	197	336	77	212	183	51	0.0152364	6.16142	Dusp5	protein_coding
ENSMUSG00000066687	2455	3424	3476	4125	1005	468	390	135	8.7104e-05	6.13108	Zbtb16	protein_coding
ENSMUSG00000023052	7	14	14	7	2	0	4	1	0.0292435	6.1177	Npff	protein_coding
ENSMUSG00000028862	2299	1765	861	1473	331	213	403	140	3.0311e-11	6.04999	Map3k6	protein_coding
ENSMUSG00000097786	3	13	12	11	1	2	0	3	0.043174	6.00294	4933429H19Rik	lncRNA
ENSMUSG00000026285	9	9	17	8	2	2	1	2	0.0110674	5.98097	Pdcd1	protein_coding
ENSMUSG00000105504	622	391	144	183	40	54	86	68	0.0043228	5.89892	Gbp5	protein_coding
ENSMUSG00000021453	4821	7819	4226	8752	823	928	1853	689	7.17519e-16	5.85567	Gadd45g	protein_coding
ENSMUSG00000023087	3326	1745	1454	2219	358	540	325	272	0.000215084	5.80324	Noct	protein_coding
ENSMUSG00000049892	1301	583	391	811	108	99	173	170	0.000184659	5.75056	Rasd1	protein_coding
ENSMUSG00000041272	219	105	288	330	30	18	50	59	2.61335e-09	5.70792	Tox	protein_coding
ENSMUSG00000099137	95	363	172	223	46	17	41	40	6.47457e-07	5.65995	Gm10603	lncRNA
ENSMUSG00000019082	8900	13912	9261	11961	2087	1983	2272	1213	1.32905e-12	5.65371	Slc25a22	protein_coding
ENSMUSG00000028834	1871	1286	894	1470	139	246	146	427	8.96539e-09	5.63808	Trim63	protein_coding
ENSMUSG00000023903	3	7	16	18	3	1	2	1	0.036563	5.63564	Mmp25	protein_coding
ENSMUSG00000090264	754	1645	1448	2222	277	220	427	96	1.06015e-12	5.62474	Eif4ebp3	protein_coding
ENSMUSG00000004709	25	34	38	50	2	5	10	8	1.21091e-07	5.6106	Cd244a	protein_coding
ENSMUSG00000055471	20	30	8	7	7	1	4	0	0.0309205	5.59751	Alk	protein_coding
ENSMUSG00000063063	142	115	29	29	21	17	10	11	0.000602931	5.59454	Ctnna2	protein_coding
ENSMUSG00000042622	3252	797	453	768	127	365	526	81	0.023107	5.53162	Maff	protein_coding
ENSMUSG00000086645	22	28	84	107	14	5	15	5	0.000136467	5.51998	Gm15743	lncRNA
ENSMUSG00000026580	384	430	594	325	173	29	76	26	0.00255009	5.46732	Selp	protein_coding
ENSMUSG00000042677	432	383	262	431	74	42	77	77	2.09727e-09	5.46289	Zc3h12a	protein_coding
ENSMUSG00000037362	23	23	30	53	2	5	7	8	0.000187558	5.45071	Ccn3	protein_coding
ENSMUSG00000041449	13	40	15	28	13	0	3	0	0.0463809	5.44073	Serpina3h	transcribed_unprocessed_pseudogene
ENSMUSG00000059824	1002	502	487	925	73	107	117	226	1.72226e-09	5.43858	Dbp	protein_coding
ENSMUSG00000053054	21	24	5	58	1	5	5	7	0.00553838	5.37156	Adh6a	protein_coding
ENSMUSG00000054072	1698	647	642	450	187	159	190	146	0.0030987	5.3691	Iigp1	protein_coding
ENSMUSG00000035041	31	302	184	342	46	26	68	9	0.0259754	5.33234	Creb3l3	protein_coding
ENSMUSG00000097305	87	16	24	29	10	3	10	8	0.00978923	5.32391	Gm17276	lncRNA
ENSMUSG00000031765	37573	18403	8716	15144	4035	4610	4827	2745	0.00224357	5.17569	Mt1	protein_coding
ENSMUSG00000037035	828	1300	349	712	84	165	321	88	0.00113292	5.15093	Inhbb	protein_coding
ENSMUSG00000024190	10823	5966	5082	7276	1050	1885	1631	1170	3.10731e-12	5.1453	Dusp1	protein_coding
ENSMUSG00000004328	70	160	416	456	64	70	27	22	0.00731588	5.12171	Hif3a	protein_coding
ENSMUSG00000045502	81	20	17	78	16	4	3	12	0.0156301	5.1204	Hcar2	protein_coding
ENSMUSG00000028982	2174	2998	2151	3189	356	464	706	486	3.31504e-25	5.11832	Slc25a33	protein_coding
ENSMUSG00000072893	46	150	66	138	4	12	16	42	0.000511013	5.06311	4933439C10Rik	lncRNA
ENSMUSG00000028957	431	421	390	542	67	67	117	95	2.41358e-31	5.03187	Per3	protein_coding
ENSMUSG00000021720	106	82	112	112	12	27	17	24	2.83166e-05	4.98865	Rnf180	protein_coding
ENSMUSG00000034731	2164	1564	1842	1248	420	292	492	206	1.4757e-08	4.96354	Dgkh	protein_coding
ENSMUSG00000020423	12266	1999	1129	2341	544	1112	1786	711	0.0391221	4.94886	Btg2	protein_coding
ENSMUSG00000036062	17	23	15	32	4	5	7	1	0.00984166	4.88341	Phf24	protein_coding
ENSMUSG00000056054	450	414	585	1021	138	76	188	72	4.78398e-13	4.84809	S100a8	protein_coding
ENSMUSG00000045193	2807	1799	1316	2323	312	239	639	543	6.35892e-08	4.83893	Cirbp	protein_coding
ENSMUSG00000112023	83	61	33	84	13	0	16	24	0.00213909	4.81816	Lilr4b	protein_coding
ENSMUSG00000082932	14	14	12	21	5	2	4	1	0.0245987	4.81544	Cyp2j8	protein_coding
ENSMUSG00000048572	98290	54132	23890	41804	8861	15437	11737	11203	0.000204576	4.81343	Tmem252	protein_coding
ENSMUSG00000024186	24	84	45	72	3	8	15	19	0.00144183	4.80314	Rgs11	protein_coding
ENSMUSG00000067203	141	74	31	103	28	7	18	19	0.000719356	4.75762	H2-K2	transcribed_unprocessed_pseudogene
ENSMUSG00000037477	130	118	63	76	11	57	8	5	0.00408662	4.73447	Tbx10	protein_coding
ENSMUSG00000027513	577136	541121	652187	855175	147186	132660	69782	159229	2.85383e-15	4.72542	Pck1	protein_coding
ENSMUSG00000061039	31	11	16	33	2	1	15	2	0.0155722	4.71759	Olfr920	protein_coding
ENSMUSG00000000791	12	13	20	22	9	2	1	1	0.0135554	4.66122	Il12rb1	protein_coding
ENSMUSG00000032083	125	134	225	273	41	29	75	12	1.40803e-06	4.63286	Apoa1	protein_coding
ENSMUSG00000028459	177	246	303	726	23	50	153	69	5.94493e-07	4.58808	Cd72	protein_coding
ENSMUSG00000090698	272	315	76	189	47	58	57	27	0.0175084	4.58413	Apold1	protein_coding
ENSMUSG00000081137	24	25	6	25	5	5	5	2	0.0138254	4.58127	BC022960	transcribed_processed_pseudogene
ENSMUSG00000085396	462	745	433	700	134	53	208	109	6.78576e-06	4.57914	Firre	lncRNA
ENSMUSG00000072188	29	11	33	45	1	2	22	2	0.0300813	4.54727	Gm10354	protein_coding
ENSMUSG00000074919	32	152	71	91	13	16	13	30	9.20821e-05	4.54281	Gm10787	lncRNA
ENSMUSG00000074623	9	36	13	33	4	0	7	8	0.0190262	4.51525	Gm826	protein_coding
ENSMUSG00000085642	67	46	26	46	12	9	6	14	0.000125812	4.42273	3110053B16Rik	transcribed_unprocessed_pseudogene
ENSMUSG00000051747	128	19	36	41	11	25	11	6	0.0126635	4.42184	Ttn	protein_coding
ENSMUSG00000074971	103	390	602	733	105	62	135	72	9.51737e-05	4.4172	Fibin	protein_coding
ENSMUSG00000038550	180	42	64	131	9	8	61	24	0.0246445	4.41049	Ciart	protein_coding
ENSMUSG00000074715	642	240	866	800	69	178	108	193	4.94592e-07	4.40273	Ccl28	protein_coding
ENSMUSG00000020812	365	620	252	703	70	22	247	105	1.79862e-05	4.39751	Snhg16	lncRNA
ENSMUSG00000024529	782	1790	942	1592	382	152	398	183	6.90634e-10	4.37401	Lox	protein_coding
ENSMUSG00000052131	818	302	171	394	76	101	108	116	0.0155888	4.35866	Akr1b7	protein_coding
ENSMUSG00000035356	797	568	487	751	110	64	343	112	1.61821e-05	4.33604	Nfkbiz	protein_coding
ENSMUSG00000020593	14022	13062	22345	23282	4771	5215	2474	2931	1.08742e-11	4.31013	Lpin1	protein_coding
ENSMUSG00000078612	551	116	205	227	38	63	76	94	0.000299598	4.26365	Fyb2	protein_coding
ENSMUSG00000004552	100	22	29	261	34	12	33	5	0.048892	4.20333	Ctse	protein_coding
ENSMUSG00000034936	2133	2331	1063	2068	326	352	579	553	5.83858e-10	4.19991	Arl4d	protein_coding
ENSMUSG00000030413	15	28	51	128	17	2	23	4	0.0209327	4.17573	Pglyrp1	protein_coding
ENSMUSG00000056071	767	781	1120	2009	347	153	392	134	1.10073e-07	4.16738	S100a9	protein_coding
ENSMUSG00000073555	212	97	72	83	12	34	31	41	0.00559161	4.14872	Gm4951	protein_coding
ENSMUSG00000113536	59	46	44	43	8	2	26	13	0.00138985	4.10773	Gm49327	transcribed_unprocessed_pseudogene
ENSMUSG00000044860	29	5	17	24	1	1	12	5	0.0368257	4.10196	Gm1123	protein_coding
ENSMUSG00000033508	14	19	26	44	3	1	6	13	0.0133257	4.07554	Asprv1	protein_coding
ENSMUSG00000034173	155	279	276	420	60	38	114	53	1.85938e-12	4.04727	Zbed5	protein_coding
ENSMUSG00000056501	3527	2650	1682	3470	460	552	1342	525	9.7309e-09	4.04404	Cebpb	protein_coding
ENSMUSG00000045094	323	267	464	548	81	61	168	81	1.58097e-08	3.97907	Arhgef37	protein_coding
ENSMUSG00000074213	18	38	37	52	1	13	15	6	0.00220888	3.97085	Gm10642	lncRNA
ENSMUSG00000067780	116	54	29	20	29	5	12	12	0.0247757	3.96928	Pi15	protein_coding
ENSMUSG00000027075	44	174	141	299	45	41	25	33	6.92089e-05	3.92763	Slc43a1	protein_coding
ENSMUSG00000087128	18	18	11	24	3	1	11	3	0.011888	3.92463	Gm12655	lncRNA
ENSMUSG00000092470	42	27	14	32	8	2	13	7	0.0307721	3.9062	Gm20518	protein_coding
ENSMUSG00000097113	39	43	22	36	4	8	12	12	0.00553838	3.90358	Gm19705	lncRNA
ENSMUSG00000026819	29868	14072	10565	15792	5310	5553	4755	2678	0.00159439	3.90111	Slc25a25	protein_coding
ENSMUSG00000026773	2381	2690	2889	3394	523	511	1383	519	3.48352e-16	3.88932	Pfkfb3	protein_coding
ENSMUSG00000026941	11	30	24	53	8	2	14	4	0.00810579	3.88727	Mamdc4	protein_coding
ENSMUSG00000061080	51	28	52	120	9	25	8	15	0.00121568	3.8775	Lsamp	protein_coding
ENSMUSG00000022218	15535	3355	2460	3652	1543	1135	3373	1303	0.0367546	3.87043	Tgm1	protein_coding
ENSMUSG00000006462	8	23	7	19	2	6	4	2	0.0317823	3.86559	A530013C23Rik	lncRNA
ENSMUSG00000030268	1190	638	1074	1002	201	128	266	404	0.00202514	3.86506	Bcat1	protein_coding
ENSMUSG00000032515	2528	631	671	1118	226	297	587	297	0.00435263	3.80108	Csrnp1	protein_coding
ENSMUSG00000033538	187	231	111	216	40	25	84	48	2.93581e-07	3.79783	Casp4	protein_coding
ENSMUSG00000053113	2382	2132	1344	2358	363	234	1552	208	0.0184143	3.76763	Socs3	protein_coding
ENSMUSG00000049971	1283	1609	1242	1562	404	347	378	338	1.23292e-24	3.74291	Glt1d1	protein_coding
ENSMUSG00000085012	15	21	25	36	5	7	5	7	0.00225131	3.7339	Gm15492	lncRNA
ENSMUSG00000038354	9	9	16	23	5	1	4	4	0.0346411	3.72877	Ankrd35	protein_coding
ENSMUSG00000050896	91	152	70	163	39	22	53	11	0.000192428	3.67955	Rtn4rl2	protein_coding
ENSMUSG00000015312	471	376	168	464	71	67	193	81	4.78426e-06	3.67595	Gadd45b	protein_coding
ENSMUSG00000002068	85	31	66	73	9	9	39	15	0.00165808	3.66955	Ccne1	protein_coding
ENSMUSG00000057913	4	41	90	98	25	12	10	7	0.0356159	3.65486	Gm10032	lncRNA
ENSMUSG00000045104	13	11	7	30	3	5	2	5	0.0301188	3.63457	Ldhb-ps	processed_pseudogene
ENSMUSG00000051439	2186	1096	1093	1794	400	225	768	351	3.89218e-07	3.62723	Cd14	protein_coding
ENSMUSG00000021125	2094	845	1968	1526	428	391	723	276	1.30785e-05	3.61773	Arg2	protein_coding
ENSMUSG00000039911	682	541	506	837	196	107	225	158	4.24123e-11	3.61179	Spsb1	protein_coding
ENSMUSG00000112935	17	15	26	34	6	7	8	3	0.00817571	3.59054	Gm40983	lncRNA
ENSMUSG00000030669	132	78	75	188	20	26	49	32	0.000296767	3.58989	Calca	protein_coding
ENSMUSG00000044786	6769	4559	4380	6035	1012	1545	2054	1476	2.09727e-09	3.58977	Zfp36	protein_coding
ENSMUSG00000047604	93	54	51	74	28	9	31	8	0.000629008	3.58797	Frat2	protein_coding
ENSMUSG00000031167	3946	3434	3315	5314	1014	794	1611	929	7.85682e-19	3.58632	Rbm3	protein_coding
ENSMUSG00000031167	3946	3434	3315	5314	1014	794	1611	929	7.85682e-19	3.58632	Rbm3	protein_coding
ENSMUSG00000031431	4849	11065	7600	11396	2990	2407	1692	1853	4.85148e-09	3.55739	Tsc22d3	protein_coding
ENSMUSG00000029135	6092	3696	3130	4466	850	1304	2097	821	4.2374e-08	3.55709	Fosl2	protein_coding
ENSMUSG00000020848	38	25	18	27	13	3	2	11	0.0368506	3.55207	Doc2b	protein_coding
ENSMUSG00000021025	4622	3451	2559	4359	1178	859	1160	940	9.04032e-11	3.54065	Nfkbia	protein_coding
ENSMUSG00000063130	57	44	58	100	10	5	24	31	0.00658612	3.51226	Calml3	protein_coding
ENSMUSG00000085998	146	173	229	333	26	54	63	91	3.72972e-09	3.50534	AW822252	transcribed_unprocessed_pseudogene
ENSMUSG00000046223	1038	368	237	373	181	113	255	74	0.0359192	3.4999	Plaur	protein_coding
ENSMUSG00000053560	2590	1146	656	1338	249	287	899	362	0.009145	3.48704	Ier2	protein_coding
ENSMUSG00000028836	6054	5041	7191	10477	1529	2012	1145	2848	3.74295e-10	3.47897	Slc30a2	protein_coding
ENSMUSG00000093908	16	13	13	15	6	3	5	2	0.0453031	3.47478	Gm5784	lncRNA
ENSMUSG00000042918	33	29	28	51	5	7	20	8	0.014488	3.47212	Mamstr	protein_coding
ENSMUSG00000096768	179	164	79	146	40	16	101	17	0.00451642	3.46795	Gm47283	lncRNA
ENSMUSG00000002289	16427	30240	27564	40281	8973	8491	8784	4308	6.18362e-13	3.46361	Angptl4	protein_coding
ENSMUSG00000028337	513	450	341	613	91	138	226	97	6.40606e-11	3.45683	Coro2a	protein_coding
ENSMUSG00000024222	30921	32550	38741	49362	10574	11452	12611	7022	1.21801e-24	3.4552	Fkbp5	protein_coding
ENSMUSG00000079484	19	61	40	60	16	9	11	12	0.00440442	3.45413	Phyhd1	protein_coding
ENSMUSG00000033569	10	14	41	43	2	5	11	11	0.0320049	3.45175	Adgrb3	protein_coding
ENSMUSG00000020131	74	158	151	267	54	33	58	27	3.16359e-08	3.44322	Pcsk4	protein_coding
ENSMUSG00000106617	6	31	17	50	1	12	7	7	0.0302751	3.42847	Gm36266	lncRNA
ENSMUSG00000028073	2449	3381	4215	6698	1062	849	1831	858	2.1009e-15	3.40385	Pear1	protein_coding
ENSMUSG00000022651	58	92	246	345	39	57	82	18	0.00334661	3.403	Retnlg	protein_coding
ENSMUSG00000042129	409	1397	1878	2430	483	275	555	309	2.43591e-05	3.40222	Rassf4	protein_coding
ENSMUSG00000027368	100	103	55	101	21	34	32	17	1.32184e-05	3.40102	Dusp2	protein_coding
ENSMUSG00000097890	4	21	20	34	6	2	7	6	0.0358713	3.39176	4930547M16Rik	lncRNA
ENSMUSG00000036492	26	46	60	41	7	24	16	3	0.0433994	3.3895	Rnf39	protein_coding
ENSMUSG00000016624	101	104	65	113	33	11	39	28	0.000332742	3.38423	Phf21b	protein_coding
ENSMUSG00000106915	16	12	20	33	8	2	6	6	0.0175084	3.37832	Gm42655	TEC
ENSMUSG00000050370	190	194	127	178	29	24	116	48	0.00358968	3.3433	Ch25h	protein_coding
ENSMUSG00000042686	133	73	80	119	26	18	71	11	0.000603862	3.33451	Jph1	protein_coding
ENSMUSG00000027398	59	264	192	234	57	18	109	36	0.00341205	3.31986	Il1b	protein_coding
ENSMUSG00000031258	36	22	21	24	7	5	8	11	0.016793	3.31476	Xkrx	protein_coding
ENSMUSG00000027306	261	256	227	298	65	90	63	84	2.09085e-13	3.31223	Nusap1	protein_coding
ENSMUSG00000011305	906	2160	2566	3216	635	478	853	510	5.57615e-10	3.31028	Plin5	protein_coding
ENSMUSG00000091898	115	65	24	63	20	24	26	13	0.00344695	3.3022	Tnnc1	protein_coding
ENSMUSG00000074398	2012	4563	1569	2036	1237	660	958	202	0.0279333	3.2957	Gm15441	lncRNA
ENSMUSG00000038393	43756	47887	52435	78414	21949	17623	12364	9723	5.1103e-10	3.28103	Txnip	protein_coding
ENSMUSG00000010066	20	23	30	30	10	3	9	8	0.00255009	3.27826	Cacna2d2	protein_coding
ENSMUSG00000022546	1777	1458	1958	2800	597	468	652	584	1.14332e-26	3.26672	Gpt	protein_coding
ENSMUSG00000031382	77	116	321	474	85	37	90	53	0.00201969	3.24866	Asb11	protein_coding
ENSMUSG00000059108	34	32	62	152	32	5	31	7	0.0156705	3.24345	Ifitm6	protein_coding
ENSMUSG00000025509	17962	25491	23357	36729	7937	5405	11225	5968	1.68453e-18	3.21963	Pnpla2	protein_coding
ENSMUSG00000021123	30	67	56	114	1	14	42	23	0.0157331	3.21212	Rdh12	protein_coding
ENSMUSG00000097195	223	195	181	280	42	18	180	46	0.00119744	3.21155	Snhg5	lncRNA
ENSMUSG00000027995	338	370	421	677	135	59	261	89	7.84262e-07	3.21089	Tlr2	protein_coding
ENSMUSG00000030187	21	23	51	75	13	8	24	4	0.012837	3.20966	Klra2	protein_coding
ENSMUSG00000027603	26	71	20	76	17	17	13	8	0.00386504	3.20386	Ggt7	protein_coding
ENSMUSG00000074622	2944	2354	2257	3147	646	562	1506	686	1.02521e-06	3.19206	Mafb	protein_coding
ENSMUSG00000027360	107	111	110	145	35	24	38	45	4.83851e-05	3.18654	Hdc	protein_coding
ENSMUSG00000072980	77	66	119	122	20	41	24	29	3.018e-06	3.16866	Oip5	protein_coding
ENSMUSG00000085148	1661	847	724	1221	315	253	462	393	0.0001447	3.16096	Mir22hg	lncRNA
ENSMUSG00000097451	36	41	28	62	15	8	15	12	0.0032355	3.1354	Rian	lncRNA
ENSMUSG00000028214	341	509	488	818	210	173	161	81	1.66269e-05	3.13452	Gem	protein_coding
ENSMUSG00000048534	47	41	81	137	25	18	26	19	0.000132751	3.12758	Jaml	protein_coding
ENSMUSG00000029913	195	391	594	887	119	101	190	191	6.5107e-06	3.09855	Prdm5	protein_coding
ENSMUSG00000041708	244	152	167	161	54	88	44	45	0.000299598	3.09675	Mpped1	protein_coding
ENSMUSG00000028270	1753	1064	751	808	438	264	392	364	0.0147068	3.08265	Gbp2	protein_coding
ENSMUSG00000097804	128	156	230	303	19	38	161	48	0.00104967	3.08258	Gm16685	lncRNA
ENSMUSG00000030474	93	227	303	416	75	32	114	89	6.51932e-05	3.07475	Siglece	protein_coding
ENSMUSG00000060470	40	76	39	90	15	19	39	5	0.0124376	3.06055	Adgrg3	protein_coding
ENSMUSG00000045672	1130	1949	1208	1683	415	449	457	556	1.00905e-06	3.04837	Col27a1	protein_coding
ENSMUSG00000023120	1683	1244	758	822	246	552	304	410	0.000548538	3.0454	Ldc1	protein_coding
ENSMUSG00000038894	4126	4842	9640	10387	1653	2877	2228	1999	3.16359e-08	3.04279	Irs2	protein_coding
ENSMUSG00000110344	198	237	97	225	56	40	100	53	0.000122013	3.03701	Gm45716	protein_coding
ENSMUSG00000067199	69	94	63	101	24	18	35	27	1.72194e-06	3.03681	Frat1	protein_coding
ENSMUSG00000103030	36	94	82	121	23	37	19	21	5.35843e-05	3.03248	E330011M16Rik	TEC
ENSMUSG00000015134	116	126	122	161	32	18	55	63	1.04381e-05	3.03241	Aldh1a3	protein_coding
ENSMUSG00000026278	1141	2679	2769	5151	767	712	1188	833	4.94592e-07	3.02776	Bok	protein_coding
ENSMUSG00000092274	3504	10414	6514	13301	2278	1190	4596	2517	0.0183272	3.01105	Neat1	lncRNA
ENSMUSG00000105161	50	21	29	38	10	19	10	6	0.0236404	3.00304	Gm42595	lncRNA
ENSMUSG00000053338	32	29	77	77	11	12	14	29	0.00521849	2.99281	Tarm1	protein_coding
ENSMUSG00000031770	41886	30599	28425	40577	10937	12902	12610	9850	2.16107e-12	2.98693	Herpud1	protein_coding
ENSMUSG00000064267	465	257	258	367	73	173	78	117	0.000323379	2.98363	Hvcn1	protein_coding
ENSMUSG00000031845	545	245	144	195	86	117	139	64	0.00339958	2.97658	Bco1	protein_coding
ENSMUSG00000074802	239	71	114	98	40	46	65	34	0.00350615	2.97398	Gas2l3	protein_coding
ENSMUSG00000033685	25739	27881	20747	33992	9481	8028	11905	5953	3.50329e-08	2.97077	Ucp2	protein_coding
ENSMUSG00000055612	21	74	23	64	15	7	30	8	0.0413946	2.94604	Cdca7	protein_coding
ENSMUSG00000117042	25	37	36	21	4	12	12	13	0.0128774	2.91469	2700054A10Rik	lncRNA
ENSMUSG00000071856	435	608	429	602	83	123	230	266	0.000193838	2.91335	Mcc	protein_coding
ENSMUSG00000037465	3202	2542	1855	2380	1330	823	859	349	0.000376961	2.91206	Klf10	protein_coding
ENSMUSG00000051243	23	17	19	52	9	6	12	8	0.00569458	2.90734	Islr2	protein_coding
ENSMUSG00000020893	3764	3242	3807	4678	1516	1694	943	856	5.83747e-07	2.89654	Per1	protein_coding
ENSMUSG00000028211	5368	2609	2983	3870	1302	1164	1440	1222	1.72657e-07	2.88542	Trp53inp1	protein_coding
ENSMUSG00000016356	36	45	23	34	13	11	11	12	0.0167571	2.86851	Col20a1	protein_coding
ENSMUSG00000050100	155	528	247	658	85	68	248	128	0.00245475	2.85086	Hmx2	protein_coding
ENSMUSG00000032254	171	136	66	136	51	44	62	23	0.0380759	2.84179	Kif23	protein_coding
ENSMUSG00000031016	2609	1034	1180	1223	539	653	515	467	0.000182096	2.83969	Wee1	protein_coding
ENSMUSG00000032501	4352	1095	1274	1885	495	1057	1005	646	0.03133	2.83969	Trib1	protein_coding
ENSMUSG00000008318	67	26	41	63	23	7	13	23	0.0469881	2.83422	Relt	protein_coding
ENSMUSG00000021384	4680	5371	5121	8517	1697	1939	2124	2069	1.85304e-18	2.83155	Susd3	protein_coding
ENSMUSG00000025912	101	48	73	97	19	30	47	17	0.00542257	2.83055	Mybl1	protein_coding
ENSMUSG00000023868	241	98	203	349	88	60	81	64	0.000862749	2.82445	Pde10a	protein_coding
ENSMUSG00000000126	345	209	267	316	87	63	165	91	6.81715e-06	2.82363	Wnt9a	protein_coding
ENSMUSG00000022041	58	176	271	314	139	38	46	26	0.0251128	2.82156	Chrna2	protein_coding
ENSMUSG00000023328	123	127	250	424	42	64	94	96	8.27476e-05	2.81656	Ache	protein_coding
ENSMUSG00000039648	3548	3886	5096	7249	1391	1608	1809	1725	7.81199e-30	2.81401	Kyat1	protein_coding
ENSMUSG00000040675	395	122	125	257	81	57	103	83	0.00156138	2.80571	Mthfd1l	protein_coding
ENSMUSG00000038415	628	589	1803	2747	387	516	616	304	0.000556358	2.8	Foxq1	protein_coding
ENSMUSG00000000531	196	473	266	562	159	99	162	79	9.15682e-06	2.77332	Tamalin	protein_coding
ENSMUSG00000020806	2456	723	735	954	325	446	788	359	0.0472024	2.76098	Rhbdf2	protein_coding
ENSMUSG00000041132	683	639	743	1082	251	212	363	265	8.58198e-19	2.75303	N4bp2l1	protein_coding
ENSMUSG00000046169	143	257	369	475	153	100	62	81	0.000420992	2.75261	Adamts6	protein_coding
ENSMUSG00000029022	469	662	492	1013	216	178	316	197	6.18362e-13	2.72936	Miip	protein_coding
ENSMUSG00000037336	45	54	59	69	13	19	34	15	2.8363e-05	2.72667	Mfsd2b	protein_coding
ENSMUSG00000006638	208	255	299	364	116	86	83	99	7.46377e-09	2.72623	Abhd1	polymorphic_pseudogene
ENSMUSG00000000686	561	1005	1032	1350	325	362	487	197	3.50023e-10	2.72395	Abhd15	protein_coding
ENSMUSG00000102758	148	46	94	74	28	29	45	35	0.00183865	2.72251	Naaladl2	protein_coding
ENSMUSG00000003541	3577	1422	1472	3098	801	798	1231	690	0.000137774	2.7091	Ier3	protein_coding
ENSMUSG00000024049	69	68	48	107	16	16	33	38	0.00106025	2.70859	Myom1	protein_coding
ENSMUSG00000022617	91	99	93	126	41	34	45	25	0.000252056	2.70678	Chkb	protein_coding
ENSMUSG00000019232	869	2287	2796	3534	787	589	883	927	2.07273e-06	2.70482	Etnppl	protein_coding
ENSMUSG00000079491	23	52	15	38	13	6	16	11	0.0324257	2.6974	H2-T10	polymorphic_pseudogene
ENSMUSG00000020901	89	173	222	292	125	24	82	28	0.0145448	2.69661	Pik3r5	protein_coding
ENSMUSG00000032010	6114	5781	6807	9432	2431	2937	1617	2631	6.49854e-08	2.69648	Usp2	protein_coding
ENSMUSG00000085795	1462	1191	1376	1587	366	401	620	662	3.03091e-10	2.69441	Zfp703	protein_coding
[truncated: 51,326 more rows]

## Sheet: 12h_kidney
gene	1Kidney_CLP12h	2Kidney_CLP12h	5Kidney_CLP12h	6Kidney_CLP12h	Kidney_sham1	Kidney_sham2	Kidney_sham5	Kidney_sham6	padj	FC	external_gene_name	gene_biotype
[truncated: 51,696 more rows]

[truncated: 4 more sheets: 6h_lung, 12h_lung, 6h_liver, 12h_liver]
