# Supplementary material for: Selective Extracellular Signal-Regulated Kinase 1/2 (ERK1/2) Inhibition by the SCH772984 Compound Attenuates In Vitro and In Vivo Inflammatory Responses and Prolongs Survival in Murine Sepsis Models
Source: Int J Mol Sci. 2021 Sep 22;22(19):10204. doi: 10.3390/ijms221910204 (PMC8508766; doi:10.3390/ijms221910204)
Supplement: Supplementary file 1 [file ijms-22-10204-s001.zip › Table S3.xlsx]

## Sheet: Table S3-Legend
Table S3. List of Differentially Accessible Regions (DARs) between cells treated with LPS for 1hr, 4hrs and 24hrs and control cells. CHROM - chromosome, start - peak start, end - peak end, Conc - mean read concentration over all the samples (log2 transformed), Fold - log-fold change, p-value and FDR in DESeq2 test, Annotation - basic function in HOMER annotation, Distance.to.TSS - distance to nea…

## Sheet: 1h_LPS
CHROM	start	end	Conc	Conc_LPS_1h	Fold	p.value	FDR	Annotation	Distance.to.TSS	Gene.Name	Gene.Type	intersect
chr2	90545292	90545692	7.02407	7.82078	2.4717	1.57395e-16	4.42232e-12	intron (NM_008982, intron 1 of 23)	35155	Ptprj	protein-coding	350
chr2	90545292	90545692	7.02407	7.82078	2.4717	1.57395e-16	4.42232e-12	intron (NM_008982, intron 1 of 23)	35155	Ptprj	protein-coding	350
chr14	103046774	103047174	6.76535	7.56492	2.45139	1.8207e-14	2.55781e-10	promoter-TSS (NM_008392)	-38	Acod1	protein-coding
chr14	103046774	103047174	6.76535	7.56492	2.45139	1.8207e-14	2.55781e-10	promoter-TSS (NM_008392)	-38	Acod1	protein-coding
chr5	90904925	90905325	5.68886	6.54717	2.76529	3.45673e-12	3.23746e-08	intron (NM_009140, intron 3 of 3)	1226	Cxcl2	protein-coding
chr5	90904925	90905325	5.68886	6.54717	2.76529	3.45673e-12	3.23746e-08	intron (NM_009140, intron 3 of 3)	1226	Cxcl2	protein-coding
chr2	45089504	45089904	5.8742	6.68465	2.42337	1.73915e-11	1.22162e-07	intron (NM_001355289, intron 3 of 10)	20573	Zeb2	protein-coding
chr2	45089504	45089904	5.8742	6.68465	2.42337	1.73915e-11	1.22162e-07	intron (NM_001355289, intron 3 of 10)	20573	Zeb2	protein-coding
chr11	83665175	83665575	5.31509	6.19965	2.893	3.94944e-11	2.21935e-07	TTS (NM_013652)	2791	Ccl4	protein-coding
chr11	83665175	83665575	5.31509	6.19965	2.893	3.94944e-11	2.21935e-07	TTS (NM_013652)	2791	Ccl4	protein-coding
chr14	103058137	103058537	5.95323	6.76827	2.39683	1.62995e-10	7.63278e-07	Intergenic	11325	Acod1	protein-coding
chr14	103058137	103058537	5.95323	6.76827	2.39683	1.62995e-10	7.63278e-07	Intergenic	11325	Acod1	protein-coding
chr17	35198820	35199220	5.80062	6.62107	2.44689	2.15752e-10	8.65999e-07	TTS (NM_013693)	2987	Tnf	protein-coding
chr17	35198820	35199220	5.80062	6.62107	2.44689	2.15752e-10	8.65999e-07	TTS (NM_013693)	2987	Tnf	protein-coding
chr16	55809371	55809771	5.26704	6.09229	2.40596	3.55974e-09	1.11131e-05	Intergenic	12567	Nfkbiz	protein-coding
chr16	55809371	55809771	5.26704	6.09229	2.40596	3.55974e-09	1.11131e-05	Intergenic	12567	Nfkbiz	protein-coding
chr11	83663849	83664249	5.49894	6.29149	2.24632	3.31714e-09	1.11131e-05	intron (NM_013652, intron 2 of 2)	1465	Ccl4	protein-coding	18
chr11	83663849	83664249	5.49894	6.29149	2.24632	3.31714e-09	1.11131e-05	intron (NM_013652, intron 2 of 2)	1465	Ccl4	protein-coding	18
chr3	135670613	135671013	5.38686	6.17463	2.19366	1.57072e-08	4.41326e-05	intron (NM_008689, intron 1 of 24)	20734	Nfkb1	protein-coding	146
chr3	135670613	135671013	5.38686	6.17463	2.19366	1.57072e-08	4.41326e-05	intron (NM_008689, intron 1 of 24)	20734	Nfkb1	protein-coding	146
chr17	35200386	35200786	7.04507	7.72935	1.78503	2.60103e-08	6.64374e-05	intron (NM_001278601, intron 2 of 2)	1421	Tnf	protein-coding	322
chr17	35200386	35200786	7.04507	7.72935	1.78503	2.60103e-08	6.64374e-05	intron (NM_001278601, intron 2 of 2)	1421	Tnf	protein-coding	322
chr5	90903554	90903954	7.69586	8.2745	1.43334	4.03414e-08	9.44559e-05	promoter-TSS (NM_009140)	-145	Cxcl2	protein-coding	296
chr5	90903554	90903954	7.69586	8.2745	1.43334	4.03414e-08	9.44559e-05	promoter-TSS (NM_009140)	-145	Cxcl2	protein-coding	296
chr5	92346967	92347367	5.3496	6.11761	2.07797	4.7265e-08	0.00010061	3' UTR (NM_021274, exon 4 of 4)	1722	Cxcl10	protein-coding
chr5	92346967	92347367	5.3496	6.11761	2.07797	4.7265e-08	0.00010061	3' UTR (NM_021274, exon 4 of 4)	1722	Cxcl10	protein-coding
chr1	138323020	138323420	6.28555	6.9573	1.72367	5.01316e-08	0.00010061	Intergenic	49482	Atp6v1g3	protein-coding	289
chr1	138323020	138323420	6.28555	6.9573	1.72367	5.01316e-08	0.00010061	Intergenic	49482	Atp6v1g3	protein-coding	289
chr12	17552943	17553343	6.31123	6.99777	1.78025	6.54553e-08	0.000122607	Intergenic	8270	Odc1	protein-coding	255
chr12	17552943	17553343	6.31123	6.99777	1.78025	6.54553e-08	0.000122607	Intergenic	8270	Odc1	protein-coding	255
chr4	145283387	145283787	6.01357	6.69002	1.73116	1.17478e-07	0.000206299	intron (NM_009401, intron 10 of 12)	31577	Tnfrsf8	protein-coding	267
chr4	145283387	145283787	6.01357	6.69002	1.73116	1.17478e-07	0.000206299	intron (NM_009401, intron 10 of 12)	31577	Tnfrsf8	protein-coding	267
chr2	62645981	62646381	7.38005	7.96131	1.43243	1.38552e-07	0.000216272	promoter-TSS (NM_001164477)	74	Ifih1	protein-coding	346
chr2	62645981	62646381	7.38005	7.96131	1.43243	1.38552e-07	0.000216272	promoter-TSS (NM_001164477)	74	Ifih1	protein-coding	346
chr11	83662361	83662761	6.40826	7.06743	1.67398	1.31938e-07	0.000216272	promoter-TSS (NM_013652)	-23	Ccl4	protein-coding
chr11	83662361	83662761	6.40826	7.06743	1.67398	1.31938e-07	0.000216272	promoter-TSS (NM_013652)	-23	Ccl4	protein-coding
chr16	84627097	84627497	6.36571	7.03106	1.69109	1.71892e-07	0.000254192	Intergenic	-52492	4930529L06Rik	ncRNA
chr16	84627097	84627497	6.36571	7.03106	1.69109	1.71892e-07	0.000254192	Intergenic	-52492	4930529L06Rik	ncRNA
chr17	17900765	17901165	6.70298	7.31331	1.50873	2.68129e-07	0.000376681	Intergenic	13141	Fpr2	protein-coding
chr17	17900765	17901165	6.70298	7.31331	1.50873	2.68129e-07	0.000376681	Intergenic	13141	Fpr2	protein-coding
chr17	57674084	57674484	6.12637	6.78526	1.65187	3.50845e-07	0.000469413	Intergenic	-94927	Cntnap5c	protein-coding
chr17	57674084	57674484	6.12637	6.78526	1.65187	3.50845e-07	0.000469413	Intergenic	-94927	Cntnap5c	protein-coding
chr4	105268742	105269142	5.58081	6.29435	1.83042	3.72948e-07	0.000476306	Intergenic	111595	Plpp3	protein-coding	265
chr4	105268742	105269142	5.58081	6.29435	1.83042	3.72948e-07	0.000476306	Intergenic	111595	Plpp3	protein-coding	265
chr16	35869077	35869477	6.14937	6.80923	1.65791	4.6617e-07	0.000569477	intron (NM_001039530, intron 1 of 16)	2105	Parp14	protein-coding	70
chr16	35869077	35869477	6.14937	6.80923	1.65791	4.6617e-07	0.000569477	intron (NM_001039530, intron 1 of 16)	2105	Parp14	protein-coding	290
chr16	35869077	35869477	6.14937	6.80923	1.65791	4.6617e-07	0.000569477	intron (NM_001039530, intron 1 of 16)	2105	Parp14	protein-coding	70
chr16	35869077	35869477	6.14937	6.80923	1.65791	4.6617e-07	0.000569477	intron (NM_001039530, intron 1 of 16)	2105	Parp14	protein-coding	290
chr4	119976608	119977008	5.53116	6.23738	1.78887	5.18804e-07	0.000607369	intron (NM_010657, intron 1 of 8)	162130	Hivep3	protein-coding	162
chr4	119976608	119977008	5.53116	6.23738	1.78887	5.18804e-07	0.000607369	intron (NM_010657, intron 1 of 8)	162130	Hivep3	protein-coding	168
chr4	119976608	119977008	5.53116	6.23738	1.78887	5.18804e-07	0.000607369	intron (NM_010657, intron 1 of 8)	162130	Hivep3	protein-coding	162
chr4	119976608	119977008	5.53116	6.23738	1.78887	5.18804e-07	0.000607369	intron (NM_010657, intron 1 of 8)	162130	Hivep3	protein-coding	168
chr19	21820143	21820543	5.16417	5.92119	1.95725	5.55528e-07	0.000624346	intron (NM_001033759, intron 12 of 23)	42003	Cemip2	protein-coding	312
chr19	21820143	21820543	5.16417	5.92119	1.95725	5.55528e-07	0.000624346	intron (NM_001033759, intron 12 of 23)	42003	Cemip2	protein-coding	312
chr13	75754371	75754771	5.16841	5.96054	2.06976	5.82641e-07	0.000629633	intron (NM_138953, intron 4 of 11)	47087	Ell2	protein-coding	317
chr13	75754371	75754771	5.16841	5.96054	2.06976	5.82641e-07	0.000629633	intron (NM_138953, intron 4 of 11)	47087	Ell2	protein-coding	317
chr10	51497073	51497473	6.22172	6.85281	1.55797	6.27434e-07	0.000648062	TTS (NM_001291894)	6375	Lilrb4a	protein-coding
chr10	51497073	51497473	6.22172	6.85281	1.55797	6.27434e-07	0.000648062	TTS (NM_001291894)	6375	Lilrb4a	protein-coding
chr16	58415259	58415659	7.1947	7.7689	1.39121	6.45825e-07	0.000648062	intron (NM_001356484, intron 1 of 15)	6924	Dcbld2	protein-coding
chr16	58415259	58415659	7.1947	7.7689	1.39121	6.45825e-07	0.000648062	intron (NM_001356484, intron 1 of 15)	6924	Dcbld2	protein-coding
chr2	84511537	84511937	5.45025	6.16324	1.80148	6.85688e-07	0.000664337	Intergenic	-4864	Gm13710	ncRNA
chr2	84511537	84511937	5.45025	6.16324	1.80148	6.85688e-07	0.000664337	Intergenic	-4864	Gm13710	ncRNA
chr12	109391036	109391436	5.63896	6.32	1.70235	8.11393e-07	0.00073541	Intergenic	-61587	Dlk1	protein-coding
chr12	109391036	109391436	5.63896	6.32	1.70235	8.11393e-07	0.00073541	Intergenic	-61587	Dlk1	protein-coding
chr1	150197490	150197890	5.2959	6.04126	1.89557	7.95331e-07	0.00073541	Intergenic	-32742	Ptgs2os2	ncRNA
chr1	150197490	150197890	5.2959	6.04126	1.89557	7.95331e-07	0.00073541	Intergenic	-32742	Ptgs2os2	ncRNA
chr2	140080919	140081319	5.74753	6.4165	1.66645	8.83889e-07	0.000776082	Intergenic	-14314	Tasp1	protein-coding	309
chr2	140080919	140081319	5.74753	6.4165	1.66645	8.83889e-07	0.000776082	Intergenic	-14314	Tasp1	protein-coding	309
chr3	83841431	83841831	7.87152	8.40591	1.2684	1.04128e-06	0.000860492	promoter-TSS (NM_011905)	-23	Tlr2	protein-coding	173
chr3	83841431	83841831	7.87152	8.40591	1.2684	1.04128e-06	0.000860492	promoter-TSS (NM_011905)	-23	Tlr2	protein-coding	183
chr3	83841431	83841831	7.87152	8.40591	1.2684	1.04128e-06	0.000860492	promoter-TSS (NM_011905)	-23	Tlr2	protein-coding	173
chr3	83841431	83841831	7.87152	8.40591	1.2684	1.04128e-06	0.000860492	promoter-TSS (NM_011905)	-23	Tlr2	protein-coding	183
chr2	102873322	102873722	5.3969	6.11877	1.82862	1.01614e-06	0.000860492	intron (NM_001039150, intron 1 of 13)	28143	Cd44	protein-coding	196
chr2	102873322	102873722	5.3969	6.11877	1.82862	1.01614e-06	0.000860492	intron (NM_001039150, intron 1 of 13)	28143	Cd44	protein-coding	196
chr12	8386438	8386838	6.91136	7.48686	1.38597	1.3743e-06	0.00110325	Intergenic	73205	Hs1bp3	protein-coding	27
chr12	8386438	8386838	6.91136	7.48686	1.38597	1.3743e-06	0.00110325	Intergenic	73205	Hs1bp3	protein-coding	346
chr12	8386438	8386838	6.91136	7.48686	1.38597	1.3743e-06	0.00110325	Intergenic	73205	Hs1bp3	protein-coding	27
chr12	8386438	8386838	6.91136	7.48686	1.38597	1.3743e-06	0.00110325	Intergenic	73205	Hs1bp3	protein-coding	346
chr7	75500846	75501246	5.87829	6.54149	1.62372	1.51556e-06	0.00118285	intron (NM_029332, intron 1 of 36)	45512	Akap13	protein-coding
chr7	75500846	75501246	5.87829	6.54149	1.62372	1.51556e-06	0.00118285	intron (NM_029332, intron 1 of 36)	45512	Akap13	protein-coding
chr6	17764308	17764708	5.83795	6.49676	1.61976	1.63207e-06	0.00123936	intron (NM_001083315, intron 1 of 14)	15338	St7	protein-coding	193
chr6	17764308	17764708	5.83795	6.49676	1.61976	1.63207e-06	0.00123936	intron (NM_001083315, intron 1 of 14)	15338	St7	protein-coding	193
chr3	83217506	83217906	5.96444	6.59886	1.54463	1.69334e-06	0.00125205	intron (NM_001357165, intron 1 of 19)	-88460	Gm10710	protein-coding
chr3	83217506	83217906	5.96444	6.59886	1.54463	1.69334e-06	0.00125205	intron (NM_001357165, intron 1 of 19)	-88460	Gm10710	protein-coding
chr12	117566214	117566614	5.2594	5.97337	1.77467	1.773e-06	0.00127734	intron (NM_175930, intron 3 of 27)	49935	Rapgef5	protein-coding	330
chr12	117566214	117566614	5.2594	5.97337	1.77467	1.773e-06	0.00127734	intron (NM_175930, intron 3 of 27)	49935	Rapgef5	protein-coding	330
chr14	103048700	103049100	6.09337	6.71072	1.48932	2.2863e-06	0.00160595	intron (NM_008392, intron 1 of 4)	1888	Acod1	protein-coding
chr14	103048700	103049100	6.09337	6.71072	1.48932	2.2863e-06	0.00160595	intron (NM_008392, intron 1 of 4)	1888	Acod1	protein-coding
chr8	40595213	40595613	6.51808	7.16694	1.57603	3.01771e-06	0.00206802	intron (NM_001040699, intron 4 of 13)	39379	Mtmr7	protein-coding
chr8	40595213	40595613	6.51808	7.16694	1.57603	3.01771e-06	0.00206802	intron (NM_001040699, intron 4 of 13)	39379	Mtmr7	protein-coding
chr13	110943050	110943450	5.63121	6.2847	1.56142	4.72526e-06	0.00316109	Intergenic	-39404	4930526H09Rik	ncRNA	302
chr13	110943050	110943450	5.63121	6.2847	1.56142	4.72526e-06	0.00316109	Intergenic	-39404	4930526H09Rik	ncRNA	302
chr5	92348536	92348936	5.95105	6.57152	1.47678	4.99804e-06	0.00326581	intron (NM_021274, intron 1 of 3)	153	Cxcl10	protein-coding	144
chr5	92348536	92348936	5.95105	6.57152	1.47678	4.99804e-06	0.00326581	intron (NM_021274, intron 1 of 3)	153	Cxcl10	protein-coding	144
chr17	88112179	88112579	6.40977	7.01767	1.44229	5.37466e-06	0.00343209	Intergenic	-13133	Gm4832	protein-coding	253
chr17	88112179	88112579	6.40977	7.01767	1.44229	5.37466e-06	0.00343209	Intergenic	-13133	Gm4832	protein-coding	42
chr17	88112179	88112579	6.40977	7.01767	1.44229	5.37466e-06	0.00343209	Intergenic	-13133	Gm4832	protein-coding	253
chr17	88112179	88112579	6.40977	7.01767	1.44229	5.37466e-06	0.00343209	Intergenic	-13133	Gm4832	protein-coding	42
chr6	65590105	65590505	6.72812	7.30789	1.36148	6.38128e-06	0.00398433	promoter-TSS (NM_001001495)	-93	Tnip3	protein-coding	279
chr6	65590105	65590505	6.72812	7.30789	1.36148	6.38128e-06	0.00398433	promoter-TSS (NM_001001495)	-93	Tnip3	protein-coding	279
chr6	35568737	35569137	5.7762	6.40905	1.48454	7.00239e-06	0.00404887	Intergenic	-29049	Mtpn	protein-coding
chr6	35568737	35569137	5.7762	6.40905	1.48454	7.00239e-06	0.00404887	Intergenic	-29049	Mtpn	protein-coding
chr12	63975675	63976075	6.18195	6.78045	1.40515	6.78191e-06	0.00404887	Intergenic	499023	Fscb	protein-coding
chr12	63975675	63976075	6.18195	6.78045	1.40515	6.78191e-06	0.00404887	Intergenic	499023	Fscb	protein-coding
chr2	93214204	93214604	6.86557	7.4065	1.2549	6.74272e-06	0.00404887	intron (NM_183180, intron 5 of 9)	26856	Trp53i11	protein-coding	193
chr2	93214204	93214604	6.86557	7.4065	1.2549	6.74272e-06	0.00404887	intron (NM_183180, intron 5 of 9)	26856	Trp53i11	protein-coding	193
chr1	191242101	191242501	7.15835	7.69228	1.2373	7.06106e-06	0.00404887	Intergenic	17847	D730003I15Rik	ncRNA	290
chr1	191242101	191242501	7.15835	7.69228	1.2373	7.06106e-06	0.00404887	Intergenic	17847	D730003I15Rik	ncRNA	290
chr15	62265509	62265909	5.65728	6.30322	1.50312	9.03828e-06	0.00507897	Intergenic	-46258	H2afy3	pseudo	21
chr15	62265509	62265909	5.65728	6.30322	1.50312	9.03828e-06	0.00507897	Intergenic	-46258	H2afy3	pseudo	310
chr15	62265509	62265909	5.65728	6.30322	1.50312	9.03828e-06	0.00507897	Intergenic	-46258	H2afy3	pseudo	21
chr15	62265509	62265909	5.65728	6.30322	1.50312	9.03828e-06	0.00507897	Intergenic	-46258	H2afy3	pseudo	310
chr12	17507135	17507535	7.75426	8.26873	1.17538	1.08848e-05	0.00599666	Intergenic	-37538	Odc1	protein-coding	303
chr12	17507135	17507535	7.75426	8.26873	1.17538	1.08848e-05	0.00599666	Intergenic	-37538	Odc1	protein-coding	303
chr3	135640261	135640661	5.1467	5.85476	1.62367	1.18338e-05	0.00639414	intron (NM_008689, intron 6 of 24)	51086	Nfkb1	protein-coding	227
chr3	135640261	135640661	5.1467	5.85476	1.62367	1.18338e-05	0.00639414	intron (NM_008689, intron 6 of 24)	51086	Nfkb1	protein-coding	227
chr11	114725119	114725519	5.42636	6.09946	1.55067	1.32744e-05	0.00703721	Intergenic	-2100	Dnaic2	protein-coding	285
chr11	114725119	114725519	5.42636	6.09946	1.55067	1.32744e-05	0.00703721	Intergenic	-2100	Dnaic2	protein-coding	53
chr11	114725119	114725519	5.42636	6.09946	1.55067	1.32744e-05	0.00703721	Intergenic	-2100	Dnaic2	protein-coding	285
chr11	114725119	114725519	5.42636	6.09946	1.55067	1.32744e-05	0.00703721	Intergenic	-2100	Dnaic2	protein-coding	53
chr19	34290308	34290708	6.75816	7.30607	1.24117	1.42436e-05	0.00714646	promoter-TSS (NM_001146708)	-151	Fas	protein-coding	347
chr19	34290308	34290708	6.75816	7.30607	1.24117	1.42436e-05	0.00714646	promoter-TSS (NM_001146708)	-151	Fas	protein-coding	3
chr19	34290308	34290708	6.75816	7.30607	1.24117	1.42436e-05	0.00714646	promoter-TSS (NM_001146708)	-151	Fas	protein-coding	347
chr19	34290308	34290708	6.75816	7.30607	1.24117	1.42436e-05	0.00714646	promoter-TSS (NM_001146708)	-151	Fas	protein-coding	3
chr18	56358837	56359237	7.1176	7.6294	1.15771	1.41159e-05	0.00714646	Intergenic	-41303	Gramd3	protein-coding	328
chr18	56358837	56359237	7.1176	7.6294	1.15771	1.41159e-05	0.00714646	Intergenic	-41303	Gramd3	protein-coding	328
chr7	113133922	113134322	5.9566	6.54828	1.34991	1.41544e-05	0.00714646	intron (NR_045978, intron 2 of 5)	7893	4930543E12Rik	ncRNA	346
chr7	113133922	113134322	5.9566	6.54828	1.34991	1.41544e-05	0.00714646	intron (NR_045978, intron 2 of 5)	7893	4930543E12Rik	ncRNA	346
chr17	35201844	35202244	6.33589	6.93649	1.37207	1.50099e-05	0.0073988	promoter-TSS (NM_013693)	-37	Tnf	protein-coding	347
chr17	35201844	35202244	6.33589	6.93649	1.37207	1.50099e-05	0.0073988	promoter-TSS (NM_013693)	-37	Tnf	protein-coding	347
chr6	38829461	38829861	5.53571	6.19264	1.48818	1.67345e-05	0.00796931	intron (NM_001294144, intron 1 of 14)	7650	Hipk2	protein-coding	313
chr6	38829461	38829861	5.53571	6.19264	1.48818	1.67345e-05	0.00796931	intron (NM_001294144, intron 1 of 14)	7650	Hipk2	protein-coding	313
chr1	105971595	105971995	6.44288	7.02823	1.32529	1.64648e-05	0.00796931	Intergenic	18487	Gm7160	ncRNA	241
chr1	105971595	105971995	6.44288	7.02823	1.32529	1.64648e-05	0.00796931	Intergenic	18487	Gm7160	ncRNA	241
chr11	83648219	83648619	5.59302	6.22316	1.42332	1.76893e-05	0.0082836	intron (NM_011337, intron 2 of 2)	959	Ccl3	protein-coding
chr11	83648219	83648619	5.59302	6.22316	1.42332	1.76893e-05	0.0082836	intron (NM_011337, intron 2 of 2)	959	Ccl3	protein-coding
chr9	111057342	111057742	6.32022	6.88524	1.27441	1.80394e-05	0.00830909	promoter-TSS (NM_001302377)	-24	Ccrl2	protein-coding	169
chr9	111057342	111057742	6.32022	6.88524	1.27441	1.80394e-05	0.00830909	promoter-TSS (NM_001302377)	-24	Ccrl2	protein-coding	95
chr9	111057342	111057742	6.32022	6.88524	1.27441	1.80394e-05	0.00830909	promoter-TSS (NM_001302377)	-24	Ccrl2	protein-coding	169
chr9	111057342	111057742	6.32022	6.88524	1.27441	1.80394e-05	0.00830909	promoter-TSS (NM_001302377)	-24	Ccrl2	protein-coding	95
chr2	132710494	132710894	6.4945	5.54279	-1.27095	1.89176e-05	0.00857301	intron (NM_001358261, intron 2 of 2)	20096	Shld1	protein-coding
chr2	132710494	132710894	6.4945	5.54279	-1.27095	1.89176e-05	0.00857301	intron (NM_001358261, intron 2 of 2)	20096	Shld1	protein-coding
chr9	28386835	28387235	6.35535	5.31305	-1.33887	1.98239e-05	0.00871527	Intergenic	-17293	Opcml	protein-coding	289
chr9	28386835	28387235	6.35535	5.31305	-1.33887	1.98239e-05	0.00871527	Intergenic	-17293	Opcml	protein-coding	289
chr4	145254389	145254789	6.86541	7.39777	1.19177	1.98518e-05	0.00871527	Intergenic	-7719	Tnfrsf1b	protein-coding	328
chr4	145254389	145254789	6.86541	7.39777	1.19177	1.98518e-05	0.00871527	Intergenic	-7719	Tnfrsf1b	protein-coding	328
chr11	44504194	44504594	6.78656	7.37115	1.30985	2.16804e-05	0.00937162	Intergenic	-14562	Rnf145	protein-coding	233
chr11	44504194	44504594	6.78656	7.37115	1.30985	2.16804e-05	0.00937162	Intergenic	-14562	Rnf145	protein-coding	233
chr8	68553332	68553732	4.94123	5.65524	1.55887	2.27488e-05	0.00968445	intron (NM_172753, intron 3 of 9)	181553	Csgalnact1	protein-coding
chr8	68553332	68553732	4.94123	5.65524	1.55887	2.27488e-05	0.00968445	intron (NM_172753, intron 3 of 9)	181553	Csgalnact1	protein-coding
chr14	65890613	65891013	6.38283	6.93668	1.22134	2.5437e-05	0.0105262	Intergenic	53511	Ccdc25	protein-coding	23
chr14	65890613	65891013	6.38283	6.93668	1.22134	2.5437e-05	0.0105262	Intergenic	53511	Ccdc25	protein-coding	346
chr14	65890613	65891013	6.38283	6.93668	1.22134	2.5437e-05	0.0105262	Intergenic	53511	Ccdc25	protein-coding	23
chr14	65890613	65891013	6.38283	6.93668	1.22134	2.5437e-05	0.0105262	Intergenic	53511	Ccdc25	protein-coding	346
chr13	102573239	102573639	5.99531	6.57346	1.27889	2.54754e-05	0.0105262	Intergenic	-120108	Cd180	protein-coding	290
chr13	102573239	102573639	5.99531	6.57346	1.27889	2.54754e-05	0.0105262	Intergenic	-120108	Cd180	protein-coding	290
chr2	94288141	94288541	6.72947	7.27478	1.20622	2.58506e-05	0.0105265	Intergenic	-26942	Mir670	ncRNA
chr2	94288141	94288541	6.72947	7.27478	1.20622	2.58506e-05	0.0105265	Intergenic	-26942	Mir670	ncRNA
chr14	33287930	33288330	5.56999	6.20771	1.40329	2.74451e-05	0.0107101	intron (NM_153800, intron 3 of 10)	71307	Arhgap22	protein-coding
chr14	33287930	33288330	5.56999	6.20771	1.40329	2.74451e-05	0.0107101	intron (NM_153800, intron 3 of 10)	71307	Arhgap22	protein-coding
chr1	40875070	40875470	6.1969	6.81559	1.36557	2.72025e-05	0.0107101	Intergenic	69669	Tmem182	protein-coding
chr1	40875070	40875470	6.1969	6.81559	1.36557	2.72025e-05	0.0107101	Intergenic	69669	Tmem182	protein-coding
chr2	139723316	139723716	5.99329	6.56873	1.26704	2.72386e-05	0.0107101	intron (NM_001276489, intron 1 of 5)	45338	Ism1	protein-coding
chr2	139723316	139723716	5.99329	6.56873	1.26704	2.72386e-05	0.0107101	intron (NM_001276489, intron 1 of 5)	45338	Ism1	protein-coding
chr15	6569035	6569435	6.47576	7.02841	1.19789	3.23512e-05	0.012268	Intergenic	-10612	Fyb	protein-coding	317
chr15	6569035	6569435	6.47576	7.02841	1.19789	3.23512e-05	0.012268	Intergenic	-10612	Fyb	protein-coding	317
chr1	83959752	83960152	5.60431	6.21464	1.31809	3.31838e-05	0.012268	Intergenic	259009	Mir6353	ncRNA
chr1	83959752	83960152	5.60431	6.21464	1.31809	3.31838e-05	0.012268	Intergenic	259009	Mir6353	ncRNA
chr7	84196227	84196627	5.46689	6.095	1.35999	3.30664e-05	0.012268	Intergenic	-44534	Abhd17c	protein-coding	345
chr7	84196227	84196627	5.46689	6.095	1.35999	3.30664e-05	0.012268	Intergenic	-44534	Abhd17c	protein-coding	345
chr10	122690697	122691097	6.50072	7.05516	1.20826	3.29486e-05	0.012268	intron (NM_176919, intron 1 of 8)	11582	Mir8104	ncRNA
chr10	122690697	122691097	6.50072	7.05516	1.20826	3.29486e-05	0.012268	intron (NM_176919, intron 1 of 8)	11582	Mir8104	ncRNA
chr13	5866156	5866556	5.57949	6.20826	1.35557	3.48133e-05	0.0127032	intron (NM_011803, intron 2 of 3)	4867	Klf6	protein-coding
chr13	5866156	5866556	5.57949	6.20826	1.35557	3.48133e-05	0.0127032	intron (NM_011803, intron 2 of 3)	4867	Klf6	protein-coding
chr13	92861447	92861847	4.94441	5.63808	1.45642	3.59905e-05	0.0129644	Intergenic	16879	Mtx3	protein-coding
chr13	92861447	92861847	4.94441	5.63808	1.45642	3.59905e-05	0.0129644	Intergenic	16879	Mtx3	protein-coding
chr1	192188068	192188468	4.95616	5.66778	1.47751	3.66187e-05	0.0130238	Intergenic	-2509	Kcnh1	protein-coding
chr1	192188068	192188468	4.95616	5.66778	1.47751	3.66187e-05	0.0130238	Intergenic	-2509	Kcnh1	protein-coding
chr15	50703784	50704184	6.57223	7.14697	1.24083	3.72915e-05	0.0130972	intron (NM_001310481, intron 4 of 5)	185065	Trps1	protein-coding	296
chr15	50703784	50704184	6.57223	7.14697	1.24083	3.72915e-05	0.0130972	intron (NM_001310481, intron 4 of 5)	185065	Trps1	protein-coding	296
chr1	6476466	6476866	5.08624	5.77165	1.42284	4.14237e-05	0.0143689	Intergenic	-10565	St18	protein-coding	309
chr1	6476466	6476866	5.08624	5.77165	1.42284	4.14237e-05	0.0143689	Intergenic	-10565	St18	protein-coding	309
chr2	116417764	116418164	7.10796	7.58868	1.01647	4.48313e-05	0.0153613	Intergenic	-341868	2810405F15Rik	ncRNA	316
chr2	116417764	116418164	7.10796	7.58868	1.01647	4.48313e-05	0.0153613	Intergenic	-341868	2810405F15Rik	ncRNA	316
chr10	75326532	75326932	6.92364	7.43616	1.08733	4.61285e-05	0.0156153	intron (NM_001331096, intron 2 of 2)	1874	Adora2a	protein-coding	350
chr10	75326532	75326932	6.92364	7.43616	1.08733	4.61285e-05	0.0156153	intron (NM_001331096, intron 2 of 2)	1874	Adora2a	protein-coding	350
chr1	162773668	162774068	6.26158	6.80794	1.15223	4.84379e-05	0.0162019	Intergenic	-33312	Prrc2c	protein-coding
chr1	162773668	162774068	6.26158	6.80794	1.15223	4.84379e-05	0.0162019	Intergenic	-33312	Prrc2c	protein-coding
chr16	36930745	36931145	5.61525	6.23408	1.2814	5.30231e-05	0.017124	intron (NM_030035, intron 20 of 21)	-4038	Hcls1	protein-coding	249
chr16	36930745	36931145	5.61525	6.23408	1.2814	5.30231e-05	0.017124	intron (NM_030035, intron 20 of 21)	-4038	Hcls1	protein-coding	249
chr16	84621372	84621772	6.3937	6.93903	1.14355	5.19013e-05	0.017124	Intergenic	-58217	4930529L06Rik	ncRNA	325
chr16	84621372	84621772	6.3937	6.93903	1.14355	5.19013e-05	0.017124	Intergenic	-58217	4930529L06Rik	ncRNA	325
chr16	85061691	85062091	5.81678	6.40565	1.22802	5.288e-05	0.017124	intron (NM_007471, intron 5 of 15)	89680	Gm10791	ncRNA	263
chr16	85061691	85062091	5.81678	6.40565	1.22802	5.288e-05	0.017124	intron (NM_007471, intron 5 of 15)	89680	Gm10791	ncRNA	263
chr11	113729952	113730352	5.79425	6.3756	1.20831	5.37963e-05	0.0171763	intron (NM_001163346, intron 1 of 1)	-20135	Cpsf4l	protein-coding
chr11	113729952	113730352	5.79425	6.3756	1.20831	5.37963e-05	0.0171763	intron (NM_001163346, intron 1 of 1)	-20135	Cpsf4l	protein-coding
chr16	49938924	49939324	6.41976	6.98147	1.16618	5.7359e-05	0.0177973	Intergenic	-16706	Gm19723	ncRNA	334
chr16	49938924	49939324	6.41976	6.98147	1.16618	5.7359e-05	0.0177973	Intergenic	-16706	Gm19723	ncRNA	334
chr6	120927738	120928138	6.11893	6.68543	1.16876	5.75093e-05	0.0177973	Intergenic	-11114	Bid	protein-coding
chr6	120927738	120928138	6.11893	6.68543	1.16876	5.75093e-05	0.0177973	Intergenic	-11114	Bid	protein-coding
chr2	146533524	146533924	6.89951	7.39366	1.0226	5.76415e-05	0.0177973	Intergenic	-9207	4933406D12Rik	ncRNA	308
chr2	146533524	146533924	6.89951	7.39366	1.0226	5.76415e-05	0.0177973	Intergenic	-9207	4933406D12Rik	ncRNA	308
chr6	58538746	58539146	5.605	6.19603	1.2055	6.13756e-05	0.0187443	Intergenic	-46030	Abcg2	protein-coding
chr6	58538746	58539146	5.605	6.19603	1.2055	6.13756e-05	0.0187443	Intergenic	-46030	Abcg2	protein-coding
chr6	100799281	100799681	5.27391	5.91509	1.28173	6.29065e-05	0.0190052	intron (NM_198612, intron 6 of 6)	-34157	Ppp4r2	protein-coding	349
chr6	100799281	100799681	5.27391	5.91509	1.28173	6.29065e-05	0.0190052	intron (NM_198612, intron 6 of 6)	-34157	Ppp4r2	protein-coding	349
chr12	99380899	99381299	5.39753	6.03123	1.25985	6.5393e-05	0.0195462	intron (NM_183186, intron 2 of 5)	68975	Foxn3	protein-coding	348
chr12	99380899	99381299	5.39753	6.03123	1.25985	6.5393e-05	0.0195462	intron (NM_183186, intron 2 of 5)	68975	Foxn3	protein-coding	348
chr5	105731383	105731783	6.1643	6.70465	1.10096	6.66156e-05	0.0197021	intron (NM_178701, intron 1 of 2)	30773	Lrrc8d	protein-coding	116
chr5	105731383	105731783	6.1643	6.70465	1.10096	6.66156e-05	0.0197021	intron (NM_178701, intron 1 of 2)	30773	Lrrc8d	protein-coding	155
chr5	105731383	105731783	6.1643	6.70465	1.10096	6.66156e-05	0.0197021	intron (NM_178701, intron 1 of 2)	30773	Lrrc8d	protein-coding	16
chr5	105731383	105731783	6.1643	6.70465	1.10096	6.66156e-05	0.0197021	intron (NM_178701, intron 1 of 2)	30773	Lrrc8d	protein-coding	116
chr5	105731383	105731783	6.1643	6.70465	1.10096	6.66156e-05	0.0197021	intron (NM_178701, intron 1 of 2)	30773	Lrrc8d	protein-coding	155
chr5	105731383	105731783	6.1643	6.70465	1.10096	6.66156e-05	0.0197021	intron (NM_178701, intron 1 of 2)	30773	Lrrc8d	protein-coding	16
chr6	120926903	120927303	5.84303	6.43602	1.19605	6.93067e-05	0.0202845	Intergenic	-10279	Bid	protein-coding
chr6	120926903	120927303	5.84303	6.43602	1.19605	6.93067e-05	0.0202845	Intergenic	-10279	Bid	protein-coding
chr1_GL456212_random	152994	153394	5.3407	5.96221	1.21474	7.96661e-05	0.0230761
chr1_GL456212_random	152994	153394	5.3407	5.96221	1.21474	7.96661e-05	0.0230761
chr11	59541295	59541695	5.53451	6.13347	1.16262	8.5344e-05	0.0244685	promoter-TSS (NM_001359638)	-74	Nlrp3	protein-coding
chr11	59541295	59541695	5.53451	6.13347	1.16262	8.5344e-05	0.0244685	promoter-TSS (NM_001359638)	-74	Nlrp3	protein-coding
chr6	113238480	113238880	5.96178	6.51056	1.08046	8.732e-05	0.0247821	intron (NM_001362183, intron 1 of 17)	837	Mtmr14	protein-coding	327
chr6	113238480	113238880	5.96178	6.51056	1.08046	8.732e-05	0.0247821	intron (NM_001362183, intron 1 of 17)	837	Mtmr14	protein-coding	327
chr7	110166202	110166602	5.45534	6.05425	1.1529	9.27506e-05	0.0260601	Intergenic	44343	Wee1	protein-coding	332
chr7	110166202	110166602	5.45534	6.05425	1.1529	9.27506e-05	0.0260601	Intergenic	44343	Wee1	protein-coding	332
chr9	90198431	90198831	6.19815	6.74113	1.04766	9.91648e-05	0.0275865	intron (NM_001003911, intron 23 of 23)	35653	Adamts7	protein-coding	12
chr9	90198431	90198831	6.19815	6.74113	1.04766	9.91648e-05	0.0275865	intron (NM_001003911, intron 23 of 23)	35653	Adamts7	protein-coding	291
chr9	90198431	90198831	6.19815	6.74113	1.04766	9.91648e-05	0.0275865	intron (NM_001003911, intron 23 of 23)	35653	Adamts7	protein-coding	12
chr9	90198431	90198831	6.19815	6.74113	1.04766	9.91648e-05	0.0275865	intron (NM_001003911, intron 23 of 23)	35653	Adamts7	protein-coding	291
chr12	54598389	54598789	5.55971	6.15865	1.13089	0.000105625	0.0288131	Intergenic	47423	Mir1892	ncRNA
chr12	54598389	54598789	5.55971	6.15865	1.13089	0.000105625	0.0288131	Intergenic	47423	Mir1892	ncRNA
chr4	119966661	119967061	7.16912	7.63942	0.912155	0.000105271	0.0288131	intron (NM_010657, intron 1 of 8)	152183	Hivep3	protein-coding	342
chr4	119966661	119967061	7.16912	7.63942	0.912155	0.000105271	0.0288131	intron (NM_010657, intron 1 of 8)	152183	Hivep3	protein-coding	342
chr18	56370283	56370683	7.03858	7.53241	0.949163	0.000112839	0.0302961	Intergenic	-29857	Gramd3	protein-coding
chr18	56370283	56370683	7.03858	7.53241	0.949163	0.000112839	0.0302961	Intergenic	-29857	Gramd3	protein-coding
chr3	78899475	78899875	5.60592	6.20247	1.10331	0.000114296	0.0302961	Intergenic	246071	Rapgef2	protein-coding
chr3	78899475	78899875	5.60592	6.20247	1.10331	0.000114296	0.0302961	Intergenic	246071	Rapgef2	protein-coding
chr16	84717866	84718266	4.7853	5.46929	1.18703	0.000114159	0.0302961	3' UTR (NM_017404, exon 10 of 10)	3926	Mir155	ncRNA	310
chr16	84717866	84718266	4.7853	5.46929	1.18703	0.000114159	0.0302961	3' UTR (NM_017404, exon 10 of 10)	3926	Mir155	ncRNA	310
chr6	4708985	4709385	6.39515	6.92846	1.00054	0.000126217	0.0323186	intron (NM_001130188, intron 5 of 11)	38019	Sgce	protein-coding
chr6	4708985	4709385	6.39515	6.92846	1.00054	0.000126217	0.0323186	intron (NM_001130188, intron 5 of 11)	38019	Sgce	protein-coding
chr12	13177577	13177977	5.74024	6.31022	1.05275	0.000124003	0.0323186	Intergenic	71397	Ddx1	protein-coding
chr12	13177577	13177977	5.74024	6.31022	1.05275	0.000124003	0.0323186	Intergenic	71397	Ddx1	protein-coding
chr7	16259061	16259461	6.42578	6.94667	0.979238	0.000126528	0.0323186	promoter-TSS (NM_001173550)	77	C5ar1	protein-coding	248
chr7	16259061	16259461	6.42578	6.94667	0.979238	0.000126528	0.0323186	promoter-TSS (NM_001173550)	77	C5ar1	protein-coding	248
chr1	191166255	191166655	5.74548	6.33759	1.07884	0.000126209	0.0323186	Intergenic	-1638	Fam71a	protein-coding
chr1	191166255	191166655	5.74548	6.33759	1.07884	0.000126209	0.0323186	Intergenic	-1638	Fam71a	protein-coding
chr2	13416950	13417350	6.46791	6.98247	0.964082	0.000129002	0.0326222	intron (NM_001081084, intron 27 of 66)	74726	Cubn	protein-coding
chr2	13416950	13417350	6.46791	6.98247	0.964082	0.000129002	0.0326222	intron (NM_001081084, intron 27 of 66)	74726	Cubn	protein-coding
chr10	111575989	111576389	5.89392	6.44148	1.01626	0.000130038	0.0326222	Intergenic	18084	4933440J02Rik	ncRNA	325
chr10	111575989	111576389	5.89392	6.44148	1.01626	0.000130038	0.0326222	Intergenic	18084	4933440J02Rik	ncRNA	325
chr4	145273829	145274229	5.9433	6.50333	1.03085	0.000131255	0.0326361	intron (NM_009401, intron 12 of 12)	-27159	Tnfrsf1b	protein-coding
chr4	145273829	145274229	5.9433	6.50333	1.03085	0.000131255	0.0326361	intron (NM_009401, intron 12 of 12)	-27159	Tnfrsf1b	protein-coding
chr1	180312875	180313275	6.85873	7.33898	0.886003	0.000145306	0.0358128	Intergenic	-17401	Itpkb	protein-coding	348
chr1	180312875	180313275	6.85873	7.33898	0.886003	0.000145306	0.0358128	Intergenic	-17401	Itpkb	protein-coding	348
chr3	79173266	79173666	7.75866	8.17043	0.754586	0.000148882	0.036375	Intergenic	-27591	Rapgef2	protein-coding
chr3	79173266	79173666	7.75866	8.17043	0.754586	0.000148882	0.036375	Intergenic	-27591	Rapgef2	protein-coding
chr1	176832588	176832988	7.38461	7.83404	0.818959	0.000157386	0.0381214	intron (NR_151682, intron 5 of 16)	3345	Hmga2-ps1	pseudo
chr1	176832588	176832988	7.38461	7.83404	0.818959	0.000157386	0.0381214	intron (NR_151682, intron 5 of 16)	3345	Hmga2-ps1	pseudo
chr10	70372415	70372815	6.189	5.33709	-0.936349	0.000172473	0.0414185	Intergenic	-68053	Fam13c	protein-coding	337
chr10	70372415	70372815	6.189	5.33709	-0.936349	0.000172473	0.0414185	Intergenic	-68053	Fam13c	protein-coding	337
chr16	55838565	55838965	7.6482	8.07301	0.741261	0.000197513	0.0470298	promoter-TSS (NM_001159395)	-124	Nfkbiz	protein-coding	213
chr16	55838565	55838965	7.6482	8.07301	0.741261	0.000197513	0.0470298	promoter-TSS (NM_001159395)	-124	Nfkbiz	protein-coding	158
chr16	55838565	55838965	7.6482	8.07301	0.741261	0.000197513	0.0470298	promoter-TSS (NM_001159395)	-124	Nfkbiz	protein-coding	213
chr16	55838565	55838965	7.6482	8.07301	0.741261	0.000197513	0.0470298	promoter-TSS (NM_001159395)	-124	Nfkbiz	protein-coding	158
chr11	109264418	109264818	5.82014	6.36073	0.917752	0.00020419	0.0482113	intron (NM_011268, intron 8 of 18)	33563	Rgs9	protein-coding
chr11	109264418	109264818	5.82014	6.36073	0.917752	0.00020419	0.0482113	intron (NM_011268, intron 8 of 18)	33563	Rgs9	protein-coding
chr1	186735502	186735902	6.44075	6.93333	0.841128	0.000212042	0.0496479	intron (NM_026041, intron 4 of 4)	13656	Rrp15	protein-coding
chr1	186735502	186735902	6.44075	6.93333	0.841128	0.000212042	0.0496479	intron (NM_026041, intron 4 of 4)	13656	Rrp15	protein-coding

## Sheet: 4h_LPS
	CHROM	start	end	Conc	Conc_4h_LPS	Fold	p.value	FDR	Annotation	Distance.to.TSS	Gene.Name	Gene.Type	intersect
	chr1	150197542	150197942	7.26607	8.20325	3.97962	4.70873e-28	1.7774e-23	Intergenic	-32794	Ptgs2os2	ncRNA
	chr1	150197542	150197942	7.26607	8.20325	3.97962	4.70873e-28	1.7774e-23	Intergenic	-32794	Ptgs2os2	ncRNA
	chr14	103046773	103047173	7.46652	8.33311	3.06618	1.83898e-22	3.4708e-18	promoter-TSS (NM_008392)	-39	Acod1	protein-coding
	chr14	103046773	103047173	7.46652	8.33311	3.06618	1.83898e-22	3.4708e-18	promoter-TSS (NM_008392)	-39	Acod1	protein-coding
	chr19	21820102	21820502	6.6175	7.50554	3.21913	8.04184e-20	1.01185e-15	intron (NM_001033759, intron 12 of 23)	41962	Cemip2	protein-coding	271
	chr19	21820102	21820502	6.6175	7.50554	3.21913	8.04184e-20	1.01185e-15	intron (NM_001033759, intron 12 of 23)	41962	Cemip2	protein-coding	271
	chr6	58538744	58539144	6.97373	7.81237	2.79284	3.85985e-19	2.91395e-15	Intergenic	-46032	Abcg2	protein-coding
	chr6	58538744	58539144	6.97373	7.81237	2.79284	3.85985e-19	2.91395e-15	Intergenic	-46032	Abcg2	protein-coding
	chr4	145283374	145283774	7.13614	7.97775	2.82	3.62979e-19	2.91395e-15	intron (NM_009401, intron 10 of 12)	31590	Tnfrsf8	protein-coding	267
	chr4	145283374	145283774	7.13614	7.97775	2.82	3.62979e-19	2.91395e-15	intron (NM_009401, intron 10 of 12)	31590	Tnfrsf8	protein-coding	267
	chr16	85061687	85062087	7.16102	7.99594	2.76957	7.91841e-19	4.9816e-15	intron (NM_007471, intron 5 of 15)	89676	Gm10791	ncRNA	263
	chr16	85061687	85062087	7.16102	7.99594	2.76957	7.91841e-19	4.9816e-15	intron (NM_007471, intron 5 of 15)	89676	Gm10791	ncRNA	263
	chr2	45089502	45089902	6.65771	7.53869	3.12577	9.84508e-19	5.30889e-15	intron (NM_001355289, intron 3 of 10)	20575	Zeb2	protein-coding
	chr2	45089502	45089902	6.65771	7.53869	3.12577	9.84508e-19	5.30889e-15	intron (NM_001355289, intron 3 of 10)	20575	Zeb2	protein-coding
	chr2	139723330	139723730	7.27408	8.08853	2.60844	7.26271e-18	3.42682e-14	intron (NM_001276489, intron 1 of 5)	45352	Ism1	protein-coding
	chr2	139723330	139723730	7.27408	8.08853	2.60844	7.26271e-18	3.42682e-14	intron (NM_001276489, intron 1 of 5)	45352	Ism1	protein-coding
	chr3	133436981	133437381	6.73697	7.60777	3.02067	1.71478e-17	7.192e-14	Intergenic	107209	Tet2	protein-coding	350
	chr3	133436981	133437381	6.73697	7.60777	3.02067	1.71478e-17	7.192e-14	Intergenic	107209	Tet2	protein-coding	350
	chr12	8386488	8386888	7.78818	8.54433	2.25548	3.51332e-17	1.32617e-13	Intergenic	73255	Hs1bp3	protein-coding	304
	chr12	8386488	8386888	7.78818	8.54433	2.25548	3.51332e-17	1.32617e-13	Intergenic	73255	Hs1bp3	protein-coding	77
	chr12	8386488	8386888	7.78818	8.54433	2.25548	3.51332e-17	1.32617e-13	Intergenic	73255	Hs1bp3	protein-coding	304
	chr12	8386488	8386888	7.78818	8.54433	2.25548	3.51332e-17	1.32617e-13	Intergenic	73255	Hs1bp3	protein-coding	77
	chr2	90545299	90545699	7.15515	7.95506	2.49981	3.89948e-17	1.33812e-13	intron (NM_008982, intron 1 of 23)	35148	Ptprj	protein-coding	350
	chr2	90545299	90545699	7.15515	7.95506	2.49981	3.89948e-17	1.33812e-13	intron (NM_008982, intron 1 of 23)	35148	Ptprj	protein-coding	350
	chr3	135670574	135670974	6.28329	7.16531	3.1019	1.76812e-16	5.56177e-13	intron (NM_008689, intron 1 of 24)	20773	Nfkb1	protein-coding	107
	chr3	135670574	135670974	6.28329	7.16531	3.1019	1.76812e-16	5.56177e-13	intron (NM_008689, intron 1 of 24)	20773	Nfkb1	protein-coding	107
	chr6	100799248	100799648	6.53485	7.37112	2.72143	3.04768e-16	8.8493e-13	intron (NM_198612, intron 6 of 6)	-34190	Ppp4r2	protein-coding	318
	chr6	100799248	100799648	6.53485	7.37112	2.72143	3.04768e-16	8.8493e-13	intron (NM_198612, intron 6 of 6)	-34190	Ppp4r2	protein-coding	318
	chr2	84511541	84511941	6.47513	7.32608	2.81522	6.90702e-16	1.86228e-12	Intergenic	-4868	Gm13710	ncRNA
	chr2	84511541	84511941	6.47513	7.32608	2.81522	6.90702e-16	1.86228e-12	Intergenic	-4868	Gm13710	ncRNA
	chr17	17900777	17901177	7.59591	8.37644	2.36428	1.23975e-15	3.11978e-12	Intergenic	13153	Fpr2	protein-coding
	chr17	17900777	17901177	7.59591	8.37644	2.36428	1.23975e-15	3.11978e-12	Intergenic	13153	Fpr2	protein-coding
	chr12	99380903	99381303	6.64955	7.49075	2.72955	1.53756e-15	3.62739e-12	intron (NM_183186, intron 2 of 5)	68971	Foxn3	protein-coding	348
	chr12	99380903	99381303	6.64955	7.49075	2.72955	1.53756e-15	3.62739e-12	intron (NM_183186, intron 2 of 5)	68971	Foxn3	protein-coding	348
	chr11	43410296	43410696	6.50105	7.33057	2.66674	1.69951e-15	3.77361e-12	Intergenic	15485	Pttg1	protein-coding
	chr11	43410296	43410696	6.50105	7.33057	2.66674	1.69951e-15	3.77361e-12	Intergenic	15485	Pttg1	protein-coding
	chr5	151315802	151316202	6.90725	7.72683	2.60198	2.60092e-15	5.45428e-12	Intergenic	-52673	1700028E10Rik	ncRNA	338
	chr5	151315802	151316202	6.90725	7.72683	2.60198	2.60092e-15	5.45428e-12	Intergenic	-52673	1700028E10Rik	ncRNA	338
	chr13	102573201	102573601	7.09687	7.90708	2.51852	1.13217e-14	2.24927e-11	Intergenic	-120146	Cd180	protein-coding	252
	chr13	102573201	102573601	7.09687	7.90708	2.51852	1.13217e-14	2.24927e-11	Intergenic	-120146	Cd180	protein-coding	252
	chr2	172287595	172287995	6.40978	7.25134	2.70384	1.75995e-14	3.32164e-11	Intergenic	39303	Mc3r	protein-coding
	chr2	172287595	172287995	6.40978	7.25134	2.70384	1.75995e-14	3.32164e-11	Intergenic	39303	Mc3r	protein-coding
	chr17	86950123	86950523	7.12782	7.91835	2.38878	2.61596e-14	4.48839e-11	Intergenic	-2436	Atp6v1e2	protein-coding
	chr17	86950123	86950523	7.12782	7.91835	2.38878	2.61596e-14	4.48839e-11	Intergenic	-2436	Atp6v1e2	protein-coding
	chr14	118109707	118110107	6.2898	7.13579	2.72976	2.54868e-14	4.48839e-11	Intergenic	22858	Tgds	protein-coding
	chr14	118109707	118110107	6.2898	7.13579	2.72976	2.54868e-14	4.48839e-11	Intergenic	22858	Tgds	protein-coding
	chr12	86859302	86859702	6.21665	7.05338	2.68546	2.9124e-14	4.77976e-11	Intergenic	25312	Irf2bpl	protein-coding	347
	chr12	86859302	86859702	6.21665	7.05338	2.68546	2.9124e-14	4.77976e-11	Intergenic	25312	Irf2bpl	protein-coding	30
	chr12	86859302	86859702	6.21665	7.05338	2.68546	2.9124e-14	4.77976e-11	Intergenic	25312	Irf2bpl	protein-coding	347
	chr12	86859302	86859702	6.21665	7.05338	2.68546	2.9124e-14	4.77976e-11	Intergenic	25312	Irf2bpl	protein-coding	30
	chr4	145273874	145274274	7.00616	7.77089	2.25172	3.34008e-14	5.25325e-11	intron (NM_009401, intron 12 of 12)	-27204	Tnfrsf1b	protein-coding
	chr4	145273874	145274274	7.00616	7.77089	2.25172	3.34008e-14	5.25325e-11	intron (NM_009401, intron 12 of 12)	-27204	Tnfrsf1b	protein-coding
	chr17	35198816	35199216	6.10346	6.94942	2.73631	5.60963e-14	8.14411e-11	TTS (NM_013693)	2991	Tnf	protein-coding
	chr17	35198816	35199216	6.10346	6.94942	2.73631	5.60963e-14	8.14411e-11	TTS (NM_013693)	2991	Tnf	protein-coding
	chr9	90198426	90198826	7.15031	7.90937	2.21785	5.59447e-14	8.14411e-11	intron (NM_001003911, intron 23 of 23)	35648	Adamts7	protein-coding	291
	chr9	90198426	90198826	7.15031	7.90937	2.21785	5.59447e-14	8.14411e-11	intron (NM_001003911, intron 23 of 23)	35648	Adamts7	protein-coding	7
	chr9	90198426	90198826	7.15031	7.90937	2.21785	5.59447e-14	8.14411e-11	intron (NM_001003911, intron 23 of 23)	35648	Adamts7	protein-coding	291
	chr9	90198426	90198826	7.15031	7.90937	2.21785	5.59447e-14	8.14411e-11	intron (NM_001003911, intron 23 of 23)	35648	Adamts7	protein-coding	7
	chr3	83217543	83217943	6.76269	7.54488	2.34206	6.18077e-14	8.33234e-11	intron (NM_001357165, intron 1 of 19)	-88497	Gm10710	protein-coding
	chr3	83217543	83217943	6.76269	7.54488	2.34206	6.18077e-14	8.33234e-11	intron (NM_001357165, intron 1 of 19)	-88497	Gm10710	protein-coding
	chr4	105268728	105269128	6.34522	7.16065	2.53406	5.98424e-14	8.33234e-11	Intergenic	111581	Plpp3	protein-coding	265
	chr4	105268728	105269128	6.34522	7.16065	2.53406	5.98424e-14	8.33234e-11	Intergenic	111581	Plpp3	protein-coding	265
	chr16	58415224	58415624	7.84335	8.56043	2.01615	8.64536e-14	1.1253e-10	intron (NM_001356484, intron 1 of 15)	6889	Dcbld2	protein-coding
	chr16	58415224	58415624	7.84335	8.56043	2.01615	8.64536e-14	1.1253e-10	intron (NM_001356484, intron 1 of 15)	6889	Dcbld2	protein-coding
	chr14	103057428	103057828	6.31929	7.14998	2.61029	9.97461e-14	1.25504e-10	Intergenic	10616	Acod1	protein-coding
	chr14	103057428	103057828	6.31929	7.14998	2.61029	9.97461e-14	1.25504e-10	Intergenic	10616	Acod1	protein-coding
	chr18	56358872	56359272	8.01287	8.74598	2.09068	1.36145e-13	1.65777e-10	Intergenic	-41268	Gramd3	protein-coding	303
	chr18	56358872	56359272	8.01287	8.74598	2.09068	1.36145e-13	1.65777e-10	Intergenic	-41268	Gramd3	protein-coding	303
	chr16	84603736	84604136	5.97832	6.85702	2.95813	1.89901e-13	2.24006e-10	Intergenic	-75853	4930529L06Rik	ncRNA	171
	chr16	84603736	84604136	5.97832	6.85702	2.95813	1.89901e-13	2.24006e-10	Intergenic	-75853	4930529L06Rik	ncRNA	171
	chr10	37338192	37338592	6.66535	7.44818	2.33647	2.70659e-13	3.09592e-10	Intergenic	-199466	Marcks	protein-coding	305
	chr10	37338192	37338592	6.66535	7.44818	2.33647	2.70659e-13	3.09592e-10	Intergenic	-199466	Marcks	protein-coding	305
	chr2	140080918	140081318	6.56987	7.37167	2.43578	3.3101e-13	3.5699e-10	Intergenic	-14313	Tasp1	protein-coding	309
	chr2	140080918	140081318	6.56987	7.37167	2.43578	3.3101e-13	3.5699e-10	Intergenic	-14313	Tasp1	protein-coding	309
	chr3	144138663	144139063	6.42879	7.2629	2.64454	3.22555e-13	3.5699e-10	Intergenic	63469	Lmo4	protein-coding
	chr3	144138663	144139063	6.42879	7.2629	2.64454	3.22555e-13	3.5699e-10	Intergenic	63469	Lmo4	protein-coding
	chr12	11272540	11272940	5.95928	6.81756	2.79876	3.52218e-13	3.69311e-10	intron (NM_025695, intron 2 of 26)	6854	Smc6	protein-coding	228
	chr12	11272540	11272940	5.95928	6.81756	2.79876	3.52218e-13	3.69311e-10	intron (NM_025695, intron 2 of 26)	6854	Smc6	protein-coding	228
	chr2	126310009	126310409	6.3588	7.17167	2.50824	3.81204e-13	3.889e-10	Intergenic	158068	Dtwd1	protein-coding	308
	chr2	126310009	126310409	6.3588	7.17167	2.50824	3.81204e-13	3.889e-10	Intergenic	158068	Dtwd1	protein-coding	308
	chr1	40875043	40875443	7.10218	7.87832	2.29275	8.80264e-13	8.74403e-10	Intergenic	69642	Tmem182	protein-coding
	chr1	40875043	40875443	7.10218	7.87832	2.29275	8.80264e-13	8.74403e-10	Intergenic	69642	Tmem182	protein-coding
	chr3	78899471	78899871	6.52103	7.29802	2.27992	1.11905e-12	1.08309e-09	Intergenic	246075	Rapgef2	protein-coding
	chr3	78899471	78899871	6.52103	7.29802	2.27992	1.11905e-12	1.08309e-09	Intergenic	246075	Rapgef2	protein-coding
	chr4	119976748	119977148	6.08868	6.93469	2.68228	1.23595e-12	1.16633e-09	intron (NM_010657, intron 1 of 8)	162270	Hivep3	protein-coding	246
	chr4	119976748	119977148	6.08868	6.93469	2.68228	1.23595e-12	1.16633e-09	intron (NM_010657, intron 1 of 8)	162270	Hivep3	protein-coding	28
	chr4	119976748	119977148	6.08868	6.93469	2.68228	1.23595e-12	1.16633e-09	intron (NM_010657, intron 1 of 8)	162270	Hivep3	protein-coding	246
	chr4	119976748	119977148	6.08868	6.93469	2.68228	1.23595e-12	1.16633e-09	intron (NM_010657, intron 1 of 8)	162270	Hivep3	protein-coding	28
	chr12	28520075	28520475	6.11884	6.9295	2.46703	1.27854e-12	1.17709e-09	intron (NM_001177964, intron 7 of 8)	28062	Dcdc2c	protein-coding
	chr12	28520075	28520475	6.11884	6.9295	2.46703	1.27854e-12	1.17709e-09	intron (NM_001177964, intron 7 of 8)	28062	Dcdc2c	protein-coding
	chr12	8801810	8802210	6.5919	7.37595	2.33164	1.41297e-12	1.26989e-09	Intergenic	30614	Sdc1	protein-coding
	chr12	8801810	8802210	6.5919	7.37595	2.33164	1.41297e-12	1.26989e-09	Intergenic	30614	Sdc1	protein-coding
	chr6	17764312	17764712	6.5069	7.2781	2.25344	1.6629e-12	1.45975e-09	intron (NM_001083315, intron 1 of 14)	15342	St7	protein-coding	193
	chr6	17764312	17764712	6.5069	7.2781	2.25344	1.6629e-12	1.45975e-09	intron (NM_001083315, intron 1 of 14)	15342	St7	protein-coding	193
	chr3	117804002	117804402	7.53199	8.26213	2.05764	1.84859e-12	1.58588e-09	intron (NM_029655, intron 7 of 8)	64734	Snx7	protein-coding
	chr3	117804002	117804402	7.53199	8.26213	2.05764	1.84859e-12	1.58588e-09	intron (NM_029655, intron 7 of 8)	64734	Snx7	protein-coding
	chr11	44504118	44504518	7.51043	8.26404	2.16838	2.62703e-12	2.20361e-09	Intergenic	-14638	Rnf145	protein-coding	309
	chr11	44504118	44504518	7.51043	8.26404	2.16838	2.62703e-12	2.20361e-09	Intergenic	-14638	Rnf145	protein-coding	309
	chr4	145261431	145261831	6.43106	7.19754	2.22326	3.21972e-12	2.64206e-09	Intergenic	-14761	Tnfrsf1b	protein-coding
	chr4	145261431	145261831	6.43106	7.19754	2.22326	3.21972e-12	2.64206e-09	Intergenic	-14761	Tnfrsf1b	protein-coding
	chr16	84627106	84627506	6.88636	7.63523	2.13548	3.8898e-12	3.12401e-09	Intergenic	-52483	4930529L06Rik	ncRNA
	chr16	84627106	84627506	6.88636	7.63523	2.13548	3.8898e-12	3.12401e-09	Intergenic	-52483	4930529L06Rik	ncRNA
	chr13	75754365	75754765	5.81826	6.67476	2.71462	4.5775e-12	3.59973e-09	intron (NM_138953, intron 4 of 11)	47081	Ell2	protein-coding	311
	chr13	75754365	75754765	5.81826	6.67476	2.71462	4.5775e-12	3.59973e-09	intron (NM_138953, intron 4 of 11)	47081	Ell2	protein-coding	311
	chr15	96045616	96046016	6.61122	7.38698	2.27004	5.18273e-12	3.9925e-09	Intergenic	33737	D030018L15Rik	pseudo	346
	chr15	96045616	96046016	6.61122	7.38698	2.27004	5.18273e-12	3.9925e-09	Intergenic	33737	D030018L15Rik	pseudo	346
	chr6	7733860	7734260	6.76113	7.49202	2.04838	7.04429e-12	5.31801e-09	Intergenic	-40851	Asns	protein-coding	99
	chr6	7733860	7734260	6.76113	7.49202	2.04838	7.04429e-12	5.31801e-09	Intergenic	-40851	Asns	protein-coding	99
	chr15	62265528	62265928	6.40187	7.18303	2.27046	1.05888e-11	7.79949e-09	Intergenic	-46277	H2afy3	pseudo	310
	chr15	62265528	62265928	6.40187	7.18303	2.27046	1.05888e-11	7.79949e-09	Intergenic	-46277	H2afy3	pseudo	2
	chr15	62265528	62265928	6.40187	7.18303	2.27046	1.05888e-11	7.79949e-09	Intergenic	-46277	H2afy3	pseudo	310
	chr15	62265528	62265928	6.40187	7.18303	2.27046	1.05888e-11	7.79949e-09	Intergenic	-46277	H2afy3	pseudo	2
	chr6	64504390	64504790	6.80847	7.56243	2.14515	1.07445e-11	7.79949e-09	intron (NM_001370966, intron 13 of 15)	-224535	Atoh1	protein-coding
	chr6	64504390	64504790	6.80847	7.56243	2.14515	1.07445e-11	7.79949e-09	intron (NM_001370966, intron 13 of 15)	-224535	Atoh1	protein-coding
	chr6	35542950	35543350	6.3965	7.15979	2.18649	1.13854e-11	8.10877e-09	Intergenic	-3262	Mtpn	protein-coding	331
	chr6	35542950	35543350	6.3965	7.15979	2.18649	1.13854e-11	8.10877e-09	Intergenic	-3262	Mtpn	protein-coding	53
	chr6	35542950	35543350	6.3965	7.15979	2.18649	1.13854e-11	8.10877e-09	Intergenic	-3262	Mtpn	protein-coding	331
	chr6	35542950	35543350	6.3965	7.15979	2.18649	1.13854e-11	8.10877e-09	Intergenic	-3262	Mtpn	protein-coding	53
	chr3	19953887	19954287	6.80441	7.54685	2.09478	1.28485e-11	8.98134e-09	Intergenic	-2967	Cp	protein-coding	350
	chr3	19953887	19954287	6.80441	7.54685	2.09478	1.28485e-11	8.98134e-09	Intergenic	-2967	Cp	protein-coding	350
	chr1	174052974	174053374	6.97169	7.67617	1.92109	2.2798e-11	1.56465e-08	Intergenic	2799	Olfr432	protein-coding
	chr1	174052974	174053374	6.97169	7.67617	1.92109	2.2798e-11	1.56465e-08	Intergenic	2799	Olfr432	protein-coding
	chr12	26469153	26469553	7.18648	7.89733	1.93952	2.94789e-11	1.95217e-08	exon (NM_020557, exon 1 of 5)	138	Cmpk2	protein-coding	323
	chr12	26469153	26469553	7.18648	7.89733	1.93952	2.94789e-11	1.95217e-08	exon (NM_020557, exon 1 of 5)	138	Cmpk2	protein-coding	323
	chr5	90903553	90903953	8.08297	8.73482	1.70377	2.91823e-11	1.95217e-08	promoter-TSS (NM_009140)	-146	Cxcl2	protein-coding	297
	chr5	90903553	90903953	8.08297	8.73482	1.70377	2.91823e-11	1.95217e-08	promoter-TSS (NM_009140)	-146	Cxcl2	protein-coding	297
	chr11	44389981	44390381	6.47905	7.24051	2.17656	3.34896e-11	2.14259e-08	Intergenic	-9882	Il12b	protein-coding
	chr11	44389981	44390381	6.47905	7.24051	2.17656	3.34896e-11	2.14259e-08	Intergenic	-9882	Il12b	protein-coding
	chr8	88650092	88650492	5.86246	6.67647	2.42753	3.31734e-11	2.14259e-08	intron (NM_145857, intron 1 of 12)	2945	Nod2	protein-coding	165
	chr8	88650092	88650492	5.86246	6.67647	2.42753	3.31734e-11	2.14259e-08	intron (NM_145857, intron 1 of 12)	2945	Nod2	protein-coding	75
	chr8	88650092	88650492	5.86246	6.67647	2.42753	3.31734e-11	2.14259e-08	intron (NM_145857, intron 1 of 12)	2945	Nod2	protein-coding	165
	chr8	88650092	88650492	5.86246	6.67647	2.42753	3.31734e-11	2.14259e-08	intron (NM_145857, intron 1 of 12)	2945	Nod2	protein-coding	75
	chr15	26358058	26358458	5.97397	6.77089	2.33862	3.41565e-11	2.14884e-08	intron (NM_001310774, intron 2 of 2)	49210	March11	protein-coding
	chr15	26358058	26358458	5.97397	6.77089	2.33862	3.41565e-11	2.14884e-08	intron (NM_001310774, intron 2 of 2)	49210	March11	protein-coding
	chr17	80925562	80925962	6.38804	7.17137	2.27195	3.89561e-11	2.41062e-08	intron (NR_131128, intron 4 of 4)	-18870	Tmem178	protein-coding
	chr17	80925562	80925962	6.38804	7.17137	2.27195	3.89561e-11	2.41062e-08	intron (NR_131128, intron 4 of 4)	-18870	Tmem178	protein-coding
	chr6	4708983	4709383	7.20353	7.92387	1.9857	4.16987e-11	2.53871e-08	intron (NM_001130188, intron 5 of 11)	38021	Sgce	protein-coding
	chr6	4708983	4709383	7.20353	7.92387	1.9857	4.16987e-11	2.53871e-08	intron (NM_001130188, intron 5 of 11)	38021	Sgce	protein-coding
	chr5	53971059	53971459	5.77495	6.5964	2.46249	5.39581e-11	3.23168e-08	Intergenic	-27264	Stim2	protein-coding	278
	chr5	53971059	53971459	5.77495	6.5964	2.46249	5.39581e-11	3.23168e-08	Intergenic	-27264	Stim2	protein-coding	278
	chr1	187305382	187305782	6.81337	7.5485	2.03672	5.47931e-11	3.23168e-08	intron (NM_001357646, intron 6 of 7)	89839	Gpatch2	protein-coding
	chr1	187305382	187305782	6.81337	7.5485	2.03672	5.47931e-11	3.23168e-08	intron (NM_001357646, intron 6 of 7)	89839	Gpatch2	protein-coding
	chr2	4820217	4820617	5.47312	6.33509	2.70725	5.7423e-11	3.33469e-08	Intergenic	-61147	Sephs1	protein-coding
	chr2	4820217	4820617	5.47312	6.33509	2.70725	5.7423e-11	3.33469e-08	Intergenic	-61147	Sephs1	protein-coding
	chr14	33287892	33288292	6.44678	7.19802	2.11895	6.75914e-11	3.83698e-08	intron (NM_153800, intron 3 of 10)	71269	Arhgap22	protein-coding
	chr14	33287892	33288292	6.44678	7.19802	2.11895	6.75914e-11	3.83698e-08	intron (NM_153800, intron 3 of 10)	71269	Arhgap22	protein-coding
	chr18	52565393	52565793	5.79667	6.62636	2.50795	6.81716e-11	3.83698e-08	Intergenic	-35726	Lox	protein-coding
	chr18	52565393	52565793	5.79667	6.62636	2.50795	6.81716e-11	3.83698e-08	Intergenic	-35726	Lox	protein-coding
	chr9	118669718	118670118	7.23161	7.93764	1.91368	6.91219e-11	3.83698e-08	intron (NM_133721, intron 9 of 27)	-41774	Itga9	protein-coding	330
	chr9	118669718	118670118	7.23161	7.93764	1.91368	6.91219e-11	3.83698e-08	intron (NM_133721, intron 9 of 27)	-41774	Itga9	protein-coding	330
	chr1	138323041	138323441	6.74477	7.48301	2.04937	7.21145e-11	3.94508e-08	Intergenic	49503	Atp6v1g3	protein-coding	289
	chr1	138323041	138323441	6.74477	7.48301	2.04937	7.21145e-11	3.94508e-08	Intergenic	49503	Atp6v1g3	protein-coding	289
	chr5	108446966	108447366	6.33306	7.0761	2.07314	8.44146e-11	4.552e-08	intron (NM_172883, intron 1 of 9)	1934	Mfsd7a	protein-coding	286
	chr5	108446966	108447366	6.33306	7.0761	2.07314	8.44146e-11	4.552e-08	intron (NM_172883, intron 1 of 9)	1934	Mfsd7a	protein-coding	286
	chr1	6476488	6476888	5.90253	6.71289	2.4125	9.34548e-11	4.9685e-08	Intergenic	-10543	St18	protein-coding	323
	chr1	6476488	6476888	5.90253	6.71289	2.4125	9.34548e-11	4.9685e-08	Intergenic	-10543	St18	protein-coding	323
	chr18	50416119	50416519	5.89452	6.72401	2.51219	1.0689e-10	5.52711e-08	Intergenic	137950	Fam170a	protein-coding
	chr18	50416119	50416519	5.89452	6.72401	2.51219	1.0689e-10	5.52711e-08	Intergenic	137950	Fam170a	protein-coding
	chr2	94138505	94138905	5.86013	6.68419	2.45056	1.06082e-10	5.52711e-08	intron (NM_019657, intron 1 of 10)	19204	Hsd17b12	protein-coding	144
	chr2	94138505	94138905	5.86013	6.68419	2.45056	1.06082e-10	5.52711e-08	intron (NM_019657, intron 1 of 10)	19204	Hsd17b12	protein-coding	144
	chr12	13177591	13177991	6.62056	7.37755	2.12346	1.14087e-10	5.8195e-08	Intergenic	71383	Ddx1	protein-coding
	chr12	13177591	13177991	6.62056	7.37755	2.12346	1.14087e-10	5.8195e-08	Intergenic	71383	Ddx1	protein-coding
	chr10	111575964	111576364	6.66793	7.38403	1.95078	1.17082e-10	5.89266e-08	Intergenic	18109	4933440J02Rik	ncRNA	341
	chr10	111575964	111576364	6.66793	7.38403	1.95078	1.17082e-10	5.89266e-08	Intergenic	18109	4933440J02Rik	ncRNA	341
	chr11	45966889	45967289	5.60378	6.44324	2.53968	1.21022e-10	5.94821e-08	Intergenic	-11586	Thg1l	protein-coding	219
	chr11	45966889	45967289	5.60378	6.44324	2.53968	1.21022e-10	5.94821e-08	Intergenic	-11586	Thg1l	protein-coding	219
	chr8	61561253	61561653	5.78869	6.59885	2.40243	1.21337e-10	5.94821e-08	intron (NM_001293772, intron 10 of 21)	29686	Palld	protein-coding	286
	chr8	61561253	61561653	5.78869	6.59885	2.40243	1.21337e-10	5.94821e-08	intron (NM_001293772, intron 10 of 21)	29686	Palld	protein-coding	286
	chr1	172566201	172566601	6.09357	6.86004	2.17045	1.28053e-10	6.19697e-08	Intergenic	6495	Vsig8	protein-coding	310
	chr1	172566201	172566601	6.09357	6.86004	2.17045	1.28053e-10	6.19697e-08	Intergenic	6495	Vsig8	protein-coding	310
	chr12	40718968	40719368	6.33041	7.08786	2.12342	1.303e-10	6.22585e-08	intron (NM_172803, intron 16 of 52)	273115	Dock4	protein-coding
	chr12	40718968	40719368	6.33041	7.08786	2.12342	1.303e-10	6.22585e-08	intron (NM_172803, intron 16 of 52)	273115	Dock4	protein-coding
	chr3	152030432	152030832	6.13171	6.89319	2.14485	1.50499e-10	7.10112e-08	Intergenic	135268	Gipc2	protein-coding	311
	chr3	152030432	152030832	6.13171	6.89319	2.14485	1.50499e-10	7.10112e-08	Intergenic	135268	Gipc2	protein-coding	311
	chr3	133584326	133584726	5.51495	6.35532	2.54979	1.85269e-10	8.62565e-08	Intergenic	-40136	Tet2	protein-coding
	chr3	133584326	133584726	5.51495	6.35532	2.54979	1.85269e-10	8.62565e-08	Intergenic	-40136	Tet2	protein-coding
	chr1	151653434	151653834	6.19971	6.94835	2.08896	1.8738e-10	8.62565e-08	intron (NM_022018, intron 5 of 13)	82261	Fam129a	protein-coding
	chr1	151653434	151653834	6.19971	6.94835	2.08896	1.8738e-10	8.62565e-08	intron (NM_022018, intron 5 of 13)	82261	Fam129a	protein-coding
	chr18	12640466	12640866	5.73914	6.57489	2.49718	2.32616e-10	1.0579e-07	Intergenic	-2867	Ttc39c	protein-coding	328
	chr18	12640466	12640866	5.73914	6.57489	2.49718	2.32616e-10	1.0579e-07	Intergenic	-2867	Ttc39c	protein-coding	328
	chr3	108435635	108436035	6.70909	7.40856	1.86851	2.64312e-10	1.18774e-07	intron (NM_011319, intron 3 of 11)	9424	Sars	protein-coding	232
	chr3	108435635	108436035	6.70909	7.40856	1.86851	2.64312e-10	1.18774e-07	intron (NM_011319, intron 3 of 11)	9424	Sars	protein-coding	232
	chr10	75326526	75326926	7.5194	8.17924	1.71683	2.77169e-10	1.23086e-07	intron (NM_001331096, intron 2 of 2)	1868	Adora2a	protein-coding	350
	chr10	75326526	75326926	7.5194	8.17924	1.71683	2.77169e-10	1.23086e-07	intron (NM_001331096, intron 2 of 2)	1868	Adora2a	protein-coding	350
	chr2	151788571	151788971	5.57288	6.39483	2.4384	3.07603e-10	1.35013e-07	Intergenic	-37306	4930556L07Rik	ncRNA
	chr2	151788571	151788971	5.57288	6.39483	2.4384	3.07603e-10	1.35013e-07	Intergenic	-37306	4930556L07Rik	ncRNA
	chr7	74527706	74528106	5.79454	6.59895	2.3296	3.66395e-10	1.58969e-07	intron (NM_001038643, intron 1 of 10)	26874	Slco3a1	protein-coding
	chr7	74527706	74528106	5.79454	6.59895	2.3296	3.66395e-10	1.58969e-07	intron (NM_001038643, intron 1 of 10)	26874	Slco3a1	protein-coding
	chr3	142620433	142620833	7.42032	8.06616	1.6557	3.94397e-10	1.69174e-07	promoter-TSS (NM_010260)	-30	Gbp2	protein-coding	271
	chr3	142620433	142620833	7.42032	8.06616	1.6557	3.94397e-10	1.69174e-07	promoter-TSS (NM_010260)	-30	Gbp2	protein-coding	102
	chr3	142620433	142620833	7.42032	8.06616	1.6557	3.94397e-10	1.69174e-07	promoter-TSS (NM_010260)	-30	Gbp2	protein-coding	271
	chr3	142620433	142620833	7.42032	8.06616	1.6557	3.94397e-10	1.69174e-07	promoter-TSS (NM_010260)	-30	Gbp2	protein-coding	102
	chr8	40595214	40595614	7.06625	7.80857	2.05463	4.10813e-10	1.74236e-07	intron (NM_001040699, intron 4 of 13)	39378	Mtmr7	protein-coding
	chr8	40595214	40595614	7.06625	7.80857	2.05463	4.10813e-10	1.74236e-07	intron (NM_001040699, intron 4 of 13)	39378	Mtmr7	protein-coding
	chr10	29554456	29554856	5.52252	6.3508	2.44839	4.7191e-10	1.96923e-07	Intergenic	-18789	Rspo3	protein-coding
	chr10	29554456	29554856	5.52252	6.3508	2.44839	4.7191e-10	1.96923e-07	Intergenic	-18789	Rspo3	protein-coding
	chr12	117566216	117566616	5.92853	6.73553	2.34456	4.74741e-10	1.96923e-07	intron (NM_175930, intron 3 of 27)	49937	Rapgef5	protein-coding	332
	chr12	117566216	117566616	5.92853	6.73553	2.34456	4.74741e-10	1.96923e-07	intron (NM_175930, intron 3 of 27)	49937	Rapgef5	protein-coding	332
	chr9	111057350	111057750	6.89464	7.57322	1.78067	5.79548e-10	2.37785e-07	promoter-TSS (NM_001302377)	-32	Ccrl2	protein-coding	169
	chr9	111057350	111057750	6.89464	7.57322	1.78067	5.79548e-10	2.37785e-07	promoter-TSS (NM_001302377)	-32	Ccrl2	protein-coding	87
	chr9	111057350	111057750	6.89464	7.57322	1.78067	5.79548e-10	2.37785e-07	promoter-TSS (NM_001302377)	-32	Ccrl2	protein-coding	169
	chr9	111057350	111057750	6.89464	7.57322	1.78067	5.79548e-10	2.37785e-07	promoter-TSS (NM_001302377)	-32	Ccrl2	protein-coding	87
	chr12	109390994	109391394	6.29283	7.07043	2.19489	6.57724e-10	2.66958e-07	Intergenic	-61629	Dlk1	protein-coding
	chr12	109390994	109391394	6.29283	7.07043	2.19489	6.57724e-10	2.66958e-07	Intergenic	-61629	Dlk1	protein-coding
	chr2	122407653	122408053	5.57791	6.39421	2.38387	6.72484e-10	2.70045e-07	Intergenic	-32967	Slc28a2	protein-coding
	chr2	122407653	122408053	5.57791	6.39421	2.38387	6.72484e-10	2.70045e-07	Intergenic	-32967	Slc28a2	protein-coding
	chr9	83619973	83620373	5.02129	5.96794	3.19367	7.5582e-10	2.98267e-07	Intergenic	-71302	Gm2109	ncRNA
	chr9	83619973	83620373	5.02129	5.96794	3.19367	7.5582e-10	2.98267e-07	Intergenic	-71302	Gm2109	ncRNA
	chr1	83959758	83960158	6.22929	6.96061	1.98425	7.58568e-10	2.98267e-07	Intergenic	259003	Mir6353	ncRNA
	chr1	83959758	83960158	6.22929	6.96061	1.98425	7.58568e-10	2.98267e-07	Intergenic	259003	Mir6353	ncRNA
	chr11	113729931	113730331	6.44635	7.16009	1.91364	8.31072e-10	3.23407e-07	intron (NM_001163346, intron 1 of 1)	-20114	Cpsf4l	protein-coding
	chr11	113729931	113730331	6.44635	7.16009	1.91364	8.31072e-10	3.23407e-07	intron (NM_001163346, intron 1 of 1)	-20114	Cpsf4l	protein-coding
	chr17	17454614	17455014	5.67996	6.50021	2.38333	8.63178e-10	3.32473e-07	intron (NM_025681, intron 5 of 5)	52128	Lix1	protein-coding
	chr17	17454614	17455014	5.67996	6.50021	2.38333	8.63178e-10	3.32473e-07	intron (NM_025681, intron 5 of 5)	52128	Lix1	protein-coding
	chr17	74741490	74741890	6.43231	7.15344	1.94533	1.00339e-09	3.82577e-07	intron (NM_152817, intron 6 of 19)	23940	Ttc27	protein-coding
	chr17	74741490	74741890	6.43231	7.15344	1.94533	1.00339e-09	3.82577e-07	intron (NM_152817, intron 6 of 19)	23940	Ttc27	protein-coding
	chr6	84391040	84391440	5.85007	6.6176	2.13933	1.13198e-09	4.27287e-07	Intergenic	32598	Gm10445	ncRNA
	chr6	84391040	84391440	5.85007	6.6176	2.13933	1.13198e-09	4.27287e-07	Intergenic	32598	Gm10445	ncRNA
	chrX	57260586	57260986	5.05716	5.96316	2.87776	1.17503e-09	4.34841e-07	intron (NM_001358573, intron 8 of 20)	48643	Cd40lg	protein-coding	288
	chrX	57260586	57260986	5.05716	5.96316	2.87776	1.17503e-09	4.34841e-07	intron (NM_001358573, intron 8 of 20)	48643	Cd40lg	protein-coding	288
	chr9	109849453	109849853	7.09151	7.7746	1.7823	1.17359e-09	4.34841e-07	promoter-TSS (NM_009921)	-197	Camp	protein-coding	321
	chr9	109849453	109849853	7.09151	7.7746	1.7823	1.17359e-09	4.34841e-07	promoter-TSS (NM_009921)	-197	Camp	protein-coding	321
	chr6	65590111	65590511	7.22091	7.90469	1.79365	1.20778e-09	4.38366e-07	promoter-TSS (NM_001001495)	-87	Tnip3	protein-coding	273
	chr6	65590111	65590511	7.22091	7.90469	1.79365	1.20778e-09	4.38366e-07	promoter-TSS (NM_001001495)	-87	Tnip3	protein-coding	273
	chr1	162773654	162774054	6.88384	7.5614	1.76502	1.19856e-09	4.38366e-07	Intergenic	-33298	Prrc2c	protein-coding
	chr1	162773654	162774054	6.88384	7.5614	1.76502	1.19856e-09	4.38366e-07	Intergenic	-33298	Prrc2c	protein-coding
	chr16	75717737	75718137	7.15743	7.81674	1.6925	1.38667e-09	4.98502e-07	Intergenic	48881	Hspa13	protein-coding	344
	chr16	75717737	75718137	7.15743	7.81674	1.6925	1.38667e-09	4.98502e-07	Intergenic	48881	Hspa13	protein-coding	344
	chr2	102722582	102722982	5.69339	6.48251	2.24361	1.41874e-09	5.05217e-07	intron (NM_001077515, intron 1 of 10)	16344	Slc1a2	protein-coding
	chr2	102722582	102722982	5.69339	6.48251	2.24361	1.41874e-09	5.05217e-07	intron (NM_001077515, intron 1 of 10)	16344	Slc1a2	protein-coding
	chr13	9635968	9636368	5.32128	6.16561	2.51712	1.47909e-09	5.21789e-07	intron (NM_001081426, intron 30 of 36)	127642	Zmynd11	protein-coding
	chr13	9635968	9636368	5.32128	6.16561	2.51712	1.47909e-09	5.21789e-07	intron (NM_001081426, intron 30 of 36)	127642	Zmynd11	protein-coding
	chr1	9640811	9641211	5.70842	6.48928	2.19292	1.5363e-09	5.2719e-07	Intergenic	-9919	2610203C22Rik	ncRNA
	chr1	9640811	9641211	5.70842	6.48928	2.19292	1.5363e-09	5.2719e-07	Intergenic	-9919	2610203C22Rik	ncRNA
	chr5	13987109	13987509	7.26905	7.95198	1.78296	1.50964e-09	5.2719e-07	Intergenic	-37967	Sema3e	protein-coding	348
	chr5	13987109	13987509	7.26905	7.95198	1.78296	1.50964e-09	5.2719e-07	Intergenic	-37967	Sema3e	protein-coding	348
	chr6	35568706	35569106	6.39904	7.15011	2.05338	1.53009e-09	5.2719e-07	Intergenic	-29018	Mtpn	protein-coding
	chr6	35568706	35569106	6.39904	7.15011	2.05338	1.53009e-09	5.2719e-07	Intergenic	-29018	Mtpn	protein-coding
	chr2	102873332	102873732	5.79145	6.56766	2.17853	1.59379e-09	5.41988e-07	intron (NM_001039150, intron 1 of 13)	28133	Cd44	protein-coding	186
	chr2	102873332	102873732	5.79145	6.56766	2.17853	1.59379e-09	5.41988e-07	intron (NM_001039150, intron 1 of 13)	28133	Cd44	protein-coding	186
	chr6	120927738	120928138	6.69	7.37991	1.80315	1.6083e-09	5.42039e-07	Intergenic	-11114	Bid	protein-coding
	chr6	120927738	120928138	6.69	7.37991	1.80315	1.6083e-09	5.42039e-07	Intergenic	-11114	Bid	protein-coding
	chr15	67138572	67138972	6.3273	7.04608	1.92643	1.82614e-09	6.10011e-07	intron (NM_009177, intron 2 of 8)	38110	St3gal1	protein-coding	215
	chr15	67138572	67138972	6.3273	7.04608	1.92643	1.82614e-09	6.10011e-07	intron (NM_009177, intron 2 of 8)	38110	St3gal1	protein-coding	215
	chr17	70846214	70846614	6.93066	7.60505	1.75034	2.07532e-09	6.87168e-07	5' UTR (NM_001164077, exon 1 of 2)	363	Tgif1	protein-coding
	chr17	70846214	70846614	6.93066	7.60505	1.75034	2.07532e-09	6.87168e-07	5' UTR (NM_001164077, exon 1 of 2)	363	Tgif1	protein-coding
	chr1	170002991	170003391	6.50493	7.22767	1.92918	2.51294e-09	8.24834e-07	intron (NM_022563, intron 6 of 16)	33782	3110045C21Rik	ncRNA
	chr1	170002991	170003391	6.50493	7.22767	1.92918	2.51294e-09	8.24834e-07	intron (NM_022563, intron 6 of 16)	33782	3110045C21Rik	ncRNA
	chr12	26460121	26460521	5.92716	6.69959	2.13335	2.64103e-09	8.59404e-07	Intergenic	-3869	Rsad2	protein-coding	348
	chr12	26460121	26460521	5.92716	6.69959	2.13335	2.64103e-09	8.59404e-07	Intergenic	-3869	Rsad2	protein-coding	348
	chr5	96931564	96931964	5.40207	6.23287	2.40961	2.87007e-09	9.25954e-07	intron (NR_131152, intron 2 of 2)	10492	Gm8013	ncRNA	302
	chr5	96931564	96931964	5.40207	6.23287	2.40961	2.87007e-09	9.25954e-07	intron (NR_131152, intron 2 of 2)	10492	Gm8013	ncRNA	302
	chr1	160373345	160373745	6.1885	6.90337	1.89678	2.92896e-09	9.2907e-07	intron (NM_013862, intron 18 of 20)	-21974	Rabgap1l	protein-coding
	chr1	160373345	160373745	6.1885	6.90337	1.89678	2.92896e-09	9.2907e-07	intron (NM_013862, intron 18 of 20)	-21974	Rabgap1l	protein-coding
	chr1	170986879	170987279	5.58563	6.40297	2.34955	2.91397e-09	9.2907e-07	Intergenic	-11008	Fcgr2b	protein-coding
	chr1	170986879	170987279	5.58563	6.40297	2.34955	2.91397e-09	9.2907e-07	Intergenic	-11008	Fcgr2b	protein-coding
	chr3	50402377	50402777	5.74362	6.50815	2.10099	3.40025e-09	1.06074e-06	intron (NM_011990, intron 6 of 11)	41036	Slc7a11	protein-coding
	chr3	50402377	50402777	5.74362	6.50815	2.10099	3.40025e-09	1.06074e-06	intron (NM_011990, intron 6 of 11)	41036	Slc7a11	protein-coding
	chr1	184084966	184085366	6.10141	6.82774	1.93921	3.3832e-09	1.06074e-06	Intergenic	50785	Dusp10	protein-coding	341
	chr1	184084966	184085366	6.10141	6.82774	1.93921	3.3832e-09	1.06074e-06	Intergenic	50785	Dusp10	protein-coding	341
	chr8	57114114	57114514	5.50137	6.31767	2.35575	3.59017e-09	1.1108e-06	Intergenic	206545	Hand2os1	ncRNA
	chr8	57114114	57114514	5.50137	6.31767	2.35575	3.59017e-09	1.1108e-06	Intergenic	206545	Hand2os1	ncRNA
	chr1	72196993	72197393	6.73024	7.42964	1.82596	3.8173e-09	1.17148e-06	intron (NM_001357488, intron 1 of 5)	15114	Mreg	protein-coding	198
	chr1	72196993	72197393	6.73024	7.42964	1.82596	3.8173e-09	1.17148e-06	intron (NM_001357488, intron 1 of 5)	15114	Mreg	protein-coding	198
	chr13	63700749	63701149	6.43192	7.12354	1.80514	4.15744e-09	1.26557e-06	intron (NR_126476, intron 4 of 4)	33349	1700024I08Rik	ncRNA	350
	chr13	63700749	63701149	6.43192	7.12354	1.80514	4.15744e-09	1.26557e-06	intron (NR_126476, intron 4 of 4)	33349	1700024I08Rik	ncRNA	350
	chr9	13608489	13608889	6.72467	7.40784	1.77394	4.24287e-09	1.28124e-06	Intergenic	-11300	Maml2	protein-coding
	chr9	13608489	13608889	6.72467	7.40784	1.77394	4.24287e-09	1.28124e-06	Intergenic	-11300	Maml2	protein-coding
	chr5	66542524	66542924	6.26775	6.96744	1.82723	4.95346e-09	1.48395e-06	intron (NM_001201413, intron 2 of 16)	76093	Apbb2	protein-coding
	chr5	66542524	66542924	6.26775	6.96744	1.82723	4.95346e-09	1.48395e-06	intron (NM_001201413, intron 2 of 16)	76093	Apbb2	protein-coding
	chr18	6959886	6960286	4.98689	5.8736	2.70242	5.06554e-09	1.50029e-06	intron (NM_177595, intron 5 of 6)	44693	Mkx	protein-coding
	chr18	6959886	6960286	4.98689	5.8736	2.70242	5.06554e-09	1.50029e-06	intron (NM_177595, intron 5 of 6)	44693	Mkx	protein-coding
	chr12	76062994	76063394	5.58433	6.3723	2.2067	5.08748e-09	1.50029e-06	intron (NM_001005510, intron 94 of 115)	114065	Esr2	protein-coding
	chr12	76062994	76063394	5.58433	6.3723	2.2067	5.08748e-09	1.50029e-06	intron (NM_001005510, intron 94 of 115)	114065	Esr2	protein-coding
	chr8	68246968	68247368	5.56462	6.35983	2.23435	5.20572e-09	1.51154e-06	Intergenic	-29360	Sh2d4a	protein-coding	337
	chr8	68246968	68247368	5.56462	6.35983	2.23435	5.20572e-09	1.51154e-06	Intergenic	-29360	Sh2d4a	protein-coding	337
	chr7	75500821	75501221	6.26598	6.98637	1.90089	5.16608e-09	1.51154e-06	intron (NM_029332, intron 1 of 36)	45487	Akap13	protein-coding
	chr7	75500821	75501221	6.26598	6.98637	1.90089	5.16608e-09	1.51154e-06	intron (NM_029332, intron 1 of 36)	45487	Akap13	protein-coding
	chr9	15714785	15715185	5.62432	6.39849	2.13372	5.4729e-09	1.5671e-06	intron (NM_001357565, intron 1 of 10)	5247	Slc36a4	protein-coding	309
	chr9	15714785	15715185	5.62432	6.39849	2.13372	5.4729e-09	1.5671e-06	intron (NM_001357565, intron 1 of 10)	5247	Slc36a4	protein-coding	309
	chr1	173955080	173955480	7.63638	8.2848	1.63863	5.48011e-09	1.5671e-06	Intergenic	-12608	Ifi203	protein-coding
	chr1	173955080	173955480	7.63638	8.2848	1.63863	5.48011e-09	1.5671e-06	Intergenic	-12608	Ifi203	protein-coding
	chr16	52425778	52426178	5.55992	6.34789	2.19502	5.66882e-09	1.60888e-06	intron (NM_009655, intron 1 of 15)	27103	Alcam	protein-coding
	chr16	52425778	52426178	5.55992	6.34789	2.19502	5.66882e-09	1.60888e-06	intron (NM_009655, intron 1 of 15)	27103	Alcam	protein-coding
	chr1	64942235	64942635	5.74114	6.53533	2.20462	5.84899e-09	1.64762e-06	intron (NM_001039493, intron 1 of 7)	14389	Plekhm3	protein-coding	121
	chr1	64942235	64942635	5.74114	6.53533	2.20462	5.84899e-09	1.64762e-06	intron (NM_001039493, intron 1 of 7)	14389	Plekhm3	protein-coding	201
	chr1	64942235	64942635	5.74114	6.53533	2.20462	5.84899e-09	1.64762e-06	intron (NM_001039493, intron 1 of 7)	14389	Plekhm3	protein-coding	121
	chr1	64942235	64942635	5.74114	6.53533	2.20462	5.84899e-09	1.64762e-06	intron (NM_001039493, intron 1 of 7)	14389	Plekhm3	protein-coding	201
	chr13	42244342	42244742	5.84573	6.59831	2.0381	6.09605e-09	1.6843e-06	Intergenic	-56934	Edn1	protein-coding
	chr13	42244342	42244742	5.84573	6.59831	2.0381	6.09605e-09	1.6843e-06	Intergenic	-56934	Edn1	protein-coding
	chr1	95528718	95529118	6.50564	7.18973	1.76444	6.06037e-09	1.6843e-06	Intergenic	138676	St8sia4	protein-coding
	chr1	95528718	95529118	6.50564	7.18973	1.76444	6.06037e-09	1.6843e-06	Intergenic	138676	St8sia4	protein-coding
	chr1	150203007	150203407	5.18897	6.02887	2.44307	6.11303e-09	1.6843e-06	Intergenic	-38259	Ptgs2os2	ncRNA
	chr1	150203007	150203407	5.18897	6.02887	2.44307	6.11303e-09	1.6843e-06	Intergenic	-38259	Ptgs2os2	ncRNA
	chr14	61548544	61548944	5.96163	6.69544	1.95914	6.58235e-09	1.80046e-06	intron (NM_025697, intron 2 of 4)	8142	Spryd7	protein-coding	323
	chr14	61548544	61548944	5.96163	6.69544	1.95914	6.58235e-09	1.80046e-06	intron (NM_025697, intron 2 of 4)	8142	Spryd7	protein-coding	323
	chr1	57849130	57849530	5.41717	6.24985	2.39136	6.68693e-09	1.81591e-06	intron (NM_001164566, intron 1 of 11)	3759	Spats2l	protein-coding	280
	chr1	57849130	57849530	5.41717	6.24985	2.39136	6.68693e-09	1.81591e-06	intron (NM_001164566, intron 1 of 11)	3759	Spats2l	protein-coding	280
	chr13	63117803	63118203	5.83939	6.58746	2.01131	6.76682e-09	1.82448e-06	intron (NM_001289926, intron 5 of 15)	-122026	Aopep	protein-coding	173
	chr13	63117803	63118203	5.83939	6.58746	2.01131	6.76682e-09	1.82448e-06	intron (NM_001289926, intron 5 of 15)	-122026	Aopep	protein-coding	173
	chr16	84621355	84621755	7.05656	7.75083	1.80315	7.80007e-09	2.08815e-06	Intergenic	-58234	4930529L06Rik	ncRNA	325
	chr16	84621355	84621755	7.05656	7.75083	1.80315	7.80007e-09	2.08815e-06	Intergenic	-58234	4930529L06Rik	ncRNA	325
	chr8	54449858	54450258	6.47469	7.15634	1.75615	8.13953e-09	2.16368e-06	Intergenic	79940	Spcs3	protein-coding	293
	chr8	54449858	54450258	6.47469	7.15634	1.75615	8.13953e-09	2.16368e-06	Intergenic	79940	Spcs3	protein-coding	293
	chr5	43692501	43692901	6.86019	7.55004	1.7892	8.34364e-09	2.17205e-06	intron (NM_001359906, intron 12 of 37)	30322	Cc2d2a	protein-coding	350
	chr5	43692501	43692901	6.86019	7.55004	1.7892	8.34364e-09	2.17205e-06	intron (NM_001359906, intron 12 of 37)	30322	Cc2d2a	protein-coding	350
	chr3	83935204	83935604	5.74816	6.52162	2.11604	8.25174e-09	2.17205e-06	intron (NM_172681, intron 15 of 34)	-93796	Tlr2	protein-coding
	chr3	83935204	83935604	5.74816	6.52162	2.11604	8.25174e-09	2.17205e-06	intron (NM_172681, intron 15 of 34)	-93796	Tlr2	protein-coding
	chr2	158145388	158145788	6.61981	7.29035	1.70952	8.29778e-09	2.17205e-06	intron (NM_009373, intron 1 of 12)	804	Tgm2	protein-coding	291
	chr2	158145388	158145788	6.61981	7.29035	1.70952	8.29778e-09	2.17205e-06	intron (NM_009373, intron 1 of 12)	804	Tgm2	protein-coding	291
	chr16	15984209	15984609	5.00743	5.89224	2.67579	9.01663e-09	2.33117e-06	intron (NM_001355731, intron 7 of 18)	97123	Cebpd	protein-coding	249
	chr16	15984209	15984609	5.00743	5.89224	2.67579	9.01663e-09	2.33117e-06	intron (NM_001355731, intron 7 of 18)	97123	Cebpd	protein-coding	249
	chr1	173912854	173913254	6.76039	7.41965	1.66807	9.09468e-09	2.33535e-06	promoter-TSS (NM_001301745)	-8	Ifi211	protein-coding
	chr1	173912854	173913254	6.76039	7.41965	1.66807	9.09468e-09	2.33535e-06	promoter-TSS (NM_001301745)	-8	Ifi211	protein-coding
	chr3	41053280	41053680	5.65206	6.41352	2.0679	9.59776e-09	2.44788e-06	Intergenic	29566	Pgrmc2	protein-coding
	chr3	41053280	41053680	5.65206	6.41352	2.0679	9.59776e-09	2.44788e-06	Intergenic	29566	Pgrmc2	protein-coding
	chr2	173218816	173219216	6.45795	7.13316	1.72421	1.04117e-08	2.63767e-06	promoter-TSS (NM_021394)	-94	Zbp1	protein-coding	336
	chr2	173218816	173219216	6.45795	7.13316	1.72421	1.04117e-08	2.63767e-06	promoter-TSS (NM_021394)	-94	Zbp1	protein-coding	336
	chr6	5174396	5174796	5.7921	6.54129	2.01149	1.08734e-08	2.71814e-06	intron (NM_011134, intron 7 of 8)	19350	Pon1	protein-coding	298
	chr6	5174396	5174796	5.7921	6.54129	2.01149	1.08734e-08	2.71814e-06	intron (NM_011134, intron 7 of 8)	19350	Pon1	protein-coding	298
	chr3	138520904	138521304	6.89494	7.55562	1.66944	1.08281e-08	2.71814e-06	Intergenic	-5087	Eif4e	protein-coding
	chr3	138520904	138521304	6.89494	7.55562	1.66944	1.08281e-08	2.71814e-06	Intergenic	-5087	Eif4e	protein-coding
	chr9	88959969	88960369	5.23534	6.06478	2.35735	1.09588e-08	2.72145e-06	intron (NM_009742, intron 1 of 1)	3249	Bcl2a1a	protein-coding	229
	chr9	88959969	88960369	5.23534	6.06478	2.35735	1.09588e-08	2.72145e-06	intron (NM_009742, intron 1 of 1)	3249	Bcl2a1a	protein-coding	229
	chr1	123580113	123580513	6.77255	7.4196	1.61991	1.13493e-08	2.80001e-06	intron (NM_199021, intron 5 of 25)	465246	Dpp10	protein-coding
	chr1	123580113	123580513	6.77255	7.4196	1.61991	1.13493e-08	2.80001e-06	intron (NM_199021, intron 5 of 25)	465246	Dpp10	protein-coding
	chr2	116417768	116418168	7.59952	8.20733	1.47943	1.1437e-08	2.80332e-06	Intergenic	-341872	2810405F15Rik	ncRNA	316
	chr2	116417768	116418168	7.59952	8.20733	1.47943	1.1437e-08	2.80332e-06	Intergenic	-341872	2810405F15Rik	ncRNA	316
	chr10	56024562	56024962	6.23609	6.93446	1.81352	1.16027e-08	2.8256e-06	intron (NM_001033385, intron 32 of 32)	-82155	Msl3l2	protein-coding
	chr10	56024562	56024962	6.23609	6.93446	1.81352	1.16027e-08	2.8256e-06	intron (NM_001033385, intron 32 of 32)	-82155	Msl3l2	protein-coding
	chr6	28864577	28864977	6.26561	6.9597	1.79566	1.19875e-08	2.90059e-06	intron (NM_019776, intron 16 of 23)	-33030	Lrrc4	protein-coding	165
	chr6	28864577	28864977	6.26561	6.9597	1.79566	1.19875e-08	2.90059e-06	intron (NM_019776, intron 16 of 23)	-33030	Lrrc4	protein-coding	71
	chr6	28864577	28864977	6.26561	6.9597	1.79566	1.19875e-08	2.90059e-06	intron (NM_019776, intron 16 of 23)	-33030	Lrrc4	protein-coding	165
	chr6	28864577	28864977	6.26561	6.9597	1.79566	1.19875e-08	2.90059e-06	intron (NM_019776, intron 16 of 23)	-33030	Lrrc4	protein-coding	71
	chr13	92791434	92791834	6.04524	6.76249	1.87338	1.22117e-08	2.93601e-06	intron (NM_011582, intron 1 of 21)	3184	Thbs4	protein-coding
	chr13	92791434	92791834	6.04524	6.76249	1.87338	1.22117e-08	2.93601e-06	intron (NM_011582, intron 1 of 21)	3184	Thbs4	protein-coding
	chr4	59407746	59408146	5.30056	6.1289	2.34367	1.31559e-08	3.14302e-06	intron (NM_001163288, intron 5 of 16)	30687	Susd1	protein-coding	328
	chr4	59407746	59408146	5.30056	6.1289	2.34367	1.31559e-08	3.14302e-06	intron (NM_001163288, intron 5 of 16)	30687	Susd1	protein-coding	328
	chr13	29627307	29627707	5.85424	6.58756	1.93863	1.45728e-08	3.45962e-06	intron (NR_131896, intron 8 of 16)	228166	Cdkal1	protein-coding	262
	chr13	29627307	29627707	5.85424	6.58756	1.93863	1.45728e-08	3.45962e-06	intron (NR_131896, intron 8 of 16)	228166	Cdkal1	protein-coding	262
	chr3	135640228	135640628	5.73706	6.49806	2.04135	1.46729e-08	3.46162e-06	intron (NM_008689, intron 6 of 24)	51119	Nfkb1	protein-coding	227
	chr3	135640228	135640628	5.73706	6.49806	2.04135	1.46729e-08	3.46162e-06	intron (NM_008689, intron 6 of 24)	51119	Nfkb1	protein-coding	227
	chr17	80762402	80762802	6.80581	7.49002	1.75747	1.49046e-08	3.49444e-06	Intergenic	-34577	Map4k3	protein-coding
	chr17	80762402	80762802	6.80581	7.49002	1.75747	1.49046e-08	3.49444e-06	Intergenic	-34577	Map4k3	protein-coding
	chr7	84197118	84197518	7.03482	7.66906	1.56449	1.51975e-08	3.51938e-06	Intergenic	-45425	Abhd17c	protein-coding	191
	chr7	84197118	84197518	7.03482	7.66906	1.56449	1.51975e-08	3.51938e-06	Intergenic	-45425	Abhd17c	protein-coding	191
	chr1	160149343	160149743	7.66637	8.31163	1.60921	1.5172e-08	3.51938e-06	intron (NM_177839, intron 1 of 21)	4032	Tnn	protein-coding	344
	chr1	160149343	160149743	7.66637	8.31163	1.60921	1.5172e-08	3.51938e-06	intron (NM_177839, intron 1 of 21)	4032	Tnn	protein-coding	344
	chr6	56897630	56898030	5.9058	6.65674	1.99683	1.53744e-08	3.53865e-06	intron (NM_001360963, intron 1 of 9)	4056	Nt5c3	protein-coding
	chr6	56897630	56898030	5.9058	6.65674	1.99683	1.53744e-08	3.53865e-06	intron (NM_001360963, intron 1 of 9)	4056	Nt5c3	protein-coding
	chr6	32823953	32824353	5.36262	6.17233	2.27171	1.55148e-08	3.5493e-06	intron (NM_025336, intron 6 of 7)	-235961	Plxna4	protein-coding
	chr6	32823953	32824353	5.36262	6.17233	2.27171	1.55148e-08	3.5493e-06	intron (NM_025336, intron 6 of 7)	-235961	Plxna4	protein-coding
	chr9	15726175	15726575	6.10682	6.81647	1.8419	1.56311e-08	3.55438e-06	intron (NM_001357565, intron 6 of 10)	16637	Slc36a4	protein-coding
	chr9	15726175	15726575	6.10682	6.81647	1.8419	1.56311e-08	3.55438e-06	intron (NM_001357565, intron 6 of 10)	16637	Slc36a4	protein-coding
	chr11	109264408	109264808	6.38989	7.06655	1.72454	1.58511e-08	3.58281e-06	intron (NM_011268, intron 8 of 18)	33573	Rgs9	protein-coding
	chr11	109264408	109264808	6.38989	7.06655	1.72454	1.58511e-08	3.58281e-06	intron (NM_011268, intron 8 of 18)	33573	Rgs9	protein-coding
	chr15	60739576	60739976	6.64744	7.30427	1.64648	1.64745e-08	3.70155e-06	Intergenic	-83189	9930014A18Rik	ncRNA
	chr15	60739576	60739976	6.64744	7.30427	1.64648	1.64745e-08	3.70155e-06	Intergenic	-83189	9930014A18Rik	ncRNA
	chr6	22053014	22053414	6.04607	6.78101	1.93703	1.68573e-08	3.76517e-06	intron (NM_001081351, intron 3 of 21)	67304	Cped1	protein-coding
	chr6	22053014	22053414	6.04607	6.78101	1.93703	1.68573e-08	3.76517e-06	intron (NM_001081351, intron 3 of 21)	67304	Cped1	protein-coding
	chr2	139919804	139920204	7.54014	8.17743	1.57175	1.7373e-08	3.85753e-06	intron (NR_110351, intron 10 of 13)	146801	Tasp1	protein-coding
	chr2	139919804	139920204	7.54014	8.17743	1.57175	1.7373e-08	3.85753e-06	intron (NR_110351, intron 10 of 13)	146801	Tasp1	protein-coding
	chr12	26456272	26456672	6.762	7.40171	1.58248	1.7975e-08	3.85958e-06	promoter-TSS (NM_021384)	-20	Rsad2	protein-coding	320
	chr12	26456272	26456672	6.762	7.40171	1.58248	1.7975e-08	3.85958e-06	promoter-TSS (NM_021384)	-20	Rsad2	protein-coding	320
	chr18	65328613	65329013	6.2992	7.02578	1.90058	1.77991e-08	3.85958e-06	intron (NM_001037294, intron 4 of 12)	65075	Alpk2	protein-coding	198
	chr18	65328613	65329013	6.2992	7.02578	1.90058	1.77991e-08	3.85958e-06	intron (NM_001037294, intron 4 of 12)	65075	Alpk2	protein-coding	198
	chr9	89872140	89872540	5.92884	6.66222	1.93523	1.79354e-08	3.85958e-06	Intergenic	-37435	Rasgrf1	protein-coding
	chr9	89872140	89872540	5.92884	6.66222	1.93523	1.79354e-08	3.85958e-06	Intergenic	-37435	Rasgrf1	protein-coding
	chr2	116801595	116801995	6.90179	7.57046	1.69027	1.8098e-08	3.85958e-06	Intergenic	-76896	Tmco5	protein-coding
	chr2	116801595	116801995	6.90179	7.57046	1.69027	1.8098e-08	3.85958e-06	Intergenic	-76896	Tmco5	protein-coding
	chr1	144206286	144206686	6.68563	7.33357	1.61536	1.80344e-08	3.85958e-06	Intergenic	-29114	Rgs13	protein-coding	340
	chr1	144206286	144206686	6.68563	7.33357	1.61536	1.80344e-08	3.85958e-06	Intergenic	-29114	Rgs13	protein-coding	340
	chr1	172643574	172643974	7.16877	7.79469	1.53687	1.79331e-08	3.85958e-06	Intergenic	-10800	Dusp23	protein-coding
	chr1	172643574	172643974	7.16877	7.79469	1.53687	1.79331e-08	3.85958e-06	Intergenic	-10800	Dusp23	protein-coding
	chr1	177588901	177589301	6.07417	6.77644	1.81158	1.76844e-08	3.85958e-06	Intergenic	-9572	Mir12179	ncRNA	244
	chr1	177588901	177589301	6.07417	6.77644	1.81158	1.76844e-08	3.85958e-06	Intergenic	-9572	Mir12179	ncRNA	244
	chr18	60459912	60460312	5.6581	6.46222	2.22898	1.83145e-08	3.86212e-06	Intergenic	41871	Smim3	protein-coding	241
	chr18	60459912	60460312	5.6581	6.46222	2.22898	1.83145e-08	3.86212e-06	Intergenic	41871	Smim3	protein-coding	241
	chr9	90201546	90201946	6.58849	7.25715	1.69291	1.8296e-08	3.86212e-06	TTS (NM_194334)	38768	Adamts7	protein-coding	277
	chr9	90201546	90201946	6.58849	7.25715	1.69291	1.8296e-08	3.86212e-06	TTS (NM_194334)	38768	Adamts7	protein-coding	277
	chr16	29544826	29545226	6.70435	7.36969	1.68216	1.85189e-08	3.88352e-06	promoter-TSS (NM_001164613)	-162	Atp13a4	protein-coding
	chr16	29544826	29545226	6.70435	7.36969	1.68216	1.85189e-08	3.88352e-06	promoter-TSS (NM_001164613)	-162	Atp13a4	protein-coding
	chr12	99302891	99303291	4.92982	5.80227	2.55033	1.93284e-08	4.00874e-06	intron (NM_183186, intron 3 of 5)	-140283	4930474N09Rik	ncRNA
	chr12	99302891	99303291	4.92982	5.80227	2.55033	1.93284e-08	4.00874e-06	intron (NM_183186, intron 3 of 5)	-140283	4930474N09Rik	ncRNA
	chr14	103048621	103049021	6.3983	7.09817	1.79902	1.92327e-08	4.00874e-06	intron (NM_008392, intron 1 of 4)	1809	Acod1	protein-coding
	chr14	103048621	103049021	6.3983	7.09817	1.79902	1.92327e-08	4.00874e-06	intron (NM_008392, intron 1 of 4)	1809	Acod1	protein-coding
	chr13	92861423	92861823	5.54481	6.31844	2.10414	1.98288e-08	4.09004e-06	Intergenic	16855	Mtx3	protein-coding
	chr13	92861423	92861823	5.54481	6.31844	2.10414	1.98288e-08	4.09004e-06	Intergenic	16855	Mtx3	protein-coding
	chr10	120424044	120424444	5.82669	6.56786	1.96359	2.00348e-08	4.11008e-06	intron (NM_010441, intron 3 of 4)	23866	Mir763	ncRNA
	chr10	120424044	120424444	5.82669	6.56786	1.96359	2.00348e-08	4.11008e-06	intron (NM_010441, intron 3 of 4)	23866	Mir763	ncRNA
	chr19	34290369	34290769	7.16367	7.79908	1.56218	2.03493e-08	4.15203e-06	promoter-TSS (NM_001146708)	-90	Fas	protein-coding	332
	chr19	34290369	34290769	7.16367	7.79908	1.56218	2.03493e-08	4.15203e-06	promoter-TSS (NM_001146708)	-90	Fas	protein-coding	332
	chr1	33996435	33996835	6.44466	7.11266	1.6836	2.0653e-08	4.19134e-06	intron (NM_001276764, intron 3 of 102)	-14960	Dst	protein-coding	323
	chr1	33996435	33996835	6.44466	7.11266	1.6836	2.0653e-08	4.19134e-06	intron (NM_001276764, intron 3 of 102)	-14960	Dst	protein-coding	323
	chr10	51416637	51417037	6.25309	6.93555	1.73734	2.1237e-08	4.28681e-06	Intergenic	-63775	Lilr4b	protein-coding
	chr10	51416637	51417037	6.25309	6.93555	1.73734	2.1237e-08	4.28681e-06	Intergenic	-63775	Lilr4b	protein-coding
	chr5	105798430	105798830	6.35301	7.02516	1.69537	2.19843e-08	4.41405e-06	intron (NM_001122768, intron 2 of 2)	-77938	Zfp326	protein-coding	339
	chr5	105798430	105798830	6.35301	7.02516	1.69537	2.19843e-08	4.41405e-06	intron (NM_001122768, intron 2 of 2)	-77938	Zfp326	protein-coding	339
	chr12	39297223	39297623	6.06876	6.82146	2.00888	2.21317e-08	4.42014e-06	Intergenic	513712	Etv1	protein-coding
	chr12	39297223	39297623	6.06876	6.82146	2.00888	2.21317e-08	4.42014e-06	Intergenic	513712	Etv1	protein-coding
	chr10	72641551	72641951	5.43156	6.22396	2.17723	2.29938e-08	4.56814e-06	Intergenic	-13095	Zwint	protein-coding
	chr10	72641551	72641951	5.43156	6.22396	2.17723	2.29938e-08	4.56814e-06	Intergenic	-13095	Zwint	protein-coding
	chr17	35201824	35202224	6.63878	7.2899	1.62357	2.3442e-08	4.60867e-06	promoter-TSS (NM_013693)	-17	Tnf	protein-coding	347
	chr17	35201824	35202224	6.63878	7.2899	1.62357	2.3442e-08	4.60867e-06	promoter-TSS (NM_013693)	-17	Tnf	protein-coding	347
	chr18	68498947	68499347	5.91653	6.64528	1.91399	2.33624e-08	4.60867e-06	Intergenic	-69827	Mc2r	protein-coding	330
	chr18	68498947	68499347	5.91653	6.64528	1.91399	2.33624e-08	4.60867e-06	Intergenic	-69827	Mc2r	protein-coding	330
	chr11	83665193	83665593	5.16934	6.00361	2.36748	2.57053e-08	5.02737e-06	TTS (NM_013652)	2809	Ccl4	protein-coding
	chr11	83665193	83665593	5.16934	6.00361	2.36748	2.57053e-08	5.02737e-06	TTS (NM_013652)	2809	Ccl4	protein-coding
	chr18	84520906	84521306	5.42447	6.22149	2.20125	2.58381e-08	5.02737e-06	intron (NM_001033341, intron 3 of 8)	68398	Zfp407	protein-coding
	chr18	84520906	84521306	5.42447	6.22149	2.20125	2.58381e-08	5.02737e-06	intron (NM_001033341, intron 3 of 8)	68398	Zfp407	protein-coding
	chr3	133584838	133585238	5.98589	6.69306	1.8219	2.68043e-08	5.18863e-06	Intergenic	-40648	Tet2	protein-coding	167
	chr3	133584838	133585238	5.98589	6.69306	1.8219	2.68043e-08	5.18863e-06	Intergenic	-40648	Tet2	protein-coding	167
	chr19	35127945	35128345	6.22818	6.91857	1.76498	2.75736e-08	5.31031e-06	Intergenic	162749	Mir1950	ncRNA
	chr19	35127945	35128345	6.22818	6.91857	1.76498	2.75736e-08	5.31031e-06	Intergenic	162749	Mir1950	ncRNA
	chr1	165609624	165610024	5.73751	6.48917	2.00126	2.9904e-08	5.72988e-06	intron (NM_001001880, intron 1 of 4)	24717	Mpzl1	protein-coding
	chr1	165609624	165610024	5.73751	6.48917	2.00126	2.9904e-08	5.72988e-06	intron (NM_001001880, intron 1 of 4)	24717	Mpzl1	protein-coding
	chr16	49888173	49888573	6.76499	7.42488	1.65253	3.20444e-08	6.07828e-06	intron (NM_001368415, intron 3 of 8)	32712	Cd47	protein-coding	340
	chr16	49888173	49888573	6.76499	7.42488	1.65253	3.20444e-08	6.07828e-06	intron (NM_001368415, intron 3 of 8)	32712	Cd47	protein-coding	340
	chr10	119001049	119001449	6.55277	7.22349	1.69088	3.20092e-08	6.07828e-06	Intergenic	49250	Gm33677	ncRNA	295
	chr10	119001049	119001449	6.55277	7.22349	1.69088	3.20092e-08	6.07828e-06	Intergenic	49250	Gm33677	ncRNA	295
	chr2	38211434	38211834	6.18752	6.91719	1.89857	3.26576e-08	6.1629e-06	intron (NM_001362973, intron 2 of 22)	75750	Dennd1a	protein-coding	345
	chr2	38211434	38211834	6.18752	6.91719	1.89857	3.26576e-08	6.1629e-06	intron (NM_001362973, intron 2 of 22)	75750	Dennd1a	protein-coding	345
	chr1	192188032	192188432	5.38589	6.17404	2.14305	3.2817e-08	6.1629e-06	Intergenic	-2545	Kcnh1	protein-coding
	chr1	192188032	192188432	5.38589	6.17404	2.14305	3.2817e-08	6.1629e-06	Intergenic	-2545	Kcnh1	protein-coding
	chr3	152032525	152032925	5.20421	6.02807	2.29244	3.31301e-08	6.19091e-06	Intergenic	133175	Gipc2	protein-coding
	chr3	152032525	152032925	5.20421	6.02807	2.29244	3.31301e-08	6.19091e-06	Intergenic	133175	Gipc2	protein-coding
	chr2	93214191	93214591	7.26833	7.89992	1.54284	3.43597e-08	6.38904e-06	intron (NM_183180, intron 5 of 9)	26843	Trp53i11	protein-coding	193
	chr2	93214191	93214591	7.26833	7.89992	1.54284	3.43597e-08	6.38904e-06	intron (NM_183180, intron 5 of 9)	26843	Trp53i11	protein-coding	193
	chr6	99188403	99188803	6.43327	7.09675	1.65688	3.8112e-08	7.05203e-06	intron (NM_001197321, intron 2 of 17)	-3584	Mir12201	ncRNA	344
	chr6	99188403	99188803	6.43327	7.09675	1.65688	3.8112e-08	7.05203e-06	intron (NM_001197321, intron 2 of 17)	-3584	Mir12201	ncRNA	344
	chrX	57372985	57373385	5.58453	6.35833	2.06397	3.93094e-08	7.20173e-06	Intergenic	18324	Snord61	snoRNA
	chrX	57372985	57373385	5.58453	6.35833	2.06397	3.93094e-08	7.20173e-06	Intergenic	18324	Snord61	snoRNA
	chr2	122783703	122784103	6.41808	7.0963	1.70005	3.94095e-08	7.20173e-06	intron (NM_021507, intron 1 of 9)	1904	Sqor	protein-coding	296
	chr2	122783703	122784103	6.41808	7.0963	1.70005	3.94095e-08	7.20173e-06	intron (NM_021507, intron 1 of 9)	1904	Sqor	protein-coding	296
	chr3	146145073	146145473	5.29214	6.10404	2.2424	3.94934e-08	7.20173e-06	Intergenic	-4560	Mcoln2	protein-coding
	chr3	146145073	146145473	5.29214	6.10404	2.2424	3.94934e-08	7.20173e-06	Intergenic	-4560	Mcoln2	protein-coding
	chr11	64655136	64655536	6.64783	7.32877	1.70964	4.05906e-08	7.36622e-06	Intergenic	-218662	F930015N05Rik	ncRNA
	chr11	64655136	64655536	6.64783	7.32877	1.70964	4.05906e-08	7.36622e-06	Intergenic	-218662	F930015N05Rik	ncRNA
	chr2	94288140	94288540	7.2032	7.85303	1.60728	4.41073e-08	7.96612e-06	Intergenic	-26941	Mir670	ncRNA
	chr2	94288140	94288540	7.2032	7.85303	1.60728	4.41073e-08	7.96612e-06	Intergenic	-26941	Mir670	ncRNA
	chr2	136909794	136910194	5.40742	6.18	2.06746	4.46799e-08	8.0311e-06	intron (NM_001355670, intron 3 of 7)	10643	Slx4ip	protein-coding
	chr2	136909794	136910194	5.40742	6.18	2.06746	4.46799e-08	8.0311e-06	intron (NM_001355670, intron 3 of 7)	10643	Slx4ip	protein-coding
	chr2	62646000	62646400	7.58569	8.18112	1.41846	4.60155e-08	8.23198e-06	promoter-TSS (NM_001164477)	55	Ifih1	protein-coding	346
	chr2	62646000	62646400	7.58569	8.18112	1.41846	4.60155e-08	8.23198e-06	promoter-TSS (NM_001164477)	55	Ifih1	protein-coding	346
	chr15	53157313	53157713	6.15989	6.8784	1.85287	4.72275e-08	8.37518e-06	intron (NM_010162, intron 1 of 10)	188670	Ext1	protein-coding	329
	chr15	53157313	53157713	6.15989	6.8784	1.85287	4.72275e-08	8.37518e-06	intron (NM_010162, intron 1 of 10)	188670	Ext1	protein-coding	329
	chr17	74742196	74742596	6.33673	7.02524	1.73333	4.74816e-08	8.37518e-06	intron (NM_152817, intron 6 of 19)	24646	Ttc27	protein-coding
	chr17	74742196	74742596	6.33673	7.02524	1.73333	4.74816e-08	8.37518e-06	intron (NM_152817, intron 6 of 19)	24646	Ttc27	protein-coding
	chr2	122452488	122452888	6.27282	6.95581	1.71388	4.73324e-08	8.37518e-06	intron (NM_001356532, intron 10 of 17)	11868	Slc28a2	protein-coding	343
	chr2	122452488	122452888	6.27282	6.95581	1.71388	4.73324e-08	8.37518e-06	intron (NM_001356532, intron 10 of 17)	11868	Slc28a2	protein-coding	343
	chr13	113547816	113548216	5.63647	6.39765	2.03133	4.85967e-08	8.53199e-06	Intergenic	-45172	4921509O07Rik	ncRNA
	chr13	113547816	113548216	5.63647	6.39765	2.03133	4.85967e-08	8.53199e-06	Intergenic	-45172	4921509O07Rik	ncRNA
	chr7	74647316	74647716	4.88542	5.75567	2.48418	4.91082e-08	8.54234e-06	Intergenic	-92736	Slco3a1	protein-coding
	chr7	74647316	74647716	4.88542	5.75567	2.48418	4.91082e-08	8.54234e-06	Intergenic	-92736	Slco3a1	protein-coding
	chr1	118369038	118369438	6.95528	7.58801	1.54274	4.88847e-08	8.54234e-06	Intergenic	-19820	Clasp1	protein-coding	298
	chr1	118369038	118369438	6.95528	7.58801	1.54274	4.88847e-08	8.54234e-06	Intergenic	-19820	Clasp1	protein-coding	298
	chr6	97461802	97462202	5.63802	6.42073	2.12045	5.23901e-08	9.07141e-06	intron (NM_145148, intron 2 of 23)	-2716	Frmd4b	protein-coding
	chr6	97461802	97462202	5.63802	6.42073	2.12045	5.23901e-08	9.07141e-06	intron (NM_145148, intron 2 of 23)	-2716	Frmd4b	protein-coding
	chr1	62750364	62750764	6.46946	7.14607	1.70327	5.39515e-08	9.29912e-06	intron (NM_001077403, intron 7 of 16)	44168	4930487H11Rik	ncRNA
	chr1	62750364	62750764	6.46946	7.14607	1.70327	5.39515e-08	9.29912e-06	intron (NM_001077403, intron 7 of 16)	44168	4930487H11Rik	ncRNA
	chr12	63975664	63976064	6.61883	7.304	1.72781	5.46291e-08	9.33399e-06	Intergenic	499034	Fscb	protein-coding
	chr12	63975664	63976064	6.61883	7.304	1.72781	5.46291e-08	9.33399e-06	Intergenic	499034	Fscb	protein-coding
	chr7	107609613	107610013	5.74036	6.49963	2.01162	5.46484e-08	9.33399e-06	intron (NM_001163557, intron 1 of 25)	2969	Ppfibp2	protein-coding	340
	chr7	107609613	107610013	5.74036	6.49963	2.01162	5.46484e-08	9.33399e-06	intron (NM_001163557, intron 1 of 25)	2969	Ppfibp2	protein-coding	340
	chr4	145254379	145254779	7.25544	7.87106	1.48169	5.59525e-08	9.51368e-06	Intergenic	-7709	Tnfrsf1b	protein-coding	318
	chr4	145254379	145254779	7.25544	7.87106	1.48169	5.59525e-08	9.51368e-06	Intergenic	-7709	Tnfrsf1b	protein-coding	318
	chr1	16443435	16443835	5.5759	6.32986	1.98963	5.73196e-08	9.70243e-06	intron (NM_001347045, intron 3 of 10)	75480	Stau2	protein-coding
	chr1	16443435	16443835	5.5759	6.32986	1.98963	5.73196e-08	9.70243e-06	intron (NM_001347045, intron 3 of 10)	75480	Stau2	protein-coding
	chr4	89163633	89164033	6.14083	6.83207	1.74535	5.86532e-08	9.88386e-06	intron (NM_024433, intron 4 of 7)	26463	Mtap	protein-coding
	chr4	89163633	89164033	6.14083	6.83207	1.74535	5.86532e-08	9.88386e-06	intron (NM_024433, intron 4 of 7)	26463	Mtap	protein-coding
	chr14	18940128	18940528	6.81831	7.46521	1.58544	5.96701e-08	9.96623e-06	Intergenic	-46061	Ube2e2	protein-coding	242
	chr14	18940128	18940528	6.81831	7.46521	1.58544	5.96701e-08	9.96623e-06	Intergenic	-46061	Ube2e2	protein-coding	242
	chr11	109246857	109247257	5.7059	6.43197	1.874	5.96181e-08	9.96623e-06	intron (NM_011268, intron 12 of 18)	51124	Rgs9	protein-coding
	chr11	109246857	109247257	5.7059	6.43197	1.874	5.96181e-08	9.96623e-06	intron (NM_011268, intron 12 of 18)	51124	Rgs9	protein-coding
	chr2	11530084	11530484	7.53885	8.12032	1.36587	6.037e-08	1.00387e-05	intron (NM_001177758, intron 1 of 14)	23645	Pfkfb3	protein-coding	281
	chr2	11530084	11530484	7.53885	8.12032	1.36587	6.037e-08	1.00387e-05	intron (NM_001177758, intron 1 of 14)	23645	Pfkfb3	protein-coding	281
	chr12	91869322	91869722	6.51263	7.17508	1.64507	6.12081e-08	1.00892e-05	Intergenic	-20365	Sel1l	protein-coding	332
	chr12	91869322	91869722	6.51263	7.17508	1.64507	6.12081e-08	1.00892e-05	Intergenic	-20365	Sel1l	protein-coding	332
	chr2	157807870	157808270	5.82243	6.53666	1.82613	6.114e-08	1.00892e-05	intron (NM_025680, intron 6 of 15)	70669	Ctnnbl1	protein-coding
	chr2	157807870	157808270	5.82243	6.53666	1.82613	6.114e-08	1.00892e-05	intron (NM_025680, intron 6 of 15)	70669	Ctnnbl1	protein-coding
	chr10	7185688	7186088	5.62991	6.37971	1.96546	6.2953e-08	1.0287e-05	intron (NM_172546, intron 1 of 12)	26349	Cnksr3	protein-coding
	chr10	7185688	7186088	5.62991	6.37971	1.96546	6.2953e-08	1.0287e-05	intron (NM_172546, intron 1 of 12)	26349	Cnksr3	protein-coding
	chr2	66200249	66200649	6.78475	7.46735	1.7129	6.27251e-08	1.0287e-05	intron (NM_001047604, intron 24 of 28)	56168	Ttc21b	protein-coding
	chr2	66200249	66200649	6.78475	7.46735	1.7129	6.27251e-08	1.0287e-05	intron (NM_001047604, intron 24 of 28)	56168	Ttc21b	protein-coding
	chr2	135847783	135848183	7.23823	7.85223	1.47104	6.48487e-08	1.0551e-05	intron (NM_001355153, intron 3 of 38)	83145	Plcb4	protein-coding	231
	chr2	135847783	135848183	7.23823	7.85223	1.47104	6.48487e-08	1.0551e-05	intron (NM_001355153, intron 3 of 38)	83145	Plcb4	protein-coding	231
	chr9	15534145	15534545	5.81568	6.53533	1.85568	6.78538e-08	1.096e-05	intron (NM_133214, intron 2 of 2)	28850	Smco4	protein-coding	344
	chr9	15534145	15534545	5.81568	6.53533	1.85568	6.78538e-08	1.096e-05	intron (NM_133214, intron 2 of 2)	28850	Smco4	protein-coding	344
	chr10	16878246	16878646	5.84826	6.56135	1.82907	6.79432e-08	1.096e-05	Intergenic	217336	Gm20125	ncRNA
	chr10	16878246	16878646	5.84826	6.56135	1.82907	6.79432e-08	1.096e-05	Intergenic	217336	Gm20125	ncRNA
	chr10	14773089	14773489	5.21061	6.04015	2.27525	6.89263e-08	1.10713e-05	Intergenic	13342	Nmbr	protein-coding
	chr10	14773089	14773489	5.21061	6.04015	2.27525	6.89263e-08	1.10713e-05	Intergenic	13342	Nmbr	protein-coding
	chr13	114077949	114078349	6.63975	7.26992	1.52458	6.92775e-08	1.10806e-05	intron (NM_172595, intron 4 of 4)	73443	A430090L17Rik	ncRNA
	chr13	114077949	114078349	6.63975	7.26992	1.52458	6.92775e-08	1.10806e-05	intron (NM_172595, intron 4 of 4)	73443	A430090L17Rik	ncRNA
	chr14	48740869	48741269	6.74841	7.39311	1.56995	7.08181e-08	1.12792e-05	intron (NR_029384, intron 4 of 4)	71781	Otx2os1	ncRNA	44
	chr14	48740869	48741269	6.74841	7.39311	1.56995	7.08181e-08	1.12792e-05	intron (NR_029384, intron 4 of 4)	71781	Otx2os1	ncRNA	207
	chr14	48740869	48741269	6.74841	7.39311	1.56995	7.08181e-08	1.12792e-05	intron (NR_029384, intron 4 of 4)	71781	Otx2os1	ncRNA	44
	chr14	48740869	48741269	6.74841	7.39311	1.56995	7.08181e-08	1.12792e-05	intron (NR_029384, intron 4 of 4)	71781	Otx2os1	ncRNA	207
	chr7	35127748	35128148	5.48354	6.24648	2.00386	7.14556e-08	1.1301e-05	Intergenic	8655	Cebpa	protein-coding	341
	chr7	35127748	35128148	5.48354	6.24648	2.00386	7.14556e-08	1.1301e-05	Intergenic	8655	Cebpa	protein-coding	341
	chr10	91325566	91325966	5.77086	6.48664	1.831	7.1554e-08	1.1301e-05	Intergenic	-105147	4930534H03Rik	ncRNA
	chr10	91325566	91325966	5.77086	6.48664	1.831	7.1554e-08	1.1301e-05	Intergenic	-105147	4930534H03Rik	ncRNA
	chr1	195012554	195012954	6.63909	7.30783	1.65774	7.29976e-08	1.1481e-05	Intergenic	-4645	A330023F24Rik	ncRNA	262
	chr1	195012554	195012954	6.63909	7.30783	1.65774	7.29976e-08	1.1481e-05	Intergenic	-4645	A330023F24Rik	ncRNA	262
	chr3	145705369	145705769	7.14206	7.75556	1.46796	7.48163e-08	1.17182e-05	Intergenic	-53123	Ddah1	protein-coding	284
	chr3	145705369	145705769	7.14206	7.75556	1.46796	7.48163e-08	1.17182e-05	Intergenic	-53123	Ddah1	protein-coding	284
	chr12	8047025	8047425	5.86706	6.58756	1.8381	7.62702e-08	1.18966e-05	Intergenic	69548	Apob	protein-coding
	chr12	8047025	8047425	5.86706	6.58756	1.8381	7.62702e-08	1.18966e-05	Intergenic	69548	Apob	protein-coding
	chr7	113133915	113134315	6.33345	6.99308	1.6257	7.95869e-08	1.23628e-05	intron (NR_045978, intron 2 of 5)	7900	4930543E12Rik	ncRNA	346
	chr7	113133915	113134315	6.33345	6.99308	1.6257	7.95869e-08	1.23628e-05	intron (NR_045978, intron 2 of 5)	7900	4930543E12Rik	ncRNA	346
	chr1	46782202	46782602	6.15669	6.83037	1.67919	8.14064e-08	1.25936e-05	intron (NM_001310335, intron 60 of 64)	71216	Slc39a10	protein-coding
	chr1	46782202	46782602	6.15669	6.83037	1.67919	8.14064e-08	1.25936e-05	intron (NM_001310335, intron 60 of 64)	71216	Slc39a10	protein-coding
	chr5	72250174	72250574	6.61393	7.2533	1.55793	8.19536e-08	1.26265e-05	intron (NR_003966, intron 9 of 22)	47031	Atp10d	protein-coding	345
	chr5	72250174	72250574	6.61393	7.2533	1.55793	8.19536e-08	1.26265e-05	intron (NR_003966, intron 9 of 22)	47031	Atp10d	protein-coding	345
	chr14	102835408	102835808	7.69969	8.2753	1.34028	8.25033e-08	1.26596e-05	Intergenic	147024	Mir5130	ncRNA	136
	chr14	102835408	102835808	7.69969	8.2753	1.34028	8.25033e-08	1.26596e-05	Intergenic	147024	Mir5130	ncRNA	136
	chr6	82640013	82640413	6.60447	7.26484	1.63356	8.34085e-08	1.27101e-05	intron (NM_001370295, intron 3 of 3)	12652	Pole4	protein-coding
	chr6	82640013	82640413	6.60447	7.26484	1.63356	8.34085e-08	1.27101e-05	intron (NM_001370295, intron 3 of 3)	12652	Pole4	protein-coding
	chr11	111088845	111089245	5.88456	6.59895	1.81646	8.35063e-08	1.27101e-05	Intergenic	22881	Kcnj2	protein-coding
	chr11	111088845	111089245	5.88456	6.59895	1.81646	8.35063e-08	1.27101e-05	Intergenic	22881	Kcnj2	protein-coding
	chrX	60000129	60000529	5.2868	6.0729	2.09103	8.56835e-08	1.28856e-05	intron (NM_007979, intron 1 of 7)	865	F9	protein-coding	319
	chrX	60000129	60000529	5.2868	6.0729	2.09103	8.56835e-08	1.28856e-05	intron (NM_007979, intron 1 of 7)	865	F9	protein-coding	319
	chr3	83185545	83185945	5.54734	6.29455	1.93888	8.51448e-08	1.28856e-05	intron (NM_001357165, intron 1 of 19)	-56499	Gm10710	protein-coding	341
	chr3	83185545	83185945	5.54734	6.29455	1.93888	8.51448e-08	1.28856e-05	intron (NM_001357165, intron 1 of 19)	-56499	Gm10710	protein-coding	341
	chr6	144902583	144902983	8.68062	9.31505	1.53842	8.54842e-08	1.28856e-05	Intergenic	146029	Bcat1	protein-coding	344
	chr6	144902583	144902983	8.68062	9.31505	1.53842	8.54842e-08	1.28856e-05	Intergenic	146029	Bcat1	protein-coding	10
	chr6	144902583	144902983	8.68062	9.31505	1.53842	8.54842e-08	1.28856e-05	Intergenic	146029	Bcat1	protein-coding	42
	chr6	144902583	144902983	8.68062	9.31505	1.53842	8.54842e-08	1.28856e-05	Intergenic	146029	Bcat1	protein-coding	344
	chr6	144902583	144902983	8.68062	9.31505	1.53842	8.54842e-08	1.28856e-05	Intergenic	146029	Bcat1	protein-coding	10
	chr6	144902583	144902983	8.68062	9.31505	1.53842	8.54842e-08	1.28856e-05	Intergenic	146029	Bcat1	protein-coding	42
	chr8	115397983	115398383	5.54294	6.34661	2.16764	8.76922e-08	1.31354e-05	Intergenic	308711	Maf	protein-coding
	chr8	115397983	115398383	5.54294	6.34661	2.16764	8.76922e-08	1.31354e-05	Intergenic	308711	Maf	protein-coding
	chr5	21189254	21189654	7.00547	7.62631	1.4901	8.99573e-08	1.34214e-05	intron (NM_001359877, intron 1 of 18)	3187	Gsap	protein-coding	140
	chr5	21189254	21189654	7.00547	7.62631	1.4901	8.99573e-08	1.34214e-05	intron (NM_001359877, intron 1 of 18)	3187	Gsap	protein-coding	140
	chr9	89205380	89205780	4.84688	5.70533	2.41692	9.09663e-08	1.35185e-05	intron (NM_007534, intron 1 of 1)	-5610	Mthfs	protein-coding
	chr9	89205380	89205780	4.84688	5.70533	2.41692	9.09663e-08	1.35185e-05	intron (NM_007534, intron 1 of 1)	-5610	Mthfs	protein-coding
	chr10	13775407	13775807	5.5089	6.25284	1.93001	9.82858e-08	1.4549e-05	intron (NM_025446, intron 3 of 5)	93350	Aig1	protein-coding	184
	chr10	13775407	13775807	5.5089	6.25284	1.93001	9.82858e-08	1.4549e-05	intron (NM_025446, intron 3 of 5)	93350	Aig1	protein-coding	184
	chr10	30190561	30190961	5.64481	6.37453	1.87121	1.021e-07	1.50546e-05	Intergenic	9779	Cenpw	protein-coding
	chr10	30190561	30190961	5.64481	6.37453	1.87121	1.021e-07	1.50546e-05	Intergenic	9779	Cenpw	protein-coding
	chr11	8777241	8777641	5.66823	6.4065	1.90955	1.03111e-07	1.51444e-05	Intergenic	-112906	Tns3	protein-coding
	chr11	8777241	8777641	5.66823	6.4065	1.90955	1.03111e-07	1.51444e-05	Intergenic	-112906	Tns3	protein-coding
	chr12	26439315	26439715	5.48931	6.2713	2.08052	1.05151e-07	1.53842e-05	Intergenic	16937	Rsad2	protein-coding	293
	chr12	26439315	26439715	5.48931	6.2713	2.08052	1.05151e-07	1.53842e-05	Intergenic	16937	Rsad2	protein-coding	293
	chr2	146533530	146533930	7.29386	7.88008	1.37143	1.0649e-07	1.55201e-05	Intergenic	-9201	4933406D12Rik	ncRNA	314
	chr2	146533530	146533930	7.29386	7.88008	1.37143	1.0649e-07	1.55201e-05	Intergenic	-9201	4933406D12Rik	ncRNA	314
	chr18	23856389	23856789	6.25693	6.93512	1.67792	1.07342e-07	1.5584e-05	intron (NM_153058, intron 3 of 6)	52619	Mapre2	protein-coding
	chr18	23856389	23856789	6.25693	6.93512	1.67792	1.07342e-07	1.5584e-05	intron (NM_153058, intron 3 of 6)	52619	Mapre2	protein-coding
	chr2	122155944	122156344	6.152	6.83846	1.70738	1.08209e-07	1.56496e-05	intron (NM_026251, intron 2 of 17)	-4556	Trim69	protein-coding	341
	chr2	122155944	122156344	6.152	6.83846	1.70738	1.08209e-07	1.56496e-05	intron (NM_026251, intron 2 of 17)	-4556	Trim69	protein-coding	341
	chr4	102608017	102608417	5.70339	6.44122	1.8923	1.11406e-07	1.59896e-05	TTS (NM_019840)	18374	Pde4b	protein-coding
	chr4	102608017	102608417	5.70339	6.44122	1.8923	1.11406e-07	1.59896e-05	TTS (NM_019840)	18374	Pde4b	protein-coding
	chr6	146124670	146125070	5.26206	6.04094	2.05808	1.11094e-07	1.59896e-05	intron (NM_019923, intron 55 of 56)	190748	Sspn	protein-coding
	chr6	146124670	146125070	5.26206	6.04094	2.05808	1.11094e-07	1.59896e-05	intron (NM_019923, intron 55 of 56)	190748	Sspn	protein-coding
	chr7	43667534	43667934	5.08691	5.9055	2.21635	1.15224e-07	1.64152e-05	Intergenic	-4297	Ctu1	protein-coding
	chr7	43667534	43667934	5.08691	5.9055	2.21635	1.15224e-07	1.64152e-05	Intergenic	-4297	Ctu1	protein-coding
	chr3	146330836	146331236	4.95335	5.7958	2.33623	1.15242e-07	1.64152e-05	Intergenic	47908	Gm10636	ncRNA
	chr3	146330836	146331236	4.95335	5.7958	2.33623	1.15242e-07	1.64152e-05	Intergenic	47908	Gm10636	ncRNA
	chr3	9886680	9887080	5.73874	6.4523	1.81336	1.16765e-07	1.65389e-05	Intergenic	-53201	Pag1	protein-coding	137
	chr3	9886680	9887080	5.73874	6.4523	1.81336	1.16765e-07	1.65389e-05	Intergenic	-53201	Pag1	protein-coding	206
	chr3	9886680	9887080	5.73874	6.4523	1.81336	1.16765e-07	1.65389e-05	Intergenic	-53201	Pag1	protein-coding	137
	chr3	9886680	9887080	5.73874	6.4523	1.81336	1.16765e-07	1.65389e-05	Intergenic	-53201	Pag1	protein-coding	206
	chr16	76149479	76149879	5.68226	6.43564	1.96836	1.16986e-07	1.65389e-05	intron (NR_040575, intron 1 of 2)	27066	4930578N18Rik	ncRNA
	chr16	76149479	76149879	5.68226	6.43564	1.96836	1.16986e-07	1.65389e-05	intron (NR_040575, intron 1 of 2)	27066	4930578N18Rik	ncRNA
	chr2	102701488	102701888	6.96353	7.59481	1.52415	1.18805e-07	1.67333e-05	intron (NM_001361018, intron 1 of 9)	-4750	Slc1a2	protein-coding	227
	chr2	102701488	102701888	6.96353	7.59481	1.52415	1.18805e-07	1.67333e-05	intron (NM_001361018, intron 1 of 9)	-4750	Slc1a2	protein-coding	227
	chr16	36930709	36931109	6.03642	6.7279	1.73675	1.20274e-07	1.68772e-05	intron (NM_030035, intron 20 of 21)	-4074	Hcls1	protein-coding	285
	chr16	36930709	36931109	6.03642	6.7279	1.73675	1.20274e-07	1.68772e-05	intron (NM_030035, intron 20 of 21)	-4074	Hcls1	protein-coding	285
	chr2	102981398	102981798	5.84398	6.54251	1.7563	1.30758e-07	1.82805e-05	Intergenic	-79933	Cd44	protein-coding	341
	chr2	102981398	102981798	5.84398	6.54251	1.7563	1.30758e-07	1.82805e-05	Intergenic	-79933	Cd44	protein-coding	341
	chr2	52997834	52998234	5.75293	6.46957	1.80936	1.33034e-07	1.853e-05	intron (NM_172409, intron 1 of 26)	140166	Fmnl2	protein-coding	255
	chr2	52997834	52998234	5.75293	6.46957	1.80936	1.33034e-07	1.853e-05	intron (NM_172409, intron 1 of 26)	140166	Fmnl2	protein-coding	255
	chr15	51804687	51805087	5.44963	6.20501	1.97133	1.34562e-07	1.86739e-05	intron (NM_080635, intron 2 of 7)	60574	Eif3h	protein-coding	188
	chr15	51804687	51805087	5.44963	6.20501	1.97133	1.34562e-07	1.86739e-05	intron (NM_080635, intron 2 of 7)	60574	Eif3h	protein-coding	68
	chr15	51804687	51805087	5.44963	6.20501	1.97133	1.34562e-07	1.86739e-05	intron (NM_080635, intron 2 of 7)	60574	Eif3h	protein-coding	188
	chr15	51804687	51805087	5.44963	6.20501	1.97133	1.34562e-07	1.86739e-05	intron (NM_080635, intron 2 of 7)	60574	Eif3h	protein-coding	68
	chr1	138885680	138886080	5.98517	6.67355	1.71045	1.35365e-07	1.87166e-05	Intergenic	-8930	1700019P21Rik	ncRNA
	chr1	138885680	138886080	5.98517	6.67355	1.71045	1.35365e-07	1.87166e-05	Intergenic	-8930	1700019P21Rik	ncRNA
	chr11	17468798	17469198	6.73502	7.37855	1.56265	1.42106e-07	1.95769e-05	Intergenic	211310	C1d	protein-coding	342
	chr11	17468798	17469198	6.73502	7.37855	1.56265	1.42106e-07	1.95769e-05	Intergenic	211310	C1d	protein-coding	342
	chr1	95708883	95709283	5.39067	6.17515	2.06058	1.46383e-07	2.00928e-05	intron (NR_040479, intron 3 of 3)	7435	4930598F16Rik	ncRNA
	chr1	95708883	95709283	5.39067	6.17515	2.06058	1.46383e-07	2.00928e-05	intron (NR_040479, intron 3 of 3)	7435	4930598F16Rik	ncRNA
	chr4	63248770	63249170	5.51896	6.25929	1.8937	1.59738e-07	2.18465e-05	intron (NM_025685, intron 7 of 60)	-7881	Mir455	ncRNA
	chr4	63248770	63249170	5.51896	6.25929	1.8937	1.59738e-07	2.18465e-05	intron (NM_025685, intron 7 of 60)	-7881	Mir455	ncRNA
	chr17	87619954	87620354	6.08601	6.76872	1.68254	1.65202e-07	2.25122e-05	Intergenic	-15825	Epcam	protein-coding
	chr17	87619954	87620354	6.08601	6.76872	1.68254	1.65202e-07	2.25122e-05	Intergenic	-15825	Epcam	protein-coding
	chr2	18654814	18655214	5.41125	6.16831	1.95364	1.6905e-07	2.29536e-05	Intergenic	-17421	Commd3	protein-coding
	chr2	18654814	18655214	5.41125	6.16831	1.95364	1.6905e-07	2.29536e-05	Intergenic	-17421	Commd3	protein-coding
	chr1	162215747	162216147	6.94973	7.6018	1.58628	1.69693e-07	2.29584e-05	intron (NM_001038619, intron 14 of 20)	-1676	Dnm3os	ncRNA
	chr1	162215747	162216147	6.94973	7.6018	1.58628	1.69693e-07	2.29584e-05	intron (NM_001038619, intron 14 of 20)	-1676	Dnm3os	ncRNA
	chr1	155844290	155844690	6.37786	7.0313	1.5828	1.70648e-07	2.30051e-05	TTS (NM_001039184)	-31591	Qsox1	protein-coding
	chr1	155844290	155844690	6.37786	7.0313	1.5828	1.70648e-07	2.30051e-05	TTS (NM_001039184)	-31591	Qsox1	protein-coding
	chr11	11762048	11762448	5.68294	6.3941	1.79051	1.74065e-07	2.33057e-05	intron (NM_001301865, intron 6 of 6)	46714	Fignl1	protein-coding
	chr11	11762048	11762448	5.68294	6.3941	1.79051	1.74065e-07	2.33057e-05	intron (NM_001301865, intron 6 of 6)	46714	Fignl1	protein-coding
	chr16	89835551	89835951	6.07422	6.75698	1.6849	1.7473e-07	2.33057e-05	intron (NM_001145886, intron 14 of 27)	-17399	Tiam1	protein-coding
	chr16	89835551	89835951	6.07422	6.75698	1.6849	1.7473e-07	2.33057e-05	intron (NM_001145886, intron 14 of 27)	-17399	Tiam1	protein-coding
	chr13	114158278	114158678	5.48386	6.22713	1.90047	1.74386e-07	2.33057e-05	Intergenic	-6886	A430090L17Rik	ncRNA	331
	chr13	114158278	114158678	5.48386	6.22713	1.90047	1.74386e-07	2.33057e-05	Intergenic	-6886	A430090L17Rik	ncRNA	331
	chr10	94545598	94545998	6.17818	6.86367	1.70597	1.80843e-07	2.40362e-05	intron (NM_172051, intron 1 of 3)	-5074	Tmcc3	protein-coding	288
	chr10	94545598	94545998	6.17818	6.86367	1.70597	1.80843e-07	2.40362e-05	intron (NM_172051, intron 1 of 3)	-5074	Tmcc3	protein-coding	288
	chr6	57707889	57708289	5.81269	6.51085	1.7347	1.88563e-07	2.49744e-05	intron (NM_133737, intron 1 of 8)	5634	Lancl2	protein-coding	314
	chr6	57707889	57708289	5.81269	6.51085	1.7347	1.88563e-07	2.49744e-05	intron (NM_133737, intron 1 of 8)	5634	Lancl2	protein-coding	314
	chr2	93913624	93914024	6.17316	6.86745	1.716	1.96261e-07	2.5903e-05	intron (NM_001363092, intron 1 of 14)	16658	Accsl	protein-coding
	chr2	93913624	93914024	6.17316	6.86745	1.716	1.96261e-07	2.5903e-05	intron (NM_001363092, intron 1 of 14)	16658	Accsl	protein-coding
	chr7	109666722	109667122	5.29427	6.07213	2.04144	1.9881e-07	2.6148e-05	Intergenic	-36756	Akip1	protein-coding
	chr7	109666722	109667122	5.29427	6.07213	2.04144	1.9881e-07	2.6148e-05	Intergenic	-36756	Akip1	protein-coding
	chr6	142366145	142366545	5.49977	6.24892	1.91271	2.01282e-07	2.63812e-05	intron (NM_001355511, intron 11 of 14)	20597	Recql	protein-coding
	chr6	142366145	142366545	5.49977	6.24892	1.91271	2.01282e-07	2.63812e-05	intron (NM_001355511, intron 11 of 14)	20597	Recql	protein-coding
	chr10	30808217	30808617	5.7383	6.44324	1.76617	2.03601e-07	2.65011e-05	Intergenic	-5091	Ncoa7	protein-coding
	chr10	30808217	30808617	5.7383	6.44324	1.76617	2.03601e-07	2.65011e-05	Intergenic	-5091	Ncoa7	protein-coding
	chr11	83662400	83662800	6.38408	7.0205	1.52435	2.03026e-07	2.65011e-05	promoter-TSS (NM_013652)	16	Ccl4	protein-coding
	chr11	83662400	83662800	6.38408	7.0205	1.52435	2.03026e-07	2.65011e-05	promoter-TSS (NM_013652)	16	Ccl4	protein-coding
	chr10	50568211	50568611	6.16748	6.83738	1.64131	2.10166e-07	2.71683e-05	Intergenic	-24258	Ascc3	protein-coding
	chr10	50568211	50568611	6.16748	6.83738	1.64131	2.10166e-07	2.71683e-05	Intergenic	-24258	Ascc3	protein-coding
	chr4	143118878	143119278	6.68897	7.32992	1.53897	2.10087e-07	2.71683e-05	intron (NM_001081355, intron 8 of 9)	17084	Mir7021	ncRNA
	chr4	143118878	143119278	6.68897	7.32992	1.53897	2.10087e-07	2.71683e-05	intron (NM_001081355, intron 8 of 9)	17084	Mir7021	ncRNA
	chrX	9460419	9460819	5.61191	6.33738	1.82721	2.1714e-07	2.79489e-05	intron (NM_007807, intron 3 of 12)	8705	Cybb	protein-coding	285
	chrX	9460419	9460819	5.61191	6.33738	1.82721	2.1714e-07	2.79489e-05	intron (NM_007807, intron 3 of 12)	8705	Cybb	protein-coding	285
	chr1	161406402	161406802	6.89092	7.50034	1.43445	2.17686e-07	2.79489e-05	intron (NM_009452, intron 1 of 2)	11164	Tnfsf4	protein-coding
	chr1	161406402	161406802	6.89092	7.50034	1.43445	2.17686e-07	2.79489e-05	intron (NM_009452, intron 1 of 2)	11164	Tnfsf4	protein-coding
	chr7	88271483	88271883	5.73429	6.44808	1.78223	2.1932e-07	2.80633e-05	Intergenic	-6402	Ctsc	protein-coding
	chr7	88271483	88271883	5.73429	6.44808	1.78223	2.1932e-07	2.80633e-05	Intergenic	-6402	Ctsc	protein-coding
	chr16	93084395	93084795	5.20879	5.9854	2.02788	2.24778e-07	2.86646e-05	Intergenic	-258521	Runx1	protein-coding
	chr16	93084395	93084795	5.20879	5.9854	2.02788	2.24778e-07	2.86646e-05	Intergenic	-258521	Runx1	protein-coding
	chr1	4622449	4622849	5.37864	6.12964	1.91972	2.30842e-07	2.93386e-05	Intergenic	-125295	Sox17	protein-coding	319
	chr1	4622449	4622849	5.37864	6.12964	1.91972	2.30842e-07	2.93386e-05	Intergenic	-125295	Sox17	protein-coding	319
	chr7	84337868	84338268	5.46252	6.21167	1.90861	2.41443e-07	3.0583e-05	intron (NM_007488, intron 5 of 18)	71970	Arnt2	protein-coding
	chr7	84337868	84338268	5.46252	6.21167	1.90861	2.41443e-07	3.0583e-05	intron (NM_007488, intron 5 of 18)	71970	Arnt2	protein-coding
	chr2	70182179	70182579	6.03994	6.72625	1.69688	2.43245e-07	3.07082e-05	intron (NM_177376, intron 8 of 34)	143253	Myo3b	protein-coding
	chr2	70182179	70182579	6.03994	6.72625	1.69688	2.43245e-07	3.07082e-05	intron (NM_177376, intron 8 of 34)	143253	Myo3b	protein-coding
	chr6	100311197	100311597	5.13785	5.92864	2.07097	2.48038e-07	3.12089e-05	Intergenic	-24039	Rybp	protein-coding
	chr6	100311197	100311597	5.13785	5.92864	2.07097	2.48038e-07	3.12089e-05	Intergenic	-24039	Rybp	protein-coding
	chr2	101796447	101796847	6.18863	6.86118	1.64166	2.49619e-07	3.13035e-05	intron (NM_001355625, intron 1 of 8)	1060	Prr5l	protein-coding	117
	chr2	101796447	101796847	6.18863	6.86118	1.64166	2.49619e-07	3.13035e-05	intron (NM_001355625, intron 1 of 8)	1060	Prr5l	protein-coding	259
	chr2	101796447	101796847	6.18863	6.86118	1.64166	2.49619e-07	3.13035e-05	intron (NM_001355625, intron 1 of 8)	1060	Prr5l	protein-coding	117
	chr2	101796447	101796847	6.18863	6.86118	1.64166	2.49619e-07	3.13035e-05	intron (NM_001355625, intron 1 of 8)	1060	Prr5l	protein-coding	259
	chr18	52535306	52535706	5.47518	6.21818	1.88379	2.51591e-07	3.14463e-05	Intergenic	-5639	Lox	protein-coding	2
	chr18	52535306	52535706	5.47518	6.21818	1.88379	2.51591e-07	3.14463e-05	Intergenic	-5639	Lox	protein-coding	197
	chr18	52535306	52535706	5.47518	6.21818	1.88379	2.51591e-07	3.14463e-05	Intergenic	-5639	Lox	protein-coding	2
	chr18	52535306	52535706	5.47518	6.21818	1.88379	2.51591e-07	3.14463e-05	Intergenic	-5639	Lox	protein-coding	197
	chr1	180858700	180859100	6.26972	6.91543	1.55381	2.52684e-07	3.14787e-05	intron (NM_145943, intron 3 of 6)	7749	Sde2	protein-coding	325
	chr1	180858700	180859100	6.26972	6.91543	1.55381	2.52684e-07	3.14787e-05	intron (NM_145943, intron 3 of 6)	7749	Sde2	protein-coding	325
	chr2	153191446	153191846	5.59191	6.30915	1.79924	2.54074e-07	3.15479e-05	intron (NM_133847, intron 8 of 17)	30345	Tm9sf4	protein-coding	176
	chr2	153191446	153191846	5.59191	6.30915	1.79924	2.54074e-07	3.15479e-05	intron (NM_133847, intron 8 of 17)	30345	Tm9sf4	protein-coding	176
	chr8	79139641	79140041	5.84407	6.54261	1.73488	2.58374e-07	3.19765e-05	intron (NM_178267, intron 8 of 14)	108742	1700011L22Rik	protein-coding
	chr8	79139641	79140041	5.84407	6.54261	1.73488	2.58374e-07	3.19765e-05	intron (NM_178267, intron 8 of 14)	108742	1700011L22Rik	protein-coding
	chr1	150151339	150151739	7.09897	7.69127	1.37747	2.60635e-07	3.21509e-05	Intergenic	13409	Ptgs2os2	ncRNA	292
	chr1	150151339	150151739	7.09897	7.69127	1.37747	2.60635e-07	3.21509e-05	Intergenic	13409	Ptgs2os2	ncRNA	292
	chr5	67643540	67643940	5.82429	6.51355	1.69853	2.63607e-07	3.24117e-05	intron (NM_001038999, intron 33 of 36)	35857	Shisa3	protein-coding
	chr5	67643540	67643940	5.82429	6.51355	1.69853	2.63607e-07	3.24117e-05	intron (NM_001038999, intron 33 of 36)	35857	Shisa3	protein-coding
	chr12	87391277	87391677	6.01413	6.69306	1.65479	2.65167e-07	3.24976e-05	Intergenic	-3122	Sptlc2	protein-coding
	chr12	87391277	87391677	6.01413	6.69306	1.65479	2.65167e-07	3.24976e-05	Intergenic	-3122	Sptlc2	protein-coding
	chrX	102094420	102094820	5.10985	5.89622	2.05079	2.69437e-07	3.28078e-05	Intergenic	-23313	Rtl5	protein-coding
	chrX	102094420	102094820	5.10985	5.89622	2.05079	2.69437e-07	3.28078e-05	Intergenic	-23313	Rtl5	protein-coding
	chr2	170322001	170322401	8.085	8.63978	1.2569	2.68757e-07	3.28078e-05	Intergenic	-34160	Bcas1os2	ncRNA	327
	chr2	170322001	170322401	8.085	8.63978	1.2569	2.68757e-07	3.28078e-05	Intergenic	-34160	Bcas1os2	ncRNA	327
	chr10	75121010	75121410	7.25217	7.82801	1.3204	2.7532e-07	3.34164e-05	intron (NM_001081412, intron 1 of 22)	60314	Bcr	protein-coding	324
	chr10	75121010	75121410	7.25217	7.82801	1.3204	2.7532e-07	3.34164e-05	intron (NM_001081412, intron 1 of 22)	60314	Bcr	protein-coding	324
	chr2	125975906	125976306	6.4977	7.15394	1.57952	2.76481e-07	3.34498e-05	intron (NM_175154, intron 9 of 9)	-58552	Fgf7	protein-coding
	chr2	125975906	125976306	6.4977	7.15394	1.57952	2.76481e-07	3.34498e-05	intron (NM_175154, intron 9 of 9)	-58552	Fgf7	protein-coding
	chr5	4234519	4234919	5.20973	6.00811	2.08201	2.82932e-07	3.41208e-05	Intergenic	42352	Mterf1b	protein-coding
	chr5	4234519	4234919	5.20973	6.00811	2.08201	2.82932e-07	3.41208e-05	Intergenic	42352	Mterf1b	protein-coding
	chr2	44981641	44982041	6.58923	7.22149	1.4968	2.89078e-07	3.4751e-05	Intergenic	41336	Mir5129	ncRNA	347
	chr2	44981641	44982041	6.58923	7.22149	1.4968	2.89078e-07	3.4751e-05	Intergenic	41336	Mir5129	ncRNA	347
	chr19	34640645	34641045	5.58843	6.3076	1.7977	2.90845e-07	3.47755e-05	promoter-TSS (NM_053217)	-44	Ifit1	protein-coding	335
	chr19	34640645	34641045	5.58843	6.3076	1.7977	2.90845e-07	3.47755e-05	promoter-TSS (NM_053217)	-44	Ifit1	protein-coding	335
	chr3	133626362	133626762	6.86718	7.47512	1.42001	2.91124e-07	3.47755e-05	Intergenic	-82172	Tet2	protein-coding	252
	chr3	133626362	133626762	6.86718	7.47512	1.42001	2.91124e-07	3.47755e-05	Intergenic	-82172	Tet2	protein-coding	252
	chr7	78914731	78915131	5.82054	6.51355	1.70136	3.01692e-07	3.59242e-05	intron (NM_001113527, intron 1 of 2)	696	Isg20	protein-coding	344
	chr7	78914731	78915131	5.82054	6.51355	1.70136	3.01692e-07	3.59242e-05	intron (NM_001113527, intron 1 of 2)	696	Isg20	protein-coding	344
	chr9	35254715	35255115	5.39499	6.14003	1.88624	3.03704e-07	3.60501e-05	intron (NM_001286604, intron 2 of 9)	12890	Fam118b	protein-coding
	chr9	35254715	35255115	5.39499	6.14003	1.88624	3.03704e-07	3.60501e-05	intron (NM_001286604, intron 2 of 9)	12890	Fam118b	protein-coding
	chr4	66187070	66187470	6.23583	6.89268	1.57581	3.0665e-07	3.62856e-05	intron (NM_207109, intron 2 of 22)	217213	Astn2	protein-coding
	chr4	66187070	66187470	6.23583	6.89268	1.57581	3.0665e-07	3.62856e-05	intron (NM_207109, intron 2 of 22)	217213	Astn2	protein-coding
	chr2	58180717	58181117	5.46814	6.20834	1.88257	3.09951e-07	3.65616e-05	Intergenic	16943	Gm13546	ncRNA
	chr2	58180717	58181117	5.46814	6.20834	1.88257	3.09951e-07	3.65616e-05	Intergenic	16943	Gm13546	ncRNA
	chr2	10137316	10137716	6.48419	7.12235	1.51534	3.15702e-07	3.67803e-05	Intergenic	-6833	Itih2	protein-coding	220
	chr2	10137316	10137716	6.48419	7.12235	1.51534	3.15702e-07	3.67803e-05	Intergenic	-6833	Itih2	protein-coding	220
	chr16	57482887	57483287	5.21739	5.9854	1.97901	3.15365e-07	3.67803e-05	intron (NM_001040397, intron 1 of 4)	-66155	Filip1l	protein-coding
	chr16	57482887	57483287	5.21739	5.9854	1.97901	3.15365e-07	3.67803e-05	intron (NM_001040397, intron 1 of 4)	-66155	Filip1l	protein-coding
	chr10	78134940	78135340	7.06957	7.66005	1.36685	3.15415e-07	3.67803e-05	Intergenic	34615	Gatd3a	protein-coding	346
	chr10	78134940	78135340	7.06957	7.66005	1.36685	3.15415e-07	3.67803e-05	Intergenic	34615	Gatd3a	protein-coding	346
	chr1	180312897	180313297	7.2328	7.80149	1.29614	3.14738e-07	3.67803e-05	Intergenic	-17379	Itpkb	protein-coding	340
	chr1	180312897	180313297	7.2328	7.80149	1.29614	3.14738e-07	3.67803e-05	Intergenic	-17379	Itpkb	protein-coding	340
	chr10	98948044	98948444	5.36591	6.11297	1.89472	3.28005e-07	3.8096e-05	intron (NM_001359507, intron 1 of 21)	33092	Atp2b1	protein-coding
	chr10	98948044	98948444	5.36591	6.11297	1.89472	3.28005e-07	3.8096e-05	intron (NM_001359507, intron 1 of 21)	33092	Atp2b1	protein-coding
	chr10	30586942	30587342	5.77459	6.47096	1.7214	3.33319e-07	3.85945e-05	intron (NM_001358806, intron 5 of 10)	13558	Trmt11	protein-coding	197
	chr10	30586942	30587342	5.77459	6.47096	1.7214	3.33319e-07	3.85945e-05	intron (NM_001358806, intron 5 of 10)	13558	Trmt11	protein-coding	197
	chr1	167231853	167232253	6.52606	7.16709	1.52273	3.3596e-07	3.87812e-05	intron (NM_030724, intron 4 of 6)	53074	Uck2	protein-coding	178
	chr1	167231853	167232253	6.52606	7.16709	1.52273	3.3596e-07	3.87812e-05	intron (NM_030724, intron 4 of 6)	53074	Uck2	protein-coding	178
	chr1	65786666	65787066	6.1945	6.86216	1.62293	3.45254e-07	3.97326e-05	Intergenic	-139656	Crygf	protein-coding
	chr1	65786666	65787066	6.1945	6.86216	1.62293	3.45254e-07	3.97326e-05	Intergenic	-139656	Crygf	protein-coding
	chr14	70329988	70330388	6.29543	6.9465	1.56337	3.48725e-07	3.99577e-05	intron (NM_001135152, intron 2 of 9)	18245	Slc39a14	protein-coding
	chr14	70329988	70330388	6.29543	6.9465	1.56337	3.48725e-07	3.99577e-05	intron (NM_001135152, intron 2 of 9)	18245	Slc39a14	protein-coding
	chr7	78913625	78914025	7.41151	7.97138	1.26824	3.49327e-07	3.99577e-05	promoter-TSS (NM_020583)	60	Isg20	protein-coding	329
	chr7	78913625	78914025	7.41151	7.97138	1.26824	3.49327e-07	3.99577e-05	promoter-TSS (NM_020583)	60	Isg20	protein-coding	329
	chr12	40720192	40720592	5.99137	6.70078	1.74813	3.55288e-07	4.05168e-05	intron (NM_172803, intron 16 of 52)	274339	Dock4	protein-coding
	chr12	40720192	40720592	5.99137	6.70078	1.74813	3.55288e-07	4.05168e-05	intron (NM_172803, intron 16 of 52)	274339	Dock4	protein-coding
	chr1	66649564	66649964	6.50124	7.14272	1.51924	3.74269e-07	4.25528e-05	exon (NM_175510, exon 47 of 65)	-51067	Rpe	protein-coding
	chr1	66649564	66649964	6.50124	7.14272	1.51924	3.74269e-07	4.25528e-05	exon (NM_175510, exon 47 of 65)	-51067	Rpe	protein-coding
	chr10	98943857	98944257	6.27473	6.95821	1.67748	3.82754e-07	4.33868e-05	intron (NM_001359507, intron 1 of 21)	28905	Atp2b1	protein-coding
	chr10	98943857	98944257	6.27473	6.95821	1.67748	3.82754e-07	4.33868e-05	intron (NM_001359507, intron 1 of 21)	28905	Atp2b1	protein-coding
	chr13	34709008	34709408	6.01469	6.69891	1.67725	4.05427e-07	4.58041e-05	Intergenic	-30434	Fam50b	protein-coding	338
	chr13	34709008	34709408	6.01469	6.69891	1.67725	4.05427e-07	4.58041e-05	Intergenic	-30434	Fam50b	protein-coding	338
	chr2	125941020	125941420	5.90384	6.57414	1.62304	4.06506e-07	4.58041e-05	intron (NM_175154, intron 7 of 9)	74997	Galk2	protein-coding	255
	chr2	125941020	125941420	5.90384	6.57414	1.62304	4.06506e-07	4.58041e-05	intron (NM_175154, intron 7 of 9)	74997	Galk2	protein-coding	255
	chr15	37607525	37607925	5.16765	5.96133	2.05884	4.18374e-07	4.7001e-05	intron (NM_001359844, intron 3 of 7)	72849	Ncald	protein-coding
	chr15	37607525	37607925	5.16765	5.96133	2.05884	4.18374e-07	4.7001e-05	intron (NM_001359844, intron 3 of 7)	72849	Ncald	protein-coding
	chr5	14022668	14023068	5.30157	6.05847	1.91578	4.19672e-07	4.7007e-05	Intergenic	-2408	Sema3e	protein-coding
	chr5	14022668	14023068	5.30157	6.05847	1.91578	4.19672e-07	4.7007e-05	Intergenic	-2408	Sema3e	protein-coding
	chr2	146387335	146387735	5.06711	5.86306	2.05693	4.21513e-07	4.70736e-05	intron (NM_001033348, intron 23 of 40)	124469	Ralgapa2	protein-coding
	chr2	146387335	146387735	5.06711	5.86306	2.05693	4.21513e-07	4.70736e-05	intron (NM_001033348, intron 23 of 40)	124469	Ralgapa2	protein-coding
	chr18	30084634	30085034	5.44249	6.17757	1.83721	4.23183e-07	4.71206e-05	Intergenic	-188031	Pik3c3	protein-coding
	chr18	30084634	30085034	5.44249	6.17757	1.83721	4.23183e-07	4.71206e-05	Intergenic	-188031	Pik3c3	protein-coding
	chr7	111903978	111904378	5.38069	6.12449	1.88078	4.26253e-07	4.73229e-05	Intergenic	-119328	Usp47	protein-coding	196
	chr7	111903978	111904378	5.38069	6.12449	1.88078	4.26253e-07	4.73229e-05	Intergenic	-119328	Usp47	protein-coding	196
	chr4	156200632	156201032	5.65761	6.37081	1.75638	4.28072e-07	4.73855e-05	promoter-TSS (NM_015783)	-14	Isg15	protein-coding	349
	chr4	156200632	156201032	5.65761	6.37081	1.75638	4.28072e-07	4.73855e-05	promoter-TSS (NM_015783)	-14	Isg15	protein-coding	349
	chr8	111538160	111538560	6.62365	7.24979	1.47231	4.33332e-07	4.78274e-05	promoter-TSS (NM_001168623)	17	Znrf1	protein-coding	335
	chr8	111538160	111538560	6.62365	7.24979	1.47231	4.33332e-07	4.78274e-05	promoter-TSS (NM_001168623)	17	Znrf1	protein-coding	335
	chr8	57432791	57433191	5.80334	6.49932	1.70205	4.36014e-07	4.79832e-05	Intergenic	-22932	Scrg1	protein-coding
	chr8	57432791	57433191	5.80334	6.49932	1.70205	4.36014e-07	4.79832e-05	Intergenic	-22932	Scrg1	protein-coding
	chr1	105984155	105984555	6.39339	7.0186	1.47127	4.45541e-07	4.8889e-05	intron (NR_151625, intron 2 of 2)	5927	Gm7160	ncRNA	335
	chr1	105984155	105984555	6.39339	7.0186	1.47127	4.45541e-07	4.8889e-05	intron (NR_151625, intron 2 of 2)	5927	Gm7160	ncRNA	335
	chr11	83737211	83737611	4.97252	5.777	2.08747	4.4803e-07	4.90197e-05	Intergenic	-9529	Wfdc21	protein-coding	343
	chr11	83737211	83737611	4.97252	5.777	2.08747	4.4803e-07	4.90197e-05	Intergenic	-9529	Wfdc21	protein-coding	343
	chr7	135644490	135644890	5.86593	6.54581	1.65277	4.85814e-07	5.30001e-05	intron (NM_001316680, intron 3 of 20)	-7209	Ptpre	protein-coding	343
	chr7	135644490	135644890	5.86593	6.54581	1.65277	4.85814e-07	5.30001e-05	intron (NM_001316680, intron 3 of 20)	-7209	Ptpre	protein-coding	343
	chr5	98943745	98944145	6.22949	6.87832	1.54195	4.88615e-07	5.3152e-05	intron (NM_008926, intron 15 of 18)	89530	Bmp3	protein-coding	337
	chr5	98943745	98944145	6.22949	6.87832	1.54195	4.88615e-07	5.3152e-05	intron (NM_008926, intron 15 of 18)	89530	Bmp3	protein-coding	337
	chr2	143084792	143085192	7.4956	8.05824	1.26985	4.90294e-07	5.31814e-05	Intergenic	6599	Otor	protein-coding	286
	chr2	143084792	143085192	7.4956	8.05824	1.26985	4.90294e-07	5.31814e-05	Intergenic	6599	Otor	protein-coding	286
	chr5	8877117	8877517	5.98292	6.6603	1.64704	4.92709e-07	5.32903e-05	Intergenic	-16404	Abcb4	protein-coding
	chr5	8877117	8877517	5.98292	6.6603	1.64704	4.92709e-07	5.32903e-05	Intergenic	-16404	Abcb4	protein-coding
	chr7	46723993	46724393	5.56878	6.32537	1.89948	4.97086e-07	5.361e-05	Intergenic	8410	Saa4	protein-coding
	chr7	46723993	46724393	5.56878	6.32537	1.89948	4.97086e-07	5.361e-05	Intergenic	8410	Saa4	protein-coding
	chr11	21082710	21083110	5.63639	6.35532	1.78983	5.07822e-07	5.46119e-05	Intergenic	-8414	Peli1	protein-coding
	chr11	21082710	21083110	5.63639	6.35532	1.78983	5.07822e-07	5.46119e-05	Intergenic	-8414	Peli1	protein-coding
	chr12	114189076	114189476	7.52348	8.11821	1.36287	5.1448e-07	5.51706e-05	Intergenic	280190	Mir7094-1	ncRNA
	chr12	114189076	114189476	7.52348	8.11821	1.36287	5.1448e-07	5.51706e-05	Intergenic	280190	Mir7094-1	ncRNA
	chr15	86901227	86901627	5.4763	6.19508	1.77871	5.24453e-07	5.60808e-05	Intergenic	623752	Tbc1d22a	protein-coding
	chr15	86901227	86901627	5.4763	6.19508	1.77871	5.24453e-07	5.60808e-05	Intergenic	623752	Tbc1d22a	protein-coding
	chr16	35843952	35844352	5.36188	6.12197	1.92897	5.28238e-07	5.61673e-05	intron (NM_001039530, intron 12 of 16)	27230	Parp14	protein-coding
	chr16	35843952	35844352	5.36188	6.12197	1.92897	5.28238e-07	5.61673e-05	intron (NM_001039530, intron 12 of 16)	27230	Parp14	protein-coding
	chr1	149891047	149891447	6.75882	7.3786	1.44903	5.28027e-07	5.61673e-05	intron (NM_001305632, intron 4 of 16)	31192	Pla2g4a	protein-coding	342
	chr1	149891047	149891447	6.75882	7.3786	1.44903	5.28027e-07	5.61673e-05	intron (NM_001305632, intron 4 of 16)	31192	Pla2g4a	protein-coding	342
	chr15	53138909	53139309	6.20934	6.8452	1.49987	5.3533e-07	5.67616e-05	intron (NM_010162, intron 1 of 10)	207074	Ext1	protein-coding	349
	chr15	53138909	53139309	6.20934	6.8452	1.49987	5.3533e-07	5.67616e-05	intron (NM_010162, intron 1 of 10)	207074	Ext1	protein-coding	349
	chr7	84341030	84341430	5.63668	6.33738	1.71429	5.48689e-07	5.8015e-05	intron (NM_007488, intron 5 of 18)	68808	Arnt2	protein-coding
	chr7	84341030	84341430	5.63668	6.33738	1.71429	5.48689e-07	5.8015e-05	intron (NM_007488, intron 5 of 18)	68808	Arnt2	protein-coding
	chr1	155510243	155510643	6.19053	6.82657	1.49971	5.56671e-07	5.86946e-05	Intergenic	16668	Gm5532	ncRNA
	chr1	155510243	155510643	6.19053	6.82657	1.49971	5.56671e-07	5.86946e-05	Intergenic	16668	Gm5532	ncRNA
	chr6	116672305	116672705	5.85986	6.53134	1.611	5.61175e-07	5.88163e-05	intron (NM_178045, intron 1 of 10)	1331	Rassf4	protein-coding	250
	chr6	116672305	116672705	5.85986	6.53134	1.611	5.61175e-07	5.88163e-05	intron (NM_178045, intron 1 of 10)	1331	Rassf4	protein-coding	250
	chr1	133771835	133772235	6.22319	6.87211	1.53627	5.625e-07	5.88163e-05	Intergenic	-18288	Atp2b4	protein-coding
	chr1	133771835	133772235	6.22319	6.87211	1.53627	5.625e-07	5.88163e-05	Intergenic	-18288	Atp2b4	protein-coding
	chr1	186735506	186735906	6.87678	7.47581	1.37671	5.60715e-07	5.88163e-05	intron (NM_026041, intron 4 of 4)	13652	Rrp15	protein-coding
	chr1	186735506	186735906	6.87678	7.47581	1.37671	5.60715e-07	5.88163e-05	intron (NM_026041, intron 4 of 4)	13652	Rrp15	protein-coding
	chr8	27172470	27172870	6.17728	6.83207	1.5608	5.69863e-07	5.94216e-05	intron (NM_001080813, intron 1 of 5)	1976	Rab11fip1	protein-coding	170
	chr8	27172470	27172870	6.17728	6.83207	1.5608	5.69863e-07	5.94216e-05	intron (NM_001080813, intron 1 of 5)	1976	Rab11fip1	protein-coding	170
	chr1	16750149	16750549	6.06558	6.71113	1.52824	5.89661e-07	6.13167e-05	Intergenic	61893	Ly96	protein-coding
	chr1	16750149	16750549	6.06558	6.71113	1.52824	5.89661e-07	6.13167e-05	Intergenic	61893	Ly96	protein-coding
	chr19	54059932	54060332	5.25132	6.03654	2.00893	5.93576e-07	6.15541e-05	Intergenic	14873	Adra2a	protein-coding
	chr19	54059932	54060332	5.25132	6.03654	2.00893	5.93576e-07	6.15541e-05	Intergenic	14873	Adra2a	protein-coding
	chr15	7838825	7839225	5.32116	6.08007	1.92743	5.95384e-07	6.15725e-05	Intergenic	23475	Gdnf	protein-coding
	chr15	7838825	7839225	5.32116	6.08007	1.92743	5.95384e-07	6.15725e-05	Intergenic	23475	Gdnf	protein-coding
	chr5	53968125	53968525	6.08437	6.75983	1.61957	5.97591e-07	6.16319e-05	Intergenic	-30198	Stim2	protein-coding
	chr5	53968125	53968525	6.08437	6.75983	1.61957	5.97591e-07	6.16319e-05	Intergenic	-30198	Stim2	protein-coding
	chr2	172283296	172283696	7.1856	7.77873	1.36154	6.00993e-07	6.18139e-05	Intergenic	35004	Mc3r	protein-coding
	chr2	172283296	172283696	7.1856	7.77873	1.36154	6.00993e-07	6.18139e-05	Intergenic	35004	Mc3r	protein-coding
	chr2	61489738	61490138	6.01032	6.68727	1.63006	6.10846e-07	6.26565e-05	Intergenic	-88648	Tank	protein-coding	346
	chr2	61489738	61490138	6.01032	6.68727	1.63006	6.10846e-07	6.26565e-05	Intergenic	-88648	Tank	protein-coding	346
	chr3	149203392	149203792	5.56802	6.2773	1.7437	6.15027e-07	6.29144e-05	Intergenic	-71145	Gm1653	ncRNA	245
	chr3	149203392	149203792	5.56802	6.2773	1.7437	6.15027e-07	6.29144e-05	Intergenic	-71145	Gm1653	ncRNA	245
	chr1	16228223	16228623	7.09606	7.66243	1.27509	6.27955e-07	6.4056e-05	TTS (NM_025303)	122541	Rdh10	protein-coding	315
	chr1	16228223	16228623	7.09606	7.66243	1.27509	6.27955e-07	6.4056e-05	TTS (NM_025303)	122541	Rdh10	protein-coding	315
	chr2	139842730	139843130	6.93662	7.53609	1.37517	6.2958e-07	6.4056e-05	intron (NM_175225, intron 13 of 13)	164752	Ism1	protein-coding
	chr2	139842730	139843130	6.93662	7.53609	1.37517	6.2958e-07	6.4056e-05	intron (NM_175225, intron 13 of 13)	164752	Ism1	protein-coding
	chr10	96656206	96656606	6.17325	6.80715	1.48605	6.35353e-07	6.44696e-05	Intergenic	39405	Btg1	protein-coding
	chr10	96656206	96656606	6.17325	6.80715	1.48605	6.35353e-07	6.44696e-05	Intergenic	39405	Btg1	protein-coding
	chr17	86052303	86052703	5.13124	5.89622	1.93275	6.55577e-07	6.63433e-05	intron (NM_030133, intron 15 of 20)	92672	Srbd1	protein-coding
	chr17	86052303	86052703	5.13124	5.89622	1.93275	6.55577e-07	6.63433e-05	intron (NM_030133, intron 15 of 20)	92672	Srbd1	protein-coding
	chr1	177015920	177016320	5.69332	6.38403	1.67091	6.6675e-07	6.72936e-05	intron (NM_029756, intron 17 of 17)	-179987	Hmga2-ps1	pseudo	185
	chr1	177015920	177016320	5.69332	6.38403	1.67091	6.6675e-07	6.72936e-05	intron (NM_029756, intron 17 of 17)	-179987	Hmga2-ps1	pseudo	185
	chr2	52031460	52031860	6.23475	6.8642	1.46808	6.69944e-07	6.74356e-05	Intergenic	-6453	Tnfaip6	protein-coding
	chr2	52031460	52031860	6.23475	6.8642	1.46808	6.69944e-07	6.74356e-05	Intergenic	-6453	Tnfaip6	protein-coding
	chr10	118981434	118981834	6.61231	7.22231	1.40775	6.9565e-07	6.9837e-05	Intergenic	-54491	Gm38403	ncRNA
	chr10	118981434	118981834	6.61231	7.22231	1.40775	6.9565e-07	6.9837e-05	Intergenic	-54491	Gm38403	ncRNA
	chr14	7809595	7809995	5.64796	6.34865	1.70839	7.00928e-07	7.01802e-05	Intergenic	-8162	Flnb	protein-coding	111
	chr14	7809595	7809995	5.64796	6.34865	1.70839	7.00928e-07	7.01802e-05	Intergenic	-8162	Flnb	protein-coding	111
	chr13	30657704	30658104	5.14742	5.92053	1.96829	7.07658e-07	7.06666e-05	Intergenic	-2155	Dusp22	protein-coding	262
	chr13	30657704	30658104	5.14742	5.92053	1.96829	7.07658e-07	7.06666e-05	Intergenic	-2155	Dusp22	protein-coding	262
	chr12	8831740	8832140	6.6088	7.24179	1.47565	7.10906e-07	7.08037e-05	Intergenic	60544	Sdc1	protein-coding
	chr12	8831740	8832140	6.6088	7.24179	1.47565	7.10906e-07	7.08037e-05	Intergenic	60544	Sdc1	protein-coding
	chr6	94994372	94994772	4.7905	5.61509	2.14929	7.23097e-07	7.18283e-05	Intergenic	50738	4930511E03Rik	ncRNA
	chr6	94994372	94994772	4.7905	5.61509	2.14929	7.23097e-07	7.18283e-05	Intergenic	50738	4930511E03Rik	ncRNA
	chr2	46370991	46371391	7.64286	8.18176	1.1902	7.33096e-07	7.22512e-05	Intergenic	674586	1700019E08Rik	ncRNA	319
	chr2	46370991	46371391	7.64286	8.18176	1.1902	7.33096e-07	7.22512e-05	Intergenic	674586	1700019E08Rik	ncRNA	319
	chr9	83967510	83967910	6.67212	7.27709	1.3915	7.30265e-07	7.22512e-05	intron (NM_199195, intron 3 of 10)	18929	Bckdhb	protein-coding	89
	chr9	83967510	83967910	6.67212	7.27709	1.3915	7.30265e-07	7.22512e-05	intron (NM_199195, intron 3 of 10)	18929	Bckdhb	protein-coding	216
	chr9	83967510	83967910	6.67212	7.27709	1.3915	7.30265e-07	7.22512e-05	intron (NM_199195, intron 3 of 10)	18929	Bckdhb	protein-coding	89
	chr9	83967510	83967910	6.67212	7.27709	1.3915	7.30265e-07	7.22512e-05	intron (NM_199195, intron 3 of 10)	18929	Bckdhb	protein-coding	216
	chr3	145268065	145268465	6.16259	6.79627	1.48434	7.31719e-07	7.22512e-05	Intergenic	-24207	Col24a1	protein-coding
	chr3	145268065	145268465	6.16259	6.79627	1.48434	7.31719e-07	7.22512e-05	Intergenic	-24207	Col24a1	protein-coding
	chr2	84048746	84049146	5.54454	6.25687	1.73429	7.41242e-07	7.28637e-05	Intergenic	-107720	Zswim2	protein-coding
	chr2	84048746	84049146	5.54454	6.25687	1.73429	7.41242e-07	7.28637e-05	Intergenic	-107720	Zswim2	protein-coding
	chr11	34053436	34053836	5.80341	6.47571	1.60312	7.58929e-07	7.44085e-05	intron (NM_010696, intron 2 of 20)	6708	Lcp2	protein-coding
	chr11	34053436	34053836	5.80341	6.47571	1.60312	7.58929e-07	7.44085e-05	intron (NM_010696, intron 2 of 20)	6708	Lcp2	protein-coding
	chr17	83304452	83304852	5.86493	6.57608	1.72177	7.90281e-07	7.72817e-05	Intergenic	-46279	Eml4	protein-coding
	chr17	83304452	83304852	5.86493	6.57608	1.72177	7.90281e-07	7.72817e-05	Intergenic	-46279	Eml4	protein-coding
	chr11	98706069	98706469	5.72572	6.44617	1.75678	7.95298e-07	7.75714e-05	intron (NM_001361995, intron 23 of 25)	4956	Csf3	protein-coding
	chr11	98706069	98706469	5.72572	6.44617	1.75678	7.95298e-07	7.75714e-05	intron (NM_001361995, intron 23 of 25)	4956	Csf3	protein-coding
	chr17	15209693	15210093	5.00975	5.78914	1.97191	8.53067e-07	8.29915e-05	Intergenic	30890	Gm5091	ncRNA
	chr17	15209693	15210093	5.00975	5.78914	1.97191	8.53067e-07	8.29915e-05	Intergenic	30890	Gm5091	ncRNA
	chr9	89869589	89869989	6.07677	6.73544	1.56038	8.80025e-07	8.51751e-05	Intergenic	-39986	Rasgrf1	protein-coding
	chr9	89869589	89869989	6.07677	6.73544	1.56038	8.80025e-07	8.51751e-05	Intergenic	-39986	Rasgrf1	protein-coding
	chr2	157428322	157428722	6.05971	6.71983	1.55314	8.78812e-07	8.51751e-05	intron (NM_001025395, intron 1 of 13)	4229	Src	protein-coding
	chr2	157428322	157428722	6.05971	6.71983	1.55314	8.78812e-07	8.51751e-05	intron (NM_001025395, intron 1 of 13)	4229	Src	protein-coding
	chr1	123932044	123932444	6.49488	7.11399	1.42451	8.82604e-07	8.52063e-05	intron (NM_199021, intron 1 of 25)	113315	Dpp10	protein-coding
	chr1	123932044	123932444	6.49488	7.11399	1.42451	8.82604e-07	8.52063e-05	intron (NM_199021, intron 1 of 25)	113315	Dpp10	protein-coding
	chr2	66170278	66170678	6.86354	7.47991	1.42477	9.20721e-07	8.86593e-05	Intergenic	-45685	Galnt3	protein-coding
	chr2	66170278	66170678	6.86354	7.47991	1.42477	9.20721e-07	8.86593e-05	Intergenic	-45685	Galnt3	protein-coding
	chr4	102574281	102574681	7.55713	8.13414	1.29872	9.28154e-07	8.91476e-05	intron (NM_001177980, intron 1 of 9)	4421	Pde4b	protein-coding	321
	chr4	102574281	102574681	7.55713	8.13414	1.29872	9.28154e-07	8.91476e-05	intron (NM_001177980, intron 1 of 9)	4421	Pde4b	protein-coding	321
	chr16	84718010	84718410	5.1078	5.89741	1.98992	9.45183e-07	9.05528e-05	3' UTR (NM_017404, exon 10 of 10)	4070	Mir155	ncRNA	62
	chr16	84718010	84718410	5.1078	5.89741	1.98992	9.45183e-07	9.05528e-05	3' UTR (NM_017404, exon 10 of 10)	4070	Mir155	ncRNA	166
	chr16	84718010	84718410	5.1078	5.89741	1.98992	9.45183e-07	9.05528e-05	3' UTR (NM_017404, exon 10 of 10)	4070	Mir155	ncRNA	62
	chr16	84718010	84718410	5.1078	5.89741	1.98992	9.45183e-07	9.05528e-05	3' UTR (NM_017404, exon 10 of 10)	4070	Mir155	ncRNA	166
	chr11	79202614	79203014	5.02467	5.81218	1.98266	9.63085e-07	9.20343e-05	Intergenic	40210	Wsb1	protein-coding
	chr11	79202614	79203014	5.02467	5.81218	1.98266	9.63085e-07	9.20343e-05	Intergenic	40210	Wsb1	protein-coding
	chr17	14140260	14140660	5.5664	6.26706	1.69575	9.71719e-07	9.26122e-05	Intergenic	63371	Dact2	protein-coding
	chr17	14140260	14140660	5.5664	6.26706	1.69575	9.71719e-07	9.26122e-05	Intergenic	63371	Dact2	protein-coding
	chr18	61074594	61074994	6.02742	6.69434	1.58206	9.74039e-07	9.26122e-05	intron (NM_001146268, intron 14 of 22)	29644	Pdgfrb	protein-coding
	chr18	61074594	61074994	6.02742	6.69434	1.58206	9.74039e-07	9.26122e-05	intron (NM_001146268, intron 14 of 22)	29644	Pdgfrb	protein-coding
	chr17	35200307	35200707	6.87951	7.47166	1.34671	9.9943e-07	9.46824e-05	exon (NM_013693, exon 4 of 4)	1500	Tnf	protein-coding	243
	chr17	35200307	35200707	6.87951	7.47166	1.34671	9.9943e-07	9.46824e-05	exon (NM_013693, exon 4 of 4)	1500	Tnf	protein-coding	243
	chr1	144239210	144239610	7.52134	8.09765	1.29789	1.00083e-06	9.46824e-05	Intergenic	9694	Rgs1	protein-coding	291
	chr1	144239210	144239610	7.52134	8.09765	1.29789	1.00083e-06	9.46824e-05	Intergenic	9694	Rgs1	protein-coding	291
	chr2	116942392	116942792	6.75906	7.37892	1.43459	1.0101e-06	9.53205e-05	Intergenic	42440	D330050G23Rik	ncRNA	350
	chr2	116942392	116942792	6.75906	7.37892	1.43459	1.0101e-06	9.53205e-05	Intergenic	42440	D330050G23Rik	ncRNA	350
	chr5	66559604	66560004	5.76473	6.43685	1.59996	1.02069e-06	9.608e-05	intron (NM_001201413, intron 1 of 16)	59013	Apbb2	protein-coding	4
	chr5	66559604	66560004	5.76473	6.43685	1.59996	1.02069e-06	9.608e-05	intron (NM_001201413, intron 1 of 16)	59013	Apbb2	protein-coding	316
	chr5	66559604	66560004	5.76473	6.43685	1.59996	1.02069e-06	9.608e-05	intron (NM_001201413, intron 1 of 16)	59013	Apbb2	protein-coding	4
	chr5	66559604	66560004	5.76473	6.43685	1.59996	1.02069e-06	9.608e-05	intron (NM_001201413, intron 1 of 16)	59013	Apbb2	protein-coding	316
	chr7	7140532	7140932	5.74308	6.43564	1.66257	1.02899e-06	9.66066e-05	Intergenic	-3977	Zfp773	protein-coding
	chr7	7140532	7140932	5.74308	6.43564	1.66257	1.02899e-06	9.66066e-05	Intergenic	-3977	Zfp773	protein-coding
	chr17	75147203	75147603	6.48006	7.11628	1.48031	1.03141e-06	9.66066e-05	intron (NM_019919, intron 3 of 33)	-31378	Ltbp1	protein-coding
	chr17	75147203	75147603	6.48006	7.11628	1.48031	1.03141e-06	9.66066e-05	intron (NM_019919, intron 3 of 33)	-31378	Ltbp1	protein-coding
	chr7	144569471	144569871	6.02646	6.68488	1.54706	1.04095e-06	9.72592e-05	Intergenic	12770	Fadd	protein-coding	318
	chr7	144569471	144569871	6.02646	6.68488	1.54706	1.04095e-06	9.72592e-05	Intergenic	12770	Fadd	protein-coding	318
	chr10	17589202	17589602	5.3563	6.09996	1.83129	1.05928e-06	9.87271e-05	Intergenic	-133826	Cited2	protein-coding	319
	chr10	17589202	17589602	5.3563	6.09996	1.83129	1.05928e-06	9.87271e-05	Intergenic	-133826	Cited2	protein-coding	319
	chr12	3491336	3491736	4.83107	5.63964	2.0537	1.06798e-06	9.92929e-05	intron (NM_001270988, intron 9 of 11)	64679	Asxl2	protein-coding
	chr12	3491336	3491736	4.83107	5.63964	2.0537	1.06798e-06	9.92929e-05	intron (NM_001270988, intron 9 of 11)	64679	Asxl2	protein-coding
	chr18	5740313	5740713	5.69288	6.38477	1.66558	1.07203e-06	9.93619e-05	intron (NM_011546, intron 2 of 7)	147866	Zeb1	protein-coding	340
	chr18	5740313	5740713	5.69288	6.38477	1.66558	1.07203e-06	9.93619e-05	intron (NM_011546, intron 2 of 7)	147866	Zeb1	protein-coding	340
	chr18	30583784	30584184	6.08129	6.73717	1.54195	1.07434e-06	9.93619e-05	Intergenic	311119	Pik3c3	protein-coding
	chr18	30583784	30584184	6.08129	6.73717	1.54195	1.07434e-06	9.93619e-05	Intergenic	311119	Pik3c3	protein-coding
	chr13	63421194	63421594	5.448	6.17246	1.77838	1.07662e-06	9.93619e-05	intron (NM_001347515, intron 1 of 15)	10351	Fancc	protein-coding	235
	chr13	63421194	63421594	5.448	6.17246	1.77838	1.07662e-06	9.93619e-05	intron (NM_001347515, intron 1 of 15)	10351	Fancc	protein-coding	235
	chr17	57674109	57674509	6.16241	6.79794	1.47036	1.07995e-06	9.94266e-05	Intergenic	-94902	Cntnap5c	protein-coding
	chr17	57674109	57674509	6.16241	6.79794	1.47036	1.07995e-06	9.94266e-05	Intergenic	-94902	Cntnap5c	protein-coding
	chr3	126652359	126652759	5.61519	6.30148	1.64186	1.10037e-06	0.00010106	intron (NM_001025438, intron 2 of 18)	55608	Camk2d	protein-coding	298
	chr3	126652359	126652759	5.61519	6.30148	1.64186	1.10037e-06	0.00010106	intron (NM_001025438, intron 2 of 18)	55608	Camk2d	protein-coding	298
	chr6	67041832	67042232	5.7649	6.44808	1.63817	1.11022e-06	0.000101718	intron (NR_040278, intron 1 of 6)	-4625	Gadd45a	protein-coding	316
	chr6	67041832	67042232	5.7649	6.44808	1.63817	1.11022e-06	0.000101718	intron (NR_040278, intron 1 of 6)	-4625	Gadd45a	protein-coding	316
	chr9	117013661	117014061	5.94648	6.61456	1.57224	1.1174e-06	0.000102127	intron (NM_001172123, intron 3 of 14)	238622	Rbms3	protein-coding	180
	chr9	117013661	117014061	5.94648	6.61456	1.57224	1.1174e-06	0.000102127	intron (NM_001172123, intron 3 of 14)	238622	Rbms3	protein-coding	180
	chr15	50703784	50704184	6.87201	7.49567	1.44419	1.13902e-06	0.00010338	intron (NM_001310481, intron 4 of 5)	185065	Trps1	protein-coding	296
	chr15	50703784	50704184	6.87201	7.49567	1.44419	1.13902e-06	0.00010338	intron (NM_001310481, intron 4 of 5)	185065	Trps1	protein-coding	296
	chr12	55365220	55365620	5.76662	6.43554	1.57953	1.13933e-06	0.00010338	intron (NM_025373, intron 4 of 6)	-18802	Psma6	protein-coding
	chr12	55365220	55365620	5.76662	6.43554	1.57953	1.13933e-06	0.00010338	intron (NM_025373, intron 4 of 6)	-18802	Psma6	protein-coding
	chr2	169928616	169929016	6.18415	6.82774	1.49246	1.13898e-06	0.00010338	intron (NM_001363022, intron 2 of 2)	34371	AY702102	ncRNA
	chr2	169928616	169929016	6.18415	6.82774	1.49246	1.13898e-06	0.00010338	intron (NM_001363022, intron 2 of 2)	34371	AY702102	ncRNA
	chr11	89134835	89135235	5.43884	6.15541	1.74505	1.14358e-06	0.000103518	Intergenic	61194	Gm525	protein-coding
	chr11	89134835	89135235	5.43884	6.15541	1.74505	1.14358e-06	0.000103518	Intergenic	61194	Gm525	protein-coding
	chr12	44366534	44366934	5.7688	6.45171	1.62649	1.15591e-06	0.000104383	intron (NM_176930, intron 1 of 30)	37849	Nrcam	protein-coding
	chr12	44366534	44366934	5.7688	6.45171	1.62649	1.15591e-06	0.000104383	intron (NM_176930, intron 1 of 30)	37849	Nrcam	protein-coding
	chr2	60948201	60948601	6.4858	7.10833	1.42963	1.17623e-06	0.000105964	intron (NM_020296, intron 1 of 13)	14803	Rbms1	protein-coding
	chr2	60948201	60948601	6.4858	7.10833	1.42963	1.17623e-06	0.000105964	intron (NM_020296, intron 1 of 13)	14803	Rbms1	protein-coding
	chr2	131088428	131088828	5.84568	6.50418	1.54444	1.19773e-06	0.000107644	Intergenic	-1863	Siglec1	protein-coding	327
	chr2	131088428	131088828	5.84568	6.50418	1.54444	1.19773e-06	0.000107644	Intergenic	-1863	Siglec1	protein-coding	327
	chr9	25123807	25124207	5.46791	6.19508	1.7834	1.21067e-06	0.000108549	intron (NM_020586, intron 4 of 7)	27774	Herpud2	protein-coding
	chr9	25123807	25124207	5.46791	6.19508	1.7834	1.21067e-06	0.000108549	intron (NM_020586, intron 4 of 7)	27774	Herpud2	protein-coding
	chr12	36074628	36075028	5.2775	6.01193	1.80113	1.22452e-06	0.00010953	Intergenic	-15551	Gm5434	pseudo
	chr12	36074628	36075028	5.2775	6.01193	1.80113	1.22452e-06	0.00010953	Intergenic	-15551	Gm5434	pseudo
	chr3	79173260	79173660	8.15075	8.6786	1.15039	1.23552e-06	0.000110253	Intergenic	-27585	Rapgef2	protein-coding
	chr3	79173260	79173660	8.15075	8.6786	1.15039	1.23552e-06	0.000110253	Intergenic	-27585	Rapgef2	protein-coding
	chr12	17507131	17507531	8.00758	8.56426	1.23405	1.25252e-06	0.000111507	Intergenic	-37542	Odc1	protein-coding	303
	chr12	17507131	17507531	8.00758	8.56426	1.23405	1.25252e-06	0.000111507	Intergenic	-37542	Odc1	protein-coding	303
	chr19	53047106	53047506	5.56265	6.2885	1.75526	1.27032e-06	0.000112561	Intergenic	-8652	Xpnpep1	protein-coding	318
	chr19	53047106	53047506	5.56265	6.2885	1.75526	1.27032e-06	0.000112561	Intergenic	-8652	Xpnpep1	protein-coding	318
	chr14	120832210	120832610	6.67242	7.26164	1.33109	1.26803e-06	0.000112561	Intergenic	-78784	Ipo5	protein-coding	23
	chr14	120832210	120832610	6.67242	7.26164	1.33109	1.26803e-06	0.000112561	Intergenic	-78784	Ipo5	protein-coding	250
	chr14	120832210	120832610	6.67242	7.26164	1.33109	1.26803e-06	0.000112561	Intergenic	-78784	Ipo5	protein-coding	23
	chr14	120832210	120832610	6.67242	7.26164	1.33109	1.26803e-06	0.000112561	Intergenic	-78784	Ipo5	protein-coding	250
	chr6	140613788	140614188	5.84191	6.53077	1.63043	1.28342e-06	0.000113455	Intergenic	-8675	Aebp2	protein-coding
	chr6	140613788	140614188	5.84191	6.53077	1.63043	1.28342e-06	0.000113455	Intergenic	-8675	Aebp2	protein-coding
	chr2	94089905	94090305	6.47796	7.0896	1.40046	1.30003e-06	0.000114655	intron (NM_019657, intron 3 of 10)	67804	Hsd17b12	protein-coding	342
	chr2	94089905	94090305	6.47796	7.0896	1.40046	1.30003e-06	0.000114655	intron (NM_019657, intron 3 of 10)	67804	Hsd17b12	protein-coding	342
	chr5	5648801	5649201	6.86551	7.43411	1.26657	1.30732e-06	0.000114761	intron (NM_172447, intron 3 of 22)	15231	Cfap69	protein-coding	266
	chr5	5648801	5649201	6.86551	7.43411	1.26657	1.30732e-06	0.000114761	intron (NM_172447, intron 3 of 22)	15231	Cfap69	protein-coding	266
	chr10	8362085	8362485	5.32683	6.05833	1.79135	1.30432e-06	0.000114761	intron (NM_177387, intron 2 of 7)	156540	Ust	protein-coding
	chr10	8362085	8362485	5.32683	6.05833	1.79135	1.30432e-06	0.000114761	intron (NM_177387, intron 2 of 7)	156540	Ust	protein-coding
	chr3	53266098	53266498	5.54253	6.2586	1.72734	1.33449e-06	0.000116875	Intergenic	196960	Nhlrc3	protein-coding	261
	chr3	53266098	53266498	5.54253	6.2586	1.72734	1.33449e-06	0.000116875	Intergenic	196960	Nhlrc3	protein-coding	261
	chr3	121570660	121571060	7.10389	7.71156	1.3859	1.3487e-06	0.000117846	Intergenic	-38516	Slc44a3	protein-coding
	chr3	121570660	121571060	7.10389	7.71156	1.3859	1.3487e-06	0.000117846	Intergenic	-38516	Slc44a3	protein-coding
	chr15	62134841	62135241	7.10033	7.70841	1.38414	1.35397e-06	0.000118033	intron (NR_132746, intron 2 of 6)	84410	H2afy3	pseudo
	chr15	62134841	62135241	7.10033	7.70841	1.38414	1.35397e-06	0.000118033	intron (NR_132746, intron 2 of 6)	84410	H2afy3	pseudo
	chr6	72937870	72938270	6.4717	7.07114	1.35384	1.35717e-06	0.00011804	Intergenic	20162	Tmsb10	protein-coding	247
	chr6	72937870	72938270	6.4717	7.07114	1.35384	1.35717e-06	0.00011804	Intergenic	20162	Tmsb10	protein-coding	247
	chr11	8509629	8510029	5.77954	6.47107	1.64107	1.36451e-06	0.000118405	intron (NM_001083587, intron 16 of 30)	154706	Tns3	protein-coding	191
	chr11	8509629	8510029	5.77954	6.47107	1.64107	1.36451e-06	0.000118405	intron (NM_001083587, intron 16 of 30)	154706	Tns3	protein-coding	191
	chr2	17912067	17912467	5.36779	6.08733	1.73377	1.37985e-06	0.000119462	Intergenic	84691	H2al2a	protein-coding
	chr2	17912067	17912467	5.36779	6.08733	1.73377	1.37985e-06	0.000119462	Intergenic	84691	H2al2a	protein-coding
	chr9	90244465	90244865	6.10374	6.737	1.4658	1.40808e-06	0.000121349	intron (NM_194334, intron 2 of 12)	26104	Tbc1d2b	protein-coding	132
	chr9	90244465	90244865	6.10374	6.737	1.4658	1.40808e-06	0.000121349	intron (NM_194334, intron 2 of 12)	26104	Tbc1d2b	protein-coding	137
	chr9	90244465	90244865	6.10374	6.737	1.4658	1.40808e-06	0.000121349	intron (NM_194334, intron 2 of 12)	26104	Tbc1d2b	protein-coding	132
	chr9	90244465	90244865	6.10374	6.737	1.4658	1.40808e-06	0.000121349	intron (NM_194334, intron 2 of 12)	26104	Tbc1d2b	protein-coding	137
	chr16	95887743	95888143	5.88611	6.53931	1.52303	1.40682e-06	0.000121349	intron (NR_040484, intron 1 of 3)	10770	1600002D24Rik	ncRNA
	chr16	95887743	95888143	5.88611	6.53931	1.52303	1.40682e-06	0.000121349	intron (NR_040484, intron 1 of 3)	10770	1600002D24Rik	ncRNA
	chr13	75824821	75825221	6.23419	6.84787	1.40066	1.4267e-06	0.000122481	Intergenic	-14864	Glrx	protein-coding
	chr13	75824821	75825221	6.23419	6.84787	1.40066	1.4267e-06	0.000122481	Intergenic	-14864	Glrx	protein-coding
	chr9	101042276	101042676	6.02546	6.68359	1.52948	1.42771e-06	0.000122481	Intergenic	-7592	Pccb	protein-coding	205
	chr9	101042276	101042676	6.02546	6.68359	1.52948	1.42771e-06	0.000122481	Intergenic	-7592	Pccb	protein-coding	205
	chr15	6569065	6569465	6.85391	7.4443	1.32249	1.44093e-06	0.000123056	Intergenic	-10582	Fyb	protein-coding	287
	chr15	6569065	6569465	6.85391	7.4443	1.32249	1.44093e-06	0.000123056	Intergenic	-10582	Fyb	protein-coding	287
	chr1	74381417	74381817	7.34752	7.92556	1.29532	1.43946e-06	0.000123056	intron (NM_013612, intron 8 of 14)	6414	Slc11a1	protein-coding	88
	chr1	74381417	74381817	7.34752	7.92556	1.29532	1.43946e-06	0.000123056	intron (NM_013612, intron 8 of 14)	6414	Slc11a1	protein-coding	88
	chr1	42769022	42769422	7.69255	8.2633	1.27161	1.45315e-06	0.000123819	Intergenic	18510	Dalir	ncRNA
	chr1	42769022	42769422	7.69255	8.2633	1.27161	1.45315e-06	0.000123819	Intergenic	18510	Dalir	ncRNA
	chr1	84300144	84300544	5.00955	5.77924	1.90198	1.47619e-06	0.000125499	Intergenic	-15699	Pid1	protein-coding
	chr1	84300144	84300544	5.00955	5.77924	1.90198	1.47619e-06	0.000125499	Intergenic	-15699	Pid1	protein-coding
	chr4	15990370	15990770	6.05138	6.69603	1.4988	1.48287e-06	0.000125784	intron (NM_013752, intron 14 of 15)	23268	Osgin2	protein-coding	348
	chr4	15990370	15990770	6.05138	6.69603	1.4988	1.48287e-06	0.000125784	intron (NM_013752, intron 14 of 15)	23268	Osgin2	protein-coding	348
	chr2	172498759	172499159	6.55379	7.14439	1.32873	1.49593e-06	0.000126607	Intergenic	26405	Fam209	protein-coding	311
	chr2	172498759	172499159	6.55379	7.14439	1.32873	1.49593e-06	0.000126607	Intergenic	26405	Fam209	protein-coding	311
	chr2	44956292	44956692	6.06504	6.70128	1.47058	1.52973e-06	0.00012907	Intergenic	-28775	Gtdc1	protein-coding	340
	chr2	44956292	44956692	6.06504	6.70128	1.47058	1.52973e-06	0.00012907	Intergenic	-28775	Gtdc1	protein-coding	340
	chr4	66189065	66189465	5.23499	5.97089	1.79552	1.53187e-06	0.00012907	intron (NM_207109, intron 2 of 22)	215218	Astn2	protein-coding
	chr4	66189065	66189465	5.23499	5.97089	1.79552	1.53187e-06	0.00012907	intron (NM_207109, intron 2 of 22)	215218	Astn2	protein-coding
	chr2	142695704	142696104	6.95588	7.52615	1.26831	1.56706e-06	0.000131742	intron (NM_001355123, intron 23 of 26)	205560	Kif16b	protein-coding	145
	chr2	142695704	142696104	6.95588	7.52615	1.26831	1.56706e-06	0.000131742	intron (NM_001355123, intron 23 of 26)	205560	Kif16b	protein-coding	200
	chr2	142695704	142696104	6.95588	7.52615	1.26831	1.56706e-06	0.000131742	intron (NM_001355123, intron 23 of 26)	205560	Kif16b	protein-coding	145
	chr2	142695704	142696104	6.95588	7.52615	1.26831	1.56706e-06	0.000131742	intron (NM_001355123, intron 23 of 26)	205560	Kif16b	protein-coding	200
	chr2	151974153	151974553	6.29444	6.90234	1.38038	1.57766e-06	0.000132338	promoter-TSS (NM_001289151)	-372	Fam110a	protein-coding	304
	chr2	151974153	151974553	6.29444	6.90234	1.38038	1.57766e-06	0.000132338	promoter-TSS (NM_001289151)	-372	Fam110a	protein-coding	304
	chr5	64834192	64834592	5.5203	6.21155	1.64235	1.58938e-06	0.000132849	Intergenic	30869	Klf3	protein-coding	335
	chr5	64834192	64834592	5.5203	6.21155	1.64235	1.58938e-06	0.000132849	Intergenic	30869	Klf3	protein-coding	335
	chr2	139849622	139850022	6.53277	7.16758	1.45952	1.59079e-06	0.000132849	intron (NM_175225, intron 13 of 13)	171644	Ism1	protein-coding
	chr2	139849622	139850022	6.53277	7.16758	1.45952	1.59079e-06	0.000132849	intron (NM_175225, intron 13 of 13)	171644	Ism1	protein-coding
	chr9	13296425	13296825	8.07214	8.60677	1.16379	1.59679e-06	0.000133056	Intergenic	49669	Ccdc82	protein-coding	296
	chr9	13296425	13296825	8.07214	8.60677	1.16379	1.59679e-06	0.000133056	Intergenic	49669	Ccdc82	protein-coding	52
	chr9	13296425	13296825	8.07214	8.60677	1.16379	1.59679e-06	0.000133056	Intergenic	49669	Ccdc82	protein-coding	296
	chr9	13296425	13296825	8.07214	8.60677	1.16379	1.59679e-06	0.000133056	Intergenic	49669	Ccdc82	protein-coding	52
	chr11	33882697	33883097	5.02235	5.81327	1.95632	1.62278e-06	0.000134627	intron (NM_001190886, intron 1 of 7)	-39211	Kcnip1	protein-coding	340
	chr11	33882697	33883097	5.02235	5.81327	1.95632	1.62278e-06	0.000134627	intron (NM_001190886, intron 1 of 7)	-39211	Kcnip1	protein-coding	340
	chr2	158772805	158773205	6.58289	7.22684	1.48159	1.62141e-06	0.000134627	intron (NM_027975, intron 1 of 3)	4906	Fam83d	protein-coding
	chr2	158772805	158773205	6.58289	7.22684	1.48159	1.62141e-06	0.000134627	intron (NM_027975, intron 1 of 3)	4906	Fam83d	protein-coding
	chr9	16290878	16291278	5.37171	6.09366	1.74451	1.64668e-06	0.00013631	intron (NM_001080814, intron 2 of 25)	210976	Fat3	protein-coding
	chr9	16290878	16291278	5.37171	6.09366	1.74451	1.64668e-06	0.00013631	intron (NM_001080814, intron 2 of 25)	210976	Fat3	protein-coding
	chr15	43179540	43179940	6.35588	7.02632	1.57135	1.66014e-06	0.000136592	Intergenic	-8922	Rspo2	protein-coding
	chr15	43179540	43179940	6.35588	7.02632	1.57135	1.66014e-06	0.000136592	Intergenic	-8922	Rspo2	protein-coding
	chr14	74880854	74881254	5.5701	6.25916	1.62864	1.65911e-06	0.000136592	intron (NM_001033439, intron 1 of 19)	66823	Lrch1	protein-coding	321
	chr14	74880854	74881254	5.5701	6.25916	1.62864	1.65911e-06	0.000136592	intron (NM_001033439, intron 1 of 19)	66823	Lrch1	protein-coding	321
	chr5	86078783	86079183	7.76868	8.30699	1.17293	1.66094e-06	0.000136592	intron (NM_001310639, intron 2 of 7)	7237	Stap1	protein-coding	315
	chr5	86078783	86079183	7.76868	8.30699	1.17293	1.66094e-06	0.000136592	intron (NM_001310639, intron 2 of 7)	7237	Stap1	protein-coding	315
	chr1	159217587	159217987	6.11237	6.73419	1.41855	1.6957e-06	0.000139147	Intergenic	-14413	Cop1	protein-coding
	chr1	159217587	159217987	6.11237	6.73419	1.41855	1.6957e-06	0.000139147	Intergenic	-14413	Cop1	protein-coding
	chr15	50772599	50772999	6.29042	6.96076	1.57849	1.7515e-06	0.000143414	intron (NM_001310485, intron 5 of 7)	116250	Trps1	protein-coding
	chr15	50772599	50772999	6.29042	6.96076	1.57849	1.7515e-06	0.000143414	intron (NM_001310485, intron 5 of 7)	116250	Trps1	protein-coding
	chr4	102584619	102585019	5.39244	6.10954	1.7116	1.75902e-06	0.000143718	intron (NM_001177980, intron 1 of 9)	-2739	Pde4b	protein-coding	237
	chr4	102584619	102585019	5.39244	6.10954	1.7116	1.75902e-06	0.000143718	intron (NM_001177980, intron 1 of 9)	-2739	Pde4b	protein-coding	81
	chr4	102584619	102585019	5.39244	6.10954	1.7116	1.75902e-06	0.000143718	intron (NM_001177980, intron 1 of 9)	-2739	Pde4b	protein-coding	237
	chr4	102584619	102585019	5.39244	6.10954	1.7116	1.75902e-06	0.000143718	intron (NM_001177980, intron 1 of 9)	-2739	Pde4b	protein-coding	81
	chr11	43349502	43349902	6.65008	7.23608	1.30896	1.77597e-06	0.00014479	Intergenic	24759	Mir146	ncRNA
	chr11	43349502	43349902	6.65008	7.23608	1.30896	1.77597e-06	0.00014479	Intergenic	24759	Mir146	ncRNA
	chr6	106518447	106518847	5.29977	6.02239	1.73512	1.79561e-06	0.000146075	intron (NM_001109749, intron 11 of 25)	230390	Il5ra	protein-coding
	chr6	106518447	106518847	5.29977	6.02239	1.73512	1.79561e-06	0.000146075	intron (NM_001109749, intron 11 of 25)	230390	Il5ra	protein-coding
	chr7	84196263	84196663	5.82362	6.49281	1.56895	1.84121e-06	0.000149462	Intergenic	-44570	Abhd17c	protein-coding	349
	chr7	84196263	84196663	5.82362	6.49281	1.56895	1.84121e-06	0.000149462	Intergenic	-44570	Abhd17c	protein-coding	349
	chr5	53385632	53386032	6.39511	6.99438	1.34659	1.86709e-06	0.000150915	Intergenic	118726	Smim20	protein-coding	300
	chr5	53385632	53386032	6.39511	6.99438	1.34659	1.86709e-06	0.000150915	Intergenic	118726	Smim20	protein-coding	300
	chr2	68796004	68796404	6.00223	6.64457	1.47287	1.86681e-06	0.000150915	Intergenic	-65237	Cers6	protein-coding	188
	chr2	68796004	68796404	6.00223	6.64457	1.47287	1.86681e-06	0.000150915	Intergenic	-65237	Cers6	protein-coding	188
	chr1	23913053	23913453	5.36388	6.07473	1.70103	1.91708e-06	0.000154624	intron (NM_028534, intron 1 of 9)	-3517	Smap1	protein-coding
	chr1	23913053	23913453	5.36388	6.07473	1.70103	1.91708e-06	0.000154624	intron (NM_028534, intron 1 of 9)	-3517	Smap1	protein-coding
	chr17	63200226	63200626	5.57498	6.3007	1.72966	1.92134e-06	0.000154637	intron (NM_015794, intron 7 of 8)	112547	4930405O22Rik	ncRNA
	chr17	63200226	63200626	5.57498	6.3007	1.72966	1.92134e-06	0.000154637	intron (NM_015794, intron 7 of 8)	112547	4930405O22Rik	ncRNA
	chr1	78308255	78308655	5.74703	6.40711	1.53625	1.93129e-06	0.000155107	Intergenic	-1891	Sgpp2	protein-coding
	chr1	78308255	78308655	5.74703	6.40711	1.53625	1.93129e-06	0.000155107	Intergenic	-1891	Sgpp2	protein-coding
	chr13	110633332	110633732	4.63988	5.47996	2.1158	1.96286e-06	0.000157308	Intergenic	238488	Plk2	protein-coding
	chr13	110633332	110633732	4.63988	5.47996	2.1158	1.96286e-06	0.000157308	Intergenic	238488	Plk2	protein-coding
	chr14	36885123	36885523	5.31846	6.03532	1.7115	1.99413e-06	0.000158803	intron (NM_001347502, intron 8 of 8)	34212	Ccser2	protein-coding	201
	chr14	36885123	36885523	5.31846	6.03532	1.7115	1.99413e-06	0.000158803	intron (NM_001347502, intron 8 of 8)	34212	Ccser2	protein-coding	201
	chr3	58469707	58470107	6.25563	6.86676	1.38554	1.99104e-06	0.000158803	Intergenic	55187	Tsc22d2	protein-coding	261
	chr3	58469707	58470107	6.25563	6.86676	1.38554	1.99104e-06	0.000158803	Intergenic	55187	Tsc22d2	protein-coding	40
	chr3	58469707	58470107	6.25563	6.86676	1.38554	1.99104e-06	0.000158803	Intergenic	55187	Tsc22d2	protein-coding	261
	chr3	58469707	58470107	6.25563	6.86676	1.38554	1.99104e-06	0.000158803	Intergenic	55187	Tsc22d2	protein-coding	40
	chr1	136698433	136698833	5.70657	6.40795	1.65304	1.98695e-06	0.000158803	intron (NR_037986, intron 1 of 4)	2422	Platr22	ncRNA	265
	chr1	136698433	136698833	5.70657	6.40795	1.65304	1.98695e-06	0.000158803	intron (NR_037986, intron 1 of 4)	2422	Platr22	ncRNA	265
	chr17	63168007	63168407	5.85414	6.5149	1.53994	2.03532e-06	0.000161741	intron (NM_015794, intron 7 of 8)	144766	4930405O22Rik	ncRNA	337
	chr17	63168007	63168407	5.85414	6.5149	1.53994	2.03532e-06	0.000161741	intron (NM_015794, intron 7 of 8)	144766	4930405O22Rik	ncRNA	337
	chr7	38230217	38230617	6.19919	6.81428	1.39307	2.04233e-06	0.000161957	Intergenic	-2423	Plekhf1	protein-coding	277
	chr7	38230217	38230617	6.19919	6.81428	1.39307	2.04233e-06	0.000161957	Intergenic	-2423	Plekhf1	protein-coding	277
	chr2	13416817	13417217	6.61566	7.22031	1.36171	2.05818e-06	0.000162872	intron (NM_001081084, intron 27 of 66)	74859	Cubn	protein-coding
	chr2	13416817	13417217	6.61566	7.22031	1.36171	2.05818e-06	0.000162872	intron (NM_001081084, intron 27 of 66)	74859	Cubn	protein-coding
	chr19	57013220	57013620	7.12143	7.67802	1.21817	2.07856e-06	0.000164141	Intergenic	-4845	Afap1l2	protein-coding	309
	chr19	57013220	57013620	7.12143	7.67802	1.21817	2.07856e-06	0.000164141	Intergenic	-4845	Afap1l2	protein-coding	309
	chr1	9153465	9153865	7.62649	8.1461	1.11657	2.09083e-06	0.000164765	intron (NM_001290393, intron 2 of 19)	146212	Sntg1	protein-coding
	chr1	9153465	9153865	7.62649	8.1461	1.11657	2.09083e-06	0.000164765	intron (NM_001290393, intron 2 of 19)	146212	Sntg1	protein-coding
	chr2	30925088	30925488	6.62971	7.24016	1.38076	2.10392e-06	0.000164765	Intergenic	-21991	Ptges	protein-coding
	chr2	30925088	30925488	6.62971	7.24016	1.38076	2.10392e-06	0.000164765	Intergenic	-21991	Ptges	protein-coding
	chr8	114815170	114815570	7.05522	7.61514	1.22575	2.10333e-06	0.000164765	intron (NM_019573, intron 8 of 8)	375718	Wwox	protein-coding	145
	chr8	114815170	114815570	7.05522	7.61514	1.22575	2.10333e-06	0.000164765	intron (NM_019573, intron 8 of 8)	375718	Wwox	protein-coding	214
	chr8	114815170	114815570	7.05522	7.61514	1.22575	2.10333e-06	0.000164765	intron (NM_019573, intron 8 of 8)	375718	Wwox	protein-coding	145
	chr8	114815170	114815570	7.05522	7.61514	1.22575	2.10333e-06	0.000164765	intron (NM_019573, intron 8 of 8)	375718	Wwox	protein-coding	214
	chr4	131166559	131166959	5.01353	5.77812	1.87345	2.09687e-06	0.000164765	Intergenic	-156285	A930031H19Rik	ncRNA
	chr4	131166559	131166959	5.01353	5.77812	1.87345	2.09687e-06	0.000164765	Intergenic	-156285	A930031H19Rik	ncRNA
	chr2	126303150	126303550	6.39998	7.02225	1.42021	2.14358e-06	0.000167524	Intergenic	151209	Dtwd1	protein-coding	292
	chr2	126303150	126303550	6.39998	7.02225	1.42021	2.14358e-06	0.000167524	Intergenic	151209	Dtwd1	protein-coding	292
	chr6	5233727	5234127	5.63053	6.30849	1.58024	2.17845e-06	0.000169897	intron (NM_001363812, intron 5 of 8)	22306	Pon3	protein-coding
	chr6	5233727	5234127	5.63053	6.30849	1.58024	2.17845e-06	0.000169897	intron (NM_001363812, intron 5 of 8)	22306	Pon3	protein-coding
	chr2	11375095	11375495	6.61105	7.22637	1.39582	2.25126e-06	0.000175209	intron (NR_040615, intron 1 of 2)	23205	8030442B05Rik	ncRNA	326
	chr2	11375095	11375495	6.61105	7.22637	1.39582	2.25126e-06	0.000175209	intron (NR_040615, intron 1 of 2)	23205	8030442B05Rik	ncRNA	326
	chr12	59198789	59199189	5.86999	6.51412	1.47573	2.25998e-06	0.000175209	Intergenic	20494	Fbxo33	protein-coding
	chr12	59198789	59199189	5.86999	6.51412	1.47573	2.25998e-06	0.000175209	Intergenic	20494	Fbxo33	protein-coding
	chr3	133582838	133583238	6.61981	7.21362	1.31996	2.26049e-06	0.000175209	Intergenic	-38648	Tet2	protein-coding	232
	chr3	133582838	133583238	6.61981	7.21362	1.31996	2.26049e-06	0.000175209	Intergenic	-38648	Tet2	protein-coding	232
	chr19	34043059	34043459	6.11522	6.75079	1.44958	2.29029e-06	0.000177155	intron (NM_172837, intron 9 of 9)	-24099	Lipn	protein-coding
	chr19	34043059	34043459	6.11522	6.75079	1.44958	2.29029e-06	0.000177155	intron (NM_172837, intron 9 of 9)	-24099	Lipn	protein-coding
	chr1	67363844	67364244	5.38668	6.10252	1.69406	2.30718e-06	0.000177733	Intergenic	241017	Cps1	protein-coding
	chr1	67363844	67364244	5.38668	6.10252	1.69406	2.30718e-06	0.000177733	Intergenic	241017	Cps1	protein-coding
	chr8	75042942	75043342	7.09665	7.65587	1.22228	2.30713e-06	0.000177733	intron (NM_011622, intron 1 of 14)	9456	Tom1	protein-coding
	chr8	75042942	75043342	7.09665	7.65587	1.22228	2.30713e-06	0.000177733	intron (NM_011622, intron 1 of 14)	9456	Tom1	protein-coding
	chr6	22201953	22202353	5.27064	5.99204	1.72687	2.32994e-06	0.000179121	intron (NM_001081351, intron 15 of 21)	-86074	Wnt16	protein-coding
	chr6	22201953	22202353	5.27064	5.99204	1.72687	2.32994e-06	0.000179121	intron (NM_001081351, intron 15 of 21)	-86074	Wnt16	protein-coding
	chr3	94565538	94565938	5.32339	6.04454	1.71297	2.35163e-06	0.000180421	intron (NM_029721, intron 1 of 11)	16978	Snx27	protein-coding	329
	chr3	94565538	94565938	5.32339	6.04454	1.71297	2.35163e-06	0.000180421	intron (NM_029721, intron 1 of 11)	16978	Snx27	protein-coding	329
	chr2	19628253	19628653	6.48968	7.1475	1.50957	2.35951e-06	0.000180658	Intergenic	-29278	Otud1	protein-coding
	chr2	19628253	19628653	6.48968	7.1475	1.50957	2.35951e-06	0.000180658	Intergenic	-29278	Otud1	protein-coding
	chr8	77275610	77276010	5.88425	6.55174	1.5404	2.36552e-06	0.000180751	intron (NR_156496, intron 20 of 22)	176279	Arhgap10	protein-coding
	chr8	77275610	77276010	5.88425	6.55174	1.5404	2.36552e-06	0.000180751	intron (NR_156496, intron 20 of 22)	176279	Arhgap10	protein-coding
	chr1	163382465	163382865	8.85464	9.40805	1.20563	2.40766e-06	0.0001836	Intergenic	21004	Gorab	protein-coding	272
	chr1	163382465	163382865	8.85464	9.40805	1.20563	2.40766e-06	0.0001836	Intergenic	21004	Gorab	protein-coding	272
	chr6	35424493	35424893	5.71072	6.37515	1.54414	2.43506e-06	0.000184942	Intergenic	93847	1700065J11Rik	ncRNA	284
	chr6	35424493	35424893	5.71072	6.37515	1.54414	2.43506e-06	0.000184942	Intergenic	93847	1700065J11Rik	ncRNA	284
	chr10	123268603	123269003	5.83578	6.49281	1.51169	2.43421e-06	0.000184942	intron (NM_001252387, intron 1 of 4)	4727	Tafa2	protein-coding
	chr10	123268603	123269003	5.83578	6.49281	1.51169	2.43421e-06	0.000184942	intron (NM_001252387, intron 1 of 4)	4727	Tafa2	protein-coding
	chr14	14633117	14633517	7.06894	7.62408	1.21403	2.44797e-06	0.000185549	Intergenic	-69708	Slc4a7	protein-coding	252
	chr14	14633117	14633517	7.06894	7.62408	1.21403	2.44797e-06	0.000185549	Intergenic	-69708	Slc4a7	protein-coding	252
	chr2	75731098	75731498	5.68257	6.35521	1.57098	2.45765e-06	0.00018591	Intergenic	-26635	Nfe2l2	protein-coding	317
	chr2	75731098	75731498	5.68257	6.35521	1.57098	2.45765e-06	0.00018591	Intergenic	-26635	Nfe2l2	protein-coding	317
	chr10	30550032	30550432	5.74031	6.4099	1.56224	2.46699e-06	0.000186243	intron (NM_028604, intron 11 of 12)	50468	Trmt11	protein-coding
	chr10	30550032	30550432	5.74031	6.4099	1.56224	2.46699e-06	0.000186243	intron (NM_028604, intron 11 of 12)	50468	Trmt11	protein-coding
	chr5	8719617	8720017	5.41801	6.11474	1.63917	2.48487e-06	0.000186915	intron (NM_011076, intron 20 of 29)	-78330	Abcb1b	protein-coding
	chr5	8719617	8720017	5.41801	6.11474	1.63917	2.48487e-06	0.000186915	intron (NM_011076, intron 20 of 29)	-78330	Abcb1b	protein-coding
	chr4	62291162	62291562	6.40966	7.00449	1.32669	2.48579e-06	0.000186915	promoter-TSS (NM_001290518)	-185	Slc31a2	protein-coding
	chr4	62291162	62291562	6.40966	7.00449	1.32669	2.48579e-06	0.000186915	promoter-TSS (NM_001290518)	-185	Slc31a2	protein-coding
	chr9	35050066	35050466	6.73588	7.36357	1.41703	2.50588e-06	0.00018805	intron (NM_009178, intron 9 of 10)	-66462	4930581F22Rik	ncRNA
	chr9	35050066	35050466	6.73588	7.36357	1.41703	2.50588e-06	0.00018805	intron (NM_009178, intron 9 of 10)	-66462	4930581F22Rik	ncRNA
	chr8	94365537	94365937	7.60155	8.17292	1.26052	2.53987e-06	0.000190223	intron (NM_001205311, intron 24 of 24)	-20692	Herpud1	protein-coding	158
	chr8	94365537	94365937	7.60155	8.17292	1.26052	2.53987e-06	0.000190223	intron (NM_001205311, intron 24 of 24)	-20692	Herpud1	protein-coding	158
	chr11	54936069	54936469	6.95219	7.52291	1.25327	2.55045e-06	0.000190637	intron (NM_021327, intron 5 of 17)	26671	Tnip1	protein-coding	298
	chr11	54936069	54936469	6.95219	7.52291	1.25327	2.55045e-06	0.000190637	intron (NM_021327, intron 5 of 17)	26671	Tnip1	protein-coding	51
	chr11	54936069	54936469	6.95219	7.52291	1.25327	2.55045e-06	0.000190637	intron (NM_021327, intron 5 of 17)	26671	Tnip1	protein-coding	298
	chr11	54936069	54936469	6.95219	7.52291	1.25327	2.55045e-06	0.000190637	intron (NM_021327, intron 5 of 17)	26671	Tnip1	protein-coding	51
	chr8	57504601	57505001	5.84591	6.4927	1.47677	2.56516e-06	0.000191358	intron (NR_126553, intron 2 of 3)	-1014	2500002B13Rik	ncRNA
	chr8	57504601	57505001	5.84591	6.4927	1.47677	2.56516e-06	0.000191358	intron (NR_126553, intron 2 of 3)	-1014	2500002B13Rik	ncRNA
	chr10	25848585	25848985	6.07383	6.69831	1.41804	2.57061e-06	0.000191386	Intergenic	-11348	4930401C15Rik	ncRNA
	chr10	25848585	25848985	6.07383	6.69831	1.41804	2.57061e-06	0.000191386	Intergenic	-11348	4930401C15Rik	ncRNA
	chr11	110698230	110698630	6.67451	7.2637	1.30467	2.58951e-06	0.000192414	Intergenic	219090	Map2k6	protein-coding	318
	chr11	110698230	110698630	6.67451	7.2637	1.30467	2.58951e-06	0.000192414	Intergenic	219090	Map2k6	protein-coding	318
	chr10	96237804	96238204	6.11639	6.76702	1.50096	2.61618e-06	0.000194014	intron (NR_110448, intron 1 of 2)	11797	4930459C07Rik	ncRNA
	chr10	96237804	96238204	6.11639	6.76702	1.50096	2.61618e-06	0.000194014	intron (NR_110448, intron 1 of 2)	11797	4930459C07Rik	ncRNA
	chr1	40412432	40412832	6.19557	6.81146	1.39189	2.64223e-06	0.000195562	Intergenic	-16938	Il1rl1	protein-coding
	chr1	40412432	40412832	6.19557	6.81146	1.39189	2.64223e-06	0.000195562	Intergenic	-16938	Il1rl1	protein-coding
	chr13	101127807	101128207	5.1636	5.89726	1.75755	2.6644e-06	0.000196816	Intergenic	-104120	5930438M14Rik	ncRNA
	chr13	101127807	101128207	5.1636	5.89726	1.75755	2.6644e-06	0.000196816	Intergenic	-104120	5930438M14Rik	ncRNA
	chr6	54655541	54655941	6.74328	7.31425	1.25245	2.68574e-06	0.000198005	Intergenic	-25883	Mturn	protein-coding	154
	chr6	54655541	54655941	6.74328	7.31425	1.25245	2.68574e-06	0.000198005	Intergenic	-25883	Mturn	protein-coding	154
	chr2	22761261	22761661	5.18071	5.91252	1.74157	2.7147e-06	0.00019975	Intergenic	-12866	Apbb1ip	protein-coding	306
	chr2	22761261	22761661	5.18071	5.91252	1.74157	2.7147e-06	0.00019975	Intergenic	-12866	Apbb1ip	protein-coding	306
	chr2	137006673	137007073	7.0047	7.60307	1.33553	2.77695e-06	0.000203933	intron (NM_001038641, intron 4 of 7)	107522	Slx4ip	protein-coding	323
	chr2	137006673	137007073	7.0047	7.60307	1.33553	2.77695e-06	0.000203933	intron (NM_001038641, intron 4 of 7)	107522	Slx4ip	protein-coding	323
	chr13	60431446	60431846	4.7209	5.52934	1.98024	2.82969e-06	0.000207403	Intergenic	-170301	Dapk1	protein-coding	319
	chr13	60431446	60431846	4.7209	5.52934	1.98024	2.82969e-06	0.000207403	Intergenic	-170301	Dapk1	protein-coding	319
	chr10	121585932	121586332	5.71738	6.3759	1.51846	2.8579e-06	0.000209064	intron (NM_019786, intron 1 of 20)	662	Tbk1	protein-coding	238
	chr10	121585932	121586332	5.71738	6.3759	1.51846	2.8579e-06	0.000209064	intron (NM_019786, intron 1 of 20)	662	Tbk1	protein-coding	118
	chr10	121585932	121586332	5.71738	6.3759	1.51846	2.8579e-06	0.000209064	intron (NM_019786, intron 1 of 20)	662	Tbk1	protein-coding	238
	chr10	121585932	121586332	5.71738	6.3759	1.51846	2.8579e-06	0.000209064	intron (NM_019786, intron 1 of 20)	662	Tbk1	protein-coding	118
	chr6	71250916	71251316	6.19542	6.83099	1.43502	2.88149e-06	0.000210037	intron (NM_001160127, intron 1 of 9)	11165	Smyd1	protein-coding
	chr6	71250916	71251316	6.19542	6.83099	1.43502	2.88149e-06	0.000210037	intron (NM_001160127, intron 1 of 9)	11165	Smyd1	protein-coding
	chr6	94742950	94743350	6.38824	7.02341	1.44669	2.88233e-06	0.000210037	Intergenic	-43005	Lrig1	protein-coding
	chr6	94742950	94743350	6.38824	7.02341	1.44669	2.88233e-06	0.000210037	Intergenic	-43005	Lrig1	protein-coding
	chr10	14048471	14048871	5.91148	6.58929	1.58346	2.90827e-06	0.000211519	intron (NM_001358783, intron 2 of 12)	82292	Hivep2	protein-coding	87
	chr10	14048471	14048871	5.91148	6.58929	1.58346	2.90827e-06	0.000211519	intron (NM_001358783, intron 2 of 12)	82292	Hivep2	protein-coding	299
	chr10	14048471	14048871	5.91148	6.58929	1.58346	2.90827e-06	0.000211519	intron (NM_001358783, intron 2 of 12)	82292	Hivep2	protein-coding	87
	chr10	14048471	14048871	5.91148	6.58929	1.58346	2.90827e-06	0.000211519	intron (NM_001358783, intron 2 of 12)	82292	Hivep2	protein-coding	299
	chr9	84135006	84135406	7.28049	7.85307	1.25562	2.93347e-06	0.000212942	Intergenic	186425	Bckdhb	protein-coding	155
	chr9	84135006	84135406	7.28049	7.85307	1.25562	2.93347e-06	0.000212942	Intergenic	186425	Bckdhb	protein-coding	124
	chr9	84135006	84135406	7.28049	7.85307	1.25562	2.93347e-06	0.000212942	Intergenic	186425	Bckdhb	protein-coding	155
	chr9	84135006	84135406	7.28049	7.85307	1.25562	2.93347e-06	0.000212942	Intergenic	186425	Bckdhb	protein-coding	124
	chr18	6700942	6701342	6.98896	7.57613	1.30249	2.9869e-06	0.000216404	Intergenic	-64025	Rab18	protein-coding
	chr18	6700942	6701342	6.98896	7.57613	1.30249	2.9869e-06	0.000216404	Intergenic	-64025	Rab18	protein-coding
	chr2	122770997	122771397	7.56469	8.12194	1.21311	3.0217e-06	0.000218506	promoter-TSS (NR_027888)	-516	Sqor	protein-coding	205
	chr2	122770997	122771397	7.56469	8.12194	1.21311	3.0217e-06	0.000218506	promoter-TSS (NR_027888)	-516	Sqor	protein-coding	205
	chr18	84935701	84936101	4.72512	5.55012	2.02428	3.05473e-06	0.000220472	intron (NM_015798, intron 1 of 9)	876	Fbxo15	protein-coding
	chr18	84935701	84936101	4.72512	5.55012	2.02428	3.05473e-06	0.000220472	intron (NM_015798, intron 1 of 9)	876	Fbxo15	protein-coding
	chr8	54562139	54562539	6.73177	7.33673	1.35004	3.0711e-06	0.00022123	intron (NM_029569, intron 1 of 6)	12008	Asb5	protein-coding
	chr8	54562139	54562539	6.73177	7.33673	1.35004	3.0711e-06	0.00022123	intron (NM_029569, intron 1 of 6)	12008	Asb5	protein-coding
	chr4	16112445	16112845	5.33955	6.04654	1.6624	3.09166e-06	0.000221817	Intergenic	50998	Ripk2	protein-coding
	chr4	16112445	16112845	5.33955	6.04654	1.6624	3.09166e-06	0.000221817	Intergenic	50998	Ripk2	protein-coding
	chr1	78523600	78524000	6.89604	7.44495	1.18871	3.09464e-06	0.000221817	intron (NM_026713, intron 4 of 6)	12740	Mogat1	protein-coding
	chr1	78523600	78524000	6.89604	7.44495	1.18871	3.09464e-06	0.000221817	intron (NM_026713, intron 4 of 6)	12740	Mogat1	protein-coding
	chr1	95618569	95618969	4.99384	5.74899	1.80847	3.09816e-06	0.000221817	intron (NM_009183, intron 4 of 4)	48825	St8sia4	protein-coding	323
	chr1	95618569	95618969	4.99384	5.74899	1.80847	3.09816e-06	0.000221817	intron (NM_009183, intron 4 of 4)	48825	St8sia4	protein-coding	323
	chr2	135766654	135767054	7.75491	8.26501	1.08272	3.10702e-06	0.000221817	intron (NM_001355154, intron 1 of 36)	2016	Plcb4	protein-coding
	chr2	135766654	135767054	7.75491	8.26501	1.08272	3.10702e-06	0.000221817	intron (NM_001355154, intron 1 of 36)	2016	Plcb4	protein-coding
	chr2	139510321	139510721	6.34554	6.95539	1.36135	3.10862e-06	0.000221817	intron (NM_175467, intron 2 of 12)	16608	Sptlc3	protein-coding
	chr2	139510321	139510721	6.34554	6.95539	1.36135	3.10862e-06	0.000221817	intron (NM_175467, intron 2 of 12)	16608	Sptlc3	protein-coding
	chr7	83859685	83860085	6.43974	7.028	1.30025	3.18471e-06	0.000226817	Intergenic	24456	Tlnrd1	protein-coding
	chr7	83859685	83860085	6.43974	7.028	1.30025	3.18471e-06	0.000226817	Intergenic	24456	Tlnrd1	protein-coding
	chr7	68656362	68656762	6.04616	6.68727	1.45362	3.29365e-06	0.000234135	Intergenic	38106	Gm5334	pseudo
	chr7	68656362	68656762	6.04616	6.68727	1.45362	3.29365e-06	0.000234135	Intergenic	38106	Gm5334	pseudo
	chr1	79144045	79144445	5.67429	6.35393	1.56706	3.34031e-06	0.000236811	intron (NR_151519, intron 2 of 3)	80266	Gm29536	ncRNA	293
	chr1	79144045	79144445	5.67429	6.35393	1.56706	3.34031e-06	0.000236811	intron (NR_151519, intron 2 of 3)	80266	Gm29536	ncRNA	293
	chr9	111403135	111403535	6.24047	6.89231	1.48045	3.34384e-06	0.000236811	Intergenic	-35746	Dclk3	protein-coding
	chr9	111403135	111403535	6.24047	6.89231	1.48045	3.34384e-06	0.000236811	Intergenic	-35746	Dclk3	protein-coding
	chr5	43116779	43117179	6.10988	6.73196	1.40011	3.40383e-06	0.000240608	Intergenic	-116274	Cpeb2	protein-coding
	chr5	43116779	43117179	6.10988	6.73196	1.40011	3.40383e-06	0.000240608	Intergenic	-116274	Cpeb2	protein-coding
	chr17	80692812	80693212	6.32086	6.91857	1.32665	3.41955e-06	0.000241267	intron (NM_001290345, intron 1 of 33)	35013	Map4k3	protein-coding	206
	chr17	80692812	80693212	6.32086	6.91857	1.32665	3.41955e-06	0.000241267	intron (NM_001290345, intron 1 of 33)	35013	Map4k3	protein-coding	206
	chr3	78909243	78909643	6.9189	7.48978	1.2469	3.50221e-06	0.000246486	Intergenic	236303	Rapgef2	protein-coding
	chr3	78909243	78909643	6.9189	7.48978	1.2469	3.50221e-06	0.000246486	Intergenic	236303	Rapgef2	protein-coding
	chr1	94056020	94056420	5.81208	6.45301	1.45073	3.50658e-06	0.000246486	Intergenic	-3667	Pdcd1	protein-coding
	chr1	94056020	94056420	5.81208	6.45301	1.45073	3.50658e-06	0.000246486	Intergenic	-3667	Pdcd1	protein-coding
	chr18	30352354	30352754	6.04993	6.69315	1.4624	3.53475e-06	0.000246999	Intergenic	79689	Pik3c3	protein-coding	344
	chr18	30352354	30352754	6.04993	6.69315	1.4624	3.53475e-06	0.000246999	Intergenic	79689	Pik3c3	protein-coding	344
	chr18	84600561	84600961	6.82613	7.3833	1.20677	3.54006e-06	0.000246999	Intergenic	-11257	Zfp407	protein-coding	345
	chr18	84600561	84600961	6.82613	7.3833	1.20677	3.54006e-06	0.000246999	Intergenic	-11257	Zfp407	protein-coding	345
	chr9	95578492	95578892	5.76603	6.42493	1.49773	3.53342e-06	0.000246999	Intergenic	11721	C730029A08Rik	ncRNA
	chr9	95578492	95578892	5.76603	6.42493	1.49773	3.53342e-06	0.000246999	Intergenic	11721	C730029A08Rik	ncRNA
	chr6	113644859	113645259	6.58755	7.16703	1.26693	3.53352e-06	0.000246999	intron (NM_001113553, intron 1 of 11)	6592	Irak2	protein-coding	177
	chr6	113644859	113645259	6.58755	7.16703	1.26693	3.53352e-06	0.000246999	intron (NM_001113553, intron 1 of 11)	6592	Irak2	protein-coding	177
	chr18	77861764	77862164	6.4452	7.03687	1.30465	3.61264e-06	0.000251599	intron (NM_013831, intron 6 of 14)	-65574	F830208F22Rik	ncRNA	208
	chr18	77861764	77862164	6.4452	7.03687	1.30465	3.61264e-06	0.000251599	intron (NM_013831, intron 6 of 14)	-65574	F830208F22Rik	ncRNA	208
	chr18	84880369	84880769	6.67423	7.29349	1.39129	3.63925e-06	0.000252985	TTS (NM_025797)	29231	Cyb5a	protein-coding	18
	chr18	84880369	84880769	6.67423	7.29349	1.39129	3.63925e-06	0.000252985	TTS (NM_025797)	29231	Cyb5a	protein-coding	230
	chr18	84880369	84880769	6.67423	7.29349	1.39129	3.63925e-06	0.000252985	TTS (NM_025797)	29231	Cyb5a	protein-coding	18
	chr18	84880369	84880769	6.67423	7.29349	1.39129	3.63925e-06	0.000252985	TTS (NM_025797)	29231	Cyb5a	protein-coding	230
	chr10	120191174	120191574	5.10382	5.87659	1.83989	3.66481e-06	0.000253827	intron (NM_001359184, intron 1 of 11)	10223	Irak3	protein-coding	227
	chr10	120191174	120191574	5.10382	5.87659	1.83989	3.66481e-06	0.000253827	intron (NM_001359184, intron 1 of 11)	10223	Irak3	protein-coding	227
	chr2	145485122	145485522	5.87639	6.55436	1.57012	3.66083e-06	0.000253827	intron (NM_053195, intron 3 of 16)	69660	Gm14092	protein-coding
	chr2	145485122	145485522	5.87639	6.55436	1.57012	3.66083e-06	0.000253827	intron (NM_053195, intron 3 of 16)	69660	Gm14092	protein-coding
	chr17	50872603	50873003	5.99282	6.64106	1.4755	3.68689e-06	0.000254889	intron (NM_028162, intron 14 of 21)	174122	Btg3	protein-coding
	chr17	50872603	50873003	5.99282	6.64106	1.4755	3.68689e-06	0.000254889	intron (NM_028162, intron 14 of 21)	174122	Btg3	protein-coding
	chr17	55952439	55952839	7.56044	8.11384	1.19294	3.74262e-06	0.000258268	promoter-TSS (NM_015766)	16	Ebi3	protein-coding	315
	chr17	55952439	55952839	7.56044	8.11384	1.19294	3.74262e-06	0.000258268	promoter-TSS (NM_015766)	16	Ebi3	protein-coding	315
	chr16	62729815	62730215	6.99303	7.54614	1.19722	3.76002e-06	0.000258376	Intergenic	56701	Nsun3	protein-coding
	chr16	62729815	62730215	6.99303	7.54614	1.19722	3.76002e-06	0.000258376	Intergenic	56701	Nsun3	protein-coding
	chr9	92255190	92255590	5.84356	6.51433	1.53135	3.76472e-06	0.000258376	intron (NM_011636, intron 1 of 8)	5196	Plscr1	protein-coding	254
	chr9	92255190	92255590	5.84356	6.51433	1.53135	3.76472e-06	0.000258376	intron (NM_011636, intron 1 of 8)	5196	Plscr1	protein-coding	254
	chr11	109177755	109178155	5.63951	6.32768	1.58743	3.75393e-06	0.000258376	Intergenic	-33586	E030025P04Rik	ncRNA
	chr11	109177755	109178155	5.63951	6.32768	1.58743	3.75393e-06	0.000258376	Intergenic	-33586	E030025P04Rik	ncRNA
	chr2	3664135	3664535	6.74359	7.31734	1.2513	3.81024e-06	0.000261026	Intergenic	-49123	Fam107b	protein-coding	23
	chr2	3664135	3664535	6.74359	7.31734	1.2513	3.81024e-06	0.000261026	Intergenic	-49123	Fam107b	protein-coding	23
	chr14	118691855	118692255	5.24562	5.95821	1.66248	3.82532e-06	0.000261375	intron (NM_001033336, intron 1 of 30)	14164	Abcc4	protein-coding	197
	chr14	118691855	118692255	5.24562	5.95821	1.66248	3.82532e-06	0.000261375	intron (NM_001033336, intron 1 of 30)	14164	Abcc4	protein-coding	197
	chr4	156197836	156198236	7.6	8.14663	1.17445	3.82919e-06	0.000261375	promoter-TSS (NM_001369027)	-548	Agrn	protein-coding	268
	chr4	156197836	156198236	7.6	8.14663	1.17445	3.82919e-06	0.000261375	promoter-TSS (NM_001369027)	-548	Agrn	protein-coding	268
	chr1	159596680	159597080	7.06635	7.62324	1.20325	3.85425e-06	0.000262611	intron (NM_022312, intron 1 of 22)	73111	Tnr	protein-coding	245
	chr1	159596680	159597080	7.06635	7.62324	1.20325	3.85425e-06	0.000262611	intron (NM_022312, intron 1 of 22)	73111	Tnr	protein-coding	245
	chr12	71981245	71981645	5.12695	5.87675	1.76892	3.88201e-06	0.000264025	intron (NM_026102, intron 22 of 25)	89656	Gpr135	protein-coding	293
	chr12	71981245	71981645	5.12695	5.87675	1.76892	3.88201e-06	0.000264025	intron (NM_026102, intron 22 of 25)	89656	Gpr135	protein-coding	293
	chr11	83646840	83647240	5.30364	6.01399	1.65912	3.90763e-06	0.00026529	TTS (NM_011337)	2338	Ccl3	protein-coding	318
	chr11	83646840	83647240	5.30364	6.01399	1.65912	3.90763e-06	0.00026529	TTS (NM_011337)	2338	Ccl3	protein-coding	318
	chr18	82422019	82422419	6.34869	6.9475	1.32161	3.98857e-06	0.000270299	Intergenic	-15442	Galr1	protein-coding
	chr18	82422019	82422419	6.34869	6.9475	1.32161	3.98857e-06	0.000270299	Intergenic	-15442	Galr1	protein-coding
	chr4	4089941	4090341	6.01077	6.65866	1.46325	3.99651e-06	0.000270351	Intergenic	-12627	Sdr16c6	protein-coding	269
	chr4	4089941	4090341	6.01077	6.65866	1.46325	3.99651e-06	0.000270351	Intergenic	-12627	Sdr16c6	protein-coding	269
	chr11	24401107	24401507	5.45452	6.15221	1.61372	4.04859e-06	0.00027241	Intergenic	-80602	4933430M04Rik	ncRNA
	chr11	24401107	24401507	5.45452	6.15221	1.61372	4.04859e-06	0.00027241	Intergenic	-80602	4933430M04Rik	ncRNA
	chr13	101879741	101880141	5.9001	6.5446	1.45342	4.04504e-06	0.00027241	Intergenic	-111724	Pik3r1	protein-coding	133
	chr13	101879741	101880141	5.9001	6.5446	1.45342	4.04504e-06	0.00027241	Intergenic	-111724	Pik3r1	protein-coding	133
	chr1	127202231	127202631	6.35391	6.95439	1.32598	4.0364e-06	0.00027241	Intergenic	-2555	Mgat5	protein-coding
	chr1	127202231	127202631	6.35391	6.95439	1.32598	4.0364e-06	0.00027241	Intergenic	-2555	Mgat5	protein-coding
	chr12	8826985	8827385	7.03951	7.61131	1.24961	4.10246e-06	0.000273596	Intergenic	55789	Sdc1	protein-coding
	chr12	8826985	8827385	7.03951	7.61131	1.24961	4.10246e-06	0.000273596	Intergenic	55789	Sdc1	protein-coding
	chr10	12298749	12299149	6.02188	6.63911	1.37838	4.10243e-06	0.000273596	Intergenic	562786	Utrn	protein-coding	225
	chr10	12298749	12299149	6.02188	6.63911	1.37838	4.10243e-06	0.000273596	Intergenic	562786	Utrn	protein-coding	225
	chr2	30927304	30927704	6.69372	7.28376	1.29957	4.07985e-06	0.000273596	Intergenic	-24207	Ptges	protein-coding	287
	chr2	30927304	30927704	6.69372	7.28376	1.29957	4.07985e-06	0.000273596	Intergenic	-24207	Ptges	protein-coding	287
	chr3	157751501	157751901	5.85443	6.54404	1.59755	4.09606e-06	0.000273596	Intergenic	173362	Cth	protein-coding
	chr3	157751501	157751901	5.85443	6.54404	1.59755	4.09606e-06	0.000273596	Intergenic	173362	Cth	protein-coding
	chr1	168950929	168951329	6.64729	7.21244	1.22386	4.09515e-06	0.000273596	Intergenic	67960	Mir6354	ncRNA
	chr1	168950929	168951329	6.64729	7.21244	1.22386	4.09515e-06	0.000273596	Intergenic	67960	Mir6354	ncRNA
	chr13	34420282	34420682	4.85565	5.65927	1.9275	4.16698e-06	0.000277409	Intergenic	-75300	Slc22a23	protein-coding
	chr13	34420282	34420682	4.85565	5.65927	1.9275	4.16698e-06	0.000277409	Intergenic	-75300	Slc22a23	protein-coding
	chr13	113487047	113487447	5.5476	6.21984	1.53641	4.2023e-06	0.000279268	intron (NR_045501, intron 1 of 6)	15597	4921509O07Rik	ncRNA
	chr13	113487047	113487447	5.5476	6.21984	1.53641	4.2023e-06	0.000279268	intron (NR_045501, intron 1 of 6)	15597	4921509O07Rik	ncRNA
	chr6	126653586	126653986	6.33092	6.92661	1.31324	4.23249e-06	0.00028078	Intergenic	-7985	Kcna1	protein-coding	327
	chr6	126653586	126653986	6.33092	6.92661	1.31324	4.23249e-06	0.00028078	Intergenic	-7985	Kcna1	protein-coding	327
	chr16	52222929	52223329	7.08433	7.63859	1.19436	4.27093e-06	0.000282833	Intergenic	191580	Cblb	protein-coding
	chr16	52222929	52223329	7.08433	7.63859	1.19436	4.27093e-06	0.000282833	Intergenic	191580	Cblb	protein-coding
	chr2	94430742	94431142	6.53273	7.10558	1.24781	4.28486e-06	0.000283259	intron (NM_001305258, intron 1 of 13)	7244	Api5	protein-coding
	chr2	94430742	94431142	6.53273	7.10558	1.24781	4.28486e-06	0.000283259	intron (NM_001305258, intron 1 of 13)	7244	Api5	protein-coding
	chr15	51738640	51739040	5.63207	6.30238	1.53515	4.30995e-06	0.000283923	Intergenic	126621	Eif3h	protein-coding
	chr15	51738640	51739040	5.63207	6.30238	1.53515	4.30995e-06	0.000283923	Intergenic	126621	Eif3h	protein-coding
	chr9	83893787	83894187	6.23708	6.84796	1.34865	4.30505e-06	0.000283923	Intergenic	-31150	Bckdhb	protein-coding	300
	chr9	83893787	83894187	6.23708	6.84796	1.34865	4.30505e-06	0.000283923	Intergenic	-31150	Bckdhb	protein-coding	300
	chr2	160220533	160220933	6.61633	7.18218	1.22531	4.3985e-06	0.000289251	Intergenic	106761	Gm826	protein-coding
	chr2	160220533	160220933	6.61633	7.18218	1.22531	4.3985e-06	0.000289251	Intergenic	106761	Gm826	protein-coding
	chr11	53818825	53819225	5.30448	6.00346	1.61931	4.48937e-06	0.000294714	intron (NR_033332, intron 2 of 3)	40231	Gm12216	ncRNA	210
	chr11	53818825	53819225	5.30448	6.00346	1.61931	4.48937e-06	0.000294714	intron (NR_033332, intron 2 of 3)	40231	Gm12216	ncRNA	210
	chr13	83637474	83637874	5.2813	5.98831	1.63916	4.51352e-06	0.000294761	intron (NM_001347567, intron 6 of 10)	64067	Mef2c	protein-coding
	chr13	83637474	83637874	5.2813	5.98831	1.63916	4.51352e-06	0.000294761	intron (NM_001347567, intron 6 of 10)	64067	Mef2c	protein-coding
	chr5	127583646	127584046	6.41041	7.00217	1.29708	4.50701e-06	0.000294761	Intergenic	33546	Slc15a4	protein-coding
	chr5	127583646	127584046	6.41041	7.00217	1.29708	4.50701e-06	0.000294761	Intergenic	33546	Slc15a4	protein-coding
	chr4	156202998	156203398	6.67873	7.24289	1.21737	4.5088e-06	0.000294761	promoter-TSS (NR_030671)	-86	AW011738	ncRNA	336
	chr4	156202998	156203398	6.67873	7.24289	1.21737	4.5088e-06	0.000294761	promoter-TSS (NR_030671)	-86	AW011738	ncRNA	2
	chr4	156202998	156203398	6.67873	7.24289	1.21737	4.5088e-06	0.000294761	promoter-TSS (NR_030671)	-86	AW011738	ncRNA	336
	chr4	156202998	156203398	6.67873	7.24289	1.21737	4.5088e-06	0.000294761	promoter-TSS (NR_030671)	-86	AW011738	ncRNA	2
	chr1	84276613	84277013	5.48022	6.17062	1.5925	4.55914e-06	0.000297226	intron (NM_001003948, intron 1 of 2)	7832	Pid1	protein-coding
	chr1	84276613	84277013	5.48022	6.17062	1.5925	4.55914e-06	0.000297226	intron (NM_001003948, intron 1 of 2)	7832	Pid1	protein-coding
	chr1	170912200	170912600	6.69716	7.2781	1.27229	4.57816e-06	0.000297951	intron (NM_001029984, intron 2 of 5)	541	Fcrlb	protein-coding
	chr1	170912200	170912600	6.69716	7.2781	1.27229	4.57816e-06	0.000297951	intron (NM_001029984, intron 2 of 5)	541	Fcrlb	protein-coding
	chr6	92199467	92199867	6.89804	7.46585	1.23262	4.59798e-06	0.000298726	intron (NM_030081, intron 7 of 11)	15203	Rbsn	protein-coding	281
	chr6	92199467	92199867	6.89804	7.46585	1.23262	4.59798e-06	0.000298726	intron (NM_030081, intron 7 of 11)	15203	Rbsn	protein-coding	281
	chr6	35388818	35389218	5.22986	5.94242	1.66229	4.62267e-06	0.0002993	Intergenic	58172	1700065J11Rik	ncRNA
	chr6	35388818	35389218	5.22986	5.94242	1.66229	4.62267e-06	0.0002993	Intergenic	58172	1700065J11Rik	ncRNA
	chr6	120926895	120927295	6.03546	6.64939	1.36545	4.6203e-06	0.0002993	Intergenic	-10271	Bid	protein-coding
	chr6	120926895	120927295	6.03546	6.64939	1.36545	4.6203e-06	0.0002993	Intergenic	-10271	Bid	protein-coding
	chr19	47650857	47651257	5.73767	6.38256	1.44994	4.67758e-06	0.000302337	intron (NM_007732, intron 45 of 52)	40985	Col17a1	protein-coding	333
	chr19	47650857	47651257	5.73767	6.38256	1.44994	4.67758e-06	0.000302337	intron (NM_007732, intron 45 of 52)	40985	Col17a1	protein-coding	333
	chr6	38829456	38829856	5.68148	6.33814	1.48174	4.75044e-06	0.000306521	intron (NM_001294144, intron 1 of 14)	7655	Hipk2	protein-coding	318
	chr6	38829456	38829856	5.68148	6.33814	1.48174	4.75044e-06	0.000306521	intron (NM_001294144, intron 1 of 14)	7655	Hipk2	protein-coding	318
	chr15	62271450	62271850	5.08964	5.82293	1.71708	4.82375e-06	0.000310191	Intergenic	-52199	H2afy3	pseudo	343
	chr15	62271450	62271850	5.08964	5.82293	1.71708	4.82375e-06	0.000310191	Intergenic	-52199	H2afy3	pseudo	343
	chr5	86086782	86087182	6.1705	6.7854	1.36037	4.81805e-06	0.000310191	intron (NM_019992, intron 5 of 8)	15236	Stap1	protein-coding	349
	chr5	86086782	86087182	6.1705	6.7854	1.36037	4.81805e-06	0.000310191	intron (NM_019992, intron 5 of 8)	15236	Stap1	protein-coding	349
	chr16	3728302	3728702	5.3882	6.07473	1.57824	4.85763e-06	0.00031154	Intergenic	-10378	Mefv	protein-coding
	chr16	3728302	3728702	5.3882	6.07473	1.57824	4.85763e-06	0.00031154	Intergenic	-10378	Mefv	protein-coding
	chr19	28917801	28918201	6.18755	6.8171	1.40468	4.86386e-06	0.00031154	Intergenic	-45919	Plpp6	protein-coding
	chr19	28917801	28918201	6.18755	6.8171	1.40468	4.86386e-06	0.00031154	Intergenic	-45919	Plpp6	protein-coding
	chr16	78473398	78473798	7.83077	8.35236	1.10521	4.86948e-06	0.00031154	Intergenic	-86718	4930478L05Rik	ncRNA
	chr16	78473398	78473798	7.83077	8.35236	1.10521	4.86948e-06	0.00031154	Intergenic	-86718	4930478L05Rik	ncRNA
	chr7	68653520	68653920	4.62503	5.45371	2.01117	4.92502e-06	0.000314028	Intergenic	35264	Gm5334	pseudo
	chr7	68653520	68653920	4.62503	5.45371	2.01117	4.92502e-06	0.000314028	Intergenic	35264	Gm5334	pseudo
	chr1	135637450	135637850	6.2917	6.8772	1.27776	4.91941e-06	0.000314028	Intergenic	39874	Gm4793	ncRNA	327
	chr1	135637450	135637850	6.2917	6.8772	1.27776	4.91941e-06	0.000314028	Intergenic	39874	Gm4793	ncRNA	327
	chr1	177569599	177569999	6.46641	7.07128	1.32995	5.08002e-06	0.000323365	Intergenic	9730	Mir12179	ncRNA
	chr1	177569599	177569999	6.46641	7.07128	1.32995	5.08002e-06	0.000323365	Intergenic	9730	Mir12179	ncRNA
	chr5	21267051	21267451	5.59998	6.29612	1.58781	5.11448e-06	0.00032392	intron (NM_001359876, intron 18 of 29)	80984	Gsap	protein-coding	321
	chr5	21267051	21267451	5.59998	6.29612	1.58781	5.11448e-06	0.00032392	intron (NM_001359876, intron 18 of 29)	80984	Gsap	protein-coding	321
	chr6	71224207	71224607	5.83498	6.48113	1.46009	5.1119e-06	0.00032392	intron (NM_001160127, intron 6 of 9)	24528	Fabp1	protein-coding
	chr6	71224207	71224607	5.83498	6.48113	1.46009	5.1119e-06	0.00032392	intron (NM_001160127, intron 6 of 9)	24528	Fabp1	protein-coding
	chr1	170977134	170977534	5.43109	6.11563	1.57271	5.09878e-06	0.00032392	Intergenic	-1263	Fcgr2b	protein-coding
	chr1	170977134	170977534	5.43109	6.11563	1.57271	5.09878e-06	0.00032392	Intergenic	-1263	Fcgr2b	protein-coding
	chr8	92881236	92881636	5.6652	6.31612	1.46262	5.17932e-06	0.000327477	intron (NM_001357374, intron 6 of 11)	-19959	Capns2	protein-coding	279
	chr8	92881236	92881636	5.6652	6.31612	1.46262	5.17932e-06	0.000327477	intron (NM_001357374, intron 6 of 11)	-19959	Capns2	protein-coding	279
	chr10	8768685	8769085	6.10445	6.7128	1.34495	5.21802e-06	0.000328872	intron (NM_175155, intron 8 of 19)	117185	Sash1	protein-coding
	chr10	8768685	8769085	6.10445	6.7128	1.34495	5.21802e-06	0.000328872	intron (NM_175155, intron 8 of 19)	117185	Sash1	protein-coding
	chr3	135658672	135659072	5.38058	6.07473	1.58607	5.2188e-06	0.000328872	intron (NM_008689, intron 5 of 24)	32675	Nfkb1	protein-coding
	chr3	135658672	135659072	5.38058	6.07473	1.58607	5.2188e-06	0.000328872	intron (NM_008689, intron 5 of 24)	32675	Nfkb1	protein-coding
	chr12	100353546	100353946	5.58975	6.25594	1.50844	5.23158e-06	0.000329127	intron (NM_001033213, intron 16 of 19)	77137	Gm10432	ncRNA
	chr12	100353546	100353946	5.58975	6.25594	1.50844	5.23158e-06	0.000329127	intron (NM_001033213, intron 16 of 19)	77137	Gm10432	ncRNA
	chr8	33103929	33104329	6.25524	6.84421	1.28731	5.24245e-06	0.000329263	Intergenic	-154103	Gm3985	protein-coding
	chr8	33103929	33104329	6.25524	6.84421	1.28731	5.24245e-06	0.000329263	Intergenic	-154103	Gm3985	protein-coding
	chr15	36631229	36631629	5.86226	6.49602	1.41951	5.31514e-06	0.000333274	Intergenic	-22456	Pabpc1	protein-coding	341
	chr15	36631229	36631629	5.86226	6.49602	1.41951	5.31514e-06	0.000333274	Intergenic	-22456	Pabpc1	protein-coding	341
	chr12	98577965	98578365	5.68256	6.32898	1.44945	5.35406e-06	0.000335157	promoter-TSS (NM_029911)	48	Kcnk10	protein-coding	349
	chr12	98577965	98578365	5.68256	6.32898	1.44945	5.35406e-06	0.000335157	promoter-TSS (NM_029911)	48	Kcnk10	protein-coding	349
	chr10	108185275	108185675	5.43135	6.12361	1.5946	5.3695e-06	0.000335567	intron (NM_027892, intron 1 of 25)	23377	Ppp1r12a	protein-coding	318
	chr10	108185275	108185675	5.43135	6.12361	1.5946	5.3695e-06	0.000335567	intron (NM_027892, intron 1 of 25)	23377	Ppp1r12a	protein-coding	318
	chr3	27270089	27270489	6.24111	6.8282	1.27918	5.39617e-06	0.000336677	Intergenic	-46788	Tnfsf10	protein-coding	350
	chr3	27270089	27270489	6.24111	6.8282	1.27918	5.39617e-06	0.000336677	Intergenic	-46788	Tnfsf10	protein-coding	350
	chr19	29850181	29850581	5.89995	6.54328	1.44576	5.42484e-06	0.000337862	Intergenic	-37407	Ranbp6	protein-coding
	chr19	29850181	29850581	5.89995	6.54328	1.44576	5.42484e-06	0.000337862	Intergenic	-37407	Ranbp6	protein-coding
	chr1	127860497	127860897	4.9551	5.70296	1.74966	5.43308e-06	0.000337862	Intergenic	-8076	Rab3gap1	protein-coding	269
	chr1	127860497	127860897	4.9551	5.70296	1.74966	5.43308e-06	0.000337862	Intergenic	-8076	Rab3gap1	protein-coding	269
	chr4	3685199	3685599	6.17523	6.78484	1.34066	5.50581e-06	0.000341822	intron (NM_001111096, intron 1 of 12)	7278	Lyn	protein-coding	329
	chr4	3685199	3685599	6.17523	6.78484	1.34066	5.50581e-06	0.000341822	intron (NM_001111096, intron 1 of 12)	7278	Lyn	protein-coding	329
	chr2	114570178	114570578	4.7604	5.54505	1.85501	5.53723e-06	0.000343208	intron (NM_025675, intron 3 of 8)	84586	Dph6	protein-coding
	chr2	114570178	114570578	4.7604	5.54505	1.85501	5.53723e-06	0.000343208	intron (NM_025675, intron 3 of 8)	84586	Dph6	protein-coding
	chr3	61344058	61344458	6.55135	7.12449	1.24113	5.54978e-06	0.000343422	Intergenic	-20249	Rap2b	protein-coding
	chr3	61344058	61344458	6.55135	7.12449	1.24113	5.54978e-06	0.000343422	Intergenic	-20249	Rap2b	protein-coding
	chr2	9750086	9750486	6.28087	6.89527	1.36157	5.56789e-06	0.000343979	Intergenic	128314	Gata3	protein-coding	115
	chr2	9750086	9750486	6.28087	6.89527	1.36157	5.56789e-06	0.000343979	Intergenic	128314	Gata3	protein-coding	115
	chr3	61340050	61340450	5.03264	5.77363	1.72141	5.66912e-06	0.000349661	Intergenic	-24257	Rap2b	protein-coding
	chr3	61340050	61340450	5.03264	5.77363	1.72141	5.66912e-06	0.000349661	Intergenic	-24257	Rap2b	protein-coding
	chr10	13773744	13774144	4.53907	5.36943	1.98178	5.70435e-06	0.000351259	intron (NM_025446, intron 3 of 5)	95013	Aig1	protein-coding
	chr10	13773744	13774144	4.53907	5.36943	1.98178	5.70435e-06	0.000351259	intron (NM_025446, intron 3 of 5)	95013	Aig1	protein-coding
	chr6	21998135	21998535	6.30088	6.9019	1.31093	5.72411e-06	0.000351902	intron (NM_001081351, intron 1 of 21)	12425	Cped1	protein-coding
	chr6	21998135	21998535	6.30088	6.9019	1.31093	5.72411e-06	0.000351902	intron (NM_001081351, intron 1 of 21)	12425	Cped1	protein-coding
	chr4	145036967	145037367	6.99065	7.53144	1.14861	5.76056e-06	0.000353567	intron (NM_001276465, intron 65 of 69)	144030	Dhrs3	protein-coding	210
	chr4	145036967	145037367	6.99065	7.53144	1.14861	5.76056e-06	0.000353567	intron (NM_001276465, intron 65 of 69)	144030	Dhrs3	protein-coding	210
	chr5	41968244	41968644	5.11013	5.85489	1.72913	5.82828e-06	0.000357143	Intergenic	77102	Mir6414	ncRNA
	chr5	41968244	41968644	5.11013	5.85489	1.72913	5.82828e-06	0.000357143	Intergenic	77102	Mir6414	ncRNA
	chr8	35777685	35778085	5.35597	6.04748	1.57974	5.83955e-06	0.000357253	intron (NM_001370844, intron 6 of 32)	12162	Gm19410	protein-coding
	chr8	35777685	35778085	5.35597	6.04748	1.57974	5.83955e-06	0.000357253	intron (NM_001370844, intron 6 of 32)	12162	Gm19410	protein-coding
	chr16	35869079	35869479	6.13163	6.7444	1.356	5.85092e-06	0.00035737	intron (NM_001039530, intron 1 of 16)	2103	Parp14	protein-coding	288
	chr16	35869079	35869479	6.13163	6.7444	1.356	5.85092e-06	0.00035737	intron (NM_001039530, intron 1 of 16)	2103	Parp14	protein-coding	72
	chr16	35869079	35869479	6.13163	6.7444	1.356	5.85092e-06	0.00035737	intron (NM_001039530, intron 1 of 16)	2103	Parp14	protein-coding	288
	chr16	35869079	35869479	6.13163	6.7444	1.356	5.85092e-06	0.00035737	intron (NM_001039530, intron 1 of 16)	2103	Parp14	protein-coding	72
	chr3	15001928	15002328	5.14018	5.87989	1.71228	5.92682e-06	0.000360838	non-coding (NR_040549, exon 5 of 5)	30927	A930001A20Rik	ncRNA
	chr3	15001928	15002328	5.14018	5.87989	1.71228	5.92682e-06	0.000360838	non-coding (NR_040549, exon 5 of 5)	30927	A930001A20Rik	ncRNA
	chr10	58529804	58530204	5.4617	6.18169	1.64923	5.92175e-06	0.000360838	intron (NM_001162956, intron 10 of 15)	32067	Ccdc138	protein-coding
	chr10	58529804	58530204	5.4617	6.18169	1.64923	5.92175e-06	0.000360838	intron (NM_001162956, intron 10 of 15)	32067	Ccdc138	protein-coding
	chr1	24659868	24660268	5.91475	6.54637	1.4095	6.05127e-06	0.000367822	Intergenic	-18476	Lmbrd1	protein-coding
	chr1	24659868	24660268	5.91475	6.54637	1.4095	6.05127e-06	0.000367822	Intergenic	-18476	Lmbrd1	protein-coding
	chr16	29947733	29948133	5.59976	6.26718	1.51404	6.1242e-06	0.000371657	Intergenic	31191	Gm1968	ncRNA
	chr16	29947733	29948133	5.59976	6.26718	1.51404	6.1242e-06	0.000371657	Intergenic	31191	Gm1968	ncRNA
	chr13	108553023	108553423	6.81936	7.40328	1.26741	6.37919e-06	0.000386509	Intergenic	-100954	Pde4d	protein-coding
	chr13	108553023	108553423	6.81936	7.40328	1.26741	6.37919e-06	0.000386509	Intergenic	-100954	Pde4d	protein-coding
	chr2	153198644	153199044	6.83696	7.41929	1.26499	6.43499e-06	0.000389265	intron (NM_133847, intron 13 of 17)	26597	Tspyl3	protein-coding	240
	chr2	153198644	153199044	6.83696	7.41929	1.26499	6.43499e-06	0.000389265	intron (NM_133847, intron 13 of 17)	26597	Tspyl3	protein-coding	240
	chr10	18943249	18943649	6.54633	7.12537	1.2537	6.50628e-06	0.000392948	Intergenic	68514	Tnfaip3	protein-coding	176
	chr10	18943249	18943649	6.54633	7.12537	1.2537	6.50628e-06	0.000392948	Intergenic	68514	Tnfaip3	protein-coding	176
	chr2	57407618	57408018	6.45005	7.03036	1.25492	6.56627e-06	0.000395938	Intergenic	169436	Gpd2	protein-coding
	chr2	57407618	57408018	6.45005	7.03036	1.25492	6.56627e-06	0.000395938	Intergenic	169436	Gpd2	protein-coding
	chr7	68692726	68693126	5.95209	6.5722	1.35975	6.66557e-06	0.000401284	Intergenic	56312	Arrdc4	protein-coding	294
	chr7	68692726	68693126	5.95209	6.5722	1.35975	6.66557e-06	0.000401284	Intergenic	56312	Arrdc4	protein-coding	294
	chr17	66514327	66514727	7.2223	7.77037	1.16816	6.75031e-06	0.000405739	intron (NM_024448, intron 1 of 5)	5143	Rab12	protein-coding
	chr17	66514327	66514727	7.2223	7.77037	1.16816	6.75031e-06	0.000405739	intron (NM_024448, intron 1 of 5)	5143	Rab12	protein-coding
	chr2	60504780	60505180	6.47095	7.03492	1.20809	6.77339e-06	0.000406479	intron (NM_008867, intron 6 of 29)	48328	Pla2r1	protein-coding
	chr2	60504780	60505180	6.47095	7.03492	1.20809	6.77339e-06	0.000406479	intron (NM_008867, intron 6 of 29)	48328	Pla2r1	protein-coding
	chr12	100871861	100872261	5.27052	5.99687	1.65971	6.85321e-06	0.000410616	3' UTR (NM_145448, exon 13 of 13)	27463	Gpr68	protein-coding
	chr12	100871861	100872261	5.27052	5.99687	1.65971	6.85321e-06	0.000410616	3' UTR (NM_145448, exon 13 of 13)	27463	Gpr68	protein-coding
	chr3	136761602	136762002	6.16772	6.7981	1.39241	6.87564e-06	0.000411307	intron (NM_001293622, intron 1 of 12)	91736	Ppp3ca	protein-coding	286
	chr3	136761602	136762002	6.16772	6.7981	1.39241	6.87564e-06	0.000411307	intron (NM_001293622, intron 1 of 12)	91736	Ppp3ca	protein-coding	286
	chr4	89120346	89120746	5.94549	6.56135	1.34762	6.89397e-06	0.000411751	intron (NR_151607, intron 1 of 3)	7680	Gm12602	ncRNA
	chr4	89120346	89120746	5.94549	6.56135	1.34762	6.89397e-06	0.000411751	intron (NR_151607, intron 1 of 3)	7680	Gm12602	ncRNA
	chr12	73610834	73611234	6.24943	6.84483	1.29308	6.91072e-06	0.000412099	intron (NM_001313977, intron 2 of 14)	26238	Prkch	protein-coding	197
	chr12	73610834	73611234	6.24943	6.84483	1.29308	6.91072e-06	0.000412099	intron (NM_001313977, intron 2 of 14)	26238	Prkch	protein-coding	197
	chr1	45852724	45853124	5.70263	6.35068	1.44731	6.93155e-06	0.00041269	Intergenic	57758	Wdr75	protein-coding
	chr1	45852724	45853124	5.70263	6.35068	1.44731	6.93155e-06	0.00041269	Intergenic	57758	Wdr75	protein-coding
	chr10	30548110	30548510	4.98162	5.73651	1.76669	6.97702e-06	0.00041344	intron (NM_028604, intron 11 of 12)	52390	Trmt11	protein-coding
	chr10	30548110	30548510	4.98162	5.73651	1.76669	6.97702e-06	0.00041344	intron (NM_028604, intron 11 of 12)	52390	Trmt11	protein-coding
	chr13	113485507	113485907	6.18334	6.83323	1.44145	6.96672e-06	0.00041344	intron (NR_045501, intron 2 of 6)	17137	4921509O07Rik	ncRNA
	chr13	113485507	113485907	6.18334	6.83323	1.44145	6.96672e-06	0.00041344	intron (NR_045501, intron 2 of 6)	17137	4921509O07Rik	ncRNA
	chr1	177470147	177470547	7.33645	7.90451	1.21992	6.97167e-06	0.00041344	Intergenic	24526	Zbtb18	protein-coding	277
	chr1	177470147	177470547	7.33645	7.90451	1.21992	6.97167e-06	0.00041344	Intergenic	24526	Zbtb18	protein-coding	277
	chr17	83580779	83581179	6.71989	7.26758	1.16281	7.02879e-06	0.000415855	Intergenic	50916	Kcng3	protein-coding
	chr17	83580779	83581179	6.71989	7.26758	1.16281	7.02879e-06	0.000415855	Intergenic	50916	Kcng3	protein-coding
	chr2	108783445	108783845	6.32977	6.90483	1.23755	7.05711e-06	0.000416877	Intergenic	494645	Mettl15	protein-coding
	chr2	108783445	108783845	6.32977	6.90483	1.23755	7.05711e-06	0.000416877	Intergenic	494645	Mettl15	protein-coding
	chr14	33285123	33285523	5.51819	6.2289	1.61327	7.13639e-06	0.000420613	intron (NM_153800, intron 3 of 10)	68500	Arhgap22	protein-coding
	chr14	33285123	33285523	5.51819	6.2289	1.61327	7.13639e-06	0.000420613	intron (NM_153800, intron 3 of 10)	68500	Arhgap22	protein-coding
	chr17	65629999	65630399	6.63309	7.18593	1.17596	7.14264e-06	0.000420613	Intergenic	9557	Txndc2	protein-coding	186
	chr17	65629999	65630399	6.63309	7.18593	1.17596	7.14264e-06	0.000420613	Intergenic	9557	Txndc2	protein-coding	186
	chr7	55846138	55846538	6.5759	7.13184	1.18443	7.16617e-06	0.000420687	intron (NM_011370, intron 1 of 30)	4267	Cyfip1	protein-coding	299
	chr7	55846138	55846538	6.5759	7.13184	1.18443	7.16617e-06	0.000420687	intron (NM_011370, intron 1 of 30)	4267	Cyfip1	protein-coding	299
	chr16	65197290	65197690	5.90122	6.51614	1.34586	7.16227e-06	0.000420687	Intergenic	-91706	Htr1f	protein-coding	230
	chr16	65197290	65197690	5.90122	6.51614	1.34586	7.16227e-06	0.000420687	Intergenic	-91706	Htr1f	protein-coding	230
	chr12	108087104	108087504	6.43221	7.01303	1.2488	7.17796e-06	0.000420724	Intergenic	-83890	Bcl11b	protein-coding	292
	chr12	108087104	108087504	6.43221	7.01303	1.2488	7.17796e-06	0.000420724	Intergenic	-83890	Bcl11b	protein-coding	292
	chr18	74158498	74158898	5.92616	6.56331	1.40183	7.21148e-06	0.000421654	Intergenic	49120	Ska1	protein-coding
	chr18	74158498	74158898	5.92616	6.56331	1.40183	7.21148e-06	0.000421654	Intergenic	49120	Ska1	protein-coding
	chr16	76399694	76400094	6.0426	6.65133	1.32697	7.22734e-06	0.000421654	Intergenic	3817	Fau	protein-coding
	chr16	76399694	76400094	6.0426	6.65133	1.32697	7.22734e-06	0.000421654	Intergenic	3817	Fau	protein-coding
	chr1	159392979	159393379	5.71835	6.35521	1.41154	7.22335e-06	0.000421654	Intergenic	52821	Mir1843b	ncRNA	272
	chr1	159392979	159393379	5.71835	6.35521	1.41154	7.22335e-06	0.000421654	Intergenic	52821	Mir1843b	ncRNA	272
	chr16	70297564	70297964	5.26809	5.99894	1.67474	7.25473e-06	0.000422536	Intergenic	-16185	Gbe1	protein-coding
	chr16	70297564	70297964	5.26809	5.99894	1.67474	7.25473e-06	0.000422536	Intergenic	-16185	Gbe1	protein-coding
	chr16	84615294	84615694	5.01834	5.75453	1.69378	7.26484e-06	0.000422536	Intergenic	-64295	4930529L06Rik	ncRNA
	chr16	84615294	84615694	5.01834	5.75453	1.69378	7.26484e-06	0.000422536	Intergenic	-64295	4930529L06Rik	ncRNA
	chr8	109585673	109586073	5.76688	6.40359	1.40676	7.29231e-06	0.000423481	Intergenic	-6701	Hp	protein-coding	345
	chr8	109585673	109586073	5.76688	6.40359	1.40676	7.29231e-06	0.000423481	Intergenic	-6701	Hp	protein-coding	345
	chr18	56370285	56370685	7.32741	7.87702	1.16933	7.36879e-06	0.000425956	Intergenic	-29855	Gramd3	protein-coding
	chr18	56370285	56370685	7.32741	7.87702	1.16933	7.36879e-06	0.000425956	Intergenic	-29855	Gramd3	protein-coding
	chr7	116494563	116494963	7.44192	7.97411	1.12267	7.36594e-06	0.000425956	Intergenic	-9606	Nucb2	protein-coding	313
	chr7	116494563	116494963	7.44192	7.97411	1.12267	7.36594e-06	0.000425956	Intergenic	-9606	Nucb2	protein-coding	313
	chr1	158947986	158948386	6.6776	7.22795	1.16844	7.36292e-06	0.000425956	intron (NM_001085376, intron 2 of 22)	9989	Pappa2	protein-coding	332
	chr1	158947986	158948386	6.6776	7.22795	1.16844	7.36292e-06	0.000425956	intron (NM_001085376, intron 2 of 22)	9989	Pappa2	protein-coding	332
	chr8	31272831	31273231	6.48349	7.05985	1.23957	7.43298e-06	0.00042901	Intergenic	85700	Fut10	protein-coding	345
	chr8	31272831	31273231	6.48349	7.05985	1.23957	7.43298e-06	0.00042901	Intergenic	85700	Fut10	protein-coding	345
	chr2	122665672	122666072	6.38751	6.95722	1.21879	7.45378e-06	0.000429554	Intergenic	25069	Mir147	ncRNA	82
	chr2	122665672	122666072	6.38751	6.95722	1.21879	7.45378e-06	0.000429554	Intergenic	25069	Mir147	ncRNA	82
	chr6	38118420	38118820	5.90339	6.53742	1.40041	7.47822e-06	0.000430306	intron (NM_080467, intron 1 of 20)	5966	Atp6v0a4	protein-coding
	chr6	38118420	38118820	5.90339	6.53742	1.40041	7.47822e-06	0.000430306	intron (NM_080467, intron 1 of 20)	5966	Atp6v0a4	protein-coding
	chr1	135594008	135594408	6.65311	7.20453	1.17098	7.54319e-06	0.000433383	Intergenic	-3568	Gm4793	ncRNA
	chr1	135594008	135594408	6.65311	7.20453	1.17098	7.54319e-06	0.000433383	Intergenic	-3568	Gm4793	ncRNA
	chr4	102514987	102515387	5.81281	6.4503	1.41067	7.65675e-06	0.000439239	intron (NM_019840, intron 5 of 14)	-54873	Pde4b	protein-coding	345
	chr4	102514987	102515387	5.81281	6.4503	1.41067	7.65675e-06	0.000439239	intron (NM_019840, intron 5 of 14)	-54873	Pde4b	protein-coding	345
	chr13	63112993	63113393	6.05403	6.65368	1.2987	7.75055e-06	0.000443945	intron (NM_001289926, intron 5 of 15)	-126836	Aopep	protein-coding	320
	chr13	63112993	63113393	6.05403	6.65368	1.2987	7.75055e-06	0.000443945	intron (NM_001289926, intron 5 of 15)	-126836	Aopep	protein-coding	68
	chr13	63112993	63113393	6.05403	6.65368	1.2987	7.75055e-06	0.000443945	intron (NM_001289926, intron 5 of 15)	-126836	Aopep	protein-coding	320
	chr13	63112993	63113393	6.05403	6.65368	1.2987	7.75055e-06	0.000443945	intron (NM_001289926, intron 5 of 15)	-126836	Aopep	protein-coding	68
	chr4	62348311	62348711	5.15186	5.87045	1.63311	7.85856e-06	0.00044945	intron (NM_001355385, intron 2 of 27)	12085	Fkbp15	protein-coding	3
	chr4	62348311	62348711	5.15186	5.87045	1.63311	7.85856e-06	0.00044945	intron (NM_001355385, intron 2 of 27)	12085	Fkbp15	protein-coding	257
	chr4	62348311	62348711	5.15186	5.87045	1.63311	7.85856e-06	0.00044945	intron (NM_001355385, intron 2 of 27)	12085	Fkbp15	protein-coding	3
	chr4	62348311	62348711	5.15186	5.87045	1.63311	7.85856e-06	0.00044945	intron (NM_001355385, intron 2 of 27)	12085	Fkbp15	protein-coding	257
	chr6	149260727	149261127	7.12939	7.66391	1.12844	7.87122e-06	0.000449493	Intergenic	-48487	Resf1	protein-coding
	chr6	149260727	149261127	7.12939	7.66391	1.12844	7.87122e-06	0.000449493	Intergenic	-48487	Resf1	protein-coding
	chrX	96121904	96122304	6.78884	7.33171	1.14612	8.02273e-06	0.000457453	intron (NM_010833, intron 1 of 12)	26059	Msn	protein-coding	346
	chrX	96121904	96122304	6.78884	7.33171	1.14612	8.02273e-06	0.000457453	intron (NM_010833, intron 1 of 12)	26059	Msn	protein-coding	346
	chr5	108680881	108681281	6.76505	7.3257	1.18987	8.04527e-06	0.000457969	intron (NM_172997, intron 8 of 13)	-5716	Slc26a1	protein-coding
	chr5	108680881	108681281	6.76505	7.3257	1.18987	8.04527e-06	0.000457969	intron (NM_172997, intron 8 of 13)	-5716	Slc26a1	protein-coding
	chr14	109443008	109443408	5.38631	6.07396	1.55118	8.05603e-06	0.000457969	Intergenic	-528969	Slitrk1	protein-coding
	chr14	109443008	109443408	5.38631	6.07396	1.55118	8.05603e-06	0.000457969	Intergenic	-528969	Slitrk1	protein-coding
	chr4	48674540	48674940	5.63661	6.28917	1.45438	8.14163e-06	0.000461444	Intergenic	11226	Cavin4	protein-coding	218
	chr4	48674540	48674940	5.63661	6.28917	1.45438	8.14163e-06	0.000461444	Intergenic	11226	Cavin4	protein-coding	218
	chr6	101532090	101532490	6.193	6.77644	1.25468	8.13377e-06	0.000461444	Intergenic	-154393	Pdzrn3	protein-coding	53
	chr6	101532090	101532490	6.193	6.77644	1.25468	8.13377e-06	0.000461444	Intergenic	-154393	Pdzrn3	protein-coding	53
	chr2	84022915	84023315	5.45579	6.12361	1.49037	8.22168e-06	0.000465238	Intergenic	-81889	Zswim2	protein-coding	342
	chr2	84022915	84023315	5.45579	6.12361	1.49037	8.22168e-06	0.000465238	Intergenic	-81889	Zswim2	protein-coding	342
	chr4	84685903	84686303	6.31332	6.89527	1.24932	8.23321e-06	0.000465238	Intergenic	-10700	Bnc2	protein-coding
	chr4	84685903	84686303	6.31332	6.89527	1.24932	8.23321e-06	0.000465238	Intergenic	-10700	Bnc2	protein-coding
	chr19	3359901	3360301	5.87908	6.49544	1.34228	8.40026e-06	0.000473968	intron (NM_013495, intron 5 of 18)	-28756	Tesmin	protein-coding	56
	chr19	3359901	3360301	5.87908	6.49544	1.34228	8.40026e-06	0.000473968	intron (NM_013495, intron 5 of 18)	-28756	Tesmin	protein-coding	309
	chr19	3359901	3360301	5.87908	6.49544	1.34228	8.40026e-06	0.000473968	intron (NM_013495, intron 5 of 18)	-28756	Tesmin	protein-coding	56
	chr19	3359901	3360301	5.87908	6.49544	1.34228	8.40026e-06	0.000473968	intron (NM_013495, intron 5 of 18)	-28756	Tesmin	protein-coding	309
	chr16	42859276	42859676	5.99003	6.61707	1.37799	8.44619e-06	0.000475139	intron (NR_040522, intron 1 of 1)	16111	4932412D23Rik	ncRNA
	chr16	42859276	42859676	5.99003	6.61707	1.37799	8.44619e-06	0.000475139	intron (NR_040522, intron 1 of 1)	16111	4932412D23Rik	ncRNA
	chr9	94529193	94529593	5.18049	5.88912	1.60495	8.44351e-06	0.000475139	intron (NM_001033145, intron 1 of 2)	8688	Dipk2a	protein-coding
	chr9	94529193	94529593	5.18049	5.88912	1.60495	8.44351e-06	0.000475139	intron (NM_001033145, intron 1 of 2)	8688	Dipk2a	protein-coding
	chr6	57482170	57482570	4.81618	5.5965	1.80347	8.59372e-06	0.000482719	Intergenic	50679	Vmn1r20	protein-coding
	chr6	57482170	57482570	4.81618	5.5965	1.80347	8.59372e-06	0.000482719	Intergenic	50679	Vmn1r20	protein-coding
	chr11	32404661	32405061	5.94081	6.57101	1.38994	8.66434e-06	0.000485962	intron (NM_177364, intron 7 of 12)	-50509	Ubtd2	protein-coding
	chr11	32404661	32405061	5.94081	6.57101	1.38994	8.66434e-06	0.000485962	intron (NM_177364, intron 7 of 12)	-50509	Ubtd2	protein-coding
	chr13	112786161	112786561	5.79226	6.43614	1.4124	8.88209e-06	0.000497437	Intergenic	-14416	Plpp1	protein-coding	256
	chr13	112786161	112786561	5.79226	6.43614	1.4124	8.88209e-06	0.000497437	Intergenic	-14416	Plpp1	protein-coding	256
	chr1	131276847	131277247	7.61438	8.14016	1.10003	8.9234e-06	0.00049901	intron (NM_019777, intron 2 of 21)	2516	Ikbke	protein-coding
	chr1	131276847	131277247	7.61438	8.14016	1.10003	8.9234e-06	0.00049901	intron (NM_019777, intron 2 of 21)	2516	Ikbke	protein-coding
	chr13	110942954	110943354	5.63863	6.2931	1.45316	8.97195e-06	0.000500982	Intergenic	-39308	4930526H09Rik	ncRNA	216
	chr13	110942954	110943354	5.63863	6.2931	1.45316	8.97195e-06	0.000500982	Intergenic	-39308	4930526H09Rik	ncRNA	216
	chr13	52600305	52600705	5.48741	6.16329	1.50777	9.03725e-06	0.000503883	intron (NM_011518, intron 1 of 13)	3623	Syk	protein-coding	305
	chr13	52600305	52600705	5.48741	6.16329	1.50777	9.03725e-06	0.000503883	intron (NM_011518, intron 1 of 13)	3623	Syk	protein-coding	305
	chr15	66447410	66447810	4.92393	5.70296	1.78668	9.10821e-06	0.000507091	exon (NM_019457, exon 7 of 12)	53300	Lrrc6	protein-coding	342
	chr15	66447410	66447810	4.92393	5.70296	1.78668	9.10821e-06	0.000507091	exon (NM_019457, exon 7 of 12)	53300	Lrrc6	protein-coding	342
	chr10	40258536	40258936	7.22008	7.73824	1.07839	9.3006e-06	0.00051704	TTS (NR_002842)	268	Rnu3a	snRNA	338
	chr10	40258536	40258936	7.22008	7.73824	1.07839	9.3006e-06	0.00051704	TTS (NR_002842)	268	Rnu3a	snRNA	338
	chr3	121218997	121219397	5.91474	6.56666	1.4343	9.36624e-06	0.000519923	intron (NM_178936, intron 6 of 7)	43970	Tmem56	protein-coding
	chr3	121218997	121219397	5.91474	6.56666	1.4343	9.36624e-06	0.000519923	intron (NM_178936, intron 6 of 7)	43970	Tmem56	protein-coding
	chr1	67955944	67956344	5.55593	6.21321	1.46226	9.42558e-06	0.000522448	Intergenic	833117	Cps1	protein-coding
	chr1	67955944	67956344	5.55593	6.21321	1.46226	9.42558e-06	0.000522448	Intergenic	833117	Cps1	protein-coding
	chr2	52930004	52930404	6.86628	7.39593	1.1083	9.49697e-06	0.000524864	intron (NM_172409, intron 1 of 26)	72336	Fmnl2	protein-coding	308
	chr2	52930004	52930404	6.86628	7.39593	1.1083	9.49697e-06	0.000524864	intron (NM_172409, intron 1 of 26)	72336	Fmnl2	protein-coding	308
	chr1	90051235	90051635	5.78285	6.41291	1.37911	9.49431e-06	0.000524864	intron (NM_001368722, intron 16 of 18)	-36769	Asb18	protein-coding	349
	chr1	90051235	90051635	5.78285	6.41291	1.37911	9.49431e-06	0.000524864	intron (NM_001368722, intron 16 of 18)	-36769	Asb18	protein-coding	349
	chr13	63581191	63581591	4.94011	5.69127	1.70943	9.64385e-06	0.000532203	Intergenic	-7931	Ptch1	protein-coding
	chr13	63581191	63581591	4.94011	5.69127	1.70943	9.64385e-06	0.000532203	Intergenic	-7931	Ptch1	protein-coding
	chr1	151662977	151663377	5.93821	6.54845	1.32051	9.73734e-06	0.000536577	intron (NM_022018, intron 5 of 13)	91550	2810414N06Rik	ncRNA
	chr1	151662977	151663377	5.93821	6.54845	1.32051	9.73734e-06	0.000536577	intron (NM_022018, intron 5 of 13)	91550	2810414N06Rik	ncRNA
	chr13	63701864	63702264	6.76096	7.30882	1.15714	9.79348e-06	0.0005381	intron (NR_126476, intron 4 of 4)	32234	1700024I08Rik	ncRNA	332
	chr13	63701864	63702264	6.76096	7.30882	1.15714	9.79348e-06	0.0005381	intron (NR_126476, intron 4 of 4)	32234	1700024I08Rik	ncRNA	332
	chr14	72863180	72863580	5.10598	5.81639	1.608	9.78569e-06	0.0005381	Intergenic	-153377	Fndc3a	protein-coding	266
	chr14	72863180	72863580	5.10598	5.81639	1.608	9.78569e-06	0.0005381	Intergenic	-153377	Fndc3a	protein-coding	14
	chr14	72863180	72863580	5.10598	5.81639	1.608	9.78569e-06	0.0005381	Intergenic	-153377	Fndc3a	protein-coding	266
	chr14	72863180	72863580	5.10598	5.81639	1.608	9.78569e-06	0.0005381	Intergenic	-153377	Fndc3a	protein-coding	14
	chr9	106378074	106378474	5.83731	6.52507	1.53478	9.96382e-06	0.000546663	Intergenic	9642	Dusp7	protein-coding
	chr9	106378074	106378474	5.83731	6.52507	1.53478	9.96382e-06	0.000546663	Intergenic	9642	Dusp7	protein-coding
	chr2	168539827	168540227	6.89508	7.45276	1.17746	1.00079e-05	0.000548284	intron (NM_001037177, intron 3 of 6)	50338	Nfatc2	protein-coding	325
	chr2	168539827	168540227	6.89508	7.45276	1.17746	1.00079e-05	0.000548284	intron (NM_001037177, intron 3 of 6)	50338	Nfatc2	protein-coding	325
	chr2	103569794	103570194	5.99434	6.59322	1.28861	1.00282e-05	0.000548601	intron (NM_178890, intron 1 of 16)	3684	Abtb2	protein-coding
	chr2	103569794	103570194	5.99434	6.59322	1.28861	1.00282e-05	0.000548601	intron (NM_178890, intron 1 of 16)	3684	Abtb2	protein-coding
	chr4	141246531	141246931	6.37644	6.94142	1.19691	1.01953e-05	0.000556934	intron (NM_172520, intron 3 of 16)	3847	Arhgef19	protein-coding	233
	chr4	141246531	141246931	6.37644	6.94142	1.19691	1.01953e-05	0.000556934	intron (NM_172520, intron 3 of 16)	3847	Arhgef19	protein-coding	233
	chr6	13684019	13684419	5.76717	6.41146	1.4052	1.04071e-05	0.000567685	Intergenic	-6253	Bmt2	protein-coding	191
	chr6	13684019	13684419	5.76717	6.41146	1.4052	1.04071e-05	0.000567685	Intergenic	-6253	Bmt2	protein-coding	171
	chr6	13684019	13684419	5.76717	6.41146	1.4052	1.04071e-05	0.000567685	Intergenic	-6253	Bmt2	protein-coding	191
	chr6	13684019	13684419	5.76717	6.41146	1.4052	1.04071e-05	0.000567685	Intergenic	-6253	Bmt2	protein-coding	171
	chr4	32391203	32391603	6.06092	6.65857	1.28468	1.04278e-05	0.000567994	Intergenic	-26032	Bach2	protein-coding
	chr4	32391203	32391603	6.06092	6.65857	1.28468	1.04278e-05	0.000567994	Intergenic	-26032	Bach2	protein-coding
	chr16	77251403	77251803	5.75262	6.39787	1.4097	1.04941e-05	0.000570782	Intergenic	-77725	Mir99ahg	ncRNA
	chr16	77251403	77251803	5.75262	6.39787	1.4097	1.04941e-05	0.000570782	Intergenic	-77725	Mir99ahg	ncRNA
	chr1	127246214	127246614	6.22603	6.81849	1.27568	1.06696e-05	0.000579491	intron (NM_145128, intron 1 of 17)	41428	Mgat5	protein-coding	289
	chr1	127246214	127246614	6.22603	6.81849	1.27568	1.06696e-05	0.000579491	intron (NM_145128, intron 1 of 17)	41428	Mgat5	protein-coding	289
	chr4	119966631	119967031	7.4466	7.97509	1.10302	1.06879e-05	0.00057965	intron (NM_010657, intron 1 of 8)	152153	Hivep3	protein-coding	332
	chr4	119966631	119967031	7.4466	7.97509	1.10302	1.06879e-05	0.00057965	intron (NM_010657, intron 1 of 8)	152153	Hivep3	protein-coding	332
	chr5	113594355	113594755	5.73524	6.40224	1.46758	1.07394e-05	0.000581609	Intergenic	44135	Wscd2	protein-coding
	chr5	113594355	113594755	5.73524	6.40224	1.46758	1.07394e-05	0.000581609	Intergenic	44135	Wscd2	protein-coding
	chr4	102572089	102572489	6.34014	6.92661	1.24695	1.08668e-05	0.000587664	intron (NM_001177980, intron 1 of 9)	2229	Pde4b	protein-coding	156
	chr4	102572089	102572489	6.34014	6.92661	1.24695	1.08668e-05	0.000587664	intron (NM_001177980, intron 1 of 9)	2229	Pde4b	protein-coding	156
	chr19	38970768	38971168	6.24068	6.82293	1.23936	1.08961e-05	0.000588405	Intergenic	-36051	Cyp2c55	protein-coding
	chr19	38970768	38971168	6.24068	6.82293	1.23936	1.08961e-05	0.000588405	Intergenic	-36051	Cyp2c55	protein-coding
	chr15	6574625	6575025	5.22714	5.92342	1.55434	1.11989e-05	0.000603895	Intergenic	-5022	Fyb	protein-coding	349
	chr15	6574625	6575025	5.22714	5.92342	1.55434	1.11989e-05	0.000603895	Intergenic	-5022	Fyb	protein-coding	349
	chr1	119925376	119925776	5.85518	6.4833	1.35882	1.12225e-05	0.0006043	exon (NM_001115074, exon 23 of 24)	-12393	Tmem177	protein-coding
	chr1	119925376	119925776	5.85518	6.4833	1.35882	1.12225e-05	0.0006043	exon (NM_001115074, exon 23 of 24)	-12393	Tmem177	protein-coding
	chr2	151564946	151565346	5.88344	6.49407	1.32044	1.12888e-05	0.000607008	Intergenic	-7477	Sdcbp2	protein-coding	304
	chr2	151564946	151565346	5.88344	6.49407	1.32044	1.12888e-05	0.000607008	Intergenic	-7477	Sdcbp2	protein-coding	304
	chr8	25156125	25156525	6.31141	6.88912	1.22508	1.13099e-05	0.000607277	3' UTR (NM_177089, exon 13 of 13)	2908	Mir8108	ncRNA	186
	chr8	25156125	25156525	6.31141	6.88912	1.22508	1.13099e-05	0.000607277	3' UTR (NM_177089, exon 13 of 13)	2908	Mir8108	ncRNA	186
	chr5	5414848	5415248	4.91501	5.65298	1.6714	1.13898e-05	0.000610207	Intergenic	-34797	Cdk14	protein-coding	266
	chr5	5414848	5415248	4.91501	5.65298	1.6714	1.13898e-05	0.000610207	Intergenic	-34797	Cdk14	protein-coding	266
	chr6	144821409	144821809	6.3903	6.97962	1.25159	1.13968e-05	0.000610207	Intergenic	148741	Sox5os3	ncRNA
	chr6	144821409	144821809	6.3903	6.97962	1.25159	1.13968e-05	0.000610207	Intergenic	148741	Sox5os3	ncRNA
	chr15	25563685	25564085	5.48432	6.15047	1.46678	1.14555e-05	0.000612478	Intergenic	-58665	Myo10	protein-coding
	chr15	25563685	25564085	5.48432	6.15047	1.46678	1.14555e-05	0.000612478	Intergenic	-58665	Myo10	protein-coding
	chr5	38209006	38209406	6.23878	6.81475	1.2256	1.15306e-05	0.000615623	intron (NR_153116, intron 2 of 5)	11248	Zbtb49	protein-coding
	chr5	38209006	38209406	6.23878	6.81475	1.2256	1.15306e-05	0.000615623	intron (NR_153116, intron 2 of 5)	11248	Zbtb49	protein-coding
	chr11	4308586	4308986	5.33461	6.01112	1.4973	1.16407e-05	0.000620624	Intergenic	41990	Lif	protein-coding	307
	chr11	4308586	4308986	5.33461	6.01112	1.4973	1.16407e-05	0.000620624	Intergenic	41990	Lif	protein-coding	12
	chr11	4308586	4308986	5.33461	6.01112	1.4973	1.16407e-05	0.000620624	Intergenic	41990	Lif	protein-coding	307
	chr11	4308586	4308986	5.33461	6.01112	1.4973	1.16407e-05	0.000620624	Intergenic	41990	Lif	protein-coding	12
	chr4	9630465	9630865	6.15583	6.76428	1.31329	1.17113e-05	0.00062263	3' UTR (NM_001177856, exon 5 of 5)	13052	Asph	protein-coding	298
	chr4	9630465	9630865	6.15583	6.76428	1.31329	1.17113e-05	0.00062263	3' UTR (NM_001177856, exon 5 of 5)	13052	Asph	protein-coding	298
	chr16	94647911	94648311	6.0244	6.66769	1.39758	1.171e-05	0.00062263	intron (NM_001113389, intron 2 of 11)	36692	Dyrk1a	protein-coding
	chr16	94647911	94648311	6.0244	6.66769	1.39758	1.171e-05	0.00062263	intron (NM_001113389, intron 2 of 11)	36692	Dyrk1a	protein-coding
	chr16	55776302	55776702	5.27768	5.98554	1.58094	1.17998e-05	0.000626139	Intergenic	45636	Nfkbiz	protein-coding
	chr16	55776302	55776702	5.27768	5.98554	1.58094	1.17998e-05	0.000626139	Intergenic	45636	Nfkbiz	protein-coding
	chr5	138694735	138695135	6.80529	7.35425	1.1478	1.18105e-05	0.000626139	Intergenic	-60146	Fam20c	protein-coding	201
	chr5	138694735	138695135	6.80529	7.35425	1.1478	1.18105e-05	0.000626139	Intergenic	-60146	Fam20c	protein-coding	164
	chr5	138694735	138695135	6.80529	7.35425	1.1478	1.18105e-05	0.000626139	Intergenic	-60146	Fam20c	protein-coding	201
	chr5	138694735	138695135	6.80529	7.35425	1.1478	1.18105e-05	0.000626139	Intergenic	-60146	Fam20c	protein-coding	164
	chr1	80603119	80603519	5.96574	6.57554	1.31201	1.18939e-05	0.000629678	intron (NM_175291, intron 7 of 55)	62033	Dock10	protein-coding
	chr1	80603119	80603519	5.96574	6.57554	1.31201	1.18939e-05	0.000629678	intron (NM_175291, intron 7 of 55)	62033	Dock10	protein-coding
	chr9	62372595	62372995	5.2214	5.91456	1.54183	1.19431e-05	0.000631396	intron (NM_009672, intron 3 of 6)	31452	Anp32a	protein-coding	119
	chr9	62372595	62372995	5.2214	5.91456	1.54183	1.19431e-05	0.000631396	intron (NM_009672, intron 3 of 6)	31452	Anp32a	protein-coding	244
	chr9	62372595	62372995	5.2214	5.91456	1.54183	1.19431e-05	0.000631396	intron (NM_009672, intron 3 of 6)	31452	Anp32a	protein-coding	119
	chr9	62372595	62372995	5.2214	5.91456	1.54183	1.19431e-05	0.000631396	intron (NM_009672, intron 3 of 6)	31452	Anp32a	protein-coding	244
	chr6	100558167	100558567	6.39726	7.01215	1.33072	1.20226e-05	0.000634707	Intergenic	30967	1700049E22Rik	ncRNA
	chr6	100558167	100558567	6.39726	7.01215	1.33072	1.20226e-05	0.000634707	Intergenic	30967	1700049E22Rik	ncRNA
	chr1	33989691	33990091	5.60267	6.25284	1.4305	1.20876e-05	0.000637252	intron (NM_001276764, intron 3 of 102)	-21704	Dst	protein-coding	236
	chr1	33989691	33990091	5.60267	6.25284	1.4305	1.20876e-05	0.000637252	intron (NM_001276764, intron 3 of 102)	-21704	Dst	protein-coding	42
	chr1	33989691	33990091	5.60267	6.25284	1.4305	1.20876e-05	0.000637252	intron (NM_001276764, intron 3 of 102)	-21704	Dst	protein-coding	236
	chr1	33989691	33990091	5.60267	6.25284	1.4305	1.20876e-05	0.000637252	intron (NM_001276764, intron 3 of 102)	-21704	Dst	protein-coding	42
	chr17	88112196	88112596	6.41318	6.97914	1.19686	1.21639e-05	0.000640378	Intergenic	-13116	Gm4832	protein-coding	25
	chr17	88112196	88112596	6.41318	6.97914	1.19686	1.21639e-05	0.000640378	Intergenic	-13116	Gm4832	protein-coding	270
	chr17	88112196	88112596	6.41318	6.97914	1.19686	1.21639e-05	0.000640378	Intergenic	-13116	Gm4832	protein-coding	25
	chr17	88112196	88112596	6.41318	6.97914	1.19686	1.21639e-05	0.000640378	Intergenic	-13116	Gm4832	protein-coding	270
	chr9	92504911	92505311	5.18607	5.9137	1.63848	1.22276e-05	0.000642834	Intergenic	-37112	Plod2	protein-coding
	chr9	92504911	92505311	5.18607	5.9137	1.63848	1.22276e-05	0.000642834	Intergenic	-37112	Plod2	protein-coding
	chr7	89267582	89267982	4.79143	5.57211	1.76812	1.23609e-05	0.000648798	intron (NM_001360745, intron 3 of 13)	71005	Tmem135	protein-coding
	chr7	89267582	89267982	4.79143	5.57211	1.76812	1.23609e-05	0.000648798	intron (NM_001360745, intron 3 of 13)	71005	Tmem135	protein-coding
	chr1	127920026	127920426	5.8174	6.43055	1.31741	1.23754e-05	0.000648798	intron (NM_178690, intron 11 of 23)	51453	Rab3gap1	protein-coding
	chr1	127920026	127920426	5.8174	6.43055	1.31741	1.23754e-05	0.000648798	intron (NM_178690, intron 11 of 23)	51453	Rab3gap1	protein-coding
	chr11	94692545	94692945	5.10461	5.83161	1.63023	1.25055e-05	0.000654708	Intergenic	11754	Gm11541	protein-coding	111
	chr11	94692545	94692945	5.10461	5.83161	1.63023	1.25055e-05	0.000654708	Intergenic	11754	Gm11541	protein-coding	111
	chr8	60773475	60773875	5.50191	6.15034	1.41686	1.26121e-05	0.000659375	Intergenic	-116718	Hpf1	protein-coding
	chr8	60773475	60773875	5.50191	6.15034	1.41686	1.26121e-05	0.000659375	Intergenic	-116718	Hpf1	protein-coding
	chr16	31165482	31165882	4.43836	5.26398	1.89445	1.27723e-05	0.000666825	intron (NM_030138, intron 1 of 22)	35556	Acap2	protein-coding
	chr16	31165482	31165882	4.43836	5.26398	1.89445	1.27723e-05	0.000666825	intron (NM_030138, intron 1 of 22)	35556	Acap2	protein-coding
	chr6	140561071	140561471	5.72246	6.35532	1.37684	1.29275e-05	0.000673996	intron (NM_144920, intron 15 of 30)	-61392	Aebp2	protein-coding	306
	chr6	140561071	140561471	5.72246	6.35532	1.37684	1.29275e-05	0.000673996	intron (NM_144920, intron 15 of 30)	-61392	Aebp2	protein-coding	306
	chr2	19626999	19627399	7.42863	7.97904	1.14979	1.31191e-05	0.000683042	Intergenic	-30532	Otud1	protein-coding	300
	chr2	19626999	19627399	7.42863	7.97904	1.14979	1.31191e-05	0.000683042	Intergenic	-30532	Otud1	protein-coding	300
	chr8	27168186	27168586	6.27145	6.84367	1.20398	1.31986e-05	0.000683512	intron (NM_001080813, intron 1 of 5)	6260	Rab11fip1	protein-coding	321
	chr8	27168186	27168586	6.27145	6.84367	1.20398	1.31986e-05	0.000683512	intron (NM_001080813, intron 1 of 5)	6260	Rab11fip1	protein-coding	321
	chr2	52941737	52942137	5.49658	6.1777	1.49776	1.31822e-05	0.000683512	intron (NM_172409, intron 1 of 26)	84069	Fmnl2	protein-coding
	chr2	52941737	52942137	5.49658	6.1777	1.49776	1.31822e-05	0.000683512	intron (NM_172409, intron 1 of 26)	84069	Fmnl2	protein-coding
	chr7	74376661	74377061	6.14235	6.72158	1.22555	1.32005e-05	0.000683512	intron (NM_001038643, intron 2 of 10)	177919	Slco3a1	protein-coding	35
	chr7	74376661	74377061	6.14235	6.72158	1.22555	1.32005e-05	0.000683512	intron (NM_001038643, intron 2 of 10)	177919	Slco3a1	protein-coding	178
	chr7	74376661	74377061	6.14235	6.72158	1.22555	1.32005e-05	0.000683512	intron (NM_001038643, intron 2 of 10)	177919	Slco3a1	protein-coding	35
	chr7	74376661	74377061	6.14235	6.72158	1.22555	1.32005e-05	0.000683512	intron (NM_001038643, intron 2 of 10)	177919	Slco3a1	protein-coding	178
	chr7	133793493	133793893	6.52169	7.10393	1.23562	1.31676e-05	0.000683512	intron (NM_025850, intron 1 of 10)	-10908	Dhx32	protein-coding	349
	chr7	133793493	133793893	6.52169	7.10393	1.23562	1.31676e-05	0.000683512	intron (NM_025850, intron 1 of 10)	-10908	Dhx32	protein-coding	18
	chr7	133793493	133793893	6.52169	7.10393	1.23562	1.31676e-05	0.000683512	intron (NM_025850, intron 1 of 10)	-10908	Dhx32	protein-coding	349
	chr7	133793493	133793893	6.52169	7.10393	1.23562	1.31676e-05	0.000683512	intron (NM_025850, intron 1 of 10)	-10908	Dhx32	protein-coding	18
	chr3	109248813	109249213	6.60156	7.16071	1.17321	1.32626e-05	0.000684849	Intergenic	-91670	Vav3	protein-coding
	chr3	109248813	109249213	6.60156	7.16071	1.17321	1.32626e-05	0.000684849	Intergenic	-91670	Vav3	protein-coding
	chr2	170120471	170120871	7.51004	8.06751	1.17297	1.32558e-05	0.000684849	5' UTR (NM_001159683, exon 3 of 7)	10549	Zfp217	protein-coding	295
	chr2	170120471	170120871	7.51004	8.06751	1.17297	1.32558e-05	0.000684849	5' UTR (NM_001159683, exon 3 of 7)	10549	Zfp217	protein-coding	21
	chr2	170120471	170120871	7.51004	8.06751	1.17297	1.32558e-05	0.000684849	5' UTR (NM_001159683, exon 3 of 7)	10549	Zfp217	protein-coding	295
	chr2	170120471	170120871	7.51004	8.06751	1.17297	1.32558e-05	0.000684849	5' UTR (NM_001159683, exon 3 of 7)	10549	Zfp217	protein-coding	21
	chr17	88645232	88645632	6.48551	7.03445	1.1469	1.3293e-05	0.000685479	3' UTR (NM_029858, exon 4 of 4)	18877	Ston1	protein-coding
	chr17	88645232	88645632	6.48551	7.03445	1.1469	1.3293e-05	0.000685479	3' UTR (NM_029858, exon 4 of 4)	18877	Ston1	protein-coding
	chr2	158590473	158590873	7.14059	7.6637	1.08088	1.33236e-05	0.000686117	Intergenic	20050	Gm14204	ncRNA
	chr2	158590473	158590873	7.14059	7.6637	1.08088	1.33236e-05	0.000686117	Intergenic	20050	Gm14204	ncRNA
	chr16	45736743	45737143	6.79888	7.38293	1.24405	1.33475e-05	0.000686413	exon (NM_001272070, exon 4 of 6)	6012	Abhd10	protein-coding	346
	chr16	45736743	45737143	6.79888	7.38293	1.24405	1.33475e-05	0.000686413	exon (NM_001272070, exon 4 of 6)	6012	Abhd10	protein-coding	346
	chr4	53250316	53250716	5.98012	6.58884	1.30872	1.33844e-05	0.000687377	intron (NR_040665, intron 2 of 2)	4320	4930522O17Rik	ncRNA
	chr4	53250316	53250716	5.98012	6.58884	1.30872	1.33844e-05	0.000687377	intron (NR_040665, intron 2 of 2)	4320	4930522O17Rik	ncRNA
	chr10	87753584	87753984	4.67481	5.48134	1.82334	1.35447e-05	0.000693719	Intergenic	-104481	Igf1	protein-coding	11
	chr10	87753584	87753984	4.67481	5.48134	1.82334	1.35447e-05	0.000693719	Intergenic	-104481	Igf1	protein-coding	11
	chr13	110403994	110404394	4.85511	5.59631	1.66491	1.35301e-05	0.000693719	Intergenic	9150	Plk2	protein-coding
	chr13	110403994	110404394	4.85511	5.59631	1.66491	1.35301e-05	0.000693719	Intergenic	9150	Plk2	protein-coding
	chr2	36053809	36054209	5.54182	6.18508	1.39569	1.35632e-05	0.000693728	intron (NM_029309, intron 2 of 4)	4536	Morn5	protein-coding
	chr2	36053809	36054209	5.54182	6.18508	1.39569	1.35632e-05	0.000693728	intron (NM_029309, intron 2 of 4)	4536	Morn5	protein-coding
	chr3	31260692	31261092	6.80183	7.40893	1.30581	1.35855e-05	0.000693925	intron (NM_172861, intron 1 of 7)	49427	Slc7a14	protein-coding	303
	chr3	31260692	31261092	6.80183	7.40893	1.30581	1.35855e-05	0.000693925	intron (NM_172861, intron 1 of 7)	49427	Slc7a14	protein-coding	303
	chr1	16161414	16161814	5.90513	6.51893	1.31556	1.38779e-05	0.000706949	Intergenic	55732	Rdh10	protein-coding
	chr1	16161414	16161814	5.90513	6.51893	1.31556	1.38779e-05	0.000706949	Intergenic	55732	Rdh10	protein-coding
	chr11	57211798	57212198	4.51479	5.31832	1.82966	1.38722e-05	0.000706949	intron (NM_001252403, intron 5 of 15)	198952	Gria1	protein-coding
	chr11	57211798	57212198	4.51479	5.31832	1.82966	1.38722e-05	0.000706949	intron (NM_001252403, intron 5 of 15)	198952	Gria1	protein-coding
	chr3	144603544	144603944	5.49649	6.15985	1.44483	1.39239e-05	0.000708338	Intergenic	33317	Selenof	protein-coding	2
	chr3	144603544	144603944	5.49649	6.15985	1.44483	1.39239e-05	0.000708338	Intergenic	33317	Selenof	protein-coding	346
	chr3	144603544	144603944	5.49649	6.15985	1.44483	1.39239e-05	0.000708338	Intergenic	33317	Selenof	protein-coding	2
	chr3	144603544	144603944	5.49649	6.15985	1.44483	1.39239e-05	0.000708338	Intergenic	33317	Selenof	protein-coding	346
	chr9	95350573	95350973	5.69234	6.34801	1.42856	1.40495e-05	0.000713761	Intergenic	56497	Chst2	protein-coding
	chr9	95350573	95350973	5.69234	6.34801	1.42856	1.40495e-05	0.000713761	Intergenic	56497	Chst2	protein-coding
	chr10	119876690	119877090	5.14926	5.84528	1.5438	1.40694e-05	0.000713814	intron (NM_001358811, intron 1 of 23)	-24500	Grip1os1	ncRNA	328
	chr10	119876690	119877090	5.14926	5.84528	1.5438	1.40694e-05	0.000713814	intron (NM_001358811, intron 1 of 23)	-24500	Grip1os1	ncRNA	328
	chr3	122408714	122409114	6.52366	7.07061	1.14045	1.4208e-05	0.000719879	Intergenic	-10843	Bcar3	protein-coding	43
	chr3	122408714	122409114	6.52366	7.07061	1.14045	1.4208e-05	0.000719879	Intergenic	-10843	Bcar3	protein-coding	321
	chr3	122408714	122409114	6.52366	7.07061	1.14045	1.4208e-05	0.000719879	Intergenic	-10843	Bcar3	protein-coding	43
	chr3	122408714	122409114	6.52366	7.07061	1.14045	1.4208e-05	0.000719879	Intergenic	-10843	Bcar3	protein-coding	321
	chr17	44100879	44101279	5.88738	6.50157	1.31697	1.42336e-05	0.00072021	intron (NM_001357997, intron 3 of 3)	4729	Enpp4	protein-coding
	chr17	44100879	44101279	5.88738	6.50157	1.31697	1.42336e-05	0.00072021	intron (NM_001357997, intron 3 of 3)	4729	Enpp4	protein-coding
	chr4	155852889	155853289	5.47837	6.18449	1.56876	1.43533e-05	0.000725294	intron (NM_001356381, intron 1 of 15)	5687	Dvl1	protein-coding
	chr4	155852889	155853289	5.47837	6.18449	1.56876	1.43533e-05	0.000725294	intron (NM_001356381, intron 1 of 15)	5687	Dvl1	protein-coding
	chr1	80025818	80026218	5.41047	6.07107	1.4466	1.43851e-05	0.000725928	Intergenic	-167353	Serpine2	protein-coding
	chr1	80025818	80026218	5.41047	6.07107	1.4466	1.43851e-05	0.000725928	Intergenic	-167353	Serpine2	protein-coding
	chr5	105800263	105800663	6.33753	6.94315	1.291	1.46592e-05	0.000738771	intron (NM_001122768, intron 2 of 2)	-76105	Zfp326	protein-coding	348
	chr5	105800263	105800663	6.33753	6.94315	1.291	1.46592e-05	0.000738771	intron (NM_001122768, intron 2 of 2)	-76105	Zfp326	protein-coding	348
	chr8	75170537	75170937	4.85792	5.63859	1.74624	1.49575e-05	0.000752799	Intergenic	-43207	Rasd2	protein-coding
	chr8	75170537	75170937	4.85792	5.63859	1.74624	1.49575e-05	0.000752799	Intergenic	-43207	Rasd2	protein-coding
	chr9	100488904	100489304	4.58902	5.37515	1.77084	1.5174e-05	0.000761667	Intergenic	-2631	Il20rb	protein-coding
	chr9	100488904	100489304	4.58902	5.37515	1.77084	1.5174e-05	0.000761667	Intergenic	-2631	Il20rb	protein-coding
	chr2	116998811	116999211	6.60484	7.16071	1.16001	1.51688e-05	0.000761667	Intergenic	98859	D330050G23Rik	ncRNA	343
	chr2	116998811	116999211	6.60484	7.16071	1.16001	1.51688e-05	0.000761667	Intergenic	98859	D330050G23Rik	ncRNA	343
	chr1	150167164	150167564	6.97786	7.52425	1.13304	1.52204e-05	0.000762982	Intergenic	-2416	Ptgs2os2	ncRNA
	chr1	150167164	150167564	6.97786	7.52425	1.13304	1.52204e-05	0.000762982	Intergenic	-2416	Ptgs2os2	ncRNA
	chr18	83818982	83819382	5.43166	6.12551	1.53288	1.53421e-05	0.000767222	Intergenic	267283	Tshz1	protein-coding
	chr18	83818982	83819382	5.43166	6.12551	1.53288	1.53421e-05	0.000767222	Intergenic	267283	Tshz1	protein-coding
	chr12	86819186	86819586	7.15952	7.68068	1.07481	1.53457e-05	0.000767222	Intergenic	65428	Irf2bpl	protein-coding	349
	chr12	86819186	86819586	7.15952	7.68068	1.07481	1.53457e-05	0.000767222	Intergenic	65428	Irf2bpl	protein-coding	349
	chr4	95230432	95230832	6.08898	6.6811	1.2515	1.54585e-05	0.00077184	Intergenic	-178410	Jun	protein-coding	79
	chr4	95230432	95230832	6.08898	6.6811	1.2515	1.54585e-05	0.00077184	Intergenic	-178410	Jun	protein-coding	79
	chr18	50411812	50412212	4.94968	5.67587	1.6208	1.56241e-05	0.000779077	Intergenic	133643	Fam170a	protein-coding
	chr18	50411812	50412212	4.94968	5.67587	1.6208	1.56241e-05	0.000779077	Intergenic	133643	Fam170a	protein-coding
	chr16	62610888	62611288	7.23278	7.74559	1.05474	1.56775e-05	0.000780708	Intergenic	175628	Nsun3	protein-coding
	chr16	62610888	62611288	7.23278	7.74559	1.05474	1.56775e-05	0.000780708	Intergenic	175628	Nsun3	protein-coding
	chr4	3786792	3787192	5.48091	6.15368	1.47973	1.5798e-05	0.000785677	intron (NM_001111096, intron 12 of 12)	48663	Rps20	protein-coding
	chr4	3786792	3787192	5.48091	6.15368	1.47973	1.5798e-05	0.000785677	intron (NM_001111096, intron 12 of 12)	48663	Rps20	protein-coding
	chr10	99425244	99425644	5.28647	5.9592	1.47184	1.58356e-05	0.000786506	Intergenic	162213	Dusp6	protein-coding
	chr10	99425244	99425644	5.28647	5.9592	1.47184	1.58356e-05	0.000786506	Intergenic	162213	Dusp6	protein-coding
	chr16	50302476	50302876	4.68207	5.45371	1.72627	1.59504e-05	0.000789886	intron (NM_027444, intron 3 of 16)	129713	Bbx	protein-coding
	chr16	50302476	50302876	4.68207	5.45371	1.72627	1.59504e-05	0.000789886	intron (NM_027444, intron 3 of 16)	129713	Bbx	protein-coding
	chr18	57167503	57167903	5.82305	6.43055	1.29053	1.59761e-05	0.000789886	intron (NM_001001979, intron 1 of 24)	34613	Megf10	protein-coding	18
	chr18	57167503	57167903	5.82305	6.43055	1.29053	1.59761e-05	0.000789886	intron (NM_001001979, intron 1 of 24)	34613	Megf10	protein-coding	18
	chr1	62736482	62736882	6.16269	6.73584	1.2035	1.59415e-05	0.000789886	intron (NM_001077403, intron 2 of 16)	33365	Nrp2	protein-coding	249
	chr1	62736482	62736882	6.16269	6.73584	1.2035	1.59415e-05	0.000789886	intron (NM_001077403, intron 2 of 16)	33365	Nrp2	protein-coding	249
	chr14	118101158	118101558	6.09041	6.69434	1.28057	1.59873e-05	0.000789886	Intergenic	31407	Tgds	protein-coding	304
	chr14	118101158	118101558	6.09041	6.69434	1.28057	1.59873e-05	0.000789886	Intergenic	31407	Tgds	protein-coding	304
	chr13	107485644	107486044	7.37165	7.91307	1.12463	1.60328e-05	0.0007911	Intergenic	16022	AI197445	ncRNA	320
	chr13	107485644	107486044	7.37165	7.91307	1.12463	1.60328e-05	0.0007911	Intergenic	16022	AI197445	ncRNA	320
	chr3	135790661	135791061	6.1879	6.76476	1.21525	1.61026e-05	0.000793507	Intergenic	-34418	Slc39a8	protein-coding
	chr3	135790661	135791061	6.1879	6.76476	1.21525	1.61026e-05	0.000793507	Intergenic	-34418	Slc39a8	protein-coding
	chr14	75147710	75148110	5.90609	6.50622	1.27087	1.65571e-05	0.00081484	intron (NM_008879, intron 1 of 16)	11485	Lcp1	protein-coding	320
	chr14	75147710	75148110	5.90609	6.50622	1.27087	1.65571e-05	0.00081484	intron (NM_008879, intron 1 of 16)	11485	Lcp1	protein-coding	320
	chr18	47241198	47241598	5.43251	6.08643	1.41183	1.66747e-05	0.000819537	Intergenic	127470	Sema6a	protein-coding	224
	chr18	47241198	47241598	5.43251	6.08643	1.41183	1.66747e-05	0.000819537	Intergenic	127470	Sema6a	protein-coding	224
	chr4	102617370	102617770	4.80582	5.56211	1.69107	1.6696e-05	0.000819537	Intergenic	27727	Pde4b	protein-coding
	chr4	102617370	102617770	4.80582	5.56211	1.69107	1.6696e-05	0.000819537	Intergenic	27727	Pde4b	protein-coding
	chr19	10356752	10357152	5.04291	5.79358	1.65801	1.68867e-05	0.000827821	Intergenic	-32138	Syt7	protein-coding	345
	chr19	10356752	10357152	5.04291	5.79358	1.65801	1.68867e-05	0.000827821	Intergenic	-32138	Syt7	protein-coding	345
	chr17	80686037	80686437	5.27493	5.94643	1.46224	1.70615e-05	0.000835306	intron (NM_001290345, intron 1 of 33)	41788	Map4k3	protein-coding
	chr17	80686037	80686437	5.27493	5.94643	1.46224	1.70615e-05	0.000835306	intron (NM_001290345, intron 1 of 33)	41788	Map4k3	protein-coding
	chr2	60923109	60923509	6.46204	7.03506	1.19764	1.73064e-05	0.0008462	intron (NM_020296, intron 1 of 13)	39895	Rbms1	protein-coding	115
	chr2	60923109	60923509	6.46204	7.03506	1.19764	1.73064e-05	0.0008462	intron (NM_020296, intron 1 of 13)	39895	Rbms1	protein-coding	199
	chr2	60923109	60923509	6.46204	7.03506	1.19764	1.73064e-05	0.0008462	intron (NM_020296, intron 1 of 13)	39895	Rbms1	protein-coding	115
	chr2	60923109	60923509	6.46204	7.03506	1.19764	1.73064e-05	0.0008462	intron (NM_020296, intron 1 of 13)	39895	Rbms1	protein-coding	199
	chr4	95340975	95341375	4.53305	5.32602	1.77441	1.74024e-05	0.000849789	Intergenic	-216332	Fggy	protein-coding
	chr4	95340975	95341375	4.53305	5.32602	1.77441	1.74024e-05	0.000849789	Intergenic	-216332	Fggy	protein-coding
	chr5	92348739	92349139	6.4472	7.00353	1.1592	1.74928e-05	0.000853101	promoter-TSS (NM_021274)	-50	Cxcl10	protein-coding	340
	chr5	92348739	92349139	6.4472	7.00353	1.1592	1.74928e-05	0.000853101	promoter-TSS (NM_021274)	-50	Cxcl10	protein-coding	340
	chr4	35060954	35061354	5.12294	5.82402	1.5419	1.77823e-05	0.000863874	intron (NM_178061, intron 2 of 3)	-90901	Ifnk	protein-coding
	chr4	35060954	35061354	5.12294	5.82402	1.5419	1.77823e-05	0.000863874	intron (NM_178061, intron 2 of 3)	-90901	Ifnk	protein-coding
	chr6	38374800	38375200	6.54537	7.09172	1.13372	1.77696e-05	0.000863874	Intergenic	-6524	Ttc26	protein-coding
	chr6	38374800	38375200	6.54537	7.09172	1.13372	1.77696e-05	0.000863874	Intergenic	-6524	Ttc26	protein-coding
	chr1	131110712	131111112	6.97876	7.50457	1.08014	1.7755e-05	0.000863874	Intergenic	-13069	Mapkapk2	protein-coding	339
	chr1	131110712	131111112	6.97876	7.50457	1.08014	1.7755e-05	0.000863874	Intergenic	-13069	Mapkapk2	protein-coding	13
	chr1	131110712	131111112	6.97876	7.50457	1.08014	1.7755e-05	0.000863874	Intergenic	-13069	Mapkapk2	protein-coding	339
	chr1	131110712	131111112	6.97876	7.50457	1.08014	1.7755e-05	0.000863874	Intergenic	-13069	Mapkapk2	protein-coding	13
	chr4	145260065	145260465	5.87185	6.48124	1.28781	1.79115e-05	0.000869031	Intergenic	-13395	Tnfrsf1b	protein-coding
	chr4	145260065	145260465	5.87185	6.48124	1.28781	1.79115e-05	0.000869031	Intergenic	-13395	Tnfrsf1b	protein-coding
	chr8	80948417	80948817	6.91309	7.43909	1.07918	1.79474e-05	0.000869652	Intergenic	66289	Usp38	protein-coding	5
	chr8	80948417	80948817	6.91309	7.43909	1.07918	1.79474e-05	0.000869652	Intergenic	66289	Usp38	protein-coding	246
	chr8	80948417	80948817	6.91309	7.43909	1.07918	1.79474e-05	0.000869652	Intergenic	66289	Usp38	protein-coding	5
	chr8	80948417	80948817	6.91309	7.43909	1.07918	1.79474e-05	0.000869652	Intergenic	66289	Usp38	protein-coding	246
	chr15	43624417	43624817	4.72531	5.49486	1.72047	1.80315e-05	0.000872607	Intergenic	147388	Emc2	protein-coding
	chr15	43624417	43624817	4.72531	5.49486	1.72047	1.80315e-05	0.000872607	Intergenic	147388	Emc2	protein-coding
	chr2	112232608	112233008	7.1051	7.68706	1.21836	1.82821e-05	0.000883605	Intergenic	-7033	Lpcat4	protein-coding
	chr2	112232608	112233008	7.1051	7.68706	1.21836	1.82821e-05	0.000883605	Intergenic	-7033	Lpcat4	protein-coding
	chr12	117539784	117540184	5.4627	6.11399	1.39986	1.83114e-05	0.000883889	intron (NM_175930, intron 3 of 27)	23505	Rapgef5	protein-coding
	chr12	117539784	117540184	5.4627	6.11399	1.39986	1.83114e-05	0.000883889	intron (NM_175930, intron 3 of 27)	23505	Rapgef5	protein-coding
	chr7	65410744	65411144	5.52358	6.16316	1.36864	1.83664e-05	0.00088541	Intergenic	-39700	Tjp1	protein-coding
	chr7	65410744	65411144	5.52358	6.16316	1.36864	1.83664e-05	0.00088541	Intergenic	-39700	Tjp1	protein-coding
	chr14	12218503	12218903	4.86022	5.60898	1.66615	1.8542e-05	0.000890467	intron (NM_008981, intron 23 of 29)	28760	Ptprg	protein-coding
	chr14	12218503	12218903	4.86022	5.60898	1.66615	1.8542e-05	0.000890467	intron (NM_008981, intron 23 of 29)	28760	Ptprg	protein-coding
	chr12	17510058	17510458	7.47115	8.00573	1.10273	1.85259e-05	0.000890467	Intergenic	-34615	Odc1	protein-coding
	chr12	17510058	17510458	7.47115	8.00573	1.10273	1.85259e-05	0.000890467	Intergenic	-34615	Odc1	protein-coding
	chr2	112230527	112230927	5.28792	5.96612	1.47077	1.85034e-05	0.000890467	Intergenic	-9114	Lpcat4	protein-coding
	chr2	112230527	112230927	5.28792	5.96612	1.47077	1.85034e-05	0.000890467	Intergenic	-9114	Lpcat4	protein-coding
	chr19	41321171	41321571	6.4364	6.9955	1.1596	1.85662e-05	0.000890492	intron (NM_031376, intron 8 of 16)	-57367	Tm9sf3	protein-coding	310
	chr19	41321171	41321571	6.4364	6.9955	1.1596	1.85662e-05	0.000890492	intron (NM_031376, intron 8 of 16)	-57367	Tm9sf3	protein-coding	310
	chr6	54867374	54867774	6.02113	6.63921	1.31978	1.86921e-05	0.000895396	intron (NM_199143, intron 2 of 4)	50658	Znrf2	protein-coding
	chr6	54867374	54867774	6.02113	6.63921	1.31978	1.86921e-05	0.000895396	intron (NM_199143, intron 2 of 4)	50658	Znrf2	protein-coding
	chr14	45041192	45041592	6.55983	7.10916	1.1333	1.89599e-05	0.000906283	Intergenic	53281	Ptger2	protein-coding
	chr14	45041192	45041592	6.55983	7.10916	1.1333	1.89599e-05	0.000906283	Intergenic	53281	Ptger2	protein-coding
	chr8	82941500	82941900	5.01551	5.77267	1.66485	1.89674e-05	0.000906283	intron (NM_177378, intron 1 of 6)	78344	Rnf150	protein-coding
	chr8	82941500	82941900	5.01551	5.77267	1.66485	1.89674e-05	0.000906283	intron (NM_177378, intron 1 of 6)	78344	Rnf150	protein-coding
	chr7	67565044	67565444	4.98368	5.7006	1.56991	1.90074e-05	0.000906555	intron (NM_175124, intron 5 of 9)	79992	Lrrc28	protein-coding
	chr7	67565044	67565444	4.98368	5.7006	1.56991	1.90074e-05	0.000906555	intron (NM_175124, intron 5 of 9)	79992	Lrrc28	protein-coding
	chr12	104256515	104256915	5.42105	6.08914	1.45447	1.90212e-05	0.000906555	Intergenic	-6407	Serpina3i	protein-coding	300
	chr12	104256515	104256915	5.42105	6.08914	1.45447	1.90212e-05	0.000906555	Intergenic	-6407	Serpina3i	protein-coding	300
	chr10	16524193	16524593	4.93254	5.67605	1.63991	1.91119e-05	0.000909729	Intergenic	571389	Gm20125	ncRNA
	chr10	16524193	16524593	4.93254	5.67605	1.63991	1.91119e-05	0.000909729	Intergenic	571389	Gm20125	ncRNA
	chr10	34532586	34532986	6.79058	7.3446	1.14549	1.9167e-05	0.000911206	intron (NM_001358769, intron 2 of 8)	49386	Frk	protein-coding
	chr10	34532586	34532986	6.79058	7.3446	1.14549	1.9167e-05	0.000911206	intron (NM_001358769, intron 2 of 8)	49386	Frk	protein-coding
	chr14	103058226	103058626	6.98701	7.89353	1.93326	1.92903e-05	0.000915915	Intergenic	11414	Acod1	protein-coding
	chr14	103058226	103058626	6.98701	7.89353	1.93326	1.92903e-05	0.000915915	Intergenic	11414	Acod1	protein-coding
	chr5	108246216	108246616	6.12179	6.70423	1.22051	1.93852e-05	0.000919262	Intergenic	-22481	Dr1	protein-coding
	chr5	108246216	108246616	6.12179	6.70423	1.22051	1.93852e-05	0.000919262	Intergenic	-22481	Dr1	protein-coding
	chr8	76991670	76992070	5.2349	5.90842	1.45829	1.95524e-05	0.000926027	intron (NM_001083906, intron 2 of 8)	89540	Nr3c2	protein-coding
	chr8	76991670	76992070	5.2349	5.90842	1.45829	1.95524e-05	0.000926027	intron (NM_001083906, intron 2 of 8)	89540	Nr3c2	protein-coding
	chr18	66328466	66328866	5.01288	5.72607	1.5695	1.96039e-05	0.000926805	Intergenic	-36828	Ccbe1	protein-coding	309
	chr18	66328466	66328866	5.01288	5.72607	1.5695	1.96039e-05	0.000926805	Intergenic	-36828	Ccbe1	protein-coding	309
	chrX	113002195	113002595	5.09247	5.80558	1.5728	1.96345e-05	0.000926805	Intergenic	72498	Mir361	ncRNA
	chrX	113002195	113002595	5.09247	5.80558	1.5728	1.96345e-05	0.000926805	Intergenic	72498	Mir361	ncRNA
	chr1	180303576	180303976	5.34159	6.01494	1.46159	1.96425e-05	0.000926805	Intergenic	-26700	Itpkb	protein-coding
	chr1	180303576	180303976	5.34159	6.01494	1.46159	1.96425e-05	0.000926805	Intergenic	-26700	Itpkb	protein-coding
	chr8	79273832	79274232	5.4916	6.15221	1.42716	1.98505e-05	0.000935453	intron (NM_001363471, intron 5 of 7)	20704	Mmaa	protein-coding	290
	chr8	79273832	79274232	5.4916	6.15221	1.42716	1.98505e-05	0.000935453	intron (NM_001363471, intron 5 of 7)	20704	Mmaa	protein-coding	290
	chr6	144693516	144693916	6.24569	6.87744	1.34702	2.0186e-05	0.000950075	non-coding (NR_040519, exon 3 of 3)	20848	Sox5os3	ncRNA
	chr6	144693516	144693916	6.24569	6.87744	1.34702	2.0186e-05	0.000950075	non-coding (NR_040519, exon 3 of 3)	20848	Sox5os3	ncRNA
	chr2	80024978	80025378	5.57477	6.24267	1.44065	2.02223e-05	0.000950599	intron (NM_001159582, intron 2 of 15)	13724	Pde1a	protein-coding
	chr2	80024978	80025378	5.57477	6.24267	1.44065	2.02223e-05	0.000950599	intron (NM_001159582, intron 2 of 15)	13724	Pde1a	protein-coding
	chr3	9983906	9984306	6.31266	6.88452	1.19193	2.0269e-05	0.000951609	Intergenic	-28479	Fabp5	protein-coding
	chr3	9983906	9984306	6.31266	6.88452	1.19193	2.0269e-05	0.000951609	Intergenic	-28479	Fabp5	protein-coding
	chr5	110424184	110424584	6.26604	6.85853	1.23646	2.03395e-05	0.000953735	intron (NM_001142642, intron 2 of 18)	24119	Fbrsl1	protein-coding	223
	chr5	110424184	110424584	6.26604	6.85853	1.23646	2.03395e-05	0.000953735	intron (NM_001142642, intron 2 of 18)	24119	Fbrsl1	protein-coding	223
	chr1	72255131	72255531	8.75005	9.23298	0.975754	2.06485e-05	0.000967023	intron (NR_155355, intron 1 of 3)	11338	D230017M19Rik	ncRNA	26
	chr1	72255131	72255531	8.75005	9.23298	0.975754	2.06485e-05	0.000967023	intron (NR_155355, intron 1 of 3)	11338	D230017M19Rik	ncRNA	338
	chr1	72255131	72255531	8.75005	9.23298	0.975754	2.06485e-05	0.000967023	intron (NR_155355, intron 1 of 3)	11338	D230017M19Rik	ncRNA	26
	chr1	72255131	72255531	8.75005	9.23298	0.975754	2.06485e-05	0.000967023	intron (NR_155355, intron 1 of 3)	11338	D230017M19Rik	ncRNA	338
	chr4	152185391	152185791	6.57397	7.12619	1.14458	2.07744e-05	0.00097171	promoter-TSS (NM_001146057)	-17	Acot7	protein-coding	180
	chr4	152185391	152185791	6.57397	7.12619	1.14458	2.07744e-05	0.00097171	promoter-TSS (NM_001146057)	-17	Acot7	protein-coding	35
	chr4	152185391	152185791	6.57397	7.12619	1.14458	2.07744e-05	0.00097171	promoter-TSS (NM_001146057)	-17	Acot7	protein-coding	180
	chr4	152185391	152185791	6.57397	7.12619	1.14458	2.07744e-05	0.00097171	promoter-TSS (NM_001146057)	-17	Acot7	protein-coding	35
	chr2	165055413	165055813	6.52716	7.07068	1.12113	2.09414e-05	0.000978313	promoter-TSS (NM_011611)	-23	Cd40	protein-coding	337
	chr2	165055413	165055813	6.52716	7.07068	1.12113	2.09414e-05	0.000978313	promoter-TSS (NM_011611)	-23	Cd40	protein-coding	11
	chr2	165055413	165055813	6.52716	7.07068	1.12113	2.09414e-05	0.000978313	promoter-TSS (NM_011611)	-23	Cd40	protein-coding	337
	chr2	165055413	165055813	6.52716	7.07068	1.12113	2.09414e-05	0.000978313	promoter-TSS (NM_011611)	-23	Cd40	protein-coding	11
	chr3	98057011	98057411	7.14565	7.64918	1.02195	2.12329e-05	0.000990704	intron (NM_010928, intron 2 of 33)	43673	Notch2	protein-coding	271
	chr3	98057011	98057411	7.14565	7.64918	1.02195	2.12329e-05	0.000990704	intron (NM_010928, intron 2 of 33)	43673	Notch2	protein-coding	271
	chr8	45255009	45255409	5.80388	6.46072	1.41782	2.12775e-05	0.000991559	exon (NM_028066, exon 3 of 15)	6822	F11	protein-coding
	chr8	45255009	45255409	5.80388	6.46072	1.41782	2.12775e-05	0.000991559	exon (NM_028066, exon 3 of 15)	6822	F11	protein-coding
	chr3	157518774	157519174	6.71883	7.27164	1.1392	2.13433e-05	0.000993397	Intergenic	15116	4930592C13Rik	ncRNA
	chr3	157518774	157519174	6.71883	7.27164	1.1392	2.13433e-05	0.000993397	Intergenic	15116	4930592C13Rik	ncRNA
	chr1	162006105	162006505	6.28422	6.85534	1.18932	2.17902e-05	0.00101295	intron (NR_040562, intron 2 of 2)	1336	2810442N19Rik	ncRNA
	chr1	162006105	162006505	6.28422	6.85534	1.18932	2.17902e-05	0.00101295	intron (NR_040562, intron 2 of 2)	1336	2810442N19Rik	ncRNA
	chr10	67439162	67439562	6.18274	6.76079	1.20879	2.18428e-05	0.00101415	Intergenic	-98507	Egr2	protein-coding
	chr10	67439162	67439562	6.18274	6.76079	1.20879	2.18428e-05	0.00101415	Intergenic	-98507	Egr2	protein-coding
	chr11	43353010	43353410	5.66754	6.2868	1.31242	2.19177e-05	0.00101637	Intergenic	21251	Mir146	ncRNA	317
	chr11	43353010	43353410	5.66754	6.2868	1.31242	2.19177e-05	0.00101637	Intergenic	21251	Mir146	ncRNA	317
	chr2	109241954	109242354	6.30116	6.87989	1.20645	2.20108e-05	0.00101944	intron (NM_029790, intron 2 of 5)	36136	Mettl15	protein-coding
	chr2	109241954	109242354	6.30116	6.87989	1.20645	2.20108e-05	0.00101944	intron (NM_029790, intron 2 of 5)	36136	Mettl15	protein-coding
	chr4	63366240	63366640	6.43388	6.97865	1.11995	2.20673e-05	0.0010208	TTS (NM_011016)	3991	Orm2	protein-coding
	chr4	63366240	63366640	6.43388	6.97865	1.11995	2.20673e-05	0.0010208	TTS (NM_011016)	3991	Orm2	protein-coding
	chr17	6824522	6824922	4.52601	5.31523	1.74365	2.21005e-05	0.00102109	Intergenic	-41942	Ezr	protein-coding
	chr17	6824522	6824922	4.52601	5.31523	1.74365	2.21005e-05	0.00102109	Intergenic	-41942	Ezr	protein-coding
	chr19	30389828	30390228	5.49388	6.13404	1.36003	2.22305e-05	0.00102284	Intergenic	149690	Ppp1r2-ps3	pseudo
	chr19	30389828	30390228	5.49388	6.13404	1.36003	2.22305e-05	0.00102284	Intergenic	149690	Ppp1r2-ps3	pseudo
	chr8	78192289	78192689	4.75249	5.49874	1.64122	2.22437e-05	0.00102284	Intergenic	-20853	Ttc29	protein-coding
	chr8	78192289	78192689	4.75249	5.49874	1.64122	2.22437e-05	0.00102284	Intergenic	-20853	Ttc29	protein-coding
	chr17	94735773	94736173	6.46951	7.03459	1.16798	2.22469e-05	0.00102284	intron (NM_001357135, intron 5 of 8)	14046	Mettl4	protein-coding
	chr17	94735773	94736173	6.46951	7.03459	1.16798	2.22469e-05	0.00102284	intron (NM_001357135, intron 5 of 8)	14046	Mettl4	protein-coding
	chr5	130345839	130346239	7.12482	7.65653	1.08729	2.21917e-05	0.00102284	Intergenic	-23419	Caln1	protein-coding
	chr5	130345839	130346239	7.12482	7.65653	1.08729	2.21917e-05	0.00102284	Intergenic	-23419	Caln1	protein-coding
	chr14	7912352	7912752	5.30802	5.99122	1.48241	2.22751e-05	0.00102289	intron (NM_001081427, intron 24 of 45)	-44748
	chr14	7912352	7912752	5.30802	5.99122	1.48241	2.22751e-05	0.00102289	intron (NM_001081427, intron 24 of 45)	-44748
	chr19	55293215	55293615	4.96446	5.68548	1.57179	2.24576e-05	0.00102877	intron (NM_027976, intron 17 of 21)	22621	Zdhhc6	protein-coding	294
	chr19	55293215	55293615	4.96446	5.68548	1.57179	2.24576e-05	0.00102877	intron (NM_027976, intron 17 of 21)	22621	Zdhhc6	protein-coding	294
	chr2	144188114	144188514	6.76122	7.31586	1.14426	2.24358e-05	0.00102877	intron (NR_136884, intron 1 of 3)	976	Gm5535	ncRNA
	chr2	144188114	144188514	6.76122	7.31586	1.14426	2.24358e-05	0.00102877	intron (NR_136884, intron 1 of 3)	976	Gm5535	ncRNA
	chr11	114725123	114725523	5.46243	6.10596	1.37579	2.25875e-05	0.00103347	Intergenic	-2096	Dnaic2	protein-coding	289
	chr11	114725123	114725523	5.46243	6.10596	1.37579	2.25875e-05	0.00103347	Intergenic	-2096	Dnaic2	protein-coding	49
	chr11	114725123	114725523	5.46243	6.10596	1.37579	2.25875e-05	0.00103347	Intergenic	-2096	Dnaic2	protein-coding	289
	chr11	114725123	114725523	5.46243	6.10596	1.37579	2.25875e-05	0.00103347	Intergenic	-2096	Dnaic2	protein-coding	49
	chr6	122309645	122310045	6.55363	7.08824	1.09275	2.28123e-05	0.00104249	intron (NM_010749, intron 1 of 6)	1125	M6pr	protein-coding	186
	chr6	122309645	122310045	6.55363	7.08824	1.09275	2.28123e-05	0.00104249	intron (NM_010749, intron 1 of 6)	1125	M6pr	protein-coding	186
	chr10	88881101	88881501	5.02241	5.73766	1.54779	2.28432e-05	0.00104264	Intergenic	-4691	Slc5a8	protein-coding
	chr10	88881101	88881501	5.02241	5.73766	1.54779	2.28432e-05	0.00104264	Intergenic	-4691	Slc5a8	protein-coding
	chr1	184728713	184729113	6.52849	7.0843	1.14651	2.28995e-05	0.00104395	intron (NM_008250, intron 3 of 3)	3580	Hlx	protein-coding	350
	chr1	184728713	184729113	6.52849	7.0843	1.14651	2.28995e-05	0.00104395	intron (NM_008250, intron 3 of 3)	3580	Hlx	protein-coding	350
	chr6	17520645	17521045	6.00564	6.61248	1.28219	2.29365e-05	0.00104419	intron (NM_008591, intron 4 of 21)	56888	Met	protein-coding
	chr6	17520645	17521045	6.00564	6.61248	1.28219	2.29365e-05	0.00104419	intron (NM_008591, intron 4 of 21)	56888	Met	protein-coding
	chr1	176826157	176826557	7.11109	7.6343	1.06737	2.29601e-05	0.00104419	intron (NR_151682, intron 3 of 16)	9776	Hmga2-ps1	pseudo	346
	chr1	176826157	176826557	7.11109	7.6343	1.06737	2.29601e-05	0.00104419	intron (NR_151682, intron 3 of 16)	9776	Hmga2-ps1	pseudo	346
	chr5	43882113	43882513	5.60199	6.24498	1.37229	2.31129e-05	0.00104987	intron (NM_007646, intron 1 of 7)	13504	Cd38	protein-coding	274
	chr5	43882113	43882513	5.60199	6.24498	1.37229	2.31129e-05	0.00104987	intron (NM_007646, intron 1 of 7)	13504	Cd38	protein-coding	274
	chr1	58761359	58761759	7.12877	7.62746	1.00765	2.32732e-05	0.00105588	Intergenic	31007	Cflar	protein-coding	343
	chr1	58761359	58761759	7.12877	7.62746	1.00765	2.32732e-05	0.00105588	Intergenic	31007	Cflar	protein-coding	343
	chr1	6496603	6497003	5.48257	6.12714	1.36972	2.36244e-05	0.00107025	intron (NM_001244693, intron 2 of 22)	9572	St18	protein-coding
	chr1	6496603	6497003	5.48257	6.12714	1.36972	2.36244e-05	0.00107025	intron (NM_001244693, intron 2 of 22)	9572	St18	protein-coding
	chr6	17053021	17053421	7.00718	7.52672	1.05999	2.36828e-05	0.00107025	Intergenic	-11928	Tes	protein-coding
	chr6	17053021	17053421	7.00718	7.52672	1.05999	2.36828e-05	0.00107025	Intergenic	-11928	Tes	protein-coding
	chr13	68588393	68588793	6.45398	6.99783	1.11367	2.37034e-05	0.00107025	intron (NR_138478, intron 4 of 6)	6383	Fastkd3	protein-coding
	chr13	68588393	68588793	6.45398	6.99783	1.11367	2.37034e-05	0.00107025	intron (NR_138478, intron 4 of 6)	6383	Fastkd3	protein-coding
	chr3	149170244	149170644	7.52579	8.08808	1.16386	2.36758e-05	0.00107025	Intergenic	-104293	Gm1653	ncRNA
	chr3	149170244	149170644	7.52579	8.08808	1.16386	2.36758e-05	0.00107025	Intergenic	-104293	Gm1653	ncRNA
	chr10	98562060	98562460	5.41079	6.06832	1.4119	2.37498e-05	0.00107107	Intergenic	-210393	Gm8633	ncRNA
	chr10	98562060	98562460	5.41079	6.06832	1.4119	2.37498e-05	0.00107107	Intergenic	-210393	Gm8633	ncRNA
	chr4	63048582	63048982	6.1682	6.75413	1.22336	2.43128e-05	0.00109515	intron (NM_001369116, intron 2 of 15)	83215	Zfp618	protein-coding
	chr4	63048582	63048982	6.1682	6.75413	1.22336	2.43128e-05	0.00109515	intron (NM_001369116, intron 2 of 15)	83215	Zfp618	protein-coding
	chr2	79983271	79983671	5.70435	6.31999	1.29447	2.45448e-05	0.00110428	intron (NM_001159582, intron 2 of 15)	55431	Pde1a	protein-coding	334
	chr2	79983271	79983671	5.70435	6.31999	1.29447	2.45448e-05	0.00110428	intron (NM_001159582, intron 2 of 15)	55431	Pde1a	protein-coding	334
	chr10	118988340	118988740	5.34437	6.02334	1.46616	2.48777e-05	0.00111793	Intergenic	-61397	Gm38403	ncRNA
	chr10	118988340	118988740	5.34437	6.02334	1.46616	2.48777e-05	0.00111793	Intergenic	-61397	Gm38403	ncRNA
	chr2	14633215	14633615	5.56886	6.20095	1.33328	2.49796e-05	0.00112038	intron (NM_023116, intron 2 of 13)	29109	Cacnb2	protein-coding
	chr2	14633215	14633615	5.56886	6.20095	1.33328	2.49796e-05	0.00112038	intron (NM_023116, intron 2 of 13)	29109	Cacnb2	protein-coding
	chr17	17862353	17862753	5.13637	5.82184	1.47146	2.49917e-05	0.00112038	Intergenic	-7365	Has1	protein-coding
	chr17	17862353	17862753	5.13637	5.82184	1.47146	2.49917e-05	0.00112038	Intergenic	-7365	Has1	protein-coding
	chr17	83311807	83312207	5.41911	6.06938	1.37771	2.52675e-05	0.0011314	Intergenic	-38924	Eml4	protein-coding	20
	chr17	83311807	83312207	5.41911	6.06938	1.37771	2.52675e-05	0.0011314	Intergenic	-38924	Eml4	protein-coding	20
	chr2	107226921	107227321	6.90163	7.42749	1.06965	2.54217e-05	0.00113696	Intergenic	-63468	Kcna4	protein-coding
	chr2	107226921	107227321	6.90163	7.42749	1.06965	2.54217e-05	0.00113696	Intergenic	-63468	Kcna4	protein-coding
	chr3	37743934	37744334	6.13315	6.70009	1.17037	2.55243e-05	0.0011402	Intergenic	-19774	Gm5148	protein-coding
	chr3	37743934	37744334	6.13315	6.70009	1.17037	2.55243e-05	0.0011402	Intergenic	-19774	Gm5148	protein-coding
	chr7	59027441	59027841	6.79138	7.38057	1.22323	2.58011e-05	0.0011512	Intergenic	-201109	Ube3a	protein-coding	335
	chr7	59027441	59027841	6.79138	7.38057	1.22323	2.58011e-05	0.0011512	Intergenic	-201109	Ube3a	protein-coding	335
	chr19	29940241	29940641	5.88931	6.47571	1.21688	2.60048e-05	0.00115892	intron (NM_001360725, intron 2 of 8)	-5349	Il33	protein-coding	340
	chr19	29940241	29940641	5.88931	6.47571	1.21688	2.60048e-05	0.00115892	intron (NM_001360725, intron 2 of 8)	-5349	Il33	protein-coding	340
	chr9	89256824	89257224	7.10565	7.61267	1.02433	2.62273e-05	0.00116678	Intergenic	45640	Mthfs	protein-coding
	chr9	89256824	89257224	7.10565	7.61267	1.02433	2.62273e-05	0.00116678	Intergenic	45640	Mthfs	protein-coding
	chr2	122719147	122719547	7.65801	8.13838	0.964223	2.62431e-05	0.00116678	Intergenic	-16684	Slc30a4	protein-coding
	chr2	122719147	122719547	7.65801	8.13838	0.964223	2.62431e-05	0.00116678	Intergenic	-16684	Slc30a4	protein-coding
	chr1	149962789	149963189	5.46958	6.1364	1.41761	2.63211e-05	0.00116888	Intergenic	-1699	Pla2g4a	protein-coding
	chr1	149962789	149963189	5.46958	6.1364	1.41761	2.63211e-05	0.00116888	Intergenic	-1699	Pla2g4a	protein-coding
	chr9	21135898	21136298	5.38475	6.05291	1.41556	2.64264e-05	0.00117217	Intergenic	-4823	Tyk2	protein-coding	293
	chr9	21135898	21136298	5.38475	6.05291	1.41556	2.64264e-05	0.00117217	Intergenic	-4823	Tyk2	protein-coding	293
	chr2	117838394	117838794	6.05112	6.62314	1.18179	2.66909e-05	0.00118252	intron (NR_040631, intron 2 of 5)	16666	4930412B13Rik	ncRNA
	chr2	117838394	117838794	6.05112	6.62314	1.18179	2.66909e-05	0.00118252	intron (NR_040631, intron 2 of 5)	16666	4930412B13Rik	ncRNA
	chr10	53285139	53285539	4.52487	5.31392	1.72034	2.68144e-05	0.0011852	intron (NM_001204983, intron 10 of 12)	5069	Gm19395	ncRNA
	chr10	53285139	53285539	4.52487	5.31392	1.72034	2.68144e-05	0.0011852	intron (NM_001204983, intron 10 of 12)	5069	Gm19395	ncRNA
	chr10	123848991	123849391	6.46507	7.01303	1.11898	2.6806e-05	0.0011852	Intergenic	585115	Tafa2	protein-coding
	chr10	123848991	123849391	6.46507	7.01303	1.11898	2.6806e-05	0.0011852	Intergenic	585115	Tafa2	protein-coding
	chr8	66494393	66494793	5.42141	6.08021	1.40746	2.68499e-05	0.00118538	Intergenic	-8063	Tma16	protein-coding
	chr8	66494393	66494793	5.42141	6.08021	1.40746	2.68499e-05	0.00118538	Intergenic	-8063	Tma16	protein-coding
	chr18	52866955	52867355	6.94985	7.49286	1.10859	2.71203e-05	0.00119592	intron (NM_001199154, intron 3 of 10)	41845	Ancv1r	protein-coding
	chr18	52866955	52867355	6.94985	7.49286	1.10859	2.71203e-05	0.00119592	intron (NM_001199154, intron 3 of 10)	41845	Ancv1r	protein-coding
	chr2	79167982	79168382	5.25534	5.93051	1.43374	2.71709e-05	0.00119676	Intergenic	-87244	Itga4	protein-coding
	chr2	79167982	79168382	5.25534	5.93051	1.43374	2.71709e-05	0.00119676	Intergenic	-87244	Itga4	protein-coding
	chr1	82655583	82655983	5.46201	6.148	1.4599	2.73378e-05	0.0012027	intron (NM_007734, intron 11 of 51)	68862	Col4a3	protein-coding
	chr1	82655583	82655983	5.46201	6.148	1.4599	2.73378e-05	0.0012027	intron (NM_007734, intron 11 of 51)	68862	Col4a3	protein-coding
	chr13	9159340	9159740	6.38054	6.94007	1.15034	2.74962e-05	0.00120827	intron (NM_172585, intron 13 of 17)	65659	Larp4b	protein-coding
	chr13	9159340	9159740	6.38054	6.94007	1.15034	2.74962e-05	0.00120827	intron (NM_172585, intron 13 of 17)	65659	Larp4b	protein-coding
	chr3	154290365	154290765	5.39512	6.04841	1.38061	2.75907e-05	0.00120994	Intergenic	39995	Lhx8	protein-coding	263
	chr3	154290365	154290765	5.39512	6.04841	1.38061	2.75907e-05	0.00120994	Intergenic	39995	Lhx8	protein-coding	263
	chr1	187290097	187290497	6.17303	6.73881	1.1611	2.75984e-05	0.00120994	intron (NM_001357646, intron 5 of 7)	74554	Gpatch2	protein-coding
	chr1	187290097	187290497	6.17303	6.73881	1.1611	2.75984e-05	0.00120994	intron (NM_001357646, intron 5 of 7)	74554	Gpatch2	protein-coding
	chr13	83065285	83065685	4.86384	5.5914	1.57039	2.78145e-05	0.00121659	Intergenic	-367152	Mir3961	ncRNA
	chr13	83065285	83065685	4.86384	5.5914	1.57039	2.78145e-05	0.00121659	Intergenic	-367152	Mir3961	ncRNA
	chr3	142496656	142497056	4.84191	5.56711	1.56288	2.78087e-05	0.00121659	promoter-TSS (NM_153564)	-78	Gbp5	protein-coding	178
	chr3	142496656	142497056	4.84191	5.56711	1.56288	2.78087e-05	0.00121659	promoter-TSS (NM_153564)	-78	Gbp5	protein-coding	197
	chr3	142496656	142497056	4.84191	5.56711	1.56288	2.78087e-05	0.00121659	promoter-TSS (NM_153564)	-78	Gbp5	protein-coding	178
	chr3	142496656	142497056	4.84191	5.56711	1.56288	2.78087e-05	0.00121659	promoter-TSS (NM_153564)	-78	Gbp5	protein-coding	197
	chr5	138775080	138775480	6.47673	7.02571	1.12136	2.82013e-05	0.00123208	intron (NM_030565, intron 3 of 9)	20199	Fam20c	protein-coding	347
	chr5	138775080	138775480	6.47673	7.02571	1.12136	2.82013e-05	0.00123208	intron (NM_030565, intron 3 of 9)	20199	Fam20c	protein-coding	347
	chr7	112499481	112499881	4.81319	5.54373	1.57832	2.84426e-05	0.00123994	intron (NM_020606, intron 1 of 12)	36002	Parvaos	ncRNA	158
	chr7	112499481	112499881	4.81319	5.54373	1.57832	2.84426e-05	0.00123994	intron (NM_020606, intron 1 of 12)	36002	Parvaos	ncRNA	158
	chr1	121426914	121427314	6.48535	7.04794	1.14855	2.8447e-05	0.00123994	Intergenic	-3953	Ccdc93	protein-coding
	chr1	121426914	121427314	6.48535	7.04794	1.14855	2.8447e-05	0.00123994	Intergenic	-3953	Ccdc93	protein-coding
	chr15	95611828	95612228	4.64988	5.40845	1.64526	2.91348e-05	0.00126773	Intergenic	42743	Dbx2	protein-coding
	chr15	95611828	95612228	4.64988	5.40845	1.64526	2.91348e-05	0.00126773	Intergenic	42743	Dbx2	protein-coding
	chr1	194238568	194238968	5.99003	6.56971	1.19167	2.91517e-05	0.00126773	Intergenic	-16009	4930503O07Rik	ncRNA
	chr1	194238568	194238968	5.99003	6.56971	1.19167	2.91517e-05	0.00126773	Intergenic	-16009	4930503O07Rik	ncRNA
	chr6	106440848	106441248	6.5764	7.11577	1.09726	2.92795e-05	0.00127182	intron (NM_001109749, intron 8 of 25)	307989	Il5ra	protein-coding	328
	chr6	106440848	106441248	6.5764	7.11577	1.09726	2.92795e-05	0.00127182	intron (NM_001109749, intron 8 of 25)	307989	Il5ra	protein-coding	328
	chr6	22378484	22378884	6.20205	6.77596	1.18361	2.94417e-05	0.00127398	Intergenic	-22603	Fam3c	protein-coding	242
	chr6	22378484	22378884	6.20205	6.77596	1.18361	2.94417e-05	0.00127398	Intergenic	-22603	Fam3c	protein-coding	242
	chr16	24725799	24726199	4.49162	5.2781	1.7017	2.95396e-05	0.00127398	intron (NM_001145954, intron 2 of 7)	4144	Lpp	protein-coding
	chr16	24725799	24726199	4.49162	5.2781	1.7017	2.95396e-05	0.00127398	intron (NM_001145954, intron 2 of 7)	4144	Lpp	protein-coding
	chr7	31111018	31111418	6.25031	6.83207	1.20395	2.95204e-05	0.00127398	promoter-TSS (NM_001276269)	-221	Hpn	protein-coding	302
	chr7	31111018	31111418	6.25031	6.83207	1.20395	2.95204e-05	0.00127398	promoter-TSS (NM_001276269)	-221	Hpn	protein-coding	9
	chr7	31111018	31111418	6.25031	6.83207	1.20395	2.95204e-05	0.00127398	promoter-TSS (NM_001276269)	-221	Hpn	protein-coding	302
	chr7	31111018	31111418	6.25031	6.83207	1.20395	2.95204e-05	0.00127398	promoter-TSS (NM_001276269)	-221	Hpn	protein-coding	9
	chr18	39445959	39446359	4.98973	5.69365	1.50324	2.95654e-05	0.00127398	intron (NM_001361210, intron 2 of 8)	43120	Nr3c1	protein-coding
	chr18	39445959	39446359	4.98973	5.69365	1.50324	2.95654e-05	0.00127398	intron (NM_001361210, intron 2 of 8)	43120	Nr3c1	protein-coding
	chr7	79387166	79387566	5.92736	6.51692	1.21964	2.94409e-05	0.00127398	promoter-TSS (NM_001357450)	-339	Rlbp1	protein-coding	285
	chr7	79387166	79387566	5.92736	6.51692	1.21964	2.94409e-05	0.00127398	promoter-TSS (NM_001357450)	-339	Rlbp1	protein-coding	285
	chr16	84606461	84606861	5.6186	6.24255	1.30727	2.93816e-05	0.00127398	Intergenic	-73128	4930529L06Rik	ncRNA	11
	chr16	84606461	84606861	5.6186	6.24255	1.30727	2.93816e-05	0.00127398	Intergenic	-73128	4930529L06Rik	ncRNA	200
	chr16	84606461	84606861	5.6186	6.24255	1.30727	2.93816e-05	0.00127398	Intergenic	-73128	4930529L06Rik	ncRNA	11
	chr16	84606461	84606861	5.6186	6.24255	1.30727	2.93816e-05	0.00127398	Intergenic	-73128	4930529L06Rik	ncRNA	200
	chr5	103620525	103620925	5.02752	5.72392	1.48795	2.9465e-05	0.00127398	intron (NM_029415, intron 1 of 5)	8678	Slc10a6	protein-coding	170
	chr5	103620525	103620925	5.02752	5.72392	1.48795	2.9465e-05	0.00127398	intron (NM_029415, intron 1 of 5)	8678	Slc10a6	protein-coding	80
	chr5	103620525	103620925	5.02752	5.72392	1.48795	2.9465e-05	0.00127398	intron (NM_029415, intron 1 of 5)	8678	Slc10a6	protein-coding	170
	chr5	103620525	103620925	5.02752	5.72392	1.48795	2.9465e-05	0.00127398	intron (NM_029415, intron 1 of 5)	8678	Slc10a6	protein-coding	80
	chr2	39109584	39109984	4.91216	5.64106	1.5618	2.98298e-05	0.0012839	intron (NM_178778, intron 6 of 17)	-44243	Golga1	protein-coding
	chr2	39109584	39109984	4.91216	5.64106	1.5618	2.98298e-05	0.0012839	intron (NM_178778, intron 6 of 17)	-44243	Golga1	protein-coding
	chr15	39783851	39784251	5.44992	6.10699	1.39354	3.04882e-05	0.00131075	intron (NM_001164466, intron 9 of 9)	-12994	Gm16291	ncRNA	299
	chr15	39783851	39784251	5.44992	6.10699	1.39354	3.04882e-05	0.00131075	intron (NM_001164466, intron 9 of 9)	-12994	Gm16291	ncRNA	299
	chr8	68553319	68553719	5.01755	5.72973	1.51791	3.08148e-05	0.00132328	intron (NM_172753, intron 3 of 9)	181566	Csgalnact1	protein-coding
	chr8	68553319	68553719	5.01755	5.72973	1.51791	3.08148e-05	0.00132328	intron (NM_172753, intron 3 of 9)	181566	Csgalnact1	protein-coding
	chr9	7331798	7332198	5.7017	6.30849	1.25976	3.11249e-05	0.00133356	Intergenic	-12399	Mmp12	protein-coding
	chr9	7331798	7332198	5.7017	6.30849	1.25976	3.11249e-05	0.00133356	Intergenic	-12399	Mmp12	protein-coding
	chr6	39055134	39055534	5.18515	5.86412	1.43555	3.10957e-05	0.00133356	intron (NM_011539, intron 9 of 12)	12252	1700025N23Rik	ncRNA
	chr6	39055134	39055534	5.18515	5.86412	1.43555	3.10957e-05	0.00133356	intron (NM_011539, intron 9 of 12)	12252	1700025N23Rik	ncRNA
	chr9	15487907	15488307	5.09466	5.78914	1.47118	3.14492e-05	0.00134495	Intergenic	-5325	Smco4	protein-coding	199
	chr9	15487907	15488307	5.09466	5.78914	1.47118	3.14492e-05	0.00134495	Intergenic	-5325	Smco4	protein-coding	199
	chr9	47445348	47445748	5.58539	6.22795	1.35772	3.14618e-05	0.00134495	Intergenic	-84622	Cadm1	protein-coding	303
	chr9	47445348	47445748	5.58539	6.22795	1.35772	3.14618e-05	0.00134495	Intergenic	-84622	Cadm1	protein-coding	303
	chr7	16257822	16258222	6.49063	7.02847	1.09131	3.1508e-05	0.0013454	intron (NM_007577, intron 2 of 2)	1316	C5ar1	protein-coding
	chr7	16257822	16258222	6.49063	7.02847	1.09131	3.1508e-05	0.0013454	intron (NM_007577, intron 2 of 2)	1316	C5ar1	protein-coding
	chr11	28906237	28906637	6.12483	6.70423	1.19454	3.16663e-05	0.00134991	intron (NM_146015, intron 4 of 10)	53232	Efemp1	protein-coding	335
	chr11	28906237	28906637	6.12483	6.70423	1.19454	3.16663e-05	0.00134991	intron (NM_146015, intron 4 of 10)	53232	Efemp1	protein-coding	335
	chr13	104776903	104777303	4.21263	5.05847	1.79829	3.16852e-05	0.00134991	intron (NM_001360094, intron 10 of 13)	39850	Cwc27	protein-coding
	chr13	104776903	104777303	4.21263	5.05847	1.79829	3.16852e-05	0.00134991	intron (NM_001360094, intron 10 of 13)	39850	Cwc27	protein-coding
	chr4	3510640	3511040	5.68394	6.30003	1.27694	3.17584e-05	0.00135068	Intergenic	-26250	Mir3471-2	ncRNA
	chr4	3510640	3511040	5.68394	6.30003	1.27694	3.17584e-05	0.00135068	Intergenic	-26250	Mir3471-2	ncRNA
	chr13	107059428	107059828	5.74446	6.35532	1.26285	3.17749e-05	0.00135068	Intergenic	37058	3830408C21Rik	ncRNA
	chr13	107059428	107059828	5.74446	6.35532	1.26285	3.17749e-05	0.00135068	Intergenic	37058	3830408C21Rik	ncRNA
	chr3	9725209	9725609	6.58272	7.12978	1.11201	3.18947e-05	0.00135425	intron (NM_053182, intron 2 of 7)	108270	Pag1	protein-coding
	chr3	9725209	9725609	6.58272	7.12978	1.11201	3.18947e-05	0.00135425	intron (NM_053182, intron 2 of 7)	108270	Pag1	protein-coding
	chr2	157407593	157407993	5.98201	6.56461	1.20071	3.2047e-05	0.00135919	Intergenic	-16500	Src	protein-coding
	chr2	157407593	157407993	5.98201	6.56461	1.20071	3.2047e-05	0.00135919	Intergenic	-16500	Src	protein-coding
	chr1	14484509	14484909	7.49049	8.03723	1.11434	3.26821e-05	0.00137992	Intergenic	-174510	Eya1	protein-coding
	chr1	14484509	14484909	7.49049	8.03723	1.11434	3.26821e-05	0.00137992	Intergenic	-174510	Eya1	protein-coding
	chr2	24214869	24215269	4.99206	5.7006	1.5035	3.25813e-05	0.00137992	promoter-TSS (NM_019450)	-348	Il1f6	protein-coding
	chr2	24214869	24215269	4.99206	5.7006	1.5035	3.25813e-05	0.00137992	promoter-TSS (NM_019450)	-348	Il1f6	protein-coding
	chr15	62301142	62301542	5.21475	5.91165	1.48629	3.2674e-05	0.00137992	Intergenic	-81891	H2afy3	pseudo
	chr15	62301142	62301542	5.21475	5.91165	1.48629	3.2674e-05	0.00137992	Intergenic	-81891	H2afy3	pseudo
	chr17	84226750	84227150	4.91596	5.64352	1.55274	3.26291e-05	0.00137992	intron (NM_183021, intron 34 of 37)	-39003	Zfp36l2	protein-coding
	chr17	84226750	84227150	4.91596	5.64352	1.55274	3.26291e-05	0.00137992	intron (NM_183021, intron 34 of 37)	-39003	Zfp36l2	protein-coding
	chr4	15995555	15995955	6.89178	7.40753	1.03555	3.28746e-05	0.00138375	TTS (NM_145950)	18083	Osgin2	protein-coding	338
	chr4	15995555	15995955	6.89178	7.40753	1.03555	3.28746e-05	0.00138375	TTS (NM_145950)	18083	Osgin2	protein-coding	338
	chr11	29577791	29578191	4.62246	5.38108	1.62699	3.28174e-05	0.00138375	intron (NM_028504, intron 11 of 11)	-29951	Rps27a	protein-coding
	chr11	29577791	29578191	4.62246	5.38108	1.62699	3.28174e-05	0.00138375	intron (NM_028504, intron 11 of 11)	-29951	Rps27a	protein-coding
	chr5	104142559	104142959	6.3878	6.9326	1.10517	3.28827e-05	0.00138375	Intergenic	-27944	Dspp	protein-coding
	chr5	104142559	104142959	6.3878	6.9326	1.10517	3.28827e-05	0.00138375	Intergenic	-27944	Dspp	protein-coding
	chr1	183162748	183163148	5.04715	5.73419	1.45709	3.32617e-05	0.00139814	intron (NM_001278219, intron 2 of 8)	-15391	Disp1	protein-coding
	chr1	183162748	183163148	5.04715	5.73419	1.45709	3.32617e-05	0.00139814	intron (NM_001278219, intron 2 of 8)	-15391	Disp1	protein-coding
	chr15	83215877	83216277	5.35274	6.00921	1.37282	3.36171e-05	0.00140994	Intergenic	35652	A4galt	protein-coding	156
	chr15	83215877	83216277	5.35274	6.00921	1.37282	3.36171e-05	0.00140994	Intergenic	35652	A4galt	protein-coding	156
	chr4	120040138	120040538	5.14604	5.82075	1.42465	3.35847e-05	0.00140994	intron (NM_010657, intron 2 of 8)	-120868	Edn2	protein-coding
	chr4	120040138	120040538	5.14604	5.82075	1.42465	3.35847e-05	0.00140994	intron (NM_010657, intron 2 of 8)	-120868	Edn2	protein-coding
	chr4	15994420	15994820	6.6286	7.18055	1.12518	3.37559e-05	0.00141419	Intergenic	19218	Osgin2	protein-coding	320
	chr4	15994420	15994820	6.6286	7.18055	1.12518	3.37559e-05	0.00141419	Intergenic	19218	Osgin2	protein-coding	320
	chr8	61928077	61928477	6.32682	6.8694	1.10047	3.4396e-05	0.00143941	intron (NM_001293783, intron 1 of 37)	190	Ddx60	protein-coding	242
	chr8	61928077	61928477	6.32682	6.8694	1.10047	3.4396e-05	0.00143941	intron (NM_001293783, intron 1 of 37)	190	Ddx60	protein-coding	83
	chr8	61928077	61928477	6.32682	6.8694	1.10047	3.4396e-05	0.00143941	intron (NM_001293783, intron 1 of 37)	190	Ddx60	protein-coding	242
	chr8	61928077	61928477	6.32682	6.8694	1.10047	3.4396e-05	0.00143941	intron (NM_001293783, intron 1 of 37)	190	Ddx60	protein-coding	83
	chr9	100777192	100777592	4.38517	5.18931	1.72102	3.44459e-05	0.0014399	intron (NM_001357264, intron 5 of 32)	133944	Stag1	protein-coding
	chr9	100777192	100777592	4.38517	5.18931	1.72102	3.44459e-05	0.0014399	intron (NM_001357264, intron 5 of 32)	133944	Stag1	protein-coding
	chr9	73130525	73130925	5.47263	6.1251	1.36868	3.44996e-05	0.00144055	Intergenic	17256	Rsl24d1	protein-coding
	chr9	73130525	73130925	5.47263	6.1251	1.36868	3.44996e-05	0.00144055	Intergenic	17256	Rsl24d1	protein-coding
	chr1	151689223	151689623	6.39853	6.93605	1.08627	3.47807e-05	0.00145068	intron (NM_022018, intron 5 of 13)	65304	2810414N06Rik	ncRNA	28
	chr1	151689223	151689623	6.39853	6.93605	1.08627	3.47807e-05	0.00145068	intron (NM_022018, intron 5 of 13)	65304	2810414N06Rik	ncRNA	28
	chr1	194746557	194746957	7.15217	7.65097	0.995123	3.48673e-05	0.00145269	intron (NM_008882, intron 5 of 31)	-75244	Mir3962	ncRNA	82
	chr1	194746557	194746957	7.15217	7.65097	0.995123	3.48673e-05	0.00145269	intron (NM_008882, intron 5 of 31)	-75244	Mir3962	ncRNA	128
	chr1	194746557	194746957	7.15217	7.65097	0.995123	3.48673e-05	0.00145269	intron (NM_008882, intron 5 of 31)	-75244	Mir3962	ncRNA	82
	chr1	194746557	194746957	7.15217	7.65097	0.995123	3.48673e-05	0.00145269	intron (NM_008882, intron 5 of 31)	-75244	Mir3962	ncRNA	128
	chrX	48523546	48523946	5.30874	5.96513	1.37813	3.52345e-05	0.00146637	intron (NM_011228, intron 1 of 1)	4461	Rab33a	protein-coding
	chrX	48523546	48523946	5.30874	5.96513	1.37813	3.52345e-05	0.00146637	intron (NM_011228, intron 1 of 1)	4461	Rab33a	protein-coding
	chr11	63098643	63099043	4.70991	5.45511	1.5857	3.55967e-05	0.00147981	Intergenic	-30139	Pmp22	protein-coding
	chr11	63098643	63099043	4.70991	5.45511	1.5857	3.55967e-05	0.00147981	Intergenic	-30139	Pmp22	protein-coding
	chr11	5271802	5272202	4.76536	5.5094	1.58061	3.56566e-05	0.00148067	Intergenic	-10392	Kremen1	protein-coding	83
	chr11	5271802	5272202	4.76536	5.5094	1.58061	3.56566e-05	0.00148067	Intergenic	-10392	Kremen1	protein-coding	83
	chr2	84336329	84336729	5.45589	6.08824	1.31915	3.59055e-05	0.00148937	intron (NM_018782, intron 15 of 15)	88737	Calcrl	protein-coding
	chr2	84336329	84336729	5.45589	6.08824	1.31915	3.59055e-05	0.00148937	intron (NM_018782, intron 15 of 15)	88737	Calcrl	protein-coding
	chr17	17871587	17871987	6.23905	6.83107	1.21815	3.61373e-05	0.0014957	Intergenic	12152	Fpr1	protein-coding
	chr17	17871587	17871987	6.23905	6.83107	1.21815	3.61373e-05	0.0014957	Intergenic	12152	Fpr1	protein-coding
	chr15	103310378	103310778	6.25215	6.8289	1.17483	3.61263e-05	0.0014957	promoter-TSS (NM_030720)	-140	Gpr84	protein-coding	349
	chr15	103310378	103310778	6.25215	6.8289	1.17483	3.61263e-05	0.0014957	promoter-TSS (NM_030720)	-140	Gpr84	protein-coding	349
	chr18	52697237	52697637	5.2169	5.93182	1.51555	3.62122e-05	0.00149716	Intergenic	3758	Gykl1	protein-coding
	chr18	52697237	52697637	5.2169	5.93182	1.51555	3.62122e-05	0.00149716	Intergenic	3758	Gykl1	protein-coding
	chr6	38892033	38892433	5.08398	5.76816	1.4413	3.66193e-05	0.00151233	Intergenic	-16043	Hipk2	protein-coding	350
	chr6	38892033	38892433	5.08398	5.76816	1.4413	3.66193e-05	0.00151233	Intergenic	-16043	Hipk2	protein-coding	350
	chr1	105565043	105565443	5.3937	6.07213	1.43773	3.67635e-05	0.00151663	intron (NM_013784, intron 23 of 30)	98433	Pign	protein-coding
	chr1	105565043	105565443	5.3937	6.07213	1.43773	3.67635e-05	0.00151663	intron (NM_013784, intron 23 of 30)	98433	Pign	protein-coding
	chr18	19959337	19959737	4.93997	5.64087	1.48382	3.71038e-05	0.00152313	Intergenic	42560	Dsc3	protein-coding	240
	chr18	19959337	19959737	4.93997	5.64087	1.48382	3.71038e-05	0.00152313	Intergenic	42560	Dsc3	protein-coding	240
	chr16	31526639	31527039	5.12317	5.80541	1.43649	3.71351e-05	0.00152313	Intergenic	-91294	Gm536	protein-coding	329
	chr16	31526639	31527039	5.12317	5.80541	1.43649	3.71351e-05	0.00152313	Intergenic	-91294	Gm536	protein-coding	329
	chr16	52292640	52293040	5.53436	6.15627	1.28716	3.71523e-05	0.00152313	intron (NM_009655, intron 6 of 15)	160241	Alcam	protein-coding	289
	chr16	52292640	52293040	5.53436	6.15627	1.28716	3.71523e-05	0.00152313	intron (NM_009655, intron 6 of 15)	160241	Alcam	protein-coding	289
	chr5	53375811	53376211	5.47717	6.13241	1.3749	3.70829e-05	0.00152313	Intergenic	108905	Smim20	protein-coding
	chr5	53375811	53376211	5.47717	6.13241	1.3749	3.70829e-05	0.00152313	Intergenic	108905	Smim20	protein-coding
	chr16	84720685	84721085	5.61636	6.22548	1.25506	3.71633e-05	0.00152313	intron (NM_017404, intron 8 of 9)	6745	Mir155	ncRNA	304
	chr16	84720685	84721085	5.61636	6.22548	1.25506	3.71633e-05	0.00152313	intron (NM_017404, intron 8 of 9)	6745	Mir155	ncRNA	304
	chr16	84794769	84795169	5.82017	6.41063	1.21465	3.71054e-05	0.00152313	intron (NM_023844, intron 1 of 9)	20846	Jam2	protein-coding
	chr16	84794769	84795169	5.82017	6.41063	1.21465	3.71054e-05	0.00152313	intron (NM_023844, intron 1 of 9)	20846	Jam2	protein-coding
	chr7	142967393	142967793	5.56612	6.19016	1.28876	3.74197e-05	0.00153198	intron (NM_008554, intron 2 of 2)	1671	Ascl2	protein-coding	347
	chr7	142967393	142967793	5.56612	6.19016	1.28876	3.74197e-05	0.00153198	intron (NM_008554, intron 2 of 2)	1671	Ascl2	protein-coding	347
	chr2	153084221	153084621	6.81501	7.35393	1.08448	3.75032e-05	0.00153373	Intergenic	18466	Ccm2l	protein-coding	303
	chr2	153084221	153084621	6.81501	7.35393	1.08448	3.75032e-05	0.00153373	Intergenic	18466	Ccm2l	protein-coding	303
	chr10	116900856	116901256	4.96118	5.66274	1.48676	3.80969e-05	0.00155633	Intergenic	-4177	Myrfl	protein-coding
	chr10	116900856	116901256	4.96118	5.66274	1.48676	3.80969e-05	0.00155633	Intergenic	-4177	Myrfl	protein-coding
	chr6	108528006	108528406	7.47161	7.95928	0.969559	3.8418e-05	0.00156774	intron (NM_010585, intron 60 of 61)	38463	Mir7661	ncRNA
	chr6	108528006	108528406	7.47161	7.95928	0.969559	3.8418e-05	0.00156774	intron (NM_010585, intron 60 of 61)	38463	Mir7661	ncRNA
	chr2	4477299	4477699	4.71481	5.45371	1.57111	3.86402e-05	0.00157341	intron (NM_001347086, intron 4 of 24)	76523	Frmd4a	protein-coding	349
	chr2	4477299	4477699	4.71481	5.45371	1.57111	3.86402e-05	0.00157341	intron (NM_001347086, intron 4 of 24)	76523	Frmd4a	protein-coding	349
	chr2	68983389	68983789	6.29412	6.88764	1.22104	3.86172e-05	0.00157341	intron (NM_172856, intron 3 of 9)	122148	Cers6	protein-coding	320
	chr2	68983389	68983789	6.29412	6.88764	1.22104	3.86172e-05	0.00157341	intron (NM_172856, intron 3 of 9)	122148	Cers6	protein-coding	320
	chr5	101163063	101163463	5.31435	5.98067	1.3884	3.87016e-05	0.00157421	Intergenic	317034	Gpat3	protein-coding
	chr5	101163063	101163463	5.31435	5.98067	1.3884	3.87016e-05	0.00157421	Intergenic	317034	Gpat3	protein-coding
	chr5	107001756	107002156	5.23799	5.90344	1.38885	3.88622e-05	0.00157904	Intergenic	37395	Cdc7	protein-coding	293
	chr5	107001756	107002156	5.23799	5.90344	1.38885	3.88622e-05	0.00157904	Intergenic	37395	Cdc7	protein-coding	293
	chr4	52199432	52199832	4.91343	5.62117	1.49724	3.90928e-05	0.0015867	Intergenic	-148522	C630028M04Rik	ncRNA
	chr4	52199432	52199832	4.91343	5.62117	1.49724	3.90928e-05	0.0015867	Intergenic	-148522	C630028M04Rik	ncRNA
	chr19	31913977	31914377	6.61441	7.16709	1.12028	3.91693e-05	0.0015881	intron (NM_001081074, intron 4 of 11)	45364	A1cf	protein-coding	301
	chr19	31913977	31914377	6.61441	7.16709	1.12028	3.91693e-05	0.0015881	intron (NM_001081074, intron 4 of 11)	45364	A1cf	protein-coding	301
	chr3	130073051	130073451	6.23054	6.79414	1.14741	3.92136e-05	0.00158819	Intergenic	-12344	Sec24b	protein-coding
	chr3	130073051	130073451	6.23054	6.79414	1.14741	3.92136e-05	0.00158819	Intergenic	-12344	Sec24b	protein-coding
	chr4	11613134	11613534	5.67071	6.30849	1.33225	3.94892e-05	0.00159593	intron (NM_001039556, intron 14 of 14)	33672	Fsbp	protein-coding
	chr4	11613134	11613534	5.67071	6.30849	1.33225	3.94892e-05	0.00159593	intron (NM_001039556, intron 14 of 14)	33672	Fsbp	protein-coding
	chr17	23984985	23985385	5.45054	6.10775	1.36108	3.94617e-05	0.00159593	Intergenic	-9955	Prss30	protein-coding
	chr17	23984985	23985385	5.45054	6.10775	1.36108	3.94617e-05	0.00159593	Intergenic	-9955	Prss30	protein-coding
	chr8	114121796	114122196	6.03254	6.6177	1.19169	3.96401e-05	0.00159882	Intergenic	-11578	Nudt7	protein-coding
	chr8	114121796	114122196	6.03254	6.6177	1.19169	3.96401e-05	0.00159882	Intergenic	-11578	Nudt7	protein-coding
	chr6	145977763	145978163	6.33369	6.87247	1.08355	3.96454e-05	0.00159882	Intergenic	43841	Sspn	protein-coding	332
	chr6	145977763	145978163	6.33369	6.87247	1.08355	3.96454e-05	0.00159882	Intergenic	43841	Sspn	protein-coding	332
	chr5	146648552	146648952	5.23555	5.9163	1.4328	3.98949e-05	0.00160717	Intergenic	-63513	Gpr12	protein-coding
[truncated: 6,067 more rows]

## Sheet: 24h_LPS
CHROM	start.x	end	Conc	Conc_24h	Fold	p.value	FDR	Annotation	Distance.to.TSS	Gene.Name	Gene.Type	intersect
chr3	133437002	133437402	7.14522	8.0442	2.55711	1.85889e-08	0.000685931	Intergenic	107188	Tet2	protein-coding	340
chr3	133437002	133437402	7.14522	8.0442	2.55711	1.85889e-08	0.000685931	Intergenic	107188	Tet2	protein-coding	340
chr7	74647308	74647708	5.42368	6.32597	2.49953	5.41735e-08	0.000999501	Intergenic	-92728	Slco3a1	protein-coding
chr7	74647308	74647708	5.42368	6.32597	2.49953	5.41735e-08	0.000999501	Intergenic	-92728	Slco3a1	protein-coding
chrX	57260573	57260973	5.36171	6.27785	2.51135	8.80022e-08	0.00108243	intron (NM_001358573, intron 8 of 20)	48630	Cd40lg	protein-coding	275
chrX	57260573	57260973	5.36171	6.27785	2.51135	8.80022e-08	0.00108243	intron (NM_001358573, intron 8 of 20)	48630	Cd40lg	protein-coding	275
chr18	6959884	6960284	5.03263	5.91093	2.29654	4.41246e-07	0.0016282	intron (NM_177595, intron 5 of 6)	44695	Mkx	protein-coding
chr18	6959884	6960284	5.03263	5.91093	2.29654	4.41246e-07	0.0016282	intron (NM_177595, intron 5 of 6)	44695	Mkx	protein-coding
chr10	29554491	29554891	5.83322	6.68002	2.20453	4.29389e-07	0.0016282	Intergenic	-18824	Rspo3	protein-coding
chr10	29554491	29554891	5.83322	6.68002	2.20453	4.29389e-07	0.0016282	Intergenic	-18824	Rspo3	protein-coding
chr6	53491305	53491705	5.25167	6.16259	2.37025	4.35811e-07	0.0016282	intron (NM_001327821, intron 5 of 10)	-81869	Creb5	protein-coding
chr6	53491305	53491705	5.25167	6.16259	2.37025	4.35811e-07	0.0016282	intron (NM_001327821, intron 5 of 10)	-81869	Creb5	protein-coding
chr18	60459891	60460291	6.4175	7.29785	2.31191	3.70654e-07	0.0016282	Intergenic	41892	Smim3	protein-coding	241
chr18	60459891	60460291	6.4175	7.29785	2.31191	3.70654e-07	0.0016282	Intergenic	41892	Smim3	protein-coding	241
chr7	68709161	68709561	5.73104	6.60388	2.29087	3.80219e-07	0.0016282	Intergenic	39877	Arrdc4	protein-coding	190
chr7	68709161	68709561	5.73104	6.60388	2.29087	3.80219e-07	0.0016282	Intergenic	39877	Arrdc4	protein-coding	190
chr7	74527693	74528093	6.59076	7.47396	2.34434	2.53687e-07	0.0016282	intron (NM_001038643, intron 1 of 10)	26887	Slco3a1	protein-coding
chr7	74527693	74528093	6.59076	7.47396	2.34434	2.53687e-07	0.0016282	intron (NM_001038643, intron 1 of 10)	26887	Slco3a1	protein-coding
chr13	114025373	114025773	6.17633	7.08405	2.39507	3.10595e-07	0.0016282	intron (NM_172595, intron 4 of 4)	126019	A430090L17Rik	ncRNA
chr13	114025373	114025773	6.17633	7.08405	2.39507	3.10595e-07	0.0016282	intron (NM_172595, intron 4 of 4)	126019	A430090L17Rik	ncRNA
chr7	68653545	68653945	5.31729	6.20228	2.29781	5.94804e-07	0.0019953	Intergenic	35289	Gm5334	pseudo
chr7	68653545	68653945	5.31729	6.20228	2.29781	5.94804e-07	0.0019953	Intergenic	35289	Gm5334	pseudo
chr5	17692014	17692414	5.36773	6.23202	2.22835	6.95591e-07	0.00213894	intron (NM_013657, intron 11 of 17)	117398	Sema3c	protein-coding
chr5	17692014	17692414	5.36773	6.23202	2.22835	6.95591e-07	0.00213894	intron (NM_013657, intron 11 of 17)	117398	Sema3c	protein-coding
chr7	61514769	61515169	4.87606	5.76374	2.26547	9.53955e-07	0.00270777	Intergenic	100358	B230209E15Rik	ncRNA
chr7	61514769	61515169	4.87606	5.76374	2.26547	9.53955e-07	0.00270777	Intergenic	100358	B230209E15Rik	ncRNA
chr13	9635973	9636373	5.78461	6.65415	2.20658	1.12009e-06	0.00278578	intron (NM_001081426, intron 30 of 36)	127637	Zmynd11	protein-coding
chr13	9635973	9636373	5.78461	6.65415	2.20658	1.12009e-06	0.00278578	intron (NM_001081426, intron 30 of 36)	127637	Zmynd11	protein-coding
chr16	43464172	43464572	5.5839	6.41649	2.1051	1.20792e-06	0.00278578	intron (NM_181058, intron 3 of 6)	-44176	Gm15713	ncRNA	348
chr16	43464172	43464572	5.5839	6.41649	2.1051	1.20792e-06	0.00278578	intron (NM_181058, intron 3 of 6)	-44176	Gm15713	ncRNA	348
chr7	43667555	43667955	5.16337	6.00766	2.13798	1.15509e-06	0.00278578	Intergenic	-4276	Ctu1	protein-coding
chr7	43667555	43667955	5.16337	6.00766	2.13798	1.15509e-06	0.00278578	Intergenic	-4276	Ctu1	protein-coding
chr2	46168461	46168861	6.23901	7.14248	2.25246	1.38719e-06	0.00284375	Intergenic	472056	1700019E08Rik	ncRNA
chr2	46168461	46168861	6.23901	7.14248	2.25246	1.38719e-06	0.00284375	Intergenic	472056	1700019E08Rik	ncRNA
chr8	115398003	115398403	5.90938	6.74159	2.09666	1.38109e-06	0.00284375	Intergenic	308691	Maf	protein-coding
chr8	115398003	115398403	5.90938	6.74159	2.09666	1.38109e-06	0.00284375	Intergenic	308691	Maf	protein-coding
chr19	50716890	50717290	4.92771	5.78365	2.14142	1.71526e-06	0.00333121	Intergenic	-38444	Sorcs1	protein-coding
chr19	50716890	50717290	4.92771	5.78365	2.14142	1.71526e-06	0.00333121	Intergenic	-38444	Sorcs1	protein-coding
chr8	61561255	61561655	6.18572	7.02805	2.09993	1.99581e-06	0.00350822	intron (NM_001293772, intron 10 of 21)	29684	Palld	protein-coding	286
chr8	61561255	61561655	6.18572	7.02805	2.09993	1.99581e-06	0.00350822	intron (NM_001293772, intron 10 of 21)	29684	Palld	protein-coding	286
chr5	151315785	151316185	7.57253	8.45151	2.17794	1.99655e-06	0.00350822	Intergenic	-52690	1700028E10Rik	ncRNA	338
chr5	151315785	151316185	7.57253	8.45151	2.17794	1.99655e-06	0.00350822	Intergenic	-52690	1700028E10Rik	ncRNA	338
chr16	50565963	50566363	5.24863	6.10746	2.13037	2.3171e-06	0.00382924	Intergenic	-24340	4930542D17Rik	ncRNA
chr16	50565963	50566363	5.24863	6.10746	2.13037	2.3171e-06	0.00382924	Intergenic	-24340	4930542D17Rik	ncRNA
chr2	84511534	84511934	6.46234	7.29505	2.06074	2.38679e-06	0.00382924	Intergenic	-4861	Gm13710	ncRNA
chr2	84511534	84511934	6.46234	7.29505	2.06074	2.38679e-06	0.00382924	Intergenic	-4861	Gm13710	ncRNA
chr9	83620078	83620478	5.07128	5.90469	2.05047	2.84953e-06	0.00438115	Intergenic	-71197	Gm2109	ncRNA
chr9	83620078	83620478	5.07128	5.90469	2.05047	2.84953e-06	0.00438115	Intergenic	-71197	Gm2109	ncRNA
chr14	118109721	118110121	6.39176	7.22813	2.05123	3.02692e-06	0.00446773	Intergenic	22844	Tgds	protein-coding
chr14	118109721	118110121	6.39176	7.22813	2.05123	3.02692e-06	0.00446773	Intergenic	22844	Tgds	protein-coding
chr17	86507396	86507796	6.10084	6.95214	2.0749	3.44691e-06	0.00458311	intron (NM_011104, intron 10 of 14)	-220418	2010106C02Rik	ncRNA	226
chr17	86507396	86507796	6.10084	6.95214	2.0749	3.44691e-06	0.00458311	intron (NM_011104, intron 10 of 14)	-220418	2010106C02Rik	ncRNA	137
chr17	86507396	86507796	6.10084	6.95214	2.0749	3.44691e-06	0.00458311	intron (NM_011104, intron 10 of 14)	-220418	2010106C02Rik	ncRNA	226
chr17	86507396	86507796	6.10084	6.95214	2.0749	3.44691e-06	0.00458311	intron (NM_011104, intron 10 of 14)	-220418	2010106C02Rik	ncRNA	137
chr6	100802359	100802759	6.05128	6.9196	2.11033	3.4064e-06	0.00458311	intron (NM_198612, intron 6 of 6)	-31079	Ppp4r2	protein-coding
chr6	100802359	100802759	6.05128	6.9196	2.11033	3.4064e-06	0.00458311	intron (NM_198612, intron 6 of 6)	-31079	Ppp4r2	protein-coding
chr1	150197762	150198162	6.04987	6.86662	1.99546	3.4777e-06	0.00458311	Intergenic	-33014	Ptgs2os2	ncRNA
chr1	150197762	150198162	6.04987	6.86662	1.99546	3.4777e-06	0.00458311	Intergenic	-33014	Ptgs2os2	ncRNA
chr17	15209693	15210093	5.62012	6.46378	2.04479	4.28205e-06	0.00465909	Intergenic	30890	Gm5091	ncRNA
chr17	15209693	15210093	5.62012	6.46378	2.04479	4.28205e-06	0.00465909	Intergenic	30890	Gm5091	ncRNA
chr10	37338303	37338703	7.19827	8.0259	2.0061	4.4069e-06	0.00465909	Intergenic	-199577	Marcks	protein-coding	75
chr10	37338303	37338703	7.19827	8.0259	2.0061	4.4069e-06	0.00465909	Intergenic	-199577	Marcks	protein-coding	194
chr10	37338303	37338703	7.19827	8.0259	2.0061	4.4069e-06	0.00465909	Intergenic	-199577	Marcks	protein-coding	75
chr10	37338303	37338703	7.19827	8.0259	2.0061	4.4069e-06	0.00465909	Intergenic	-199577	Marcks	protein-coding	194
chr1	40875071	40875471	7.81167	8.67112	2.07034	4.41919e-06	0.00465909	Intergenic	69670	Tmem182	protein-coding
chr1	40875071	40875471	7.81167	8.67112	2.07034	4.41919e-06	0.00465909	Intergenic	69670	Tmem182	protein-coding
chr18	50416136	50416536	6.09813	6.94152	2.04404	4.31608e-06	0.00465909	Intergenic	137967	Fam170a	protein-coding
chr18	50416136	50416536	6.09813	6.94152	2.04404	4.31608e-06	0.00465909	Intergenic	137967	Fam170a	protein-coding
chr19	54059927	54060327	5.86335	6.71125	2.05313	4.24568e-06	0.00465909	Intergenic	14868	Adra2a	protein-coding
chr19	54059927	54060327	5.86335	6.71125	2.05313	4.24568e-06	0.00465909	Intergenic	14868	Adra2a	protein-coding
chr13	114158281	114158681	6.66913	7.55	2.10607	4.31225e-06	0.00465909	Intergenic	-6889	A430090L17Rik	ncRNA	334
chr13	114158281	114158681	6.66913	7.55	2.10607	4.31225e-06	0.00465909	Intergenic	-6889	A430090L17Rik	ncRNA	334
chr10	117910466	117910866	5.85647	6.73593	2.11555	3.84839e-06	0.00465909	Intergenic	-14793	4933411E08Rik	ncRNA	330
chr10	117910466	117910866	5.85647	6.73593	2.11555	3.84839e-06	0.00465909	Intergenic	-14793	4933411E08Rik	ncRNA	330
chr17	20993631	20994031	5.78552	6.61133	1.99273	4.97381e-06	0.00475946	exon (NM_134202, exon 1 of 1)	855	Vmn1r233	protein-coding
chr17	20993631	20994031	5.78552	6.61133	1.99273	4.97381e-06	0.00475946	exon (NM_134202, exon 1 of 1)	855	Vmn1r233	protein-coding
chr13	30657768	30658168	5.83957	6.69732	2.06374	4.70643e-06	0.00475946	Intergenic	-2091	Dusp22	protein-coding	323
chr13	30657768	30658168	5.83957	6.69732	2.06374	4.70643e-06	0.00475946	Intergenic	-2091	Dusp22	protein-coding	323
chr4	86358809	86359209	5.69757	6.53849	2.02512	4.85731e-06	0.00475946	intron (NM_029967, intron 19 of 27)	199294	Saxo1	protein-coding
chr4	86358809	86359209	5.69757	6.53849	2.02512	4.85731e-06	0.00475946	intron (NM_029967, intron 19 of 27)	199294	Saxo1	protein-coding
chr7	107609648	107610048	6.30542	7.12436	1.97794	5.03033e-06	0.00475946	intron (NM_001163557, intron 1 of 25)	3004	Ppfibp2	protein-coding	340
chr7	107609648	107610048	6.30542	7.12436	1.97794	5.03033e-06	0.00475946	intron (NM_001163557, intron 1 of 25)	3004	Ppfibp2	protein-coding	340
chr3	144138676	144139076	6.58544	7.41616	1.99756	5.46042e-06	0.00503723	Intergenic	63456	Lmo4	protein-coding
chr3	144138676	144139076	6.58544	7.41616	1.99756	5.46042e-06	0.00503723	Intergenic	63456	Lmo4	protein-coding
chr2	151788597	151788997	5.6386	6.44848	1.95081	5.64864e-06	0.00508378	Intergenic	-37332	4930556L07Rik	ncRNA
chr2	151788597	151788997	5.6386	6.44848	1.95081	5.64864e-06	0.00508378	Intergenic	-37332	4930556L07Rik	ncRNA
chr12	86859305	86859705	6.39748	7.23845	2.0113	5.88859e-06	0.00517355	Intergenic	25309	Irf2bpl	protein-coding	347
chr12	86859305	86859705	6.39748	7.23845	2.0113	5.88859e-06	0.00517355	Intergenic	25309	Irf2bpl	protein-coding	27
chr12	86859305	86859705	6.39748	7.23845	2.0113	5.88859e-06	0.00517355	Intergenic	25309	Irf2bpl	protein-coding	347
chr12	86859305	86859705	6.39748	7.23845	2.0113	5.88859e-06	0.00517355	Intergenic	25309	Irf2bpl	protein-coding	27
chr13	114945822	114946222	5.18505	5.99357	1.93723	6.50199e-06	0.00557962	Intergenic	-13922	Itga2	protein-coding
chr13	114945822	114946222	5.18505	5.99357	1.93723	6.50199e-06	0.00557962	Intergenic	-13922	Itga2	protein-coding
chr10	30548151	30548551	5.50074	6.31688	1.95083	6.96928e-06	0.00573194	intron (NM_028604, intron 11 of 12)	52349	Trmt11	protein-coding
chr10	30548151	30548551	5.50074	6.31688	1.95083	6.96928e-06	0.00573194	intron (NM_028604, intron 11 of 12)	52349	Trmt11	protein-coding
chr3	146330845	146331245	4.96673	5.7932	1.9726	6.99017e-06	0.00573194	Intergenic	47899	Gm10636	ncRNA
chr3	146330845	146331245	4.96673	5.7932	1.9726	6.99017e-06	0.00573194	Intergenic	47899	Gm10636	ncRNA
chr5	4234508	4234908	5.72859	6.57555	1.9846	8.51098e-06	0.00670789	Intergenic	42341	Mterf1b	protein-coding
chr5	4234508	4234908	5.72859	6.57555	1.9846	8.51098e-06	0.00670789	Intergenic	42341	Mterf1b	protein-coding
chr12	32194343	32194743	5.14185	6.0003	2.00868	8.54393e-06	0.00670789	intron (NR_157094, intron 8 of 11)	13927	Pik3cg	protein-coding	335
chr12	32194343	32194743	5.14185	6.0003	2.00868	8.54393e-06	0.00670789	intron (NR_157094, intron 8 of 11)	13927	Pik3cg	protein-coding	335
chr3	83935213	83935613	6.1793	6.98977	1.90969	9.53571e-06	0.00733058	intron (NM_172681, intron 15 of 34)	-93805	Tlr2	protein-coding
chr3	83935213	83935613	6.1793	6.98977	1.90969	9.53571e-06	0.00733058	intron (NM_172681, intron 15 of 34)	-93805	Tlr2	protein-coding
chr9	88959997	88960397	5.32906	6.15194	1.93085	9.74154e-06	0.00733597	intron (NM_009742, intron 1 of 1)	3277	Bcl2a1a	protein-coding	229
chr9	88959997	88960397	5.32906	6.15194	1.93085	9.74154e-06	0.00733597	intron (NM_009742, intron 1 of 1)	3277	Bcl2a1a	protein-coding	229
chr3	135670577	135670977	5.74249	6.54769	1.89521	1.04473e-05	0.0077101	intron (NM_008689, intron 1 of 24)	20770	Nfkb1	protein-coding	110
chr3	135670577	135670977	5.74249	6.54769	1.89521	1.04473e-05	0.0077101	intron (NM_008689, intron 1 of 24)	20770	Nfkb1	protein-coding	110
chr10	37320052	37320452	5.48146	6.29645	1.90609	1.15916e-05	0.00838687	Intergenic	-181326	Marcks	protein-coding	321
chr10	37320052	37320452	5.48146	6.29645	1.90609	1.15916e-05	0.00838687	Intergenic	-181326	Marcks	protein-coding	321
chr8	35614018	35614418	5.8347	6.65392	1.90709	1.23506e-05	0.00876414	intron (NR_157105, intron 1 of 3)	-25198	Gm16793	ncRNA
chr8	35614018	35614418	5.8347	6.65392	1.90709	1.23506e-05	0.00876414	intron (NR_157105, intron 1 of 3)	-25198	Gm16793	ncRNA
chr12	29749115	29749515	5.12418	5.93542	1.88868	1.30887e-05	0.00898565	intron (NM_001361657, intron 4 of 24)	-62870	C630031E19Rik	ncRNA	192
chr12	29749115	29749515	5.12418	5.93542	1.88868	1.30887e-05	0.00898565	intron (NM_001361657, intron 4 of 24)	-62870	C630031E19Rik	ncRNA	192
chr4	95340930	95341330	4.81938	5.633	1.88736	1.33835e-05	0.00898565	Intergenic	-216377	Fggy	protein-coding
chr4	95340930	95341330	4.81938	5.633	1.88736	1.33835e-05	0.00898565	Intergenic	-216377	Fggy	protein-coding
chr2	153191435	153191835	6.43718	7.26982	1.91953	1.33932e-05	0.00898565	intron (NM_133847, intron 8 of 17)	30334	Tm9sf4	protein-coding	187
chr2	153191435	153191835	6.43718	7.26982	1.91953	1.33932e-05	0.00898565	intron (NM_133847, intron 8 of 17)	30334	Tm9sf4	protein-coding	187
chr1	16443430	16443830	6.03419	6.8396	1.86137	1.53818e-05	0.00916331	intron (NM_001347045, intron 3 of 10)	75485	Stau2	protein-coding
chr1	16443430	16443830	6.03419	6.8396	1.86137	1.53818e-05	0.00916331	intron (NM_001347045, intron 3 of 10)	75485	Stau2	protein-coding
chr7	49956107	49956507	5.4142	6.20706	1.84177	1.39828e-05	0.00916331	intron (NM_148931, intron 13 of 14)	-19043	Nell1	protein-coding
chr7	49956107	49956507	5.4142	6.20706	1.84177	1.39828e-05	0.00916331	intron (NM_148931, intron 13 of 14)	-19043	Nell1	protein-coding
chr15	52948157	52948557	5.37778	6.16165	1.81827	1.53963e-05	0.00916331	Intergenic	235912	Med30	protein-coding
chr15	52948157	52948557	5.37778	6.16165	1.81827	1.53963e-05	0.00916331	Intergenic	235912	Med30	protein-coding
chr5	67633795	67634195	6.1408	6.96849	1.89919	1.52714e-05	0.00916331	intron (NM_001038999, intron 33 of 36)	26112	Shisa3	protein-coding	342
chr5	67633795	67634195	6.1408	6.96849	1.89919	1.52714e-05	0.00916331	intron (NM_001038999, intron 33 of 36)	26112	Shisa3	protein-coding	342
chr10	95970550	95970950	5.18808	5.99703	1.87446	1.45372e-05	0.00916331	intron (NM_001001932, intron 1 of 28)	30087	Eea1	protein-coding	24
chr10	95970550	95970950	5.18808	5.99703	1.87446	1.45372e-05	0.00916331	intron (NM_001001932, intron 1 of 28)	30087	Eea1	protein-coding	24
chrX	102094424	102094824	5.40377	6.21256	1.86784	1.52667e-05	0.00916331	Intergenic	-23317	Rtl5	protein-coding
chrX	102094424	102094824	5.40377	6.21256	1.86784	1.52667e-05	0.00916331	Intergenic	-23317	Rtl5	protein-coding
chr2	161074568	161074968	5.55356	6.40057	1.9308	1.46533e-05	0.00916331	intron (NR_126509, intron 1 of 35)	34318	Chd6	protein-coding
chr2	161074568	161074968	5.55356	6.40057	1.9308	1.46533e-05	0.00916331	intron (NR_126509, intron 1 of 35)	34318	Chd6	protein-coding
chr11	43410301	43410701	6.50835	7.31965	1.86597	1.62442e-05	0.00951445	Intergenic	15480	Pttg1	protein-coding
chr11	43410301	43410701	6.50835	7.31965	1.86597	1.62442e-05	0.00951445	Intergenic	15480	Pttg1	protein-coding
chr8	57114092	57114492	5.72034	6.5464	1.88796	1.70519e-05	0.00983149	Intergenic	206567	Hand2os1	ncRNA
chr8	57114092	57114492	5.72034	6.5464	1.88796	1.70519e-05	0.00983149	Intergenic	206567	Hand2os1	ncRNA
chr18	50411827	50412227	5.31311	6.09317	1.7999	1.80504e-05	0.00994118	Intergenic	133658	Fam170a	protein-coding
chr18	50411827	50412227	5.31311	6.09317	1.7999	1.80504e-05	0.00994118	Intergenic	133658	Fam170a	protein-coding
chr10	85038169	85038569	5.81414	6.68529	1.9274	1.77086e-05	0.00994118	Intergenic	64126	Fhl4	protein-coding
chr10	85038169	85038569	5.81414	6.68529	1.9274	1.77086e-05	0.00994118	Intergenic	64126	Fhl4	protein-coding
chr2	102722597	102722997	5.94677	6.75225	1.84872	1.78443e-05	0.00994118	intron (NM_001077515, intron 1 of 10)	16359	Slc1a2	protein-coding
chr2	102722597	102722997	5.94677	6.75225	1.84872	1.78443e-05	0.00994118	intron (NM_001077515, intron 1 of 10)	16359	Slc1a2	protein-coding
chr18	38799585	38799985	5.37406	6.16718	1.82009	1.90645e-05	0.0103453	Intergenic	85462	Gm19774	protein-coding	185
chr18	38799585	38799985	5.37406	6.16718	1.82009	1.90645e-05	0.0103453	Intergenic	85462	Gm19774	protein-coding	185
chr1	39679833	39680233	6.00869	6.85471	1.8928	1.99692e-05	0.0106792	intron (NM_001145660, intron 11 of 14)	-28851	Creg2	protein-coding
chr1	39679833	39680233	6.00869	6.85471	1.8928	1.99692e-05	0.0106792	intron (NM_001145660, intron 11 of 14)	-28851	Creg2	protein-coding
chr8	28928199	28928599	4.76443	5.57276	1.82866	2.22687e-05	0.0111043	intron (NM_153135, intron 1 of 17)	291237	Unc5d	protein-coding
chr8	28928199	28928599	4.76443	5.57276	1.82866	2.22687e-05	0.0111043	intron (NM_153135, intron 1 of 17)	291237	Unc5d	protein-coding
chr5	96931573	96931973	5.58505	6.3956	1.83334	2.20019e-05	0.0111043	intron (NR_131152, intron 2 of 2)	10501	Gm8013	ncRNA	311
chr5	96931573	96931973	5.58505	6.3956	1.83334	2.20019e-05	0.0111043	intron (NR_131152, intron 2 of 2)	10501	Gm8013	ncRNA	311
chr13	101127807	101128207	6.22229	7.08706	1.89983	2.12656e-05	0.0111043	Intergenic	-104120	5930438M14Rik	ncRNA
chr13	101127807	101128207	6.22229	7.08706	1.89983	2.12656e-05	0.0111043	Intergenic	-104120	5930438M14Rik	ncRNA
chr3	103759572	103759972	5.91951	6.75623	1.87419	2.17209e-05	0.0111043	intron (NR_125731, intron 7 of 15)	-21771	Olfml3	protein-coding	261
chr3	103759572	103759972	5.91951	6.75623	1.87419	2.17209e-05	0.0111043	intron (NR_125731, intron 7 of 15)	-21771	Olfml3	protein-coding	261
chr2	140101067	140101467	6.0351	6.83652	1.82167	2.17574e-05	0.0111043	Intergenic	-34462	Tasp1	protein-coding	345
chr2	140101067	140101467	6.0351	6.83652	1.82167	2.17574e-05	0.0111043	Intergenic	-34462	Tasp1	protein-coding	345
chr1	147214897	147215297	6.00903	6.79708	1.79251	2.26095e-05	0.0111239	Intergenic	717410	Brinp3	protein-coding
chr1	147214897	147215297	6.00903	6.79708	1.79251	2.26095e-05	0.0111239	Intergenic	717410	Brinp3	protein-coding
chr4	4987493	4987893	4.85785	5.66979	1.83019	2.48409e-05	0.0114802	Intergenic	-194387	Impad1	protein-coding	330
chr4	4987493	4987893	4.85785	5.66979	1.83019	2.48409e-05	0.0114802	Intergenic	-194387	Impad1	protein-coding	330
chr1	6476468	6476868	6.09599	6.91304	1.83149	2.54246e-05	0.0114802	Intergenic	-10563	St18	protein-coding	311
chr1	6476468	6476868	6.09599	6.91304	1.83149	2.54246e-05	0.0114802	Intergenic	-10563	St18	protein-coding	311
chr12	28520072	28520472	6.11746	6.90047	1.7703	2.66253e-05	0.0114802	intron (NM_001177964, intron 7 of 8)	28065	Dcdc2c	protein-coding
chr12	28520072	28520472	6.11746	6.90047	1.7703	2.66253e-05	0.0114802	intron (NM_001177964, intron 7 of 8)	28065	Dcdc2c	protein-coding
chr19	30464298	30464698	5.00527	5.79698	1.78987	2.67386e-05	0.0114802	Intergenic	75220	Ppp1r2-ps3	pseudo
chr19	30464298	30464698	5.00527	5.79698	1.78987	2.67386e-05	0.0114802	Intergenic	75220	Ppp1r2-ps3	pseudo
chr2	39295494	39295894	5.79984	6.60592	1.8126	2.54839e-05	0.0114802	Intergenic	-69345	Ppp6c	protein-coding
chr2	39295494	39295894	5.79984	6.60592	1.8126	2.54839e-05	0.0114802	Intergenic	-69345	Ppp6c	protein-coding
chr16	55776350	55776750	6.0011	6.80586	1.80613	2.67559e-05	0.0114802	Intergenic	45588	Nfkbiz	protein-coding
chr16	55776350	55776750	6.0011	6.80586	1.80613	2.67559e-05	0.0114802	Intergenic	45588	Nfkbiz	protein-coding
chr8	78192277	78192677	5.17667	5.97095	1.7953	2.61234e-05	0.0114802	Intergenic	-20865	Ttc29	protein-coding
chr8	78192277	78192677	5.17667	5.97095	1.7953	2.61234e-05	0.0114802	Intergenic	-20865	Ttc29	protein-coding
chr7	84337876	84338276	5.84701	6.65392	1.81203	2.57512e-05	0.0114802	intron (NM_007488, intron 5 of 18)	71962	Arnt2	protein-coding
chr7	84337876	84338276	5.84701	6.65392	1.81203	2.57512e-05	0.0114802	intron (NM_007488, intron 5 of 18)	71962	Arnt2	protein-coding
chr6	99050597	99050997	5.1159	5.92984	1.82234	2.64128e-05	0.0114802	intron (NM_001197321, intron 4 of 17)	-22499	Foxp1	protein-coding	322
chr6	99050597	99050997	5.1159	5.92984	1.82234	2.64128e-05	0.0114802	intron (NM_001197321, intron 4 of 17)	-22499	Foxp1	protein-coding	322
chr12	99380904	99381304	6.69116	7.51985	1.85044	2.39767e-05	0.0114802	intron (NM_183186, intron 2 of 5)	68970	Foxn3	protein-coding	348
chr12	99380904	99381304	6.69116	7.51985	1.85044	2.39767e-05	0.0114802	intron (NM_183186, intron 2 of 5)	68970	Foxn3	protein-coding	348
chr3	115202198	115202598	5.52737	6.34275	1.82617	2.59728e-05	0.0114802	Intergenic	121433	Olfm3	protein-coding
chr3	115202198	115202598	5.52737	6.34275	1.82617	2.59728e-05	0.0114802	Intergenic	121433	Olfm3	protein-coding
chr4	101141818	101142218	6.3466	7.18635	1.84726	2.70891e-05	0.0114895	intron (NM_183024, intron 11 of 11)	72980	Raver2	protein-coding
chr4	101141818	101142218	6.3466	7.18635	1.84726	2.70891e-05	0.0114895	intron (NM_183024, intron 11 of 11)	72980	Raver2	protein-coding
chr4	131166597	131166997	5.49927	6.28689	1.77948	2.74229e-05	0.0114989	Intergenic	-156323	A930031H19Rik	ncRNA
chr4	131166597	131166997	5.49927	6.28689	1.77948	2.74229e-05	0.0114989	Intergenic	-156323	A930031H19Rik	ncRNA
chr11	11672916	11673316	4.76756	5.59594	1.83931	2.77836e-05	0.0115193	Intergenic	-12809	Ikzf1	protein-coding	217
chr11	11672916	11673316	4.76756	5.59594	1.83931	2.77836e-05	0.0115193	Intergenic	-12809	Ikzf1	protein-coding	217
chr1	9640819	9641219	6.21471	7.04708	1.83062	2.95866e-05	0.0117367	Intergenic	-9927	2610203C22Rik	ncRNA
chr1	9640819	9641219	6.21471	7.04708	1.83062	2.95866e-05	0.0117367	Intergenic	-9927	2610203C22Rik	ncRNA
chr5	13984200	13984600	5.22679	5.99581	1.73362	2.98351e-05	0.0117367	Intergenic	-40876	Sema3e	protein-coding
chr5	13984200	13984600	5.22679	5.99581	1.73362	2.98351e-05	0.0117367	Intergenic	-40876	Sema3e	protein-coding
chr17	17454601	17455001	5.86625	6.6919	1.82428	2.89881e-05	0.0117367	intron (NM_025681, intron 5 of 5)	52115	Lix1	protein-coding
chr17	17454601	17455001	5.86625	6.6919	1.82428	2.89881e-05	0.0117367	intron (NM_025681, intron 5 of 5)	52115	Lix1	protein-coding
chr5	89470528	89470928	5.10039	5.89252	1.77222	2.96512e-05	0.0117367	Intergenic	-12830	Gc	protein-coding	265
chr5	89470528	89470928	5.10039	5.89252	1.77222	2.96512e-05	0.0117367	Intergenic	-12830	Gc	protein-coding	265
chr2	178469424	178469824	5.99283	6.82259	1.82671	2.98985e-05	0.0117367	intron (NM_001291189, intron 9 of 13)	39109	Cdh26	protein-coding
chr2	178469424	178469824	5.99283	6.82259	1.82671	2.98985e-05	0.0117367	intron (NM_001291189, intron 9 of 13)	39109	Cdh26	protein-coding
chr2	44818701	44819101	5.56973	6.40057	1.82599	3.04493e-05	0.0118272	intron (NR_156429, intron 3 of 4)	42721	Gtdc1	protein-coding
chr2	44818701	44819101	5.56973	6.40057	1.82599	3.04493e-05	0.0118272	intron (NR_156429, intron 3 of 4)	42721	Gtdc1	protein-coding
chr17	42909431	42909831	6.2617	7.08251	1.81249	3.09299e-05	0.0118887	Intergenic	-33207	Cd2ap	protein-coding	210
chr17	42909431	42909831	6.2617	7.08251	1.81249	3.09299e-05	0.0118887	Intergenic	-33207	Cd2ap	protein-coding	210
chr3	28420147	28420547	5.06315	5.86162	1.78486	3.15868e-05	0.012016	TTS (NR_130342)	404	Mir466q	ncRNA	240
chr3	28420147	28420547	5.06315	5.86162	1.78486	3.15868e-05	0.012016	TTS (NR_130342)	404	Mir466q	ncRNA	240
chr8	114050298	114050698	4.9925	5.78005	1.75487	3.25229e-05	0.0122459	Intergenic	-83076	Nudt7	protein-coding	161
chr8	114050298	114050698	4.9925	5.78005	1.75487	3.25229e-05	0.0122459	Intergenic	-83076	Nudt7	protein-coding	115
chr8	114050298	114050698	4.9925	5.78005	1.75487	3.25229e-05	0.0122459	Intergenic	-83076	Nudt7	protein-coding	161
chr8	114050298	114050698	4.9925	5.78005	1.75487	3.25229e-05	0.0122459	Intergenic	-83076	Nudt7	protein-coding	115
chr4	63248773	63249173	6.08173	6.89188	1.77672	3.74322e-05	0.0136531	intron (NM_025685, intron 7 of 60)	-7878	Mir455	ncRNA
chr4	63248773	63249173	6.08173	6.89188	1.77672	3.74322e-05	0.0136531	intron (NM_025685, intron 7 of 60)	-7878	Mir455	ncRNA
chr12	117566230	117566630	5.78172	6.54168	1.70094	3.67115e-05	0.0136531	intron (NM_175930, intron 3 of 27)	49951	Rapgef5	protein-coding	343
chr12	117566230	117566630	5.78172	6.54168	1.70094	3.67115e-05	0.0136531	intron (NM_175930, intron 3 of 27)	49951	Rapgef5	protein-coding	343
chr14	118691868	118692268	5.66681	6.43378	1.7104	3.77402e-05	0.0136531	intron (NM_001033336, intron 1 of 30)	14151	Abcc4	protein-coding	197
chr14	118691868	118692268	5.66681	6.43378	1.7104	3.77402e-05	0.0136531	intron (NM_001033336, intron 1 of 30)	14151	Abcc4	protein-coding	197
chr1	177015934	177016334	6.67607	7.51125	1.80195	3.75561e-05	0.0136531	intron (NM_029756, intron 17 of 17)	-180001	Hmga2-ps1	pseudo	185
chr1	177015934	177016334	6.67607	7.51125	1.80195	3.75561e-05	0.0136531	intron (NM_029756, intron 17 of 17)	-180001	Hmga2-ps1	pseudo	185
chr17	42793792	42794192	5.16609	5.96814	1.76079	3.86827e-05	0.0138582	3' UTR (NM_009847, exon 18 of 18)	-51813	Adgrf2	protein-coding
chr17	42793792	42794192	5.16609	5.96814	1.76079	3.86827e-05	0.0138582	3' UTR (NM_009847, exon 18 of 18)	-51813	Adgrf2	protein-coding
chr12	26439372	26439772	6.01163	6.8468	1.79557	3.95705e-05	0.0140399	Intergenic	16880	Rsad2	protein-coding	346
chr12	26439372	26439772	6.01163	6.8468	1.79557	3.95705e-05	0.0140399	Intergenic	16880	Rsad2	protein-coding	346
chr4	16112459	16112859	5.95064	6.75776	1.76418	4.08236e-05	0.0142719	Intergenic	50984	Ripk2	protein-coding
chr4	16112459	16112859	5.95064	6.75776	1.76418	4.08236e-05	0.0142719	Intergenic	50984	Ripk2	protein-coding
chr15	26358075	26358475	6.16004	6.93838	1.7213	4.0998e-05	0.0142719	intron (NM_001310774, intron 2 of 2)	49227	March11	protein-coding
chr15	26358075	26358475	6.16004	6.93838	1.7213	4.0998e-05	0.0142719	intron (NM_001310774, intron 2 of 2)	49227	March11	protein-coding
chr11	45966886	45967286	5.29189	6.06666	1.70747	4.36761e-05	0.0150621	Intergenic	-11583	Thg1l	protein-coding	219
chr11	45966886	45967286	5.29189	6.06666	1.70747	4.36761e-05	0.0150621	Intergenic	-11583	Thg1l	protein-coding	219
chr4	101583043	101583443	5.93742	6.76658	1.77565	4.41101e-05	0.0150709	intron (NM_001164583, intron 1 of 18)	32649	Dnajc6	protein-coding
chr4	101583043	101583443	5.93742	6.76658	1.77565	4.41101e-05	0.0150709	intron (NM_001164583, intron 1 of 18)	32649	Dnajc6	protein-coding
chr12	11272519	11272919	5.44868	6.22968	1.71958	4.48538e-05	0.0151845	intron (NM_025695, intron 2 of 26)	6833	Smc6	protein-coding	228
chr12	11272519	11272919	5.44868	6.22968	1.71958	4.48538e-05	0.0151845	intron (NM_025695, intron 2 of 26)	6833	Smc6	protein-coding	228
chr1	165609649	165610049	6.44371	7.27487	1.7723	4.56811e-05	0.0153239	intron (NM_001001880, intron 1 of 4)	24692	Mpzl1	protein-coding
chr1	165609649	165610049	6.44371	7.27487	1.7723	4.56811e-05	0.0153239	intron (NM_001001880, intron 1 of 4)	24692	Mpzl1	protein-coding
chr17	86052320	86052720	5.38669	6.17037	1.71417	4.65475e-05	0.0154739	intron (NM_030133, intron 15 of 20)	92655	Srbd1	protein-coding
chr17	86052320	86052720	5.38669	6.17037	1.71417	4.65475e-05	0.0154739	intron (NM_030133, intron 15 of 20)	92655	Srbd1	protein-coding
chr1	138885673	138886073	6.96683	7.8007	1.75791	5.09049e-05	0.0167713	Intergenic	-8923	1700019P21Rik	ncRNA
chr1	138885673	138886073	6.96683	7.8007	1.75791	5.09049e-05	0.0167713	Intergenic	-8923	1700019P21Rik	ncRNA
chr3	83185539	83185939	5.97984	6.77615	1.72198	5.13952e-05	0.016783	intron (NM_001357165, intron 1 of 19)	-56493	Gm10710	protein-coding	341
chr3	83185539	83185939	5.97984	6.77615	1.72198	5.13952e-05	0.016783	intron (NM_001357165, intron 1 of 19)	-56493	Gm10710	protein-coding	341
chr10	96342522	96342922	4.68015	5.47346	1.71409	5.38632e-05	0.0172831	Intergenic	116515	4930459C07Rik	ncRNA
chr10	96342522	96342922	4.68015	5.47346	1.71409	5.38632e-05	0.0172831	Intergenic	116515	4930459C07Rik	ncRNA
chr3	152032459	152032859	5.19788	5.97496	1.68843	5.3551e-05	0.0172831	Intergenic	133241	Gipc2	protein-coding
chr3	152032459	152032859	5.19788	5.97496	1.68843	5.3551e-05	0.0172831	Intergenic	133241	Gipc2	protein-coding
chr10	23019662	23020062	5.47803	6.22659	1.64483	5.51615e-05	0.0173109	Intergenic	-199719	Tcf21	protein-coding
chr10	23019662	23020062	5.47803	6.22659	1.64483	5.51615e-05	0.0173109	Intergenic	-199719	Tcf21	protein-coding
chr1	40825773	40826173	4.86546	5.63654	1.6822	5.51965e-05	0.0173109	intron (NM_001081198, intron 3 of 4)	20372	Tmem182	protein-coding
chr1	40825773	40826173	4.86546	5.63654	1.6822	5.51965e-05	0.0173109	intron (NM_001081198, intron 3 of 4)	20372	Tmem182	protein-coding
chr4	63740722	63741122	6.11677	6.96322	1.74979	5.53574e-05	0.0173109	intron (NM_177371, intron 1 of 3)	4137	Tnfsf15	protein-coding	333
chr4	63740722	63741122	6.11677	6.96322	1.74979	5.53574e-05	0.0173109	intron (NM_177371, intron 1 of 3)	4137	Tnfsf15	protein-coding	333
chr1	151957631	151958031	6.12988	6.97499	1.73826	5.92857e-05	0.0183836	intron (NM_197990, intron 3 of 5)	132489	1700025G04Rik	protein-coding	329
chr1	151957631	151958031	6.12988	6.97499	1.73826	5.92857e-05	0.0183836	intron (NM_197990, intron 3 of 5)	132489	1700025G04Rik	protein-coding	329
chr2	50964031	50964431	6.45661	7.22953	1.67287	6.079e-05	0.0186929	Intergenic	54547	Gm13498	pseudo
chr2	50964031	50964431	6.45661	7.22953	1.67287	6.079e-05	0.0186929	Intergenic	54547	Gm13498	pseudo
chr6	42470551	42470951	5.46511	6.23947	1.67518	6.16308e-05	0.0187949	TTS (NM_146987)	1425	Olfr457	protein-coding
chr6	42470551	42470951	5.46511	6.23947	1.67518	6.16308e-05	0.0187949	TTS (NM_146987)	1425	Olfr457	protein-coding
chr16	22124284	22124684	5.67638	6.49279	1.71124	6.46118e-05	0.0195424	intron (NM_183029, intron 2 of 15)	38815	Igf2bp2	protein-coding	258
chr16	22124284	22124684	5.67638	6.49279	1.71124	6.46118e-05	0.0195424	intron (NM_183029, intron 2 of 15)	38815	Igf2bp2	protein-coding	258
chr6	57513703	57514103	5.96205	6.76971	1.70366	6.51786e-05	0.0195536	intron (NR_156743, intron 7 of 7)	21584	Ppm1k	protein-coding
chr6	57513703	57514103	5.96205	6.76971	1.70366	6.51786e-05	0.0195536	intron (NR_156743, intron 7 of 7)	21584	Ppm1k	protein-coding
chr7	96878808	96879208	6.17793	6.99928	1.7101	6.70612e-05	0.0198909	intron (NM_001310760, intron 27 of 32)	-72519	Nars2	protein-coding	333
chr7	96878808	96879208	6.17793	6.99928	1.7101	6.70612e-05	0.0198909	intron (NM_001310760, intron 27 of 32)	-72519	Nars2	protein-coding	333
chr1	172247547	172247947	7.20477	8.05857	1.71576	6.73811e-05	0.0198909	intron (NM_013734, intron 7 of 22)	10677	Atp1a4	protein-coding	350
chr1	172247547	172247947	7.20477	8.05857	1.71576	6.73811e-05	0.0198909	intron (NM_013734, intron 7 of 22)	10677	Atp1a4	protein-coding	350
chr2	172287524	172287924	6.29106	7.04715	1.63171	6.95162e-05	0.0203583	Intergenic	39232	Mc3r	protein-coding
chr2	172287524	172287924	6.29106	7.04715	1.63171	6.95162e-05	0.0203583	Intergenic	39232	Mc3r	protein-coding
chr3	78899466	78899866	6.86581	7.66964	1.68957	7.03938e-05	0.020453	Intergenic	246080	Rapgef2	protein-coding
chr3	78899466	78899866	6.86581	7.66964	1.68957	7.03938e-05	0.020453	Intergenic	246080	Rapgef2	protein-coding
chr10	72641543	72641943	5.32234	6.07107	1.61698	7.26269e-05	0.020937	Intergenic	-13103	Zwint	protein-coding
chr10	72641543	72641943	5.32234	6.07107	1.61698	7.26269e-05	0.020937	Intergenic	-13103	Zwint	protein-coding
chr13	74028093	74028493	6.23608	7.08584	1.70127	7.33519e-05	0.020982	intron (NM_182839, intron 2 of 3)	18874	Tppp	protein-coding
chr13	74028093	74028493	6.23608	7.08584	1.70127	7.33519e-05	0.020982	intron (NM_182839, intron 2 of 3)	18874	Tppp	protein-coding
chr12	91803440	91803840	6.12741	6.90222	1.65118	7.41541e-05	0.0210484	Intergenic	-17204	Ston2	protein-coding	20
chr12	91803440	91803840	6.12741	6.90222	1.65118	7.41541e-05	0.0210484	Intergenic	-17204	Ston2	protein-coding	180
chr12	91803440	91803840	6.12741	6.90222	1.65118	7.41541e-05	0.0210484	Intergenic	-17204	Ston2	protein-coding	20
chr12	91803440	91803840	6.12741	6.90222	1.65118	7.41541e-05	0.0210484	Intergenic	-17204	Ston2	protein-coding	180
chr2	101796376	101796776	6.98109	7.7872	1.68122	7.593e-05	0.0213879	intron (NM_001355625, intron 1 of 8)	1131	Prr5l	protein-coding	188
chr2	101796376	101796776	6.98109	7.7872	1.68122	7.593e-05	0.0213879	intron (NM_001355625, intron 1 of 8)	1131	Prr5l	protein-coding	188
chr2	101796376	101796776	6.98109	7.7872	1.68122	7.593e-05	0.0213879	intron (NM_001355625, intron 1 of 8)	1131	Prr5l	protein-coding	188
chr2	101796376	101796776	6.98109	7.7872	1.68122	7.593e-05	0.0213879	intron (NM_001355625, intron 1 of 8)	1131	Prr5l	protein-coding	188
chr9	15714783	15715183	6.06567	6.88455	1.68431	7.87393e-05	0.0216827	intron (NM_001357565, intron 1 of 10)	5245	Slc36a4	protein-coding	309
chr9	15714783	15715183	6.06567	6.88455	1.68431	7.87393e-05	0.0216827	intron (NM_001357565, intron 1 of 10)	5245	Slc36a4	protein-coding	309
chr6	24062173	24062573	6.21161	7.01117	1.67262	7.83972e-05	0.0216827	Intergenic	-92313	Tas2r118	protein-coding
chr6	24062173	24062573	6.21161	7.01117	1.67262	7.83972e-05	0.0216827	Intergenic	-92313	Tas2r118	protein-coding
chr9	85274119	85274519	5.58521	6.34897	1.63053	7.82346e-05	0.0216827	Intergenic	52805	Tent5a	protein-coding	341
chr9	85274119	85274519	5.58521	6.34897	1.63053	7.82346e-05	0.0216827	Intergenic	52805	Tent5a	protein-coding	341
chr2	63081304	63081704	5.06616	5.82208	1.61276	8.08762e-05	0.0221062	intron (NM_133207, intron 2 of 15)	102783	Kcnh7	protein-coding
chr2	63081304	63081704	5.06616	5.82208	1.61276	8.08762e-05	0.0221062	intron (NM_133207, intron 2 of 15)	102783	Kcnh7	protein-coding
chr3	41053269	41053669	6.04478	6.8466	1.66827	8.14875e-05	0.0221095	Intergenic	29577	Pgrmc2	protein-coding
chr3	41053269	41053669	6.04478	6.8466	1.66827	8.14875e-05	0.0221095	Intergenic	29577	Pgrmc2	protein-coding
chr6	120206515	120206915	5.48112	6.27799	1.66074	8.25134e-05	0.0222244	intron (NM_198884, intron 18 of 19)	12892	Ninj2	protein-coding	266
chr6	120206515	120206915	5.48112	6.27799	1.66074	8.25134e-05	0.0222244	intron (NM_198884, intron 18 of 19)	12892	Ninj2	protein-coding	266
chr4	119976760	119977160	5.62434	6.38234	1.61677	8.34998e-05	0.0223271	intron (NM_010657, intron 1 of 8)	162282	Hivep3	protein-coding	16
chr4	119976760	119977160	5.62434	6.38234	1.61677	8.34998e-05	0.0223271	intron (NM_010657, intron 1 of 8)	162282	Hivep3	protein-coding	246
chr4	119976760	119977160	5.62434	6.38234	1.61677	8.34998e-05	0.0223271	intron (NM_010657, intron 1 of 8)	162282	Hivep3	protein-coding	16
chr4	119976760	119977160	5.62434	6.38234	1.61677	8.34998e-05	0.0223271	intron (NM_010657, intron 1 of 8)	162282	Hivep3	protein-coding	246
chr1	105565044	105565444	5.97792	6.74794	1.63072	8.53609e-05	0.0226606	intron (NM_013784, intron 23 of 30)	98432	Pign	protein-coding
chr1	105565044	105565444	5.97792	6.74794	1.63072	8.53609e-05	0.0226606	intron (NM_013784, intron 23 of 30)	98432	Pign	protein-coding
chr19	30389809	30390209	6.07221	6.82821	1.6069	8.82031e-05	0.0232478	Intergenic	149709	Ppp1r2-ps3	pseudo
chr19	30389809	30390209	6.07221	6.82821	1.6069	8.82031e-05	0.0232478	Intergenic	149709	Ppp1r2-ps3	pseudo
chr13	81176101	81176501	5.38183	6.15982	1.63387	9.05281e-05	0.0236914	intron (NM_054053, intron 86 of 89)	212227	9330111N05Rik	ncRNA	327
chr13	81176101	81176501	5.38183	6.15982	1.63387	9.05281e-05	0.0236914	intron (NM_054053, intron 86 of 89)	212227	9330111N05Rik	ncRNA	327
chr11	44389981	44390381	6.72378	7.50247	1.62924	9.25068e-05	0.0238706	Intergenic	-9882	Il12b	protein-coding
chr11	44389981	44390381	6.72378	7.50247	1.62924	9.25068e-05	0.0238706	Intergenic	-9882	Il12b	protein-coding
chr6	53130778	53131178	5.2062	5.95275	1.58662	9.23083e-05	0.0238706	Intergenic	-62354	Jazf1	protein-coding
chr6	53130778	53131178	5.2062	5.95275	1.58662	9.23083e-05	0.0238706	Intergenic	-62354	Jazf1	protein-coding
chr2	22761274	22761674	5.37804	6.12033	1.57562	9.85984e-05	0.0249109	Intergenic	-12853	Apbb1ip	protein-coding	293
chr2	22761274	22761674	5.37804	6.12033	1.57562	9.85984e-05	0.0249109	Intergenic	-12853	Apbb1ip	protein-coding	293
chr4	46722812	46723212	4.91898	5.66935	1.58841	9.88856e-05	0.0249109	intron (NM_001081141, intron 12 of 18)	-72813	Tbc1d2	protein-coding
chr4	46722812	46723212	4.91898	5.66935	1.58841	9.88856e-05	0.0249109	intron (NM_001081141, intron 12 of 18)	-72813	Tbc1d2	protein-coding
chr13	60431423	60431823	4.8152	5.58725	1.60584	0.000100589	0.0249109	Intergenic	-170324	Dapk1	protein-coding	330
chr13	60431423	60431823	4.8152	5.58725	1.60584	0.000100589	0.0249109	Intergenic	-170324	Dapk1	protein-coding	330
chr14	76630146	76630546	5.33476	6.09962	1.60581	9.92964e-05	0.0249109	Intergenic	-47222	1700108F19Rik	ncRNA
chr14	76630146	76630546	5.33476	6.09962	1.60581	9.92964e-05	0.0249109	Intergenic	-47222	1700108F19Rik	ncRNA
chr6	105793177	105793577	5.03199	5.78365	1.58481	0.000100119	0.0249109	intron (NM_001109749, intron 1 of 25)	115632	Cntn4	protein-coding
chr6	105793177	105793577	5.03199	5.78365	1.58481	0.000100119	0.0249109	intron (NM_001109749, intron 1 of 25)	115632	Cntn4	protein-coding
chr2	126309987	126310387	6.13249	6.88649	1.5911	9.9945e-05	0.0249109	Intergenic	158046	Dtwd1	protein-coding	286
chr2	126309987	126310387	6.13249	6.88649	1.5911	9.9945e-05	0.0249109	Intergenic	158046	Dtwd1	protein-coding	286
chr3	30956324	30956724	4.93907	5.71575	1.61832	0.00010188	0.0250626	intron (NM_001165954, intron 4 of 14)	12891	Phc3	protein-coding
chr3	30956324	30956724	4.93907	5.71575	1.61832	0.00010188	0.0250626	intron (NM_001165954, intron 4 of 14)	12891	Phc3	protein-coding
chr17	71069879	71070279	5.28943	6.03361	1.57509	0.000103039	0.0251798	intron (NM_010867, intron 13 of 37)	50522	Myom1	protein-coding
chr17	71069879	71070279	5.28943	6.03361	1.57509	0.000103039	0.0251798	intron (NM_010867, intron 13 of 37)	50522	Myom1	protein-coding
chr2	17912096	17912496	5.63156	6.36828	1.55289	0.00010984	0.0264909	Intergenic	84662	H2al2a	protein-coding
chr2	17912096	17912496	5.63156	6.36828	1.55289	0.00010984	0.0264909	Intergenic	84662	H2al2a	protein-coding
chr1	170002987	170003387	6.77348	7.5211	1.57038	0.000109328	0.0264909	intron (NM_022563, intron 6 of 16)	33778	3110045C21Rik	ncRNA
chr1	170002987	170003387	6.77348	7.5211	1.57038	0.000109328	0.0264909	intron (NM_022563, intron 6 of 16)	33778	3110045C21Rik	ncRNA
chr1	24108050	24108450	5.7209	6.48014	1.57537	0.000118611	0.0280561	Intergenic	-7909	Fam135a	protein-coding	184
chr1	24108050	24108450	5.7209	6.48014	1.57537	0.000118611	0.0280561	Intergenic	-7909	Fam135a	protein-coding	184
chr1	46782237	46782637	6.52981	7.28577	1.57307	0.000117362	0.0280561	intron (NM_001310335, intron 60 of 64)	71181	Slc39a10	protein-coding
chr1	46782237	46782637	6.52981	7.28577	1.57307	0.000117362	0.0280561	intron (NM_001310335, intron 60 of 64)	71181	Slc39a10	protein-coding
chr3	87847962	87848362	6.264	7.05802	1.60727	0.000117923	0.0280561	intron (NM_001025571, intron 2 of 6)	1407	Sh2d2a	protein-coding	49
chr3	87847962	87848362	6.264	7.05802	1.60727	0.000117923	0.0280561	intron (NM_001025571, intron 2 of 6)	1407	Sh2d2a	protein-coding	49
chr18	56844828	56845228	5.4052	6.13277	1.52804	0.000122509	0.0281529	intron (NM_177115, intron 1 of 4)	80520	March3	protein-coding
chr18	56844828	56845228	5.4052	6.13277	1.52804	0.000122509	0.0281529	intron (NM_177115, intron 1 of 4)	80520	March3	protein-coding
chr13	92861441	92861841	5.55524	6.31509	1.57521	0.000121018	0.0281529	Intergenic	16873	Mtx3	protein-coding
chr13	92861441	92861841	5.55524	6.31509	1.57521	0.000121018	0.0281529	Intergenic	16873	Mtx3	protein-coding
chr12	99183370	99183770	5.82197	6.59275	1.58343	0.000121821	0.0281529	Intergenic	-20762	4930474N09Rik	ncRNA
chr12	99183370	99183770	5.82197	6.59275	1.58343	0.000121821	0.0281529	Intergenic	-20762	4930474N09Rik	ncRNA
chr4	147995357	147995757	6.32311	7.12263	1.60682	0.000120887	0.0281529	Intergenic	-5165	Nppa	protein-coding
chr4	147995357	147995757	6.32311	7.12263	1.60682	0.000120887	0.0281529	Intergenic	-5165	Nppa	protein-coding
chr1	161148355	161148755	6.69997	7.53548	1.60885	0.000122835	0.0281529	intron (NM_001368766, intron 2 of 7)	5843	Ankrd45	protein-coding
chr1	161148355	161148755	6.69997	7.53548	1.60885	0.000122835	0.0281529	intron (NM_001368766, intron 2 of 7)	5843	Ankrd45	protein-coding
chr12	63975661	63976061	7.15705	7.92961	1.57526	0.0001308	0.0296501	Intergenic	499037	Fscb	protein-coding
chr12	63975661	63976061	7.15705	7.92961	1.57526	0.0001308	0.0296501	Intergenic	499037	Fscb	protein-coding
chr12	70681424	70681824	5.53529	6.29897	1.56656	0.000130975	0.0296501	Intergenic	-143890	Frmd6	protein-coding
chr12	70681424	70681824	5.53529	6.29897	1.56656	0.000130975	0.0296501	Intergenic	-143890	Frmd6	protein-coding
chr17	11952915	11953315	4.75595	5.50991	1.55465	0.000133911	0.0301299	intron (NM_016694, intron 9 of 11)	-69926	D17Ertd648e	ncRNA
chr17	11952915	11953315	4.75595	5.50991	1.55465	0.000133911	0.0301299	intron (NM_016694, intron 9 of 11)	-69926	D17Ertd648e	ncRNA
chr18	83947576	83947976	6.0015	6.74846	1.54081	0.000137136	0.0306687	Intergenic	138689	Tshz1	protein-coding
chr18	83947576	83947976	6.0015	6.74846	1.54081	0.000137136	0.0306687	Intergenic	138689	Tshz1	protein-coding
chr14	12591858	12592258	5.66181	6.42792	1.55784	0.000143889	0.0319849	intron (NM_001359921, intron 6 of 29)	231021	Cadps	protein-coding
chr14	12591858	12592258	5.66181	6.42792	1.55784	0.000143889	0.0319849	intron (NM_001359921, intron 6 of 29)	231021	Cadps	protein-coding
chr4	133680190	133680590	5.42703	6.14588	1.4978	0.000145793	0.0322141	exon (NM_001363070, exon 20 of 20)	-7224	Pigv	protein-coding
chr4	133680190	133680590	5.42703	6.14588	1.4978	0.000145793	0.0322141	exon (NM_001363070, exon 20 of 20)	-7224	Pigv	protein-coding
chr19	47650861	47651261	6.49442	7.27217	1.56029	0.00014878	0.0326786	intron (NM_007732, intron 45 of 52)	40981	Col17a1	protein-coding	329
chr19	47650861	47651261	6.49442	7.27217	1.56029	0.00014878	0.0326786	intron (NM_007732, intron 45 of 52)	40981	Col17a1	protein-coding	329
chr4	11829888	11830288	5.69542	6.46602	1.55076	0.000153431	0.0328337	Intergenic	71931	Cdh17	protein-coding	240
chr4	11829888	11830288	5.69542	6.46602	1.55076	0.000153431	0.0328337	Intergenic	71931	Cdh17	protein-coding	240
chr19	24450768	24451168	5.63879	6.41328	1.55394	0.000153936	0.0328337	intron (NM_008846, intron 1 of 14)	26506	Fam122a	protein-coding	242
chr19	24450768	24451168	5.63879	6.41328	1.55394	0.000153936	0.0328337	intron (NM_008846, intron 1 of 14)	26506	Fam122a	protein-coding	242
chr13	67025594	67025994	4.90865	5.66633	1.5383	0.000153061	0.0328337	intron (NR_045851, intron 1 of 8)	6611	4933433G19Rik	ncRNA
chr13	67025594	67025994	4.90865	5.66633	1.5383	0.000153061	0.0328337	intron (NR_045851, intron 1 of 8)	6611	4933433G19Rik	ncRNA
chr3	83217509	83217909	6.82649	7.59076	1.54504	0.000153096	0.0328337	intron (NM_001357165, intron 1 of 19)	-88463	Gm10710	protein-coding
chr3	83217509	83217909	6.82649	7.59076	1.54504	0.000153096	0.0328337	intron (NM_001357165, intron 1 of 19)	-88463	Gm10710	protein-coding
chr2	172786442	172786842	6.90886	7.72219	1.57279	0.000150565	0.0328337	Intergenic	153679	Bmp7	protein-coding
chr2	172786442	172786842	6.90886	7.72219	1.57279	0.000150565	0.0328337	Intergenic	153679	Bmp7	protein-coding
chr1	33460707	33461107	5.34692	6.07435	1.50383	0.000156793	0.0332508	intron (NM_008922, intron 13 of 13)	208887	Prim2	protein-coding	153
chr1	33460707	33461107	5.34692	6.07435	1.50383	0.000156793	0.0332508	intron (NM_008922, intron 13 of 13)	208887	Prim2	protein-coding	153
chr7	123067942	123068342	5.32748	6.09448	1.54294	0.000158374	0.0333943	Intergenic	-55743	Tnrc6a	protein-coding
chr7	123067942	123068342	5.32748	6.09448	1.54294	0.000158374	0.0333943	Intergenic	-55743	Tnrc6a	protein-coding
chr10	14773114	14773514	4.90381	5.66523	1.52527	0.00016699	0.0345686	Intergenic	13367	Nmbr	protein-coding
chr10	14773114	14773514	4.90381	5.66523	1.52527	0.00016699	0.0345686	Intergenic	13367	Nmbr	protein-coding
chr14	87309062	87309462	5.67758	6.4705	1.55203	0.000165159	0.0345686	Intergenic	-107321	Tdrd3	protein-coding
chr14	87309062	87309462	5.67758	6.4705	1.55203	0.000165159	0.0345686	Intergenic	-107321	Tdrd3	protein-coding
chr5	129575807	129576207	6.69381	7.51451	1.55353	0.000166156	0.0345686	Intergenic	-8162	Mmp17	protein-coding
chr5	129575807	129576207	6.69381	7.51451	1.55353	0.000166156	0.0345686	Intergenic	-8162	Mmp17	protein-coding
chr1	172903345	172903745	5.26218	5.97881	1.47871	0.00016769	0.0345686	Intergenic	-8491	Apcs	protein-coding
chr1	172903345	172903745	5.26218	5.97881	1.47871	0.00016769	0.0345686	Intergenic	-8491	Apcs	protein-coding
chr6	42419434	42419834	5.64708	6.40641	1.52548	0.000168981	0.034641	Intergenic	14105	Tas2r135	protein-coding
chr6	42419434	42419834	5.64708	6.40641	1.52548	0.000168981	0.034641	Intergenic	14105	Tas2r135	protein-coding
chr6	35388781	35389181	5.35446	6.09383	1.50432	0.000175676	0.0358145	Intergenic	58135	1700065J11Rik	ncRNA
chr6	35388781	35389181	5.35446	6.09383	1.50432	0.000175676	0.0358145	Intergenic	58135	1700065J11Rik	ncRNA
chr12	29606536	29606936	6.07863	6.84401	1.51891	0.000181598	0.0365992	intron (NM_001361657, intron 2 of 24)	71514	Myt1l	protein-coding
chr12	29606536	29606936	6.07863	6.84401	1.51891	0.000181598	0.0365992	intron (NM_001361657, intron 2 of 24)	71514	Myt1l	protein-coding
chrX	36107500	36107900	4.96479	5.69444	1.48661	0.000183492	0.0365992	Intergenic	-4408	Il13ra1	protein-coding
chrX	36107500	36107900	4.96479	5.69444	1.48661	0.000183492	0.0365992	Intergenic	-4408	Il13ra1	protein-coding
chr14	54104213	54104613	5.58133	6.36309	1.52985	0.000182428	0.0365992	Intergenic	149516	Dad1	protein-coding
chr14	54104213	54104613	5.58133	6.36309	1.52985	0.000182428	0.0365992	Intergenic	149516	Dad1	protein-coding
chr3	128106391	128106791	5.60224	6.34465	1.50018	0.000182984	0.0365992	Intergenic	125014	D030025E07Rik	ncRNA
chr3	128106391	128106791	5.60224	6.34465	1.50018	0.000182984	0.0365992	Intergenic	125014	D030025E07Rik	ncRNA
chr19	25224357	25224757	5.52774	6.31095	1.52624	0.000186997	0.0368993	Intergenic	-12418	Kank1	protein-coding
chr19	25224357	25224757	5.52774	6.31095	1.52624	0.000186997	0.0368993	Intergenic	-12418	Kank1	protein-coding
chr9	114816992	114817392	4.9612	5.70143	1.49105	0.000186726	0.0368993	intron (NM_027294, intron 1 of 3)	26960	Cmtm8	protein-coding	243
chr9	114816992	114817392	4.9612	5.70143	1.49105	0.000186726	0.0368993	intron (NM_027294, intron 1 of 3)	26960	Cmtm8	protein-coding	243
chr4	35060935	35061335	5.39655	6.1257	1.4826	0.000188681	0.0369511	intron (NM_178061, intron 2 of 3)	-90920	Ifnk	protein-coding
chr4	35060935	35061335	5.39655	6.1257	1.4826	0.000188681	0.0369511	intron (NM_178061, intron 2 of 3)	-90920	Ifnk	protein-coding
chr4	102886886	102887286	5.91072	6.63134	1.47028	0.000189262	0.0369511	intron (NM_001285862, intron 6 of 19)	-99293	Tctex1d1	protein-coding	164
chr4	102886886	102887286	5.91072	6.63134	1.47028	0.000189262	0.0369511	intron (NM_001285862, intron 6 of 19)	-99293	Tctex1d1	protein-coding	164
chr1	133348096	133348496	6.3925	7.15997	1.51448	0.000190872	0.0370693	Intergenic	-2270	Ren2	protein-coding	201
chr1	133348096	133348496	6.3925	7.15997	1.51448	0.000190872	0.0370693	Intergenic	-2270	Ren2	protein-coding	104
chr1	133348096	133348496	6.3925	7.15997	1.51448	0.000190872	0.0370693	Intergenic	-2270	Ren2	protein-coding	201
chr1	133348096	133348496	6.3925	7.15997	1.51448	0.000190872	0.0370693	Intergenic	-2270	Ren2	protein-coding	104
chr19	4135845	4136245	5.10062	5.81976	1.45773	0.000206534	0.0371761	intron (NM_144532, intron 5 of 5)	3564	Cabp4	protein-coding	185
chr19	4135845	4136245	5.10062	5.81976	1.45773	0.000206534	0.0371761	intron (NM_144532, intron 5 of 5)	3564	Cabp4	protein-coding	185
chr10	8362075	8362475	5.80249	6.59321	1.51917	0.000198395	0.0371761	intron (NM_177387, intron 2 of 7)	156550	Ust	protein-coding
chr10	8362075	8362475	5.80249	6.59321	1.51917	0.000198395	0.0371761	intron (NM_177387, intron 2 of 7)	156550	Ust	protein-coding
chr9	15534118	15534518	6.42341	7.22557	1.51701	0.000202157	0.0371761	intron (NM_133214, intron 2 of 2)	28823	Smco4	protein-coding	344
chr9	15534118	15534518	6.42341	7.22557	1.51701	0.000202157	0.0371761	intron (NM_133214, intron 2 of 2)	28823	Smco4	protein-coding	344
chr10	30190551	30190951	5.7432	6.46315	1.45879	0.000205124	0.0371761	Intergenic	9789	Cenpw	protein-coding
chr10	30190551	30190951	5.7432	6.46315	1.45879	0.000205124	0.0371761	Intergenic	9789	Cenpw	protein-coding
chr16	32111333	32111733	5.42737	6.1595	1.4771	0.00019814	0.0371761	Intergenic	11744	Cep19	protein-coding	9
chr16	32111333	32111733	5.42737	6.1595	1.4771	0.00019814	0.0371761	Intergenic	11744	Cep19	protein-coding	9
chr17	48234571	48234971	5.30444	6.01925	1.4555	0.000200362	0.0371761	intron (NM_001347399, intron 1 of 2)	2032	Trem1	protein-coding	348
chr17	48234571	48234971	5.30444	6.01925	1.4555	0.000200362	0.0371761	intron (NM_001347399, intron 1 of 2)	2032	Trem1	protein-coding	348
chr12	52677756	52678156	4.84937	5.59594	1.48753	0.000202222	0.0371761	Intergenic	-21427	Akap6	protein-coding
chr12	52677756	52678156	4.84937	5.59594	1.48753	0.000202222	0.0371761	Intergenic	-21427	Akap6	protein-coding
chr13	67026058	67026458	5.34377	6.07402	1.4749	0.0001925	0.0371761	intron (NR_045851, intron 1 of 8)	6147	4933433G19Rik	ncRNA
chr13	67026058	67026458	5.34377	6.07402	1.4749	0.0001925	0.0371761	intron (NR_045851, intron 1 of 8)	6147	4933433G19Rik	ncRNA
chr5	67794366	67794766	5.74154	6.52506	1.5138	0.000201041	0.0371761	intron (NM_001038999, intron 5 of 36)	52865	Atp8a1	protein-coding	349
chr5	67794366	67794766	5.74154	6.52506	1.5138	0.000201041	0.0371761	intron (NM_001038999, intron 5 of 36)	52865	Atp8a1	protein-coding	349
chr2	70182189	70182589	6.4654	7.21234	1.48891	0.0002031	0.0371761	intron (NM_177376, intron 8 of 34)	143263	Myo3b	protein-coding
chr2	70182189	70182589	6.4654	7.21234	1.48891	0.0002031	0.0371761	intron (NM_177376, intron 8 of 34)	143263	Myo3b	protein-coding
chr18	74372560	74372960	5.03363	5.77061	1.48282	0.000197141	0.0371761	Intergenic	-69859	Myo5b	protein-coding
chr18	74372560	74372960	5.03363	5.77061	1.48282	0.000197141	0.0371761	Intergenic	-69859	Myo5b	protein-coding
chr1	92515085	92515485	5.30033	6.03948	1.48021	0.00020474	0.0371761	intron (NM_147039, intron 1 of 1)	3230	Olfr1414	protein-coding	287
chr1	92515085	92515485	5.30033	6.03948	1.48021	0.00020474	0.0371761	intron (NM_147039, intron 1 of 1)	3230	Olfr1414	protein-coding	40
chr1	92515085	92515485	5.30033	6.03948	1.48021	0.00020474	0.0371761	intron (NM_147039, intron 1 of 1)	3230	Olfr1414	protein-coding	287
chr1	92515085	92515485	5.30033	6.03948	1.48021	0.00020474	0.0371761	intron (NM_147039, intron 1 of 1)	3230	Olfr1414	protein-coding	40
chr1	104980278	104980678	6.53549	7.26523	1.47584	0.000194574	0.0371761	intron (NM_011800, intron 10 of 11)	211958	Cdh20	protein-coding
chr1	104980278	104980678	6.53549	7.26523	1.47584	0.000194574	0.0371761	intron (NM_011800, intron 10 of 11)	211958	Cdh20	protein-coding
chr5	123820571	123820971	5.13523	5.85155	1.45403	0.000203658	0.0371761	intron (NM_001042421, intron 63 of 63)	44745	Hcar2	protein-coding	102
chr5	123820571	123820971	5.13523	5.85155	1.45403	0.000203658	0.0371761	intron (NM_001042421, intron 63 of 63)	44745	Hcar2	protein-coding	286
chr5	123820571	123820971	5.13523	5.85155	1.45403	0.000203658	0.0371761	intron (NM_001042421, intron 63 of 63)	44745	Hcar2	protein-coding	102
chr5	123820571	123820971	5.13523	5.85155	1.45403	0.000203658	0.0371761	intron (NM_001042421, intron 63 of 63)	44745	Hcar2	protein-coding	286
chr7	131857364	131857764	5.72549	6.46975	1.48576	0.00020564	0.0371761	Intergenic	-108896	Gpr26	protein-coding
chr7	131857364	131857764	5.72549	6.46975	1.48576	0.00020564	0.0371761	Intergenic	-108896	Gpr26	protein-coding
chr17	86919664	86920064	5.09439	5.83295	1.475	0.00020907	0.0374499	intron (NM_001277980, intron 2 of 2)	2516	Tmem247	protein-coding	346
chr17	86919664	86920064	5.09439	5.83295	1.475	0.00020907	0.0374499	intron (NM_001277980, intron 2 of 2)	2516	Tmem247	protein-coding	346
chr11	110358228	110358628	5.03648	5.77403	1.47371	0.000211391	0.0376828	Intergenic	-20712	Abca5	protein-coding	188
chr11	110358228	110358628	5.03648	5.77403	1.47371	0.000211391	0.0376828	Intergenic	-20712	Abca5	protein-coding	188
chr4	107425584	107425984	4.9808	5.71596	1.47223	0.000212959	0.0377797	Intergenic	-8935	Glis1	protein-coding
chr4	107425584	107425984	4.9808	5.71596	1.47223	0.000212959	0.0377797	Intergenic	-8935	Glis1	protein-coding
chr12	28174084	28174484	6.34384	7.09834	1.48689	0.000214186	0.0378156	Intergenic	374053	Dcdc2c	protein-coding
chr12	28174084	28174484	6.34384	7.09834	1.48689	0.000214186	0.0378156	Intergenic	374053	Dcdc2c	protein-coding
chr9	54119970	54120370	5.39696	6.16274	1.48896	0.000222325	0.0388368	Intergenic	-51759	Tnfaip8l3	protein-coding
chr9	54119970	54120370	5.39696	6.16274	1.48896	0.000222325	0.0388368	Intergenic	-51759	Tnfaip8l3	protein-coding
chr16	76149470	76149870	5.8212	6.57347	1.47996	0.000223128	0.0388368	intron (NR_040575, intron 1 of 2)	27057	4930578N18Rik	ncRNA
chr16	76149470	76149870	5.8212	6.57347	1.47996	0.000223128	0.0388368	intron (NR_040575, intron 1 of 2)	27057	4930578N18Rik	ncRNA
chr1	189127260	189127660	5.46536	6.20989	1.47198	0.000221573	0.0388368	Intergenic	-119620	Kctd3	protein-coding
chr1	189127260	189127660	5.46536	6.20989	1.47198	0.000221573	0.0388368	Intergenic	-119620	Kctd3	protein-coding
chr1	31042790	31043190	5.10049	5.85251	1.47621	0.000225819	0.0391207	intron (NR_136907, intron 2 of 3)	53464	Gm29669	ncRNA
chr1	31042790	31043190	5.10049	5.85251	1.47621	0.000225819	0.0391207	intron (NR_136907, intron 2 of 3)	53464	Gm29669	ncRNA
chr11	109300982	109301382	5.27949	5.99063	1.43381	0.000227561	0.0392384	Intergenic	-3001	Rgs9	protein-coding
chr11	109300982	109301382	5.27949	5.99063	1.43381	0.000227561	0.0392384	Intergenic	-3001	Rgs9	protein-coding
chr12	70082455	70082855	4.93174	5.66611	1.45434	0.000241754	0.04077	intron (NM_008697, intron 4 of 29)	20199	Nin	protein-coding	224
chr12	70082455	70082855	4.93174	5.66611	1.45434	0.000241754	0.04077	intron (NM_008697, intron 4 of 29)	20199	Nin	protein-coding	224
chr10	98948038	98948438	5.3783	6.08817	1.42535	0.000240811	0.04077	intron (NM_001359507, intron 1 of 21)	33086	Atp2b1	protein-coding
chr10	98948038	98948438	5.3783	6.08817	1.42535	0.000240811	0.04077	intron (NM_001359507, intron 1 of 21)	33086	Atp2b1	protein-coding
chr12	109391000	109391400	6.38397	7.15241	1.47464	0.000242926	0.04077	Intergenic	-61623	Dlk1	protein-coding
chr12	109391000	109391400	6.38397	7.15241	1.47464	0.000242926	0.04077	Intergenic	-61623	Dlk1	protein-coding
chr2	140080899	140081299	6.39364	7.13646	1.45784	0.000243073	0.04077	Intergenic	-14294	Tasp1	protein-coding	309
chr2	140080899	140081299	6.39364	7.13646	1.45784	0.000243073	0.04077	Intergenic	-14294	Tasp1	protein-coding	309
chr6	145495728	145496128	5.22376	5.94724	1.44	0.000242687	0.04077	Intergenic	-61003	Lmntd1	protein-coding
chr6	145495728	145496128	5.22376	5.94724	1.44	0.000242687	0.04077	Intergenic	-61003	Lmntd1	protein-coding
chr1	190882829	190883229	4.96438	5.69847	1.4528	0.000240572	0.04077	intron (NM_178775, intron 5 of 14)	28741	Rps6kc1	protein-coding
chr1	190882829	190883229	4.96438	5.69847	1.4528	0.000240572	0.04077	intron (NM_178775, intron 5 of 14)	28741	Rps6kc1	protein-coding
chr7	63523095	63523495	6.13012	6.86767	1.45161	0.000247339	0.0409519	intron (NM_130880, intron 1 of 13)	78523	Otud7a	protein-coding	258
chr7	63523095	63523495	6.13012	6.86767	1.45161	0.000247339	0.0409519	intron (NM_130880, intron 1 of 13)	78523	Otud7a	protein-coding	258
chr17	74501101	74501501	5.91579	6.65392	1.45138	0.000247695	0.0409519	Intergenic	11808	Yipf4	protein-coding
chr17	74501101	74501501	5.91579	6.65392	1.45138	0.000247695	0.0409519	Intergenic	11808	Yipf4	protein-coding
chr3	93469650	93470050	6.3686	7.14185	1.47142	0.000249563	0.0409519	intron (NM_027762, intron 2 of 2)	1096	Tchhl1	protein-coding	312
chr3	93469650	93470050	6.3686	7.14185	1.47142	0.000249563	0.0409519	intron (NM_027762, intron 2 of 2)	1096	Tchhl1	protein-coding	312
chr13	105304924	105305324	5.11048	5.82966	1.43338	0.000249707	0.0409519	Intergenic	-10639	Rnf180	protein-coding
chr13	105304924	105305324	5.11048	5.82966	1.43338	0.000249707	0.0409519	Intergenic	-10639	Rnf180	protein-coding
chr11	111499213	111499613	5.2161	5.94561	1.44094	0.000247537	0.0409519	Intergenic	433249	Kcnj2	protein-coding
chr11	111499213	111499613	5.2161	5.94561	1.44094	0.000247537	0.0409519	Intergenic	433249	Kcnj2	protein-coding
chr2	96488039	96488810	5.58945	6.29083	1.40734	0.000256459	0.0418732	intron (NM_001363047, intron 1 of 8)	170256	Lrrc4c	protein-coding
chr2	96488039	96488810	5.58945	6.29083	1.40734	0.000256459	0.0418732	intron (NM_001363047, intron 1 of 8)	170256	Lrrc4c	protein-coding
chr7	44105332	44105732	5.77061	6.48984	1.42787	0.00025879	0.0419067	exon (NM_010642, exon 3 of 5)	3240	Klk1b21	protein-coding
chr7	44105332	44105732	5.77061	6.48984	1.42787	0.00025879	0.0419067	exon (NM_010642, exon 3 of 5)	3240	Klk1b21	protein-coding
chr3	69479919	69480319	6.02466	6.84718	1.45863	0.000258936	0.0419067	intron (NM_178726, intron 1 of 3)	118841	B3galnt1	protein-coding
chr3	69479919	69480319	6.02466	6.84718	1.45863	0.000258936	0.0419067	intron (NM_178726, intron 1 of 3)	118841	B3galnt1	protein-coding
chr6	148727872	148728272	5.53384	6.27316	1.44533	0.000260213	0.0419295	Intergenic	-50072	4930528G23Rik	ncRNA
chr6	148727872	148728272	5.53384	6.27316	1.44533	0.000260213	0.0419295	Intergenic	-50072	4930528G23Rik	ncRNA
chr18	47241192	47241592	5.87021	6.59423	1.42914	0.000262344	0.0420892	Intergenic	127476	Sema6a	protein-coding	230
chr18	47241192	47241592	5.87021	6.59423	1.42914	0.000262344	0.0420892	Intergenic	127476	Sema6a	protein-coding	230
chr9	23630635	23631035	5.10511	5.81272	1.40893	0.000265565	0.0424214	Intergenic	407759	Bmper	protein-coding
chr9	23630635	23631035	5.10511	5.81272	1.40893	0.000265565	0.0424214	Intergenic	407759	Bmper	protein-coding
chr1	36965849	36966249	5.66042	6.36628	1.40794	0.000268033	0.0426311	Intergenic	-26522	Tmem131	protein-coding
chr1	36965849	36966249	5.66042	6.36628	1.40794	0.000268033	0.0426311	Intergenic	-26522	Tmem131	protein-coding
chr2	52731997	52732397	6.07117	6.79559	1.426	0.000270211	0.0427931	intron (NM_019667, intron 1 of 13)	9952	Stam2	protein-coding
chr2	52731997	52732397	6.07117	6.79559	1.426	0.000270211	0.0427931	intron (NM_019667, intron 1 of 13)	9952	Stam2	protein-coding
chr13	29627361	29627761	6.26692	7.04991	1.45683	0.000274203	0.0432397	intron (NR_131896, intron 8 of 16)	228112	Cdkal1	protein-coding	316
chr13	29627361	29627761	6.26692	7.04991	1.45683	0.000274203	0.0432397	intron (NR_131896, intron 8 of 16)	228112	Cdkal1	protein-coding	316
chr16	70297570	70297970	5.46826	6.21019	1.43672	0.000276273	0.0433807	Intergenic	-16179	Gbe1	protein-coding
chr16	70297570	70297970	5.46826	6.21019	1.43672	0.000276273	0.0433807	Intergenic	-16179	Gbe1	protein-coding
chr8	22693144	22693544	6.87777	7.66085	1.45019	0.000283746	0.0439926	intron (NM_001159774, intron 4 of 21)	13239	Ikbkb	protein-coding
chr8	22693144	22693544	6.87777	7.66085	1.45019	0.000283746	0.0439926	intron (NM_001159774, intron 4 of 21)	13239	Ikbkb	protein-coding
chr6	97602372	97602772	5.38125	6.08833	1.40203	0.000282769	0.0439926	intron (NM_145148, intron 1 of 23)	15085	Frmd4b	protein-coding
chr6	97602372	97602772	5.38125	6.08833	1.40203	0.000282769	0.0439926	intron (NM_145148, intron 1 of 23)	15085	Frmd4b	protein-coding
chr2	139723337	139723737	6.94965	7.67787	1.42158	0.000283431	0.0439926	intron (NM_001276489, intron 1 of 5)	45359	Ism1	protein-coding
chr2	139723337	139723737	6.94965	7.67787	1.42158	0.000283431	0.0439926	intron (NM_001276489, intron 1 of 5)	45359	Ism1	protein-coding
chr10	98943896	98944296	6.85771	7.65338	1.44865	0.000285524	0.044083	intron (NM_001359507, intron 1 of 21)	28944	Atp2b1	protein-coding
chr10	98943896	98944296	6.85771	7.65338	1.44865	0.000285524	0.044083	intron (NM_001359507, intron 1 of 21)	28944	Atp2b1	protein-coding
chr13	53018029	53018429	5.90747	6.68336	1.44581	0.000288656	0.0442537	Intergenic	-37190	Nfil3	protein-coding
chr13	53018029	53018429	5.90747	6.68336	1.44581	0.000288656	0.0442537	Intergenic	-37190	Nfil3	protein-coding
chr6	140613849	140614249	6.55749	7.36342	1.44379	0.000289028	0.0442537	Intergenic	-8614	Aebp2	protein-coding
chr6	140613849	140614249	6.55749	7.36342	1.44379	0.000289028	0.0442537	Intergenic	-8614	Aebp2	protein-coding
chr17	80686069	80686469	5.76332	6.50059	1.42433	0.000294031	0.0447814	intron (NM_001290345, intron 1 of 33)	41756	Map4k3	protein-coding
chr17	80686069	80686469	5.76332	6.50059	1.42433	0.000294031	0.0447814	intron (NM_001290345, intron 1 of 33)	41756	Map4k3	protein-coding
chr6	131298495	131298895	5.56191	6.2767	1.40036	0.000294902	0.0447814	TTS (NM_172891)	-5451	Magohb	protein-coding	293
chr6	131298495	131298895	5.56191	6.2767	1.40036	0.000294902	0.0447814	TTS (NM_172891)	-5451	Magohb	protein-coding	293
chr16	10676665	10677065	5.65581	6.41946	1.43431	0.000300012	0.0448851	intron (NM_177562, intron 18 of 22)	108671	Socs1	protein-coding	323
chr16	10676665	10677065	5.65581	6.41946	1.43431	0.000300012	0.0448851	intron (NM_177562, intron 18 of 22)	108671	Socs1	protein-coding	323
chr8	13293680	13294080	5.04784	5.79401	1.41963	0.00030919	0.0448851	intron (NM_001364217, intron 3 of 12)	5666	Tmco3	protein-coding	343
chr8	13293680	13294080	5.04784	5.79401	1.41963	0.00030919	0.0448851	intron (NM_001364217, intron 3 of 12)	5666	Tmco3	protein-coding	343
chr17	32810669	32811069	5.32386	6.03931	1.39828	0.000309881	0.0448851	promoter-TSS (NM_001267583)	-938	Zfp811	protein-coding	276
chr17	32810669	32811069	5.32386	6.03931	1.39828	0.000309881	0.0448851	promoter-TSS (NM_001267583)	-938	Zfp811	protein-coding	276
chr6	56897634	56898034	6.12225	6.87931	1.4294	0.000303945	0.0448851	intron (NM_001360963, intron 1 of 9)	4052	Nt5c3	protein-coding
chr6	56897634	56898034	6.12225	6.87931	1.4294	0.000303945	0.0448851	intron (NM_001360963, intron 1 of 9)	4052	Nt5c3	protein-coding
chr13	63458633	63459033	5.09986	5.83334	1.41923	0.000298516	0.0448851	Intergenic	-27088	Fancc	protein-coding
chr13	63458633	63459033	5.09986	5.83334	1.41923	0.000298516	0.0448851	Intergenic	-27088	Fancc	protein-coding
chr6	64504396	64504796	6.79764	7.51298	1.39555	0.000310495	0.0448851	intron (NM_001370966, intron 13 of 15)	-224529	Atoh1	protein-coding
chr6	64504396	64504796	6.79764	7.51298	1.39555	0.000310495	0.0448851	intron (NM_001370966, intron 13 of 15)	-224529	Atoh1	protein-coding
chr2	84068200	84068600	5.62458	6.40499	1.43539	0.000305793	0.0448851	Intergenic	-127174	Zswim2	protein-coding
chr2	84068200	84068600	5.62458	6.40499	1.43539	0.000305793	0.0448851	Intergenic	-127174	Zswim2	protein-coding
chr3	100848314	100848714	6.81791	7.63013	1.42595	0.000308925	0.0448851	intron (NM_178594, intron 1 of 5)	23055	Vtcn1	protein-coding	350
chr3	100848314	100848714	6.81791	7.63013	1.42595	0.000308925	0.0448851	intron (NM_178594, intron 1 of 5)	23055	Vtcn1	protein-coding	350
chr6	144689049	144689449	6.1583	6.86757	1.39083	0.000309724	0.0448851	intron (NR_040519, intron 1 of 2)	16381	Sox5os3	ncRNA
chr6	144689049	144689449	6.1583	6.86757	1.39083	0.000309724	0.0448851	intron (NR_040519, intron 1 of 2)	16381	Sox5os3	ncRNA
chr3	146234213	146234613	6.18811	6.95694	1.43765	0.000298614	0.0448851	intron (NM_022983, intron 1 of 2)	13452	Lpar3	protein-coding
chr3	146234213	146234613	6.18811	6.95694	1.43765	0.000298614	0.0448851	intron (NM_022983, intron 1 of 2)	13452	Lpar3	protein-coding
chr2	157807852	157808252	6.60307	7.41063	1.43067	0.000305665	0.0448851	intron (NM_025680, intron 6 of 15)	70651	Ctnnbl1	protein-coding
chr2	157807852	157808252	6.60307	7.41063	1.43067	0.000305665	0.0448851	intron (NM_025680, intron 6 of 15)	70651	Ctnnbl1	protein-coding
chr2	159134008	159134408	7.19517	8.01243	1.42606	0.00030474	0.0448851	Intergenic	339401	Dhx35	protein-coding	335
chr2	159134008	159134408	7.19517	8.01243	1.42606	0.00030474	0.0448851	Intergenic	339401	Dhx35	protein-coding	335
chr1	165879838	165880238	5.17468	5.88955	1.39446	0.000311398	0.0448851	intron (NM_001368808, intron 15 of 16)	54910	Pou2f1	protein-coding
chr1	165879838	165880238	5.17468	5.88955	1.39446	0.000311398	0.0448851	intron (NM_001368808, intron 15 of 16)	54910	Pou2f1	protein-coding
chr10	17012427	17012827	5.30863	6.04765	1.41523	0.00031592	0.0451838	intron (NR_038020, intron 1 of 8)	83155	Gm20125	ncRNA
chr10	17012427	17012827	5.30863	6.04765	1.41523	0.00031592	0.0451838	intron (NR_038020, intron 1 of 8)	83155	Gm20125	ncRNA
chr10	120191168	120191568	5.18825	5.95045	1.42393	0.000315904	0.0451838	intron (NM_001359184, intron 1 of 11)	10229	Irak3	protein-coding	227
chr10	120191168	120191568	5.18825	5.95045	1.42393	0.000315904	0.0451838	intron (NM_001359184, intron 1 of 11)	10229	Irak3	protein-coding	227
chr8	8841570	8841970	5.56749	6.26987	1.38018	0.000319574	0.0454146	Intergenic	-151233	Arglu1	protein-coding
chr8	8841570	8841970	5.56749	6.26987	1.38018	0.000319574	0.0454146	Intergenic	-151233	Arglu1	protein-coding
chr17	94084548	94084948	4.90194	5.61829	1.39449	0.000319994	0.0454146	Intergenic	665271	Mettl4	protein-coding
chr17	94084548	94084948	4.90194	5.61829	1.39449	0.000319994	0.0454146	Intergenic	665271	Mettl4	protein-coding
chr16	85061674	85062074	6.67046	7.40518	1.40712	0.000321593	0.0454666	intron (NM_007471, intron 5 of 15)	89663	Gm10791	ncRNA	263
chr16	85061674	85062074	6.67046	7.40518	1.40712	0.000321593	0.0454666	intron (NM_007471, intron 5 of 15)	89663	Gm10791	ncRNA	263
chr16	75837709	75838109	5.76644	6.53506	1.42268	0.000323072	0.0455014	Intergenic	-71091	Hspa13	protein-coding
chr16	75837709	75838109	5.76644	6.53506	1.42268	0.000323072	0.0455014	Intergenic	-71091	Hspa13	protein-coding
chr17	63200215	63200615	5.84701	6.59798	1.41261	0.000327423	0.0459389	intron (NM_015794, intron 7 of 8)	112558	4930405O22Rik	ncRNA
chr17	63200215	63200615	5.84701	6.59798	1.41261	0.000327423	0.0459389	intron (NM_015794, intron 7 of 8)	112558	4930405O22Rik	ncRNA
chr9	15726255	15726655	6.34587	7.07656	1.39989	0.00032923	0.0460174	intron (NM_001357565, intron 6 of 10)	16717	Slc36a4	protein-coding
chr9	15726255	15726655	6.34587	7.07656	1.39989	0.00032923	0.0460174	intron (NM_001357565, intron 6 of 10)	16717	Slc36a4	protein-coding
chr6	146454810	146455210	5.48606	6.21256	1.39539	0.000335642	0.0467365	intron (NM_019923, intron 2 of 56)	47213	Itpr2	protein-coding	341
chr6	146454810	146455210	5.48606	6.21256	1.39539	0.000335642	0.0467365	intron (NM_019923, intron 2 of 56)	47213	Itpr2	protein-coding	22
chr6	146454810	146455210	5.48606	6.21256	1.39539	0.000335642	0.0467365	intron (NM_019923, intron 2 of 56)	47213	Itpr2	protein-coding	24
chr6	146454810	146455210	5.48606	6.21256	1.39539	0.000335642	0.0467365	intron (NM_019923, intron 2 of 56)	47213	Itpr2	protein-coding	341
chr6	146454810	146455210	5.48606	6.21256	1.39539	0.000335642	0.0467365	intron (NM_019923, intron 2 of 56)	47213	Itpr2	protein-coding	22
chr6	146454810	146455210	5.48606	6.21256	1.39539	0.000335642	0.0467365	intron (NM_019923, intron 2 of 56)	47213	Itpr2	protein-coding	24
chr14	11883192	11883592	4.58297	5.32597	1.40272	0.000339864	0.0467947	intron (NM_008981, intron 2 of 29)	-306551	Ptprg	protein-coding	221
chr14	11883192	11883592	4.58297	5.32597	1.40272	0.000339864	0.0467947	intron (NM_008981, intron 2 of 29)	-306551	Ptprg	protein-coding	221
chr14	31389831	31390231	5.33476	6.05612	1.38854	0.000339796	0.0467947	intron (NM_011894, intron 3 of 8)	27646	Sh3bp5	protein-coding	293
chr14	31389831	31390231	5.33476	6.05612	1.38854	0.000339796	0.0467947	intron (NM_011894, intron 3 of 8)	27646	Sh3bp5	protein-coding	293
chr8	54968039	54968439	5.25663	5.97952	1.38801	0.000339365	0.0467947	intron (NM_001253756, intron 1 of 5)	13511	Gpm6a	protein-coding
chr8	54968039	54968439	5.25663	5.97952	1.38801	0.000339365	0.0467947	intron (NM_001253756, intron 1 of 5)	13511	Gpm6a	protein-coding
chr2	11524683	11525083	5.72679	6.5092	1.40963	0.000347267	0.0468078	intron (NM_001177758, intron 1 of 14)	-22793	Pfkfb3	protein-coding	308
chr2	11524683	11525083	5.72679	6.5092	1.40963	0.000347267	0.0468078	intron (NM_001177758, intron 1 of 14)	-22793	Pfkfb3	protein-coding	308
chr11	35940569	35940969	5.08049	5.80369	1.38427	0.00034757	0.0468078	intron (NM_170779, intron 1 of 22)	39758	Wwc1	protein-coding
chr11	35940569	35940969	5.08049	5.80369	1.38427	0.00034757	0.0468078	intron (NM_170779, intron 1 of 22)	39758	Wwc1	protein-coding
chr9	86961675	86962075	5.56007	6.29407	1.39407	0.000344489	0.0468078	Intergenic	-53662	Ripply2	protein-coding
chr9	86961675	86962075	5.56007	6.29407	1.39407	0.000344489	0.0468078	Intergenic	-53662	Ripply2	protein-coding
chr6	98846212	98846612	4.8584	5.57253	1.3777	0.000344938	0.0468078	Intergenic	181886	Foxp1	protein-coding	143
chr6	98846212	98846612	4.8584	5.57253	1.3777	0.000344938	0.0468078	Intergenic	181886	Foxp1	protein-coding	220
chr6	98846212	98846612	4.8584	5.57253	1.3777	0.000344938	0.0468078	Intergenic	181886	Foxp1	protein-coding	143
chr6	98846212	98846612	4.8584	5.57253	1.3777	0.000344938	0.0468078	Intergenic	181886	Foxp1	protein-coding	220
chr7	144567313	144567713	4.99412	5.72306	1.39219	0.000343347	0.0468078	Intergenic	-13784	Ppfia1	protein-coding
chr7	144567313	144567713	4.99412	5.72306	1.39219	0.000343347	0.0468078	Intergenic	-13784	Ppfia1	protein-coding
chr3	149203402	149203802	5.66249	6.36881	1.37259	0.000345987	0.0468078	Intergenic	-71135	Gm1653	ncRNA	245
chr3	149203402	149203802	5.66249	6.36881	1.37259	0.000345987	0.0468078	Intergenic	-71135	Gm1653	ncRNA	245
chr14	31597478	31597878	5.55638	6.27756	1.38219	0.000350118	0.0468227	Intergenic	-20295	Colq	protein-coding	334
chr14	31597478	31597878	5.55638	6.27756	1.38219	0.000350118	0.0468227	Intergenic	-20295	Colq	protein-coding	334
chr2	174275994	174276394	6.37018	7.18871	1.39291	0.000350219	0.0468227	Intergenic	-8126	Gnas	protein-coding
chr2	174275994	174276394	6.37018	7.18871	1.39291	0.000350219	0.0468227	Intergenic	-8126	Gnas	protein-coding
chr9	86624825	86625225	6.06149	6.84852	1.40209	0.000358974	0.04782	intron (NM_008615, intron 6 of 13)	52972	Rwdd2a	protein-coding	302
chr9	86624825	86625225	6.06149	6.84852	1.40209	0.000358974	0.04782	intron (NM_008615, intron 6 of 13)	52972	Rwdd2a	protein-coding	302
chr16	23518803	23519203	4.75041	5.47717	1.38004	0.000361233	0.0479478	intron (NM_001359083, intron 1 of 10)	1812	Masp1	protein-coding	186
chr16	23518803	23519203	4.75041	5.47717	1.38004	0.000361233	0.0479478	intron (NM_001359083, intron 1 of 10)	1812	Masp1	protein-coding	186
chr12	13117874	13118274	5.54064	6.28281	1.39151	0.00036274	0.0479753	Intergenic	131100	Ddx1	protein-coding	29
chr12	13117874	13118274	5.54064	6.28281	1.39151	0.00036274	0.0479753	Intergenic	131100	Ddx1	protein-coding	177
chr12	13117874	13118274	5.54064	6.28281	1.39151	0.00036274	0.0479753	Intergenic	131100	Ddx1	protein-coding	29
chr12	13117874	13118274	5.54064	6.28281	1.39151	0.00036274	0.0479753	Intergenic	131100	Ddx1	protein-coding	177
chr10	90983067	90983467	5.11376	3.72222	-1.34908	0.000366982	0.048363	Intergenic	99476	Apaf1	protein-coding
chr10	90983067	90983467	5.11376	3.72222	-1.34908	0.000366982	0.048363	Intergenic	99476	Apaf1	protein-coding
chr6	86318842	86319242	6.51668	7.30184	1.39487	0.000371741	0.0487849	Intergenic	-46429	Fam136a	protein-coding
chr6	86318842	86319242	6.51668	7.30184	1.39487	0.000371741	0.0487849	Intergenic	-46429	Fam136a	protein-coding
chr1	118334796	118335196	7.39044	8.18527	1.39124	0.00037415	0.0487849	Intergenic	13153	Nifk	protein-coding
chr1	118334796	118335196	7.39044	8.18527	1.39124	0.00037415	0.0487849	Intergenic	13153	Nifk	protein-coding
chr2	145593668	145594068	6.40029	7.16666	1.39432	0.000372915	0.0487849	intron (NM_053195, intron 8 of 16)	-38886	Gm14092	protein-coding	309
chr2	145593668	145594068	6.40029	7.16666	1.39432	0.000372915	0.0487849	intron (NM_053195, intron 8 of 16)	-38886	Gm14092	protein-coding	309
chr10	69577663	69578063	5.16216	5.91185	1.38671	0.000378998	0.0492431	intron (NM_170730, intron 1 of 17)	44155	Ank3	protein-coding
chr10	69577663	69578063	5.16216	5.91185	1.38671	0.000378998	0.0492431	intron (NM_170730, intron 1 of 17)	44155	Ank3	protein-coding
