# Supplementary material for: Selective Extracellular Signal-Regulated Kinase 1/2 (ERK1/2) Inhibition by the SCH772984 Compound Attenuates In Vitro and In Vivo Inflammatory Responses and Prolongs Survival in Murine Sepsis Models
Source: Int J Mol Sci. 2021 Sep 22;22(19):10204. doi: 10.3390/ijms221910204 (PMC8508766; doi:10.3390/ijms221910204)
Supplement: Supplementary file 1 [file ijms-22-10204-s001.zip › Table S1.xlsx]

## Sheet: Table S1
Table S1: Differentially expressed transcripts in LPS challenged RAW 264.7 cells for 1h, 4h, and 24hrs, upon SCH772984 treatment. gene - ENSEMBL database transcript identifier; gene_biotype - transcript type according to ENSEMBL annotation; padj - adjusted p-value from negative binomial Wald test; FC - fold change. p31, p32, and p33 are internal IDs of the independent biological replicates.
			quiescent									1h LPS							4h LPS								24h LPS
gene	Gene name	gene_biotype.y	DMSO.p32.	SCH.772984.p32	DMSO.p33.	SCH.772984.p33.	DMSO.p34.	SCH.772984.p34.	padj	FC	DMSO.LPS.1H.p32.	SCH.772984.LPS.1h.p32	DMSO.LPS.1H.p33.	SCH.772984.LPS.1h.p33	DMSO.LPS.1H.p34.	SCH.772984.LPS.1h.p34	padj.y	FC.y	DMSO.LPS.4H.p32.	SCH.772984.LPS.4h.p32	DMSO.LPS.4H.p33.	SCH.772984.LPS.4h.p33	DMSO.LPS.4H.p34.	SCH.772984.LPS.4h.p34	padj.x	FC.x	DMSO.LPS.24H.p32	SCH.7729824.LPS.24h.p32	DMSO.LPS.24H.p33.	SCH.7729824.LPS.24h.p33	DMSO.LPS.24H.p34.	SCH.7729824.LPS.24h.p34	padj.y	FC.y
ENSMUSG00000058427	Cxcl2	protein_coding	567	154	494	162	457	92	2.43615e-26	0.272607	98263	56345	94658	45032	70250	36429	5.8264e-06	0.574908	178420	44528	139621	40081	175637	43910	8.42577e-39	0.272754	266619	17218	217166	14963	222408	19017	4.35506e-145	0.078178
ENSMUSG00000024401	Tnf	protein_coding	3967	1152	2643	1092	3672	1123	1.08811e-22	0.338774	132730	96054	119261	81724	146423	87172	0.0995248	0.732895	129659	64085	98500	69085	118143	73259	5.41438e-08	0.621508	87293	14757	78435	11023	87277	19495	1.00499e-11	0.194094
ENSMUSG00000019960	Dusp6	protein_coding	2116	378	1779	576	2226	447	3.59259e-22	0.229131	647	237	637	105	864	180	9.10669e-17	0.266388	578	91	765	69	456	56	2.23807e-29	0.125923	1551	140	1701	231	1349	155	2.99942e-86	0.120969
ENSMUSG00000032487	Ptgs2	protein_coding	945	288	664	268	726	304	4.51351e-17	0.381035	11348	5398	11886	5538	7784	4460	2.00792e-07	0.550532	54761	21764	52193	28331	57071	27134	4.72641e-21	0.484315	106012	36031	77571	30673	106662	39613	1.23152e-14	0.392476
ENSMUSG00000037868	Egr2	protein_coding	614	153	603	230	380	98	6.34536e-16	0.299884	5214	625	5350	602	4306	600	1.44829e-53	0.136572	432	62	448	66	527	71	9.48839e-37	0.145662	376	158	342	217	476	234	0.000558516	0.539737
ENSMUSG00000026819	Slc25a25	protein_coding	4835	2568	3862	3409	4171	2480	1.22062e-13	0.663992	5919	5365	6776	5062	5578	3985	0.164689	0.869879	11025	5302	9638	6203	10392	6230	3.52121e-13	0.591972	5830	2288	5667	2883	5051	2157	3.52436e-26	0.469527
ENSMUSG00000018930	Ccl4	protein_coding	5303	1888	3160	1633	4202	1625	1.84374e-11	0.424643	30917	12451	27693	13033	21896	9668	8.34968e-09	0.481207	68601	31837	57174	40998	50150	38185	2.57145e-10	0.656257	74517	22777	71496	18174	66008	21153	4.23675e-35	0.315235
ENSMUSG00000035678	Tnfsf9	protein_coding	1821	929	1424	1052	1821	1000	7.31525e-10	0.599687	6993	5439	6983	4541	6703	4009	0.00147769	0.74353	4454	1467	3975	1687	4579	1735	1.77521e-29	0.388858	2425	851	2132	1023	2009	734	4.2347e-25	0.421
ENSMUSG00000028680	Plk3	protein_coding	951	374	719	327	749	317	1.66568e-09	0.435355	2847	1294	2418	854	2162	782	3.53361e-11	0.430843	2073	570	1962	597	1680	394	3.52707e-26	0.285255	1529	282	1304	344	1360	273	1.04672e-54	0.227325
ENSMUSG00000003541	Ier3	protein_coding	2328	940	1549	965	1838	855	8.53394e-09	0.498211	31832	13548	28553	9091	27000	7590	2.61512e-20	0.376514	9645	1456	8538	1726	6841	1788	3.83119e-92	0.207088	21679	3965	19028	3621	15639	3187	3.81522e-82	0.204983
ENSMUSG00000037876	Jmjd1c	protein_coding	12519	7416	9677	10384	10032	8127	2.60004e-06	0.813532	9589	6621	10082	6059	9654	5437	9.54174e-26	0.681658	9490	4821	8274	5923	11479	5079	1.46672e-07	0.556328	12111	6557	11723	7300	10827	7127	3.09881e-08	0.646838
ENSMUSG00000035385	Ccl2	protein_coding	10013	4005	8740	5226	10044	5126	3.12753e-06	0.504308	16515	4905	16677	6307	17194	7520	1.18331e-11	0.418036	128395	51292	116305	63493	98369	62314	5.65524e-21	0.53635	255594	76644	258053	61696	190494	67631	3.0141e-34	0.316006
ENSMUSG00000015312	Gadd45b	protein_coding	919	1019	675	1325	682	979	3.89071e-05	1.48276	932	1484	1162	1644	920	1452	2.27737e-11	1.69146	3454	3099	2656	4019	3665	3767	0.537746	1.14801	2269	2795	2317	3332	2351	2357	0.0112158	1.28954
ENSMUSG00000020205	Phlda1	protein_coding	242	79	167	108	233	110	3.89071e-05	0.469894	2290	573	1683	378	2169	372	1.1823e-30	0.234425	1485	149	1302	182	841	107	1.71845e-46	0.126369	1689	138	1305	201	1858	197	3.03705e-59	0.116716
ENSMUSG00000046223	Plaur	protein_coding	3596	1860	2694	2328	3624	2115	5.10491e-05	0.645927	7174	2715	6630	2198	7226	2365	4.72771e-31	0.381673	9954	1124	8123	1505	6862	1694	1.55802e-80	0.180311	6244	396	5707	410	4635	322	1.09122e-221	0.0725958
ENSMUSG00000000982	Ccl3	protein_coding	25563	8680	16072	7753	23224	10923	8.51586e-05	0.440405	56964	19299	51609	20093	44754	20828	1.44269e-05	0.437437	260649	123544	223721	164206	214407	164088	5.94599e-09	0.669382	480038	113831	465344	108043	378568	109729	1.24965e-65	0.269186
ENSMUSG00000031530	Dusp4	protein_coding	7292	3728	6497	6043	6689	4186	0.000141115	0.678989	17400	9464	18397	9684	13356	7073	1.62292e-10	0.58892	17199	8359	14540	10469	21855	8416	1.17379e-07	0.521722	12962	10228	12447	12690	11910	10383	0.823105	0.946824
ENSMUSG00000034640	Tiparp	protein_coding	3478	1795	2492	2309	2563	1964	0.000296083	0.725142	2829	2525	3212	2080	2581	1675	0.0275231	0.801055	3749	2635	3294	3468	3331	3265	0.776781	0.933301	5218	4237	4548	4004	4593	3952	0.577391	0.907775
ENSMUSG00000019970	Sgk1	protein_coding	1003	369	754	540	744	520	0.000327608	0.580056	359	353	375	335	503	327	1	0.904146	426	318	573	401	286	383	0.941321	0.886861	649	527	699	603	659	739	0.998001	0.998947
ENSMUSG00000027397	Slc20a1	protein_coding	20539	10972	15895	14286	15747	11771	0.000408065	0.721084	33621	7950	32178	8371	28741	8404	3.63064e-78	0.291008	26594	5516	27172	6657	16542	6279	4.3667e-35	0.273613	25003	7257	21323	7709	23096	6952	5.21826e-46	0.335815
ENSMUSG00000035828	Pim3	protein_coding	2782	1581	2112	2234	2705	1695	0.00157947	0.730828	2808	2339	3340	2329	3090	1711	0.0030144	0.759999	3947	1976	3420	2517	2920	2403	3.82896e-06	0.696726	2615	1203	2884	1709	2488	1101	7.16819e-12	0.529413
ENSMUSG00000032691	Nlrp3	protein_coding	7653	3972	5572	4582	6466	4030	0.00161479	0.653828	52248	17020	47570	13533	34815	10933	1.5697e-31	0.338118	28828	10312	26695	13251	25558	11445	2.4883e-44	0.446319	13493	3461	11250	3229	10278	3453	4.44563e-41	0.311474
ENSMUSG00000042622	Maff	protein_coding	312	133	264	189	391	167	0.00172435	0.507751	2810	1981	2777	1055	2402	933	0.000490139	0.538972	1201	345	1224	458	1756	425	2.52371e-18	0.299276	2167	1117	1912	1970	1645	1109	0.0785973	0.770373
ENSMUSG00000026121	Sema4c	protein_coding	2931	1195	2160	1673	2793	1653	0.00189843	0.581638	1280	933	1429	619	1828	791	0.000223175	0.568665	2882	775	3063	1173	1964	1035	5.03818e-17	0.38894	5178	1065	5751	1380	4508	1165	2.35453e-69	0.24911
ENSMUSG00000024486	Hbegf	protein_coding	210	16	87	54	209	65	0.00271426	0.269105	147	24	155	12	238	23	5.68225e-10	0.120303	115	27	159	18	70	34	8.29168e-06	0.241339	309	117	386	195	254	109	8.17169e-06	0.468211
ENSMUSG00000026031	Cflar	protein_coding	5117	2750	4530	4410	4429	3209	0.00279193	0.735796	25431	21501	24295	17932	19769	15517	0.626576	0.870143	21566	16522	18694	20382	25487	17813	0.452325	0.856078	18199	15633	17408	15620	14908	15853	0.998001	1.00058
ENSMUSG00000026094	Stk17b	protein_coding	2168	1303	1860	1720	1922	1490	0.00476229	0.766804	1404	1031	1518	976	1618	887	1.7841e-06	0.703306	1016	645	983	856	1147	711	0.0115114	0.721708	1713	1577	1665	1829	1760	1435	0.99413	0.99625
ENSMUSG00000031776	Arl2bp	protein_coding	948	594	823	774	921	645	0.00476229	0.754761	1068	1104	1209	1077	1194	912	1	0.983368	982	555	788	817	785	788	0.514732	0.873763	671	349	607	530	649	350	0.00253545	0.670614
ENSMUSG00000034765	Dusp5	protein_coding	720	412	524	495	711	446	0.00575067	0.703945	2626	1002	2563	1031	2579	933	6.20217e-29	0.422172	750	224	482	249	595	251	6.50426e-13	0.414552	965	382	727	491	948	422	1.27008e-07	0.518705
ENSMUSG00000055296	Tmem245	protein_coding	4555	2755	3533	3573	3427	2925	0.00780055	0.816378	3340	3360	3674	2933	3408	2838	1	0.968565	3687	2863	3155	3346	3021	2939	0.954177	0.965176	3968	5412	4393	6898	4251	6591	1.21781e-06	1.59314
ENSMUSG00000035969	Rusc2	protein_coding	3837	2271	3308	3311	3187	2318	0.0079915	0.767524	4708	2885	4850	3291	4233	2644	2.77441e-06	0.708324	7847	4204	6771	4840	7954	3469	1.77061e-07	0.574431	8656	3880	8073	4987	7540	4357	2.29769e-12	0.579837
ENSMUSG00000059486	Kbtbd2	protein_coding	3153	1840	2238	2384	2497	2006	0.0122398	0.804078	2705	2724	2899	2277	2670	1977	1	0.927926	2977	2059	2604	2545	3053	2526	0.27315	0.852483	1749	1202	1837	1094	1645	1254	0.00588574	0.728688
ENSMUSG00000105954	Gm42793	TEC	108	10	106	56	104	24	0.0130094	0.269064	180	104	86	37	96	83	1	0.678537	88	17	65	15	98	7	5.21715e-08	0.16176	163	31	152	26	495	94	0.0443316	0.199101
ENSMUSG00000028967	Errfi1	protein_coding	906	450	652	623	750	497	0.0237373	0.689388	8314	1677	6228	1301	7277	1299	4.92868e-69	0.214777	1031	501	881	500	1244	409	5.84925e-08	0.463362	723	336	745	402	732	333	3.72844e-10	0.516058
ENSMUSG00000040297	Suco	protein_coding	2919	1657	2040	2240	2432	1949	0.0365197	0.804099	2909	2851	3382	2476	3176	2295	0.581547	0.888882	3358	2388	2724	2728	3082	2486	0.253727	0.862214	4516	3133	3896	2791	3393	2973	0.0820559	0.811207
ENSMUSG00000042594	Sh2b3	protein_coding	12819	8590	10568	11401	11527	9641	0.0834443	0.858369	9140	7065	9983	6606	9708	5946	6.3978e-10	0.751318	9622	3522	9028	4347	6981	3603	8.50379e-22	0.46547	8654	3085	8793	3565	7328	2755	6.04547e-41	0.40363
ENSMUSG00000020184	Mdm2	protein_coding	5775	3422	4225	4263	4784	4071	0.0911224	0.811715	8463	6863	8809	5878	7875	5022	0.000664687	0.777254	8193	6888	6653	7989	8651	7438	0.958095	0.982922	9811	7812	10023	7165	9020	7482	0.100754	0.834167
ENSMUSG00000026358	Rgs1	protein_coding	5736	2667	3842	3060	4043	2609	0.0911224	0.629434	11166	4260	9762	4917	5572	3634	8.43125e-05	0.536243	6707	2838	5372	2740	11573	2362	0.00684604	0.34549	5321	5856	4415	2684	6083	5246	0.941822	0.942829
ENSMUSG00000017677	Wsb1	protein_coding	6448	3646	4976	5014	4975	3543	0.10732	0.752247	7643	5940	7554	4377	6651	3477	0.000221185	0.68961	7527	4091	6771	5048	7635	4464	2.50882e-08	0.64028	5836	3503	5544	3856	7569	5106	0.350627	0.701358
ENSMUSG00000063234	Gpr84	protein_coding	880	439	576	504	692	500	0.122455	0.690352	9605	4350	7901	3198	6718	2914	2.14734e-12	0.47327	12834	4290	9645	4888	9296	5791	3.16729e-15	0.492896	2141	172	2371	73	1419	97	9.80037e-19	0.0629697
ENSMUSG00000052837	Junb	protein_coding	8721	5244	6799	7358	9080	6235	0.123721	0.772086	50831	29945	55310	27613	47206	20051	2.14024e-14	0.555665	18218	8165	14138	9301	18565	9696	5.54051e-10	0.553131	12220	4182	11641	5023	12795	3838	1.38091e-34	0.375402
ENSMUSG00000032501	Trib1	protein_coding	1020	507	797	717	960	622	0.142137	0.67138	1481	757	1542	394	1472	545	4.44487e-13	0.415109	214	61	228	92	162	126	0.00105362	0.476273	104	109	99	108	123	124	0.934649	1.11405
ENSMUSG00000024912	Fosl1	protein_coding	57	12	39	37	48	18	0.144144	0.4623	109	52	125	48	123	37	0.000348972	0.422321	88	21	79	31	45	5	0.00520893	0.279629	152	10	115	12	181	6	4.21396e-20	0.0653916
ENSMUSG00000003382	Etv3	protein_coding	4593	2767	3142	3579	4028	3052	0.153912	0.813453	3543	3180	3736	2888	3532	2360	0.266476	0.857551	4160	2362	3535	2805	3755	2611	1.85701e-06	0.704814	3344	3081	3343	3637	3239	3378	0.683474	1.0826
ENSMUSG00000063810	Alms1	protein_coding	1563	950	1166	1265	1195	961	0.182942	0.820809	1275	1261	1250	1099	1130	977	1	1.00627	1081	796	908	907	830	837	0.939281	0.939658	1040	772	1014	785	889	867	0.53338	0.884317
ENSMUSG00000075376	Rc3h2	protein_coding	2957	1669	2125	2443	2236	1958	0.268582	0.839998	2492	2685	2559	2367	2524	2090	1	1.03814	3306	2503	2722	2784	3571	2427	0.294649	0.832654	2858	2064	2871	1702	2582	2004	0.0142919	0.746989
ENSMUSG00000030641	Ddias	protein_coding	1298	772	942	989	1116	923	0.268582	0.813886	1052	1144	1128	1008	1048	888	1	1.03828	1072	956	916	999	1197	883	0.954177	0.924389	923	970	955	945	758	835	0.555649	1.11562
ENSMUSG00000030655	Smg1	protein_coding	10429	6874	8023	9257	8382	7393	0.270773	0.888352	7379	7430	7604	6617	7015	5953	1	1.00287	9261	7539	8124	9170	8157	8421	0.954177	1.02013	9337	7969	9048	8216	8489	8771	0.99413	0.994849
ENSMUSG00000055148	Klf2	protein_coding	79	170	64	112	52	110	0.322397	2.10709	80	204	164	163	180	203	0.800839	1.49664	105	118	146	248	54	130	0.222505	1.65414	193	120	155	132	111	129	0.897048	0.893791
ENSMUSG00000001630	Stk38l	protein_coding	919	814	592	1014	691	903	0.336157	1.26898	1170	1949	1167	1794	986	1752	5.86944e-16	1.83255	1456	2676	833	2411	2291	3389	0.309759	1.91437	337	1061	297	990	318	966	3.27921e-31	3.382
ENSMUSG00000012640	Zfp715	protein_coding	1810	1179	1376	1471	1535	1261	0.336157	0.84209	1292	1156	1442	1175	1267	1046	1	0.935025	1303	864	1031	978	1259	836	0.0545039	0.774192	1075	798	1182	593	981	695	0.00671642	0.693655
ENSMUSG00000045322	Tlr9	protein_coding	573	557	517	899	546	639	0.336157	1.27869	318	591	351	514	305	415	1.00121e-09	1.71799	770	878	611	1463	713	1215	4.17137e-07	1.74086	736	1419	751	1668	718	1730	1.10194e-17	2.33333
ENSMUSG00000036698	Ago2	protein_coding	15203	10076	11773	13765	12321	11193	0.393483	0.902892	10920	10846	12068	9928	10847	9224	1	0.980703	12889	8287	10288	10179	13140	8120	0.0157126	0.756913	12628	15643	13778	18848	13014	17760	0.000112813	1.41028
ENSMUSG00000035356	Nfkbiz	protein_coding	831	472	521	511	564	343	0.409175	0.711826	60338	37817	52395	29058	47988	24693	0.000223175	0.623309	18311	9070	14362	9411	21804	9239	1.86023e-07	0.527418	7654	4548	7126	5178	8558	4901	6.43142e-05	0.664094
ENSMUSG00000022533	Atp13a3	protein_coding	12695	8037	9944	10728	10309	9528	0.409175	0.871602	10018	9423	10886	8253	10152	7879	0.513861	0.90924	11903	7585	10443	9047	12968	8889	0.00772482	0.745796	8781	6663	9301	5939	8221	6269	0.00947403	0.769182
ENSMUSG00000024986	Hhex	protein_coding	2446	1370	1865	2163	1946	1488	0.409175	0.805992	991	630	1020	563	1128	530	2.44554e-10	0.604833	1153	371	1113	505	723	426	5.39525e-11	0.452431	860	370	852	450	608	347	1.71969e-08	0.536936
ENSMUSG00000048118	Arid4a	protein_coding	1828	1109	1339	1458	1426	1181	0.439418	0.829077	1481	1709	1644	1316	1458	1218	1	1.01923	1463	1012	1296	1263	1352	985	0.112882	0.820517	1990	1399	1660	1445	1546	1448	0.456644	0.8854
ENSMUSG00000027035	Cers6	protein_coding	6330	4011	4909	5370	4888	4480	0.452161	0.872083	4887	4920	5061	4341	4367	3832	1	1.00901	6736	7757	5460	9186	6416	9872	8.69727e-06	1.49361	4756	5220	4920	4919	4507	5552	0.184739	1.18723
ENSMUSG00000038047	Haus6	protein_coding	3632	2376	2931	3047	2869	2578	0.452161	0.861034	2702	2995	3053	2639	2905	2477	1	1.0345	2656	1879	2573	2505	2548	2015	0.170632	0.847447	2578	2210	2807	2276	2537	2105	0.36608	0.886785
ENSMUSG00000030047	Arhgap25	protein_coding	4691	2714	3681	3497	4391	3338	0.460495	0.759867	2381	1345	2234	983	2660	1113	2.27737e-11	0.520266	2042	883	2279	1265	1931	1230	5.57688e-09	0.554224	3692	1924	3161	2451	3035	1982	7.72056e-06	0.683097
ENSMUSG00000056342	Usp34	protein_coding	7847	4876	5871	6642	5884	4997	0.525224	0.8541	5814	5913	5811	5032	5271	4336	1	0.994788	6820	5459	5725	6473	6513	5277	0.89314	0.936041	5654	4865	5914	4075	4686	4154	0.318789	0.866001
ENSMUSG00000052684	Jun	protein_coding	4253	2398	3357	3066	4067	2427	0.525224	0.684082	24804	23733	19930	12299	26257	13931	0.504326	0.762888	5447	3489	5758	5070	4018	3465	0.243348	0.814114	7531	4264	7333	4028	7184	4215	1.23622e-08	0.606788
ENSMUSG00000055184	Fam72a	protein_coding	1887	1258	1446	1625	1691	1337	0.525224	0.851462	2075	1789	2292	1840	1983	1477	0.451579	0.888642	2066	1817	1697	2463	1874	2177	0.131127	1.18309	825	726	965	987	819	744	0.99413	0.996776
ENSMUSG00000071637	Cebpd	protein_coding	755	394	640	567	594	248	0.542893	0.606795	704	271	774	437	525	220	0.00327993	0.512596	4312	1714	4597	2418	3379	2127	4.31344e-12	0.525046	1166	424	1352	466	1297	346	2.98226e-26	0.342325
ENSMUSG00000014353	Tmem87b	protein_coding	3804	2533	3026	3559	3241	2797	0.542893	0.891057	2956	2896	3216	2502	2873	2260	0.845539	0.934197	4275	2804	3624	3128	3890	3347	0.0664841	0.818285	6934	4632	6276	4917	6163	5448	0.134383	0.829949
ENSMUSG00000096916	Zfp850	protein_coding	1143	615	773	806	810	722	0.542893	0.802597	797	804	764	749	768	659	1	1.04669	655	478	597	554	646	514	0.336544	0.843458	531	478	622	329	532	427	0.249498	0.789228
ENSMUSG00000079138	Gm8818	processed_pseudogene	2	1	6	0	9	0	0.553515	0.0638624	1324	180	862	139	850	222	7.73899e-17	0.198661	282	102	229	137	778	62	0.0257923	0.233956	218	82	117	62	284	98	0.00119998	0.415784
ENSMUSG00000022772	Senp5	protein_coding	4520	2854	3534	4005	3562	3215	0.567327	0.877192	3805	3945	4130	3385	3433	3048	1	1.00789	5614	4809	5016	5663	4552	5143	0.770364	1.0696	3991	3515	4080	3483	3204	3284	0.936019	0.977598
ENSMUSG00000024208	Uqcc2	protein_coding	2731	2554	2158	3202	2423	2619	0.567327	1.16197	2266	2406	2498	2435	2326	1938	1	1.05484	2019	1672	1731	2314	1200	2041	0.124049	1.26763	1572	1378	1467	1964	1138	1105	0.617465	1.12359
ENSMUSG00000037369	Kdm6a	protein_coding	1948	1146	1429	1496	1375	1260	0.567327	0.836117	1554	1624	1586	1452	1476	1217	1	1.02372	1448	1143	1357	1378	1571	1121	0.428882	0.858413	1433	1126	1386	1085	1266	1051	0.220379	0.85378
ENSMUSG00000054499	Dedd2	protein_coding	445	476	375	660	458	492	0.567327	1.28116	344	489	319	437	299	359	0.000443408	1.46936	452	329	298	312	448	394	0.954177	0.903341	554	391	575	462	403	405	0.575992	0.879172
ENSMUSG00000031807	Pgls	protein_coding	5508	4897	4384	6966	4947	5108	0.579162	1.15156	4714	4679	4898	4520	4125	3727	1	1.03884	4995	4266	4218	5024	3618	5477	0.135089	1.20061	2872	3108	3104	4826	2435	2704	0.0217682	1.32956
ENSMUSG00000017418	Arl5b	protein_coding	1578	944	1147	1126	1302	978	0.597114	0.772775	2318	1629	2457	1323	1708	1061	0.000488174	0.68134	2651	1360	2287	1607	3131	1502	9.34531e-07	0.570736	1715	1051	1522	906	1581	1030	0.000379049	0.664711
ENSMUSG00000000489	Pdgfb	protein_coding	2493	1469	1541	1603	2241	1598	0.600511	0.766771	4083	3232	4384	3373	3530	2941	1	0.882957	13518	5622	8765	4890	14590	7510	0.0281446	0.511442	1973	613	2382	754	1751	584	3.81167e-33	0.339897
ENSMUSG00000060260	Pwwp2b	protein_coding	859	734	706	1197	745	1000	0.600511	1.27362	430	701	528	539	508	559	0.0159611	1.35507	639	504	617	648	588	606	0.963487	0.984631	794	910	740	1227	697	838	0.00136063	1.40861
ENSMUSG00000097378	B230208H11Rik	lncRNA	28	10	27	14	30	6	0.600511	0.352107	32	20	15	25	16	16	1	1.06121	11	6	25	17	17	17	0.954177	0.752551	18	5	6	3	21	10	0.438198	0.431087
ENSMUSG00000021635	Rad17	protein_coding	2317	1461	1703	1937	1814	1597	0.616672	0.869541	1778	1803	1934	1640	1676	1374	1	0.986076	2696	2115	2411	2260	2408	2251	0.730503	0.91807	1704	1487	1712	1136	1484	1230	0.309612	0.84527
ENSMUSG00000042745	Id1	protein_coding	676	343	587	451	1003	512	0.616672	0.581002	94	110	163	81	146	138	1	0.918137	208	32	225	74	143	58	1.66959e-08	0.290821	147	7	185	25	120	12	1.09827e-16	0.102612
ENSMUSG00000010392	Gosr1	protein_coding	3399	2321	2967	3075	2959	2609	0.641548	0.867265	3186	2932	3793	2903	3050	2438	0.775098	0.913503	3770	2735	3535	3675	3275	3207	0.818468	0.938417	2688	2588	2588	2647	2142	2374	0.547258	1.09722
ENSMUSG00000030469	Zfp719	protein_coding	1054	667	756	706	806	605	0.641548	0.776286	1338	1181	1515	1028	1158	779	0.397406	0.819734	1499	1004	1244	1019	1495	1068	0.0392201	0.759396	1089	1037	1179	1063	984	1018	0.936019	1.02512
ENSMUSG00000045817	Zfp36l2	protein_coding	11369	6711	9812	10438	11844	8801	0.656587	0.786545	7567	9313	9560	7392	9597	6452	1	0.95143	4864	2863	4535	4366	4000	3328	0.0523688	0.810416	4941	3985	5378	4438	4712	4133	0.352529	0.890883
ENSMUSG00000018143	Mafk	protein_coding	2030	1294	1620	1779	1889	1478	0.656587	0.829825	2441	1976	2725	1670	2202	1307	0.000158041	0.73917	3131	2054	2699	2884	3227	3090	0.83186	0.910722	2321	1499	2489	1736	2031	1430	0.000142512	0.726095
ENSMUSG00000025577	Cbx2	protein_coding	827	833	614	1083	646	883	0.656587	1.36341	200	635	304	468	331	505	8.43064e-10	2.12524	430	437	294	516	322	400	0.0674135	1.35166	817	702	655	1209	567	770	0.0258411	1.3891
ENSMUSG00000025383	Il23a	protein_coding	11	2	8	0	7	2	0.656587	0.158453	436	124	188	36	205	57	0.00175876	0.281169	285	40	118	26	423	17	4.7056e-05	0.106045	95	15	94	18	119	12	5.49667e-11	0.153457
ENSMUSG00000053581	Zfand2a	protein_coding	6090	3730	4328	4681	4710	4148	0.661076	0.847766	5854	3599	5623	3059	5242	2784	2.75419e-15	0.621845	5134	2654	4582	3573	4935	2885	7.66483e-09	0.640859	6198	3292	5331	3021	4241	2849	8.55479e-07	0.624719
ENSMUSG00000028483	Snapc3	protein_coding	1223	691	854	963	912	763	0.676275	0.820896	900	751	845	676	841	548	0.288219	0.839131	1368	965	1170	1101	1333	1007	0.144287	0.823339	989	689	967	741	913	654	0.0166875	0.773291
ENSMUSG00000039910	Cited2	protein_coding	13325	8786	10130	11004	11070	9275	0.692001	0.856625	21534	13183	22201	14420	21001	12493	1.04919e-10	0.686177	9338	5411	8712	6968	8493	5376	2.5728e-06	0.690979	13435	6963	13630	8287	11703	6220	8.01802e-15	0.587696
ENSMUSG00000018476	Kdm6b	protein_coding	1552	791	1071	999	1252	816	0.692001	0.685845	8891	5713	7622	3457	5736	2603	0.00102349	0.573693	2214	741	1559	681	2519	533	3.11837e-14	0.324617	575	189	594	359	795	249	9.67584e-08	0.422505
ENSMUSG00000078546	Zfp995	protein_coding	467	263	396	337	334	281	0.719092	0.746422	328	273	264	275	278	214	1	0.962549	354	328	395	306	404	296	0.61171	0.837275	243	298	255	203	184	238	0.674214	1.17126
ENSMUSG00000028030	Tbck	protein_coding	1178	799	959	1038	1037	836	0.724156	0.852032	783	859	966	762	804	690	1	1.00127	967	736	945	864	875	888	0.861354	0.924842	949	912	908	1117	873	972	0.240598	1.16866
ENSMUSG00000024036	Slc37a1	protein_coding	635	366	512	478	484	363	0.724156	0.749608	539	638	638	452	458	365	1	0.976904	576	384	620	493	388	451	0.73396	0.869706	666	601	685	899	756	686	0.826795	1.09172
ENSMUSG00000040093	Bmf	protein_coding	539	688	719	1291	621	894	0.7279	1.49318	162	649	296	485	215	468	1.44967e-09	2.63829	156	176	111	308	150	281	0.000679289	1.88038	259	526	258	601	111	440	2.91936e-09	2.6871
ENSMUSG00000020015	Cdk17	protein_coding	1954	1158	1376	1539	1522	1278	0.738195	0.833355	1584	1653	1668	1423	1793	1290	1	0.952021	1722	956	1387	1106	1601	928	1.65018e-05	0.659329	1542	1293	1580	1358	1496	1284	0.589249	0.908277
ENSMUSG00000020736	Nt5c	protein_coding	1665	1343	1262	2026	1336	1575	0.741562	1.16974	1280	1429	1451	1258	1215	1014	1	1.03327	1258	983	1073	1482	807	1264	0.199214	1.23138	1145	949	1142	1162	782	803	0.974154	1.01136
ENSMUSG00000044664	Prss42	protein_coding	1	7	1	16	0	7	0.800126	14.7579	7	3	8	9	1	2	1	0.974519	14	6	3	8	4	0	0.954177	0.719078	7	12	1	16	13	19	0.413279	2.33345
ENSMUSG00000047804	Akap10	protein_coding	4653	3096	3605	3942	3538	3054	0.897572	0.869094	3195	2742	3452	2792	3248	2315	0.257214	0.87605	5060	3347	4448	3728	5001	3370	0.00244033	0.746928	3474	2554	3678	2705	3113	2327	0.0051062	0.787759
ENSMUSG00000034998	Foxn2	protein_coding	3525	2267	2865	3076	2890	2486	0.897572	0.853201	3244	3997	3512	3121	2995	2672	0.886761	1.10305	3249	2390	2981	2733	3360	2569	0.141615	0.829914	2157	2331	2384	2420	2111	2461	0.260129	1.15908
ENSMUSG00000040511	Pvr	protein_coding	1750	994	1192	1289	1512	1167	0.897572	0.789506	2317	2360	2141	1663	2025	1577	1	0.946428	2670	1711	2013	1854	2363	1935	0.106821	0.814183	2411	1235	2255	1220	2205	1180	3.86883e-11	0.564757
ENSMUSG00000045065	9930022D16Rik	protein_coding	45	48	37	113	29	51	0.897572	1.87917	67	69	75	61	40	55	1	1.12879	19	19	23	46	48	30	0.984058	1.0447	28	51	16	56	35	86	0.010033	2.61028
ENSMUSG00000081911	Mrps36-ps2	processed_pseudogene	3	0	3	0	12	0	0.897572	0.0305112	2	1	4	6	1	0	1	1.10711	7	5	0	0	3	3	0.997819	0.924325	3	2	0	0	0	0	0.967809	0.75512
ENSMUSG00000005871	Apc	protein_coding	3208	2087	2535	2838	2494	2308	0.897777	0.889272	2537	2689	2802	2383	2533	2071	1	1.00067	3442	2457	3070	3200	2934	2366	0.392647	0.878907	2368	1672	2411	2005	2200	1756	0.0577367	0.828225
ENSMUSG00000115249	Gm49085	lncRNA	3	12	4	14	4	14	0.897777	3.67624	13	7	17	7	18	6	0.776464	0.460107	14	4	2	5	8	6	0.954177	0.664709	2	0	4	6	5	2	0.936019	0.730382
ENSMUSG00000033943	Mga	protein_coding	5578	3506	4005	4469	4019	3670	0.899646	0.873087	3823	3800	4171	3515	3775	3134	1	0.980832	4544	3433	3909	4407	4716	3799	0.724215	0.910997	3322	2303	3128	2552	3126	2617	0.124919	0.833329
ENSMUSG00000032413	Rasa2	protein_coding	1284	757	931	1005	930	839	0.899646	0.84112	1013	1035	1199	869	966	798	1	0.939752	1072	769	951	946	958	842	0.483133	0.888618	1197	807	1203	727	1099	638	7.65732e-05	0.661915
ENSMUSG00000037270	4932438A13Rik	protein_coding	4504	2821	3742	4254	3764	3152	0.918224	0.855259	3208	3065	4038	3268	3128	2706	1	0.967516	3520	2776	3352	3534	3040	3143	0.955052	0.98651	5028	4553	4506	5012	4156	5171	0.265632	1.15358
ENSMUSG00000024776	Stambpl1	protein_coding	3471	2153	2433	2843	2679	2368	0.929032	0.873292	2853	2728	3158	2511	2645	2104	1	0.936387	3879	2753	2921	3358	3432	3333	0.954177	0.958561	2972	1961	2832	2243	2581	1854	0.0013072	0.768534
ENSMUSG00000057322	Rpl38	protein_coding	15183	13975	12367	18323	12806	13228	0.981431	1.14004	13749	13306	15750	13453	13230	10855	1	0.973292	15066	10529	12205	14558	12563	10321	0.758084	0.919213	13631	11399	13355	15467	10374	7714	0.936019	0.973314
ENSMUSG00000048807	Slc35e4	protein_coding	5005	4578	4289	6389	4946	5429	0.981431	1.15936	4030	5612	4420	5014	4360	4556	8.25644e-05	1.30712	4050	3266	3213	3737	3981	4427	0.954177	1.05439	3125	2874	3435	3803	2688	2731	0.722169	1.07861
ENSMUSG00000026283	Ing5	protein_coding	4351	2840	3324	3641	3660	3208	0.981431	0.868936	3808	4000	4535	3349	3740	2901	1	0.935536	4045	2788	3271	3187	3307	2993	0.273468	0.879873	2017	1042	2058	944	1741	1023	1.17153e-09	0.555712
ENSMUSG00000078995	Zfp456	protein_coding	239	115	153	139	177	133	0.981431	0.696465	208	176	194	170	133	136	1	0.995418	196	144	175	129	182	148	0.501323	0.795611	117	136	151	98	134	134	0.98816	0.984538
ENSMUSG00000024661	Fth1	protein_coding	559694	434807	469895	611296	501359	481381	1	1.00473	468593	459562	570465	450915	466270	381055	1	0.950224	757019	560500	654360	712399	546065	616745	0.997819	1.00423	1624210	1273198	1612022	1642161	1076108	979447	0.936019	0.958401
ENSMUSG00000037742	Eef1a1	protein_coding	505924	382578	402903	502657	423008	412301	1	0.987393	438029	400627	466352	376974	398923	328523	0.678396	0.93797	538044	398835	431669	454405	466806	410590	0.605744	0.916151	434947	377464	409145	454210	323913	301828	0.936019	1.02981
ENSMUSG00000064351	mt-Co1	protein_coding	702367	485259	514097	588857	576689	548027	1	0.924704	512654	447291	518321	443655	504262	435615	1	0.958287	518626	428032	426611	473410	495222	447309	0.954177	0.973398	596389	741556	615086	596549	437470	572854	0.0782319	1.24839
ENSMUSG00000064370	mt-Cytb	protein_coding	562736	408257	398310	472199	441805	426456	1	0.955542	428862	349186	432284	355270	394510	343400	1	0.926578	390798	321511	318161	368080	345520	307165	0.954177	0.983637	302717	298384	292456	230139	194574	213440	0.964634	1.01425
ENSMUSG00000026234	Ncl	protein_coding	259733	190741	173314	225391	186328	186572	1	0.99902	219677	229729	221859	173825	204189	170620	1	0.978483	252642	193561	194556	229117	200890	179942	0.954177	0.969691	82630	52960	92155	55318	75668	42875	5.85291e-09	0.641628
ENSMUSG00000064341	mt-Nd1	protein_coding	359835	267285	247807	319957	289000	288486	1	1.0006	292055	251486	292482	248689	285913	240416	1	0.942807	249358	208065	208396	235097	241102	204678	0.954177	0.962531	184841	238558	196165	140391	125891	146882	0.936019	1.12482
ENSMUSG00000021939	Ctsb	protein_coding	253282	198135	206296	253290	240295	246771	1	1.01274	202019	187193	208719	180567	210976	184699	1	0.985708	238188	171084	192212	207620	189318	228668	0.954177	1.01979	257838	231466	256007	268664	219356	233421	0.684434	1.06684
ENSMUSG00000029816	Gpnmb	protein_coding	287313	220946	279563	355215	287250	290304	1	1.01032	214380	212876	271202	240367	233374	209422	1	1.02565	216651	171842	195465	240951	197722	231332	0.676581	1.08767	253617	428620	246811	544403	244593	470356	2.70226e-22	2.05599
ENSMUSG00000034994	Eef2	protein_coding	200207	159964	173432	224037	167207	171132	1	1.03324	176182	173958	187762	161284	156308	129944	1	0.985479	212808	144384	180536	176456	213732	187195	0.342839	0.864827	162135	164739	154867	223345	153380	142190	0.137511	1.1853
ENSMUSG00000022126	Acod1	protein_coding	1555	1230	2889	3441	1278	1339	1	0.983768	22627	19273	31822	24041	10296	8806	1	0.888541	211253	153351	191051	205986	195593	208265	0.954177	0.978809	242061	214123	224396	191180	196845	207100	0.98816	0.993103
ENSMUSG00000032294	Pkm	protein_coding	297322	241794	234957	315613	256739	265984	1	1.05819	246557	255729	243324	223533	240975	208778	1	1.03756	209623	151074	176588	214734	175455	229311	0.754676	1.09398	241682	191119	241791	244110	216427	175449	0.580781	0.923178
ENSMUSG00000011179	Odc1	protein_coding	69175	52044	45148	52554	47974	46760	1	0.966796	80485	46241	67339	41451	68100	43696	0.00152808	0.673059	203640	50349	146064	51946	141078	58271	8.56088e-36	0.34436	117375	12549	114227	14186	102788	8369	7.83756e-135	0.110677
ENSMUSG00000064367	mt-Nd5	protein_coding	258777	184777	206047	233621	229705	226438	1	0.944483	194655	162138	204164	175437	205694	181899	1	0.957199	188558	151998	158972	172050	177258	131772	0.68634	0.902628	179660	176035	176636	127420	117844	139635	0.970486	1.01331
ENSMUSG00000029580	Actb	protein_coding	180945	137196	150009	185469	168709	159810	1	0.975476	169760	140088	198182	139686	172895	128092	0.00885384	0.836864	162202	94604	165451	149111	116602	132907	0.546081	0.872244	105089	42075	97459	44761	93143	35898	3.70109e-34	0.441022
ENSMUSG00000023944	Hsp90ab1	protein_coding	183195	140560	132484	170382	149314	153097	1	1.02003	150236	154292	145856	124498	140980	120512	1	1.00585	160860	126719	132956	167432	136617	154380	0.612567	1.07874	113011	99975	110712	124108	89647	85357	0.908688	1.04714
ENSMUSG00000057113	Npm1	protein_coding	153355	113659	106901	137678	104190	104113	1	0.998253	135516	120993	136695	106234	112187	89510	1	0.90773	157486	122227	126755	139161	140753	106563	0.658781	0.901198	62628	52288	59316	58194	54843	41723	0.505782	0.912121
ENSMUSG00000032399	Rpl4	protein_coding	159563	125376	125805	161408	127825	126013	1	1.01358	137145	132559	144362	118433	118923	100817	1	0.969084	156821	116732	126438	144146	142235	115366	0.68254	0.916783	114543	114401	114368	146551	95377	95157	0.182966	1.16092
ENSMUSG00000022283	Pabpc1	protein_coding	142119	103809	113291	141368	112879	109231	1	0.973377	111874	107698	125968	100706	104815	84031	0.953239	0.942461	147490	104062	123785	126873	130323	110454	0.203867	0.881844	116007	82140	113965	102994	100204	69519	0.0235337	0.815418
ENSMUSG00000029304	Spp1	protein_coding	165476	122546	147422	179308	129631	129754	1	0.978799	132908	92924	157712	129286	139473	108793	0.909302	0.859461	146704	74913	125002	95034	100077	89822	0.000198899	0.727934	247896	55291	207330	52364	238603	39767	1.88259e-61	0.224835
ENSMUSG00000050708	Ftl1	protein_coding	171025	143745	142540	200905	158715	157604	1	1.07081	148792	172764	166819	140745	147818	119897	1	1.02798	144281	119740	125457	178317	98256	153402	0.0292964	1.26977	357168	426659	338433	623860	246612	343424	6.61305e-05	1.56164
ENSMUSG00000064345	mt-Nd2	protein_coding	190199	142922	134206	166212	167964	169148	1	0.996091	150838	136206	146933	128298	159769	138753	1	0.977417	133566	107281	109895	125546	130862	113030	0.954177	0.957739	93032	109339	101525	69594	64874	77868	0.926996	1.0742
ENSMUSG00000059796	Eif4a1	protein_coding	114064	84883	86258	105975	92154	87424	1	0.96868	108081	92406	110522	82137	94827	76525	0.196276	0.885455	133016	94888	107654	114033	107687	100723	0.599298	0.925107	67006	46996	68978	51646	54381	38630	0.0011242	0.767371
ENSMUSG00000032518	Rpsa	protein_coding	123938	103019	102172	140767	106269	104158	1	1.05563	114981	105195	123471	101833	100393	81660	1	0.940486	130491	91351	107667	113745	108657	106209	0.639191	0.93188	102295	89754	95754	118304	79244	68911	0.928449	1.05383
ENSMUSG00000064363	mt-Nd4	protein_coding	171573	124276	122842	146681	142009	139180	1	0.9626	132757	106949	135150	110992	130170	112863	1	0.92427	124772	101570	102012	114627	113942	106433	0.954177	0.984805	110973	115233	107940	76286	66954	76645	0.961218	1.01757
ENSMUSG00000026981	Il1rn	protein_coding	41975	31029	46744	56006	32514	31716	1	0.961552	39299	17924	52965	38816	35220	27175	1	0.742449	124170	31373	108738	30955	138585	25060	6.25454e-39	0.244696	183159	43292	169899	34305	203095	30337	1.61717e-52	0.205857
ENSMUSG00000021998	Lcp1	protein_coding	123421	90279	108207	130495	108098	107455	1	0.971576	101282	86362	124064	91198	102876	82969	0.454573	0.883196	123062	61239	125985	96644	105509	94135	0.00534405	0.728589	124744	65803	116577	80078	103370	64238	1.08284e-10	0.64826
ENSMUSG00000015837	Sqstm1	protein_coding	21915	16945	17936	23487	15640	15071	1	1.00831	50271	23043	44057	26955	27125	16626	0.0658056	0.604653	111917	68518	71535	57245	117496	53271	0.182448	0.626153	97597	50829	63149	61523	63229	53816	0.0792793	0.793594
ENSMUSG00000015656	Hspa8	protein_coding	97297	75926	57561	70960	104121	103783	1	1.00766	88324	74203	84843	60991	108936	86700	1	0.875385	110963	99711	115558	181768	38006	150056	0.382482	1.68989	118187	83677	102267	82719	55505	64062	0.786323	0.901278
ENSMUSG00000005610	Eif4g2	protein_coding	86541	62241	61355	71768	67951	68300	1	0.962183	69364	71287	70121	57305	67740	57635	1	0.991028	107070	88986	89951	101612	92534	100207	0.954177	1.04496	53293	50853	56968	41830	54174	45877	0.616142	0.902799
ENSMUSG00000025980	Hspd1	protein_coding	125059	88853	84120	101422	95740	94455	1	0.960644	91716	91319	90854	74226	90572	76317	1	0.976987	105408	86443	84288	100260	84837	108956	0.420769	1.12237	50593	45372	57082	46188	43878	37007	0.472068	0.904458
ENSMUSG00000025393	Atp5b	protein_coding	108328	83154	83933	107887	85696	84236	1	1.00513	89619	86654	93689	79803	80024	67037	1	0.977906	102955	78158	83308	96033	86157	97609	0.954177	1.0364	71028	63513	68643	77874	60019	54504	0.936019	1.03888
ENSMUSG00000043716	Rpl7	protein_coding	103021	81655	79638	105237	82877	82662	1	1.03051	91629	81101	96946	78576	78263	64974	0.990122	0.930341	102422	78687	84214	93219	85794	80718	0.954177	0.964669	79027	76335	74606	87271	57438	55925	0.596651	1.10404
ENSMUSG00000062647	Rpl7a	protein_coding	95237	77925	74622	101264	79258	77751	1	1.04526	82498	81254	88794	74247	74986	62800	1	0.978011	100614	75305	81101	88434	86906	78897	0.815008	0.939484	64359	55957	62212	71679	52977	46234	0.936019	1.02351
ENSMUSG00000039630	Hnrnpu	protein_coding	100587	75758	70461	90726	68431	68563	1	1.00494	83225	80556	83108	67937	73215	58655	1	0.951139	100415	71511	81308	84710	80422	76585	0.601981	0.925036	46361	30313	49579	28362	44874	27191	1.52025e-07	0.651284
ENSMUSG00000025969	Nrp2	protein_coding	91769	65453	70247	82579	78974	76459	1	0.948503	68655	63958	68053	55271	70468	57744	1	0.944359	99002	72454	83243	89148	84916	79871	0.719331	0.937913	87642	75731	93416	90145	72622	78228	0.936019	1.0275
ENSMUSG00000051439	Cd14	protein_coding	57961	44500	47264	59151	61743	57856	1	0.978638	72150	59893	72740	55439	75330	58071	0.930975	0.872598	96945	58618	75302	69833	92255	86317	0.360355	0.841789	100879	55740	94865	49964	72922	47252	3.05334e-08	0.612143
ENSMUSG00000069516	Lyz2	protein_coding	196572	157262	186785	244190	272443	259588	1	1.00725	146216	137377	193319	156500	216166	180774	1	0.956602	94963	70220	93400	107030	63891	152557	0.641335	1.3506	79950	70061	91366	92285	75505	73596	0.940629	1.01443
ENSMUSG00000047945	Marcksl1	protein_coding	8750	6422	6374	8401	8829	7375	1	0.940031	45849	28231	42341	25881	39721	20915	1.47062e-07	0.644333	93422	54952	76685	68905	62073	63881	0.1473	0.843844	46362	26489	41324	30211	32298	23590	6.85143e-05	0.714557
ENSMUSG00000020372	Rack1	protein_coding	88212	71585	72297	95906	74510	72284	1	1.0305	77405	72397	82309	71345	69216	56883	1	0.967151	90511	67252	77368	82830	81292	86130	0.954177	0.982133	75448	69755	75350	85629	57794	54247	0.849616	1.06473
ENSMUSG00000060126	Tpt1	protein_coding	95825	73169	73391	94558	83041	81959	1	1.00548	81005	71978	89270	70395	78707	63276	0.492507	0.914751	88857	65284	77241	75717	77560	64739	0.231162	0.877636	94342	78007	90690	84250	60841	55745	0.931986	0.945733
ENSMUSG00000016256	Ctsz	protein_coding	77646	61966	68881	91622	74390	74368	1	1.03469	65434	66918	77249	67067	66687	57501	1	1.0129	88818	77808	75390	101639	69295	96543	0.00644868	1.22619	98333	101992	99870	121042	71239	89184	0.0307754	1.23531
ENSMUSG00000028599	Tnfrsf1b	protein_coding	6675	5114	7262	8744	6309	6367	1	0.98713	9544	9815	13808	12370	7351	6912	1	1.05187	88658	59584	73834	76436	88633	69430	0.150227	0.844295	97943	72898	90733	76178	74734	72355	0.425266	0.901493
ENSMUSG00000026864	Hspa5	protein_coding	153759	114499	95065	117722	129894	127795	1	0.985357	134399	149115	110428	81187	132729	105715	1	0.972978	88491	70049	84353	147759	67687	108627	0.0408593	1.38057	150500	81851	140510	70908	103031	64131	4.89032e-08	0.592098
ENSMUSG00000024359	Hspa9	protein_coding	62978	45863	50295	60958	44815	44221	1	0.967939	55303	49787	62466	48544	45112	37255	1	0.919826	86587	64611	66043	63674	81450	60255	0.298566	0.84253	41259	27780	39957	30657	31316	23609	0.00237251	0.777356
ENSMUSG00000020120	Plek	protein_coding	57151	41483	45230	54633	44736	44257	1	0.967847	59520	36191	56136	44030	54065	42622	0.210081	0.806772	84763	46813	63440	42853	76193	50608	0.000187578	0.65618	99283	46560	100094	46076	81214	41100	2.41496e-21	0.509919
ENSMUSG00000063524	Eno1	protein_coding	108145	87677	86790	112232	91223	93207	1	1.03921	88028	101419	87787	79354	79938	71385	1	1.08284	84627	64280	72984	87007	68183	94100	0.501742	1.12475	92537	80188	94325	98934	93671	79714	0.936019	0.976482
ENSMUSG00000016528	Mapkapk2	protein_coding	32579	25397	27737	34878	26449	26013	1	1.00255	30542	34693	35310	31650	26298	22689	1	1.06282	80180	80984	67722	104982	61898	96209	6.08987e-08	1.39621	37282	60037	41599	79540	33899	56494	9.4673e-16	1.83993
ENSMUSG00000015340	Cybb	protein_coding	23354	17299	26715	33247	22216	21541	1	0.976241	24939	29226	34523	27591	21425	18955	1	1.03492	78289	69425	70485	87773	79563	76276	0.947508	1.05445	86307	118569	83527	134639	82439	120975	3.31582e-10	1.57761
ENSMUSG00000028081	Rps3a1	protein_coding	80927	64976	61358	81274	63691	63430	1	1.03571	70588	61896	76108	59145	60248	50075	0.847642	0.91453	77809	59271	64066	70877	65760	61818	0.954177	0.961174	65622	61435	62079	73170	46274	47001	0.571262	1.10853
ENSMUSG00000078812	Eif5a	protein_coding	90626	68051	66321	82915	76468	71619	1	0.972945	73623	72406	75563	62646	73463	58782	1	0.959927	77709	63701	63296	76195	59908	74920	0.343372	1.11404	34995	31413	41352	34771	33410	24992	0.312257	0.880478
ENSMUSG00000038900	Rpl12	protein_coding	75834	63930	62952	90727	64214	62474	1	1.07527	69603	63015	78462	65296	61661	49643	1	0.937785	77109	55037	64600	70876	64015	57541	0.615816	0.924518	68992	58849	66022	74189	52037	41846	0.962743	0.987136
ENSMUSG00000003970	Rpl8	protein_coding	74227	62127	59650	85637	62958	61726	1	1.07331	64687	64597	70217	60294	59445	48667	1	0.984414	77095	56268	62738	68103	65291	69179	0.954177	0.980356	51038	47623	50721	63025	45120	38492	0.815302	1.06936
ENSMUSG00000057666	Gapdh	protein_coding	83482	69106	67233	86774	75932	76207	1	1.03949	69862	65156	70869	62817	68274	57737	1	0.982366	72062	54364	59715	72419	54945	70953	0.537261	1.09878	93756	74206	90813	97532	70147	66009	0.968685	0.990236
ENSMUSG00000007892	Rplp1	protein_coding	68101	58048	55225	80433	59101	59935	1	1.09657	63489	59056	67151	56744	58300	46656	1	0.948677	70688	53585	59340	63169	61639	55564	0.745037	0.934235	57944	56391	57229	68400	42935	40538	0.622308	1.10691
ENSMUSG00000029614	Rpl6	protein_coding	71209	57130	56668	75241	58762	59064	1	1.03885	62237	58027	66639	55876	54111	46090	1	0.965951	70638	53261	59106	66722	60659	62573	0.990296	0.994186	52217	48672	49932	62784	42662	39957	0.525865	1.10472
ENSMUSG00000060036	Rpl3	protein_coding	73997	57720	58982	75808	60811	60088	1	1.01222	61830	58097	66861	55173	56378	47116	1	0.95771	70540	52544	57587	64775	58024	64301	0.954177	1.01369	49982	51472	48912	67419	42829	42055	0.0975929	1.19768
ENSMUSG00000049775	Tmsb4x	protein_coding	103247	83361	84481	111698	89022	86989	1	1.02972	85706	86333	99853	79024	88004	68369	0.832866	0.943482	68220	50174	67728	76687	52321	64494	0.954177	1.04587	110443	94776	116451	97665	85871	71219	0.486112	0.898374
ENSMUSG00000030695	Aldoa	protein_coding	82138	68137	66381	89451	74060	77839	1	1.07145	68035	77735	67062	62347	66031	58528	0.994371	1.08563	67800	52208	59430	72083	59722	76334	0.623921	1.10716	128244	119192	128248	172597	111009	114249	0.184819	1.16588
ENSMUSG00000026238	Ptma	protein_coding	93951	77677	74690	103641	79067	77641	1	1.05707	78026	75468	87959	75907	77794	65000	1	0.982291	67534	50789	59714	78083	48764	59305	0.671862	1.10323	36819	31734	40920	35757	34688	24243	0.207142	0.862941
ENSMUSG00000071644	Eef1g	protein_coding	68510	54575	52867	69124	56692	57138	1	1.03223	55185	56306	58618	47943	52337	43987	1	0.98412	66967	50792	54660	60304	56931	60938	0.997819	1.00165	47590	48248	46592	58584	36283	35543	0.308365	1.15488
ENSMUSG00000067274	Rplp0	protein_coding	63571	51880	55233	72432	56260	54917	1	1.02971	54958	53931	62857	52015	51150	42236	1	0.968966	65909	48156	56605	59868	55511	59385	0.954177	0.975432	60210	53613	56106	65135	41865	39956	0.884034	1.06415
ENSMUSG00000028639	Ybx1	protein_coding	73398	58844	57423	80639	59050	59163	1	1.05739	62242	57891	70859	56575	57875	46334	0.905423	0.930838	65631	46966	51262	62181	48845	51411	0.987799	1.00694	41957	29259	40787	41052	38257	24720	0.0973922	0.82527
ENSMUSG00000031320	Rps4x	protein_coding	69067	53537	51671	67157	56053	56142	1	1.01858	57772	52474	59817	48921	51971	43179	1	0.942013	64974	48233	52985	56538	56612	50423	0.65727	0.924367	51448	49962	49592	55022	36941	36674	0.678634	1.09197
ENSMUSG00000021270	Hsp90aa1	protein_coding	66418	49575	47046	59237	57467	57270	1	0.994551	57919	51302	58680	47938	58679	48390	1	0.932929	64477	52561	52880	67855	49430	63280	0.136106	1.14421	72440	52365	69236	49325	50795	42529	0.0399889	0.80413
ENSMUSG00000056201	Cfl1	protein_coding	76583	60871	62504	82674	66830	64996	1	1.02268	65675	62326	71377	60466	62844	51744	1	0.964988	64409	45473	58220	66216	49991	58270	0.954177	1.0163	51437	35202	52521	41590	43336	30436	0.000866738	0.772795
ENSMUSG00000030744	Rps3	protein_coding	65234	54524	53338	74305	55046	53226	1	1.05746	57677	53287	63331	53279	50730	42814	1	0.9616	64094	47508	54707	60235	56684	52633	0.827637	0.946302	55284	49989	53407	62752	40915	38336	0.84206	1.06915
ENSMUSG00000071866	Ppia	protein_coding	78878	62205	59635	73660	61493	59911	1	0.999359	63598	60282	67047	54450	56904	46640	1	0.949176	64063	51413	53002	66196	45007	60055	0.257672	1.14119	39874	40769	41626	48705	34218	32913	0.372711	1.11985
ENSMUSG00000061477	Rps7	protein_coding	68062	54294	53420	72954	52064	53103	1	1.05182	57601	52466	65665	51332	51229	41951	1	0.924035	63609	51305	53633	61492	55760	46849	0.954177	0.958296	57263	53022	54699	59942	39131	38606	0.873146	1.06702
ENSMUSG00000058558	Rpl5	protein_coding	63220	49778	48410	65184	48534	47857	1	1.03107	54209	50153	61750	47990	48051	39507	1	0.928116	63535	49047	54993	58460	55907	48007	0.707055	0.925514	53982	47003	50553	55470	38521	35395	0.936019	1.02293
ENSMUSG00000017760	Ctsa	protein_coding	78141	62815	67161	87413	75896	78121	1	1.04056	60939	61296	64656	58725	64543	56640	1	1.02861	63447	44134	54813	57905	53459	67740	0.954177	1.02325	78672	62780	78443	78425	69078	65174	0.936019	0.970231
ENSMUSG00000031207	Msn	protein_coding	44594	33922	39531	49411	42115	42139	1	0.998479	37634	34005	42286	35356	39743	33491	1	0.954643	63314	36052	56842	48039	59386	44551	2.61613e-05	0.738836	74656	37452	71660	46868	63071	39315	2.31853e-11	0.628463
ENSMUSG00000054766	Set	protein_coding	83809	63595	55936	75354	58763	61227	1	1.0352	62808	64130	63957	54448	59647	49435	1	0.992615	63119	51737	51424	63889	46566	60052	0.214632	1.13599	32804	23244	35777	23850	30799	17596	1.04658e-05	0.690552
ENSMUSG00000001525	Tubb5	protein_coding	102734	77936	79978	100253	95141	94762	1	0.998129	71311	77496	75013	66327	77530	66369	1	1.03657	63070	48128	53303	66290	49583	66714	0.371218	1.12986	56272	49360	61541	60839	47025	41100	0.936019	0.972806
ENSMUSG00000027248	Pdia3	protein_coding	109456	78247	82380	96747	95580	95039	1	0.958702	75674	88262	82253	65626	83479	70113	1	1.02267	62831	50792	55043	74758	53191	68780	0.13791	1.17029	80257	60586	79247	53160	56764	46693	0.0484767	0.797103
ENSMUSG00000037242	Clic4	protein_coding	39902	29637	32266	37823	35943	35125	1	0.963486	37590	30169	38918	32125	36793	30939	1	0.914464	62599	55579	49173	60884	59820	66294	0.677207	1.10781	30477	30170	28344	33622	23522	28570	0.0330232	1.19805
ENSMUSG00000007891	Ctsd	protein_coding	101006	78881	80301	103647	115306	112495	1	1.0083	73960	70078	76878	66048	95323	80659	1	0.979536	61892	42739	51280	55005	42935	80180	0.571045	1.18644	121998	83488	121470	103037	78334	77211	0.393873	0.876364
ENSMUSG00000031447	Lamp1	protein_coding	70040	52526	57983	73245	63320	63000	1	0.995757	53217	48883	61054	51283	55387	46367	1	0.958651	61825	50300	52112	60924	51008	66446	0.448937	1.11915	64096	64357	64294	71277	46300	54526	0.180807	1.16239
ENSMUSG00000025428	Atp5a1	protein_coding	76136	59271	59526	75316	60086	60618	1	1.01334	59204	62233	63477	53647	53746	46263	1	1.01279	61545	48869	51246	60611	52430	65234	0.62464	1.09704	38835	41350	40406	47883	33438	35991	0.0539293	1.18039
ENSMUSG00000026615	Eprs	protein_coding	50165	37825	41309	52627	34773	35572	1	1.0072	45362	35670	47378	40756	35008	30742	1	0.929717	61376	45700	46802	48515	57181	46940	0.555246	0.89027	39735	28714	37918	33425	33673	26614	0.0391452	0.847621
ENSMUSG00000018293	Pfn1	protein_coding	57485	45577	47792	61724	50999	48525	1	1.00624	49866	47739	55982	44425	49121	36809	0.278522	0.917928	61222	38732	55608	52351	44575	46970	0.385552	0.886653	44682	22531	45785	27675	34553	18053	1.12776e-10	0.578929
ENSMUSG00000047675	Rps8	protein_coding	61840	49616	48236	66159	48748	47796	1	1.04238	51900	49690	58927	47362	46767	38296	1	0.948732	60855	44558	51347	55025	51054	49803	0.837394	0.949849	48870	43337	48096	52169	37087	32501	0.964501	1.01154
ENSMUSG00000062825	Actg1	protein_coding	40585	29957	38603	44855	40913	37702	1	0.936952	49746	36692	61728	41036	45463	34997	0.0902932	0.800338	58821	34536	58990	52238	45971	45763	0.16095	0.832603	27212	14386	23686	15650	21487	11363	2.67112e-10	0.607498
ENSMUSG00000020841	Cpd	protein_coding	11912	8402	9439	11361	12198	11999	1	0.959889	12335	11774	12545	10212	13694	11244	1	0.953718	58767	35726	44823	39944	57095	45280	0.0583206	0.782124	39374	16603	40926	16182	32662	16763	3.97165e-21	0.471301
ENSMUSG00000004207	Psap	protein_coding	98289	75373	92366	122964	106056	107719	1	1.02824	72263	73519	91929	80183	87681	77221	1	1.02112	58723	49936	56326	70929	43901	69642	0.0746677	1.23829	92461	137990	95113	185125	70980	134442	9.21925e-16	1.8809
ENSMUSG00000042406	Atf4	protein_coding	42612	30148	36710	46095	27246	25637	1	0.956357	47528	37103	53337	39574	35728	26465	0.956853	0.833693	58419	41710	50461	42294	54349	33732	0.0218585	0.753096	24431	14002	23097	15255	20110	12200	5.4283e-10	0.652598
ENSMUSG00000033161	Atp1a1	protein_coding	69556	53067	56159	71336	58755	58788	1	1.00492	59395	57059	61128	52474	55775	46947	1	0.979892	57834	42301	47099	51713	51043	55271	0.992073	0.992894	28455	22868	31332	27515	26732	22080	0.260012	0.889361
ENSMUSG00000008668	Rps18	protein_coding	54168	46025	44934	64302	45603	45018	1	1.08045	51337	45044	56191	46146	43419	35299	1	0.925996	57556	41401	49023	51184	48306	41460	0.377993	0.898324	45960	41137	44115	52984	35501	31413	0.914367	1.0559
ENSMUSG00000024587	Nars	protein_coding	30755	23127	27935	36031	17920	17686	1	0.999473	32585	19278	35271	29111	21041	16136	1	0.805199	57085	37521	43753	36748	53347	30150	0.00697184	0.709093	24956	14070	23031	15108	21302	12381	6.7455e-11	0.638284
ENSMUSG00000046805	Mpeg1	protein_coding	39058	28530	37352	45242	37955	38317	1	0.978315	27646	27069	36147	30799	32075	27522	1	0.991994	56883	33524	52862	46667	53153	42995	0.0019862	0.778194	96987	76341	96880	73845	76181	74816	0.433444	0.895707
ENSMUSG00000006333	Rps9	protein_coding	56539	47176	47663	66806	47502	47398	1	1.06972	49269	46397	56118	46918	45996	37217	1	0.953136	56762	41066	49545	51937	48124	44264	0.517066	0.92116	42722	42568	40790	53581	34603	32181	0.327543	1.14672
ENSMUSG00000063696	Gm8730	processed_pseudogene	53488	44589	47299	65659	48805	47433	1	1.05562	48815	47117	54570	46633	45006	36107	1	0.965656	56730	41320	48457	52857	48765	51748	0.954177	0.981706	51973	44242	48249	56966	37285	34434	0.936019	1.0442
ENSMUSG00000059005	Hnrnpa3	protein_coding	71580	53735	50568	66331	51135	50553	1	1.00575	54606	59758	57619	45730	48879	42499	1	1.01088	56290	44944	46580	56087	44778	42736	0.964465	1.01212	33832	28055	33382	31647	28938	21469	0.394384	0.893975
ENSMUSG00000008682	Rpl10	protein_coding	58868	45185	45922	58194	46294	46049	1	1.00422	49061	45459	52623	42519	43899	36556	1	0.945188	56137	42003	47253	51907	48148	46160	0.942839	0.958983	48727	45478	46290	51995	36333	34546	0.824354	1.06724
ENSMUSG00000028495	Rps6	protein_coding	54957	43636	42607	56856	44713	43656	1	1.0273	47663	43580	51535	41675	41749	34772	1	0.941093	55800	42141	44925	49869	47681	44054	0.939281	0.953585	45413	39434	42642	49954	33579	30430	0.936019	1.04245
ENSMUSG00000027184	Caprin1	protein_coding	59030	42515	42808	50565	47981	46143	1	0.950811	43432	42507	44413	37228	43565	36155	1	0.973825	55078	44576	48007	54014	49113	52013	0.954177	1.02585	31466	23549	34189	22275	27900	20259	0.0010497	0.755334
ENSMUSG00000000740	Rpl13	protein_coding	53003	46901	44986	68271	48298	46714	1	1.10912	48714	49366	55333	47451	45176	37417	1	0.992677	55008	39719	46818	52391	46949	46408	0.954177	0.96342	37728	39501	38557	53613	34883	31184	0.225057	1.1745
ENSMUSG00000024991	Eif3a	protein_coding	50208	36576	37068	48356	38277	38664	1	1.00066	43698	44165	43533	35798	38967	32682	1	0.982224	54284	39371	43336	46310	53437	37208	0.242898	0.843472	24686	18019	24232	21559	23361	16774	0.0206791	0.825792
ENSMUSG00000056737	Capg	protein_coding	56253	46208	44378	61761	51893	51013	1	1.05442	48212	45464	49280	43022	48362	39468	1	0.969061	53950	36198	43695	44747	44162	43500	0.459666	0.911909	48316	38546	46159	46018	37193	31353	0.764266	0.934245
ENSMUSG00000063229	Ldha	protein_coding	79076	63690	60050	78450	71577	71496	1	1.03262	60957	69421	62445	54488	63185	53969	1	1.04923	52965	46110	45439	64138	36782	66387	0.00365382	1.35572	98376	93835	98745	103254	73733	74162	0.806889	1.06656
ENSMUSG00000031328	Flna	protein_coding	55996	43311	49821	60609	51664	53430	1	1.00634	47772	42972	48333	41802	47803	42686	1	0.982848	52616	33186	50408	48852	41120	44126	0.589176	0.902153	39025	18451	34394	21042	32855	19223	4.74742e-13	0.589441
ENSMUSG00000025290	Rps24	protein_coding	55416	45032	41290	59422	47295	45813	1	1.058	48597	43504	55598	42903	44400	37909	0.945007	0.927962	52359	40953	44265	50392	45411	40023	0.954177	0.959565	50488	42201	48875	50270	34174	33610	0.99413	1.00508
ENSMUSG00000045983	Eif4g1	protein_coding	64277	49280	49335	62711	55404	55433	1	1.00733	48912	56396	50794	42711	50180	42356	1	1.03809	52283	40221	46117	55791	40959	49406	0.667088	1.07928	34744	23950	36501	28289	31524	23285	0.000760497	0.781376
ENSMUSG00000025967	Eef1b2	protein_coding	48603	37468	38155	50303	38149	37063	1	1.0114	42571	38354	48555	38150	38514	30005	0.731209	0.907927	52140	37146	43770	44724	44404	39851	0.321652	0.901165	37778	31843	35392	38112	28521	24433	0.939068	0.98365
ENSMUSG00000073702	Rpl31	protein_coding	52264	45019	40855	57750	45887	44507	1	1.07364	47854	43255	52551	42102	42543	36297	1	0.942218	51917	38679	42667	48703	42835	36418	0.855102	0.935341	46270	42874	44636	56354	32621	33527	0.443975	1.13788
ENSMUSG00000027712	Anxa5	protein_coding	46236	35424	37724	47666	39047	38326	1	0.998056	37789	32154	41572	33550	36020	29260	0.446331	0.912535	51801	31658	41019	37073	46035	36070	0.00343887	0.784575	61251	53545	57457	60086	41493	45382	0.86435	1.06044
ENSMUSG00000019122	Ccl9	protein_coding	16055	12241	12920	16617	13244	13134	1	1.00576	16202	9484	19091	13424	16406	12180	0.100648	0.760576	51642	23561	43897	28276	42120	34151	5.87692e-06	0.649221	106553	27825	97013	22379	112247	22695	1.01674e-46	0.246022
ENSMUSG00000004980	Hnrnpa2b1	protein_coding	55965	41037	42304	54160	36646	36094	1	0.987796	43323	42617	47891	38211	37088	29821	1	0.949861	51641	40283	46559	51939	43370	40519	0.954177	0.970781	24359	17322	23986	15407	20816	14619	0.000484527	0.733137
ENSMUSG00000006932	Ctnnb1	protein_coding	55182	42234	49263	60815	49715	48918	1	0.99012	42237	43007	50559	42742	42407	38250	1	1.01759	51613	37569	48265	51002	43469	49929	0.997819	0.997618	44887	45863	46681	47204	32187	40593	0.224261	1.15851
ENSMUSG00000018774	Cd68	protein_coding	52978	43560	44160	56807	49889	52259	1	1.05126	42424	45975	45887	40852	42426	37421	1	1.04917	51373	38203	42974	48926	42946	51890	0.954177	1.04964	46355	46667	45461	62529	41832	50780	0.00479694	1.26997
ENSMUSG00000020048	Hsp90b1	protein_coding	108606	79182	79624	97671	85958	86469	1	0.980667	76218	87853	78686	62285	77940	65438	1	1.01813	51187	41478	48251	75988	46006	58364	0.160163	1.23178	83051	61971	81785	58786	67357	48993	0.00547545	0.780939
ENSMUSG00000034708	Grn	protein_coding	50906	39249	45733	58559	47968	47481	1	1.00691	39625	37771	46343	40579	39866	33989	1	0.989934	50656	36628	42794	45052	39944	39022	0.776781	0.940881	58292	43688	51580	50767	43192	40530	0.777703	0.94047
ENSMUSG00000045128	Rpl18a	protein_coding	46351	38848	39710	54305	43003	41608	1	1.05007	44155	41998	48885	40195	39651	33387	1	0.962677	50654	37354	41269	46038	44839	37013	0.612218	0.913301	39078	38475	38889	49931	29509	31298	0.180449	1.17932
ENSMUSG00000029430	Ran	protein_coding	54018	42262	41574	50544	43287	42174	1	0.991225	44436	42855	46730	37993	40610	33710	1	0.959268	50616	39046	41720	47369	39062	47720	0.826287	1.06278	23937	17985	26228	18773	20773	14138	0.00182024	0.763188
ENSMUSG00000036371	Serbp1	protein_coding	54762	43869	39952	55849	41630	41157	1	1.05117	45700	44300	49652	39382	41576	34342	1	0.951428	49890	38885	40810	48728	42285	41960	0.959336	1.01104	26486	19246	27747	23814	22407	15687	0.0309414	0.811125
ENSMUSG00000071415	Rpl23	protein_coding	49691	39557	38924	54015	40717	39776	1	1.04198	43462	39126	48317	38266	40001	33037	0.745245	0.92772	49889	35430	41431	44781	43361	33397	0.32468	0.874382	45797	36286	42939	45586	31940	28151	0.936019	0.966788
ENSMUSG00000025794	Rpl14	protein_coding	47723	36687	35979	48970	38201	37969	1	1.02843	39441	38391	43672	34212	35556	29104	1	0.945881	49779	35540	40075	41353	38844	35312	0.528264	0.909553	31632	27607	30925	33663	24173	20357	0.99413	0.995795
ENSMUSG00000028465	Tln1	protein_coding	66617	51963	50367	61870	56961	59473	1	1.01818	50907	40500	43637	39447	51207	44339	1	0.946043	49724	23245	41652	29245	37198	28617	3.30414e-10	0.65616	38855	15971	34202	21282	43169	19613	2.36076e-10	0.517162
ENSMUSG00000026728	Vim	protein_coding	53469	41334	45730	57398	49871	48173	1	0.992992	43166	42667	51580	38651	44409	37192	1	0.944278	49457	25480	41047	40120	53173	32928	0.00202551	0.700713	92020	96983	81426	118760	73534	75208	0.0336361	1.24488
ENSMUSG00000035202	Lars2	protein_coding	43227	33875	51145	52749	32942	49850	1	1.06867	36701	25858	37116	37990	37951	31816	1	0.953559	49454	35446	36876	38087	28269	51702	0.685145	1.15215	53045	53759	41281	43522	33394	38282	0.513266	1.14204
ENSMUSG00000093674	Rpl41	protein_coding	45407	42365	37878	60156	42211	42086	1	1.15695	46166	40653	50982	44537	42096	33948	1	0.94635	48718	35794	42582	46472	38962	33368	0.762836	0.920351	38516	33266	36982	50204	32860	27633	0.838386	1.07572
ENSMUSG00000020460	Rps27a	protein_coding	46952	37191	36509	49794	36252	35535	1	1.03586	43389	36977	47861	37829	35743	29577	1	0.909471	48430	37264	39834	44334	41505	33885	0.79685	0.925269	48824	41428	42602	47968	32466	29076	0.955194	1.01503
ENSMUSG00000030738	Eif3c	protein_coding	34373	26862	27673	36522	26285	26656	1	1.03037	32034	27829	33893	28792	26454	22311	1	0.944408	48023	35120	35535	37136	42356	36868	0.673252	0.905591	26651	18764	25665	23399	21567	17102	0.0785973	0.851426
ENSMUSG00000020719	Ddx5	protein_coding	49230	34709	37169	43976	40419	38897	1	0.944187	47192	45409	49857	36997	46272	35727	0.678396	0.908924	47877	36184	40979	43609	40544	44492	0.997819	0.99737	29632	22001	27201	20941	27175	22831	0.139641	0.838935
ENSMUSG00000021546	Hnrnpk	protein_coding	55630	41546	43116	52430	44161	44407	1	0.985289	43857	45330	47553	38382	43398	36271	1	0.982378	47847	36117	41135	44530	41049	43027	0.954177	0.98647	34550	24906	35504	26785	29881	22231	0.00133581	0.788167
ENSMUSG00000037902	Sirpa	protein_coding	61377	45100	55850	70169	56034	55881	1	0.98785	41524	45570	51397	45312	42699	37065	1	1.04396	47719	40040	42368	49122	45735	38754	0.954177	0.974153	56143	58110	57577	55994	42089	54005	0.213758	1.16012
ENSMUSG00000040463	Mybbp1a	protein_coding	42749	32892	31513	40720	32902	33754	1	1.02204	36761	39505	34425	30364	32029	27628	1	1.03637	47229	35496	36365	41951	40115	41714	0.997819	1.00244	16801	10655	18312	12534	16954	9769	1.0555e-07	0.670239
ENSMUSG00000021281	Tnfaip2	protein_coding	11436	8411	11181	13958	8758	8199	1	0.965486	24573	19651	25338	23224	20662	16508	1	0.930109	46510	44237	40147	56274	40212	57637	0.00111373	1.29091	30673	49802	29191	59368	28321	55223	2.89563e-20	1.98577
ENSMUSG00000038612	Mcl1	protein_coding	27787	18504	20298	23348	22818	20891	1	0.902331	51098	31606	53039	29747	44446	26921	5.0542e-16	0.657524	46336	25030	38078	29718	44036	34226	0.00135278	0.71783	31207	36998	28824	37117	28085	34447	0.000781687	1.31442
ENSMUSG00000038642	Ctss	protein_coding	65361	49664	56520	74181	68196	65942	1	1.00209	49887	44333	63862	50603	58079	50547	1	0.94635	45761	37620	41663	54308	34998	58718	0.0595653	1.2711	37512	87583	37881	88623	29449	78068	2.87479e-41	2.59639
ENSMUSG00000025403	Shmt2	protein_coding	35452	27344	30672	39925	23938	24701	1	1.02498	32738	25406	34931	31109	23116	19589	1	0.927022	45738	33694	37085	37148	40476	32242	0.294662	0.871318	12967	7317	14132	10221	15396	7346	9.45544e-07	0.614537
ENSMUSG00000042129	Rassf4	protein_coding	6294	4707	5694	7170	4995	5116	1	1.00147	4760	7043	5800	6472	3579	4237	0.0464864	1.3821	45583	46539	39131	59337	41500	60981	7.75015e-05	1.36728	27442	45989	26306	50900	22726	47342	2.02391e-24	2.01659
ENSMUSG00000012848	Rps5	protein_coding	41847	35678	34492	47497	36382	36110	1	1.06873	39609	37705	42527	34950	35648	29801	1	0.960551	45456	34747	37003	40418	40100	37376	0.949555	0.954739	31941	31298	31157	38971	25766	24543	0.389764	1.12808
ENSMUSG00000001416	Cct3	protein_coding	45172	35308	33474	42671	35964	36786	1	1.02255	36933	38313	36765	31385	33721	29116	1	1.01279	45406	36621	35893	44461	35320	46393	0.277941	1.1384	34407	41879	35590	45373	26623	37802	3.52688e-05	1.38356
ENSMUSG00000028691	Prdx1	protein_coding	46840	35266	42038	53528	40079	38824	1	0.990168	37155	35783	47501	38904	37756	30173	1	0.949642	44660	36783	45216	58503	31839	45364	0.326422	1.18857	400058	278333	354543	268172	137160	199119	0.936019	0.907537
ENSMUSG00000001440	Kpnb1	protein_coding	55858	40316	38700	47027	43984	43633	1	0.970241	40132	47657	39712	32862	38820	33643	1	1.05584	44379	36815	36325	46728	36764	42613	0.257727	1.1144	22914	15469	25157	17549	21591	13133	3.15302e-06	0.702389
ENSMUSG00000003814	Calr	protein_coding	83857	64087	63515	80215	79132	79394	1	1.00593	59241	73922	62244	51263	68824	59084	1	1.0659	44329	35611	39241	65352	36986	59392	0.0191318	1.35973	72156	57879	69428	55784	49716	47833	0.57614	0.906152
ENSMUSG00000030536	Iqgap1	protein_coding	33976	26509	28263	34893	30155	31163	1	1.01456	29797	27261	30173	26297	27671	23679	1	0.974369	44204	29829	35254	36075	45944	39295	0.478022	0.867077	30104	24752	28876	27323	26945	26476	0.936019	0.976495
ENSMUSG00000058546	Rpl23a	protein_coding	43646	36925	35717	49007	37671	37230	1	1.06328	39534	37512	45896	36372	36011	29861	1	0.945043	44030	33419	38223	41992	39024	30474	0.629987	0.904279	34835	32828	33449	41646	27009	27164	0.357742	1.12959
ENSMUSG00000016559	H3f3b	protein_coding	33713	26436	26830	35825	28780	28875	1	1.03198	50348	37165	48316	36181	50427	33636	0.000249894	0.792546	43882	34485	35443	40837	39749	40429	0.977154	1.00926	15605	13405	16514	12876	16489	11929	0.101495	0.836304
ENSMUSG00000025534	Gusb	protein_coding	51168	38636	44028	54777	49490	49452	1	0.99472	36755	35270	44223	37438	41987	36042	1	0.983843	43429	34929	38746	44877	33877	48534	0.334512	1.14704	52830	48676	53185	53106	38501	41410	0.854589	1.05854
ENSMUSG00000026341	Actr3	protein_coding	37503	26413	31500	37871	31602	30158	1	0.945535	32992	29048	38691	29331	32462	25007	0.0850057	0.887102	43182	30517	39923	38921	36405	35923	0.449242	0.912653	28784	20576	27775	19423	22821	16939	0.0024902	0.767472
ENSMUSG00000062070	Pgk1	protein_coding	49448	37964	38030	47415	44607	44181	1	0.99841	40375	36959	40832	33549	41489	33998	1	0.942457	43128	31559	35357	39106	32204	46249	0.758776	1.09947	88328	60967	80004	70621	66216	49770	0.0406169	0.821671
ENSMUSG00000059070	Rpl18	protein_coding	38798	33882	32522	47486	32856	32906	1	1.10321	36870	34517	39361	34529	32258	26203	1	0.968155	43034	30522	35278	39390	35699	34107	0.81344	0.94607	33151	29416	32824	39092	27221	22760	0.936019	1.03212
ENSMUSG00000028656	Cap1	protein_coding	63091	47417	41031	49525	49610	48829	1	0.98074	47113	38544	40687	33338	45347	36971	1	0.903909	42982	27222	33895	31774	32746	32945	0.253161	0.875297	43514	19278	42646	21904	33162	16494	6.03976e-20	0.514915
ENSMUSG00000004897	Hdgf	protein_coding	46240	36736	35864	48273	34407	35110	1	1.04539	36957	37391	39677	35191	32820	28133	1	1.01451	42611	34598	34302	43255	34036	39425	0.393434	1.09876	20053	16155	20436	21395	19994	13961	0.461826	0.895701
ENSMUSG00000068739	Sars	protein_coding	22058	17282	21586	29012	14836	14771	1	1.03273	21843	14586	25168	22255	15680	12774	1	0.87922	42595	25730	31628	24885	40961	21496	0.000495076	0.655466	31753	17424	28901	22996	28379	15848	5.39534e-07	0.666949
ENSMUSG00000017404	Rpl19	protein_coding	38340	32031	31381	43668	33042	32343	1	1.0605	35106	31606	38988	33037	31050	25661	1	0.949829	42570	31383	35359	38434	34838	32773	0.831733	0.945538	39386	33210	37508	41095	26506	24733	0.948878	1.01628
ENSMUSG00000017631	Abr	protein_coding	23914	17903	20126	25509	20682	20333	1	0.991956	17450	18283	19934	16884	16738	14545	1	1.01505	42427	26463	35148	32304	39951	26069	0.000967386	0.747773	24866	18981	25685	22702	22113	19114	0.241928	0.890438
ENSMUSG00000031004	Mki67	protein_coding	56006	39588	43372	55087	52164	49820	1	0.964819	45104	46188	50905	42038	50673	42494	1	0.987238	42380	35347	35965	47028	42768	38974	0.954177	1.03207	21030	22117	20938	32124	24453	23891	0.103575	1.2345
ENSMUSG00000006304	Arpc2	protein_coding	48915	36772	36585	45564	41662	40296	1	0.982759	39895	37945	41521	33074	39551	31787	1	0.938529	42078	30342	37280	37160	34724	35053	0.66847	0.933137	35733	26785	36833	29352	27285	22158	0.0715277	0.836082
ENSMUSG00000057841	Rpl32	protein_coding	42717	35600	33564	46050	35195	34635	1	1.05708	37768	34559	42139	33003	33395	26845	0.884008	0.920559	41935	30893	35743	38102	35285	32690	0.69273	0.934312	32654	31176	31912	41601	25362	25090	0.321168	1.14962
ENSMUSG00000062997	Rpl35	protein_coding	46236	38238	35760	50048	39501	36928	1	1.04337	40327	35310	43081	35648	37012	31477	1	0.942519	41781	32744	36957	42518	34264	33707	0.997819	0.99894	44175	36237	40639	43339	27930	26515	0.998001	1.00053
ENSMUSG00000030403	Vasp	protein_coding	22252	17644	19473	26609	17940	16419	1	1.0163	21877	20850	25230	20653	18223	14254	1	0.940439	41738	29787	37040	37664	37005	30561	0.199911	0.876169	16408	10714	17754	13133	14335	9520	6.11467e-05	0.729705
ENSMUSG00000034024	Cct2	protein_coding	37680	28251	27706	35405	28844	28891	1	1.00117	32463	29518	33819	27203	29435	23887	0.942881	0.929948	41731	30933	33750	34925	36342	35715	0.907261	0.94574	26477	20935	25738	23708	23451	17531	0.152368	0.871113
ENSMUSG00000025132	Arhgdia	protein_coding	50094	40207	37586	50608	48374	47152	1	1.03142	40404	43817	40958	36438	43046	34636	1	1.0161	41193	30502	34121	42028	28932	39994	0.468712	1.12071	33222	24829	34943	32296	25514	22061	0.466027	0.897329
ENSMUSG00000000787	Ddx3x	protein_coding	40446	29653	26904	32229	30686	30003	1	0.966793	35460	35172	33516	27335	34680	28466	1	0.96646	40662	35154	31887	38323	34332	41996	0.440967	1.1276	15305	11275	16053	7777	11902	8944	0.00539299	0.700065
ENSMUSG00000074656	Eif2s2	protein_coding	28456	20816	21189	28095	18207	17923	1	0.998839	28829	20312	30188	24051	21195	17146	0.94617	0.849739	40656	31712	32111	31877	37371	29173	0.514985	0.880523	21442	14676	20460	14653	17214	11572	0.000244573	0.737594
ENSMUSG00000029467	Atp2a2	protein_coding	45125	31977	33288	38152	38837	37992	1	0.943382	37809	39061	36735	28913	38378	30909	1	0.963726	40196	27968	33945	40950	32949	36337	0.954177	1.01403	29563	16282	31189	16125	23839	15792	1.00368e-09	0.611768
ENSMUSG00000030057	Cnbp	protein_coding	48144	35351	34824	44618	38016	37247	1	0.987702	42113	38659	43760	34743	40405	31599	0.645249	0.91776	40150	31130	31580	34606	34706	36961	0.997819	1.00568	19894	15424	22418	15121	16853	11526	0.00423301	0.757871
ENSMUSG00000061983	Rps12	protein_coding	42052	34200	32738	43071	34224	33725	1	1.03424	36360	32674	37713	29599	31823	25694	0.716303	0.916839	39933	29630	31910	34785	32396	30089	0.864668	0.944625	33626	30976	32804	33850	21136	20669	0.936019	1.03998
ENSMUSG00000053398	Phgdh	protein_coding	30435	25240	28340	39283	22714	22840	1	1.0675	29635	24337	32759	30637	22264	19432	1	0.972899	39672	31233	33781	37897	32128	34435	0.954177	1.01968	22461	28266	23665	34584	19439	27443	5.2502e-08	1.46429
ENSMUSG00000021701	Plk2	protein_coding	8519	4205	6494	4936	4524	2705	1	0.619099	48650	24824	48908	30580	29427	22824	0.678396	0.685569	39465	30671	34008	34325	36255	25587	0.364781	0.858621	44903	33948	39359	34806	39907	35263	0.44202	0.895641
ENSMUSG00000027995	Tlr2	protein_coding	12389	9686	11870	14685	10175	10929	1	1.02468	33738	49617	34558	38666	19462	26373	0.122509	1.43157	39395	50518	27735	56113	43396	78165	0.000305892	1.7321	7738	20463	8247	17519	6612	19226	8.96592e-30	2.72538
ENSMUSG00000068823	Csde1	protein_coding	36875	26327	27854	33648	28245	27315	1	0.955308	31429	28764	33540	26917	28192	23217	0.981786	0.935747	39393	33742	33820	38016	33368	37941	0.747657	1.07166	31001	29496	32184	31382	26392	26216	0.936019	1.03686
ENSMUSG00000060802	B2m	protein_coding	30641	23846	30937	39659	27150	26296	1	1.00244	27737	24500	36885	29898	26313	21706	1	0.930758	39377	34771	37791	48058	36291	39423	0.451458	1.10899	93687	103777	91672	101211	62131	88283	0.0256246	1.27392
ENSMUSG00000017707	Serinc3	protein_coding	74075	53206	58428	67780	66082	65802	1	0.956733	53067	54183	56271	49028	56915	48949	1	1.01249	39340	33199	32676	38333	36072	49441	0.472939	1.1617	21471	21378	21104	22222	19731	20248	0.49943	1.09256
ENSMUSG00000049517	Rps23	protein_coding	38642	31866	30214	40805	33738	32679	1	1.04138	34342	32107	36718	30091	30953	25370	1	0.947727	39291	29144	31652	33770	32764	29309	0.697988	0.926309	36016	28240	32611	33805	23539	21359	0.936019	0.962017
ENSMUSG00000047215	Rpl9	protein_coding	38195	30085	30026	39253	30996	31381	1	1.02953	32756	30660	36059	29114	29822	24402	0.977	0.942904	39224	29216	31945	34357	32594	30501	0.832323	0.943707	32803	31260	31369	36311	23804	23228	0.656479	1.09551
ENSMUSG00000059291	Rpl11	protein_coding	39847	34990	32664	46917	33462	32681	1	1.09077	36321	33857	39973	32631	31277	25865	1	0.947996	38845	29437	32815	38272	33417	29876	0.954177	0.961513	28699	28013	27634	36807	22483	21462	0.319795	1.15512
ENSMUSG00000020914	Top2a	protein_coding	42622	30724	36981	44992	41097	41963	1	0.981303	33462	34272	38780	33752	38130	33037	1	1.01602	38726	32320	34412	43464	36788	40229	0.644719	1.08769	19025	19570	20446	24501	20443	19545	0.382375	1.12206
ENSMUSG00000037805	Rpl10a	protein_coding	38409	31835	31861	42527	32787	32690	1	1.04917	36398	32149	37764	31138	30523	25786	1	0.940099	38679	28616	32092	34671	34298	30285	0.639012	0.924146	28268	27025	27566	35188	23681	23350	0.273333	1.13758
ENSMUSG00000046364	Rpl27a	protein_coding	37760	32423	29731	42604	31125	30123	1	1.07853	32438	31430	36672	29882	30195	24711	1	0.956998	38419	27759	31458	35408	32478	29867	0.804472	0.942553	33840	30748	31594	39545	24245	23253	0.645591	1.10352
ENSMUSG00000027405	Nop56	protein_coding	33013	26327	24225	32147	24392	25211	1	1.04634	29000	25543	26686	24675	25073	22905	1	1.00104	38383	32104	29603	36177	28573	36834	0.293656	1.13878	13706	8770	14549	8693	14633	8385	3.19459e-07	0.641589
ENSMUSG00000062328	Rpl17	protein_coding	37810	30993	30197	41590	29760	29585	1	1.05634	32565	30401	38473	30114	28660	23758	1	0.935327	38379	28169	32740	36982	33664	27816	0.673918	0.917659	39691	34040	37372	43600	27438	26737	0.907871	1.059
ENSMUSG00000030007	Cct7	protein_coding	37825	28846	27886	36639	30924	29932	1	1.00481	31911	28740	32622	26521	29723	24542	0.977	0.93589	38301	28091	31467	35093	30492	33682	0.997819	1.00404	23889	18363	24096	21557	19660	15163	0.154264	0.863975
ENSMUSG00000063457	Rps15	protein_coding	37931	32773	30999	45921	34119	33558	1	1.09646	33745	32619	38267	32699	32376	25165	1	0.956407	37873	27121	31323	35316	31431	27938	0.730569	0.930888	27671	25618	26725	34921	22421	19602	0.679913	1.09821
ENSMUSG00000034088	Hdlbp	protein_coding	47570	37566	38250	48355	39287	39325	1	1.0153	39556	45789	40841	35537	36668	31338	1	1.05654	37865	30538	32605	44292	36453	38552	0.701913	1.08972	39299	31349	37741	38403	33836	29794	0.852933	0.953044
ENSMUSG00000024393	Prrc2a	protein_coding	31999	24507	25772	34895	31002	29933	1	1.0145	25885	29965	27892	23655	26438	22406	1	1.04317	37821	28516	30804	36505	31939	26101	0.924668	0.939697	23437	16788	24415	22436	22440	17012	0.0844833	0.846257
ENSMUSG00000001627	Ifrd1	protein_coding	25374	18338	19781	23536	16463	16484	1	0.96256	43519	30276	38859	27296	35252	23717	0.0292849	0.760785	37421	36439	31124	39251	41296	35973	0.954177	1.0539	20330	13992	15019	12875	19923	15038	0.187508	0.810428
ENSMUSG00000029752	Asns	protein_coding	17383	13168	17196	21237	9202	9326	1	0.989406	19736	10267	21418	18620	11509	9100	1	0.801834	37097	25887	30029	26591	36051	27129	0.0771868	0.804135	15198	7411	14607	8822	14477	7080	1.07626e-16	0.557906
ENSMUSG00000020368	Canx	protein_coding	55889	41398	43723	53792	43862	45241	1	0.994382	41920	44894	41669	37337	40041	34590	1	1.04005	36955	29636	32253	42030	35491	38188	0.773896	1.07909	32311	27496	31484	27417	30773	25567	0.471664	0.907168
ENSMUSG00000016319	Slc25a5	protein_coding	43926	32840	34661	41752	35474	35255	1	0.978703	34672	33784	37044	30788	32972	27328	1	0.969279	36899	27527	31629	35376	29660	35617	0.954177	1.04065	21881	21169	23921	24298	19785	17822	0.936019	1.02353
ENSMUSG00000051391	Ywhag	protein_coding	29449	21049	22978	28157	25652	23864	1	0.948217	34455	29152	36531	25791	29591	21276	0.0114014	0.835013	36859	26345	30072	32181	26835	29430	0.954177	0.977968	22368	13057	22764	13129	16616	11661	4.14681e-07	0.657374
ENSMUSG00000031960	Aars	protein_coding	22692	18120	21882	28957	14492	14961	1	1.04279	24458	16931	25134	22798	15600	13557	1	0.904987	36566	29217	27204	27514	37188	28001	0.659751	0.877707	17760	9764	16702	12399	15870	10000	1.21561e-07	0.677997
ENSMUSG00000021477	Ctsl	protein_coding	33605	24881	28340	35287	25685	25983	1	0.990474	29011	19306	31636	25648	25525	20316	0.579221	0.84361	36448	24263	29249	28362	24218	26787	0.793705	0.924611	47446	34543	45654	39560	33310	31501	0.393812	0.893073
ENSMUSG00000027523	Gnas	protein_coding	41709	32698	34665	45443	35999	35926	1	1.02367	33056	40033	38631	32271	33338	28270	1	1.05412	36426	27841	31679	35894	31138	32374	0.997819	1.00265	37481	36545	37171	47967	29920	32532	0.0947537	1.18573
ENSMUSG00000021822	Plau	protein_coding	69466	39511	38352	32606	61924	48140	1	0.745328	55986	19855	34557	17056	61054	33911	0.517322	0.524087	36302	10638	21713	6965	37478	14780	0.00525438	0.358457	21362	7291	22101	11410	19142	9006	2.53404e-17	0.468967
ENSMUSG00000040952	Rps19	protein_coding	34890	29652	27167	40125	30825	29740	1	1.08232	31852	30518	35070	28566	29840	24444	1	0.953623	36287	25948	28211	31231	30301	26911	0.662581	0.922957	26177	25043	24538	32886	21143	19957	0.332908	1.14358
ENSMUSG00000030432	Rpl28	protein_coding	31853	27758	27103	39852	28873	28232	1	1.09511	29183	31620	33811	27549	27424	22301	1	0.992494	36066	25285	30116	31554	32381	28478	0.326422	0.896764	30296	27241	30061	38871	24031	22601	0.599958	1.10806
ENSMUSG00000020075	Ddx21	protein_coding	34772	25652	25298	31745	26390	25991	1	0.984266	32437	31622	33492	25540	29787	22974	1	0.921083	35812	25035	28396	29769	29232	26443	0.419749	0.905401	12608	7816	14049	8154	11613	6666	5.81278e-10	0.629643
ENSMUSG00000024737	Slc15a3	protein_coding	6504	4667	6186	7638	7397	7374	1	0.977721	12475	10761	12400	7977	11169	7969	0.586582	0.815505	35767	21533	29103	27177	34678	26584	0.0111119	0.781863	55420	28331	51017	32398	46229	31182	1.22306e-08	0.643801
ENSMUSG00000025364	Pa2g4	protein_coding	33505	26290	24512	32172	25872	26335	1	1.03165	28125	29568	29308	24622	25254	21373	1	1.00568	35667	28311	27802	33057	29359	30302	0.954177	1.02903	14456	8571	15922	10188	12530	6532	9.13219e-08	0.623527
ENSMUSG00000009927	Rps25	protein_coding	39713	32332	29857	40854	32920	31175	1	1.03451	33561	31561	37256	30165	30167	25959	1	0.960834	35606	27048	29565	34623	31239	29234	0.954177	0.976537	27448	26378	27215	33060	21724	21122	0.460943	1.11623
ENSMUSG00000005087	Cd44	protein_coding	26973	17845	20939	23875	23496	22010	1	0.905784	22236	16820	23277	16802	22515	17054	0.0963478	0.827598	35478	19619	32387	24776	35875	26556	0.000233291	0.705165	27488	19510	26214	20390	23091	17423	0.00295947	0.796154
ENSMUSG00000026020	Nop58	protein_coding	29438	20647	19906	24779	20158	19713	1	0.96117	29085	25420	28412	21313	23497	19172	1	0.89679	35381	28907	27722	31394	32934	27420	0.954177	0.951699	8767	5792	10073	5073	8127	4758	1.46037e-07	0.620007
ENSMUSG00000028333	Anp32b	protein_coding	32842	24735	25710	34385	24989	24533	1	1.01167	28491	26177	32182	25081	25301	20108	0.948134	0.916943	35379	25161	29612	31901	27348	24147	0.653482	0.914026	14038	9245	14702	11286	11190	6571	0.00198654	0.717198
ENSMUSG00000060938	Rpl26	protein_coding	32912	29741	26089	40189	27391	27882	1	1.14292	31045	28061	35543	29019	27678	22534	1	0.934309	34595	24972	28716	32119	28209	22741	0.647697	0.904996	33832	28499	30158	35899	22871	20199	0.936019	1.03052
ENSMUSG00000024608	Rps14	protein_coding	32112	27690	26013	37907	28348	27113	1	1.08052	30702	27865	35123	29919	26850	22019	1	0.952203	34394	25644	29709	31574	29349	22855	0.508201	0.889122	27509	24642	27171	31681	21099	19335	0.906256	1.05597
ENSMUSG00000024360	Etf1	protein_coding	29441	20348	21217	25661	21536	20870	1	0.945246	27596	22531	28731	21069	24589	18205	0.0244891	0.843564	34363	24393	28384	27234	32458	26393	0.169404	0.851729	17351	11517	18122	10085	14398	8810	2.32748e-06	0.652686
ENSMUSG00000023169	Slc38a1	protein_coding	21973	16043	18808	22446	16720	16290	1	0.959762	18333	16368	19932	16507	15954	13404	1	0.944127	34016	24923	26220	27337	37599	25303	0.272718	0.821854	19080	12402	18040	10485	15382	11093	0.000185648	0.696209
ENSMUSG00000029447	Cct6a	protein_coding	35866	26915	24964	31498	27045	27182	1	0.998908	28990	28302	28274	24247	27862	23058	1	0.978894	33848	27929	27532	32854	27364	35759	0.353251	1.13271	17652	14080	19403	12980	15132	11278	0.0124775	0.785609
ENSMUSG00000037563	Rps16	protein_coding	33071	28355	27326	37470	28987	28551	1	1.06652	30592	29377	31892	27556	28325	23151	1	0.972587	33792	24137	28350	30031	30017	25327	0.326866	0.893994	23936	21899	24131	29190	19846	18129	0.765969	1.07598
ENSMUSG00000003429	Rps11	protein_coding	33012	26283	26060	34659	28256	27804	1	1.02923	27710	26899	30744	24592	26154	21399	0.973946	0.95165	33743	25740	26591	29938	27180	26804	0.954177	0.982699	22346	19430	21377	24368	16732	14910	0.936019	1.02778
ENSMUSG00000020849	Ywhae	protein_coding	36367	26852	26590	33930	29347	29250	1	0.994167	29424	29810	31075	25070	27143	23356	1	0.985045	33489	25901	27947	31400	27668	28948	0.987924	1.00603	22961	18187	23080	19827	18992	15207	0.155524	0.870838
ENSMUSG00000022443	Myh9	protein_coding	42729	34285	38919	51035	38798	40065	1	1.04285	38775	39533	41383	37091	36276	31807	1	1.02817	33363	19700	31922	29350	30662	23831	0.00463681	0.779575	28131	18920	26022	26077	26521	21124	0.233492	0.86756
ENSMUSG00000058799	Nap1l1	protein_coding	39767	28069	29138	35721	27347	26898	1	0.960237	28891	28860	33088	26611	25918	21479	1	0.966326	33321	27565	29090	32169	29874	29522	0.997819	1.00414	16640	14135	16670	15628	15034	11106	0.374749	0.895301
ENSMUSG00000025613	Cct8	protein_coding	37377	27200	26769	31931	28316	27903	1	0.964439	29076	27449	29320	23297	27170	22029	1	0.938059	33112	27413	26928	32281	27433	31697	0.568844	1.08736	18275	15585	18870	15112	15285	12108	0.226658	0.870747
ENSMUSG00000006498	Ptbp1	protein_coding	36136	28488	27997	35984	29073	28375	1	1.01217	29844	31592	29687	25867	26513	21915	1	1.01282	33104	24982	27103	30247	27115	29301	0.986216	1.00656	18331	11644	19156	13741	17125	10592	4.23986e-07	0.698499
ENSMUSG00000033220	Rac2	protein_coding	38007	29813	31899	40727	34840	34833	1	1.01556	29111	30669	31332	27362	29284	25255	1	1.02491	32942	21069	29148	28557	25354	28633	0.776781	0.926847	51473	35020	50147	44628	41265	31862	0.0346974	0.827954
ENSMUSG00000047126	Cltc	protein_coding	39429	26423	29500	32765	32684	30973	1	0.905571	28468	28237	29904	23532	29349	23963	1	0.953654	32856	22795	29398	28094	30215	29206	0.447289	0.89629	31174	25171	31011	26184	24805	23150	0.518783	0.916271
ENSMUSG00000027067	Ssrp1	protein_coding	36985	28600	27962	36946	30245	30054	1	1.02034	29493	28536	30414	26854	27877	23667	1	0.994369	32794	25065	26170	30443	26994	28679	0.954177	1.01854	17428	12691	18152	15104	15686	11031	0.0068762	0.802558
ENSMUSG00000041313	Slc7a1	protein_coding	23515	16499	21725	24907	15690	14989	1	0.925063	26769	19354	26743	20516	18766	14718	0.905423	0.834023	32742	22615	25848	22118	35194	20477	0.0201865	0.724709	10599	5916	11695	5716	9692	5482	1.61276e-12	0.572466
ENSMUSG00000029777	Gars	protein_coding	20560	15280	18351	23554	13116	12920	1	0.993248	19985	14402	22574	18764	13674	11721	1	0.88564	32636	24134	26349	23981	30509	22881	0.172938	0.82904	12423	8449	13408	10323	10809	6723	0.000754875	0.7359
ENSMUSG00000029622	Arpc1b	protein_coding	38876	31897	32840	45242	37548	36388	1	1.04499	32104	34747	37561	31707	33932	27362	1	0.999481	32627	24175	28899	32861	25636	30688	0.954177	1.04167	31775	26486	32403	33051	24251	22136	0.936019	0.980157
ENSMUSG00000025508	Rplp2	protein_coding	30145	24676	23811	35144	25907	26211	1	1.08572	25521	25692	30989	24552	23679	18807	1	0.950737	32559	22173	27753	27402	27190	25597	0.206388	0.891675	30115	25554	31368	33670	20460	16209	0.936019	0.971132
ENSMUSG00000030142	Clec4e	protein_coding	3441	2463	3136	3385	2894	2471	1	0.882894	24384	20088	21846	17394	16788	12657	1	0.871636	32499	33981	26333	38244	33104	32700	0.268343	1.18408	15684	83990	16327	69769	10968	86917	8.63648e-68	6.08269
ENSMUSG00000028234	Rps20	protein_coding	28473	25190	24067	35531	24762	24228	1	1.10387	26798	23912	31359	25140	24978	19413	0.952512	0.911182	32450	23980	27426	28534	27955	24776	0.511332	0.914276	30993	27902	29219	32627	22003	19299	0.936019	1.02891
ENSMUSG00000028634	Hivep3	protein_coding	4791	3535	4496	5464	4229	3836	1	0.947256	5032	3827	5443	3597	3450	2906	0.470166	0.821373	32414	27366	28706	37590	27789	21521	0.997819	1.00412	3410	5023	3328	5664	4218	6337	4.91924e-05	1.65094
ENSMUSG00000006818	Sod2	protein_coding	7716	6190	6589	8831	6504	6597	1	1.04487	11927	12777	14604	11869	9607	8475	1	1.01113	32358	25320	28091	32823	28288	29371	0.954177	1.02032	38879	34513	38558	39613	30373	30515	0.936019	1.03395
ENSMUSG00000025130	P4hb	protein_coding	56872	42955	46019	57026	51261	51602	1	0.996273	41288	47594	44738	36704	45050	38211	1	1.03047	32343	24440	27936	36696	28121	37793	0.398405	1.15168	75490	58755	70536	59810	47552	44816	0.634347	0.904042
ENSMUSG00000022234	Cct5	protein_coding	33748	26268	25082	31734	26235	26629	1	1.01578	27415	26096	28558	23643	24336	20596	1	0.966646	32240	24534	24814	29756	25429	29605	0.868492	1.05943	18856	15231	18897	18098	14990	12087	0.582433	0.913026
ENSMUSG00000056076	Eif3b	protein_coding	37597	29160	28032	36278	31698	31456	1	1.01426	30447	32091	31198	26418	29020	23536	1	0.995086	32230	24607	26362	31200	23714	32954	0.459556	1.12218	16660	11993	17575	14194	13713	10112	0.0143801	0.803889
ENSMUSG00000061315	Naca	protein_coding	33383	27060	24716	33833	25863	24930	1	1.04002	29298	26941	31822	26098	25480	20590	1	0.938372	32129	25266	27363	30495	27444	24344	0.954177	0.956995	22704	20701	22337	24672	17961	15638	0.936019	1.02526
ENSMUSG00000061787	Rps17	protein_coding	33364	27974	25608	36563	26852	26779	1	1.07835	29922	26417	32122	25865	26332	21555	0.943082	0.923705	31980	24037	27081	29661	26488	23895	0.84303	0.941913	24816	21843	23563	26557	18934	16700	0.936019	1.02407
ENSMUSG00000054717	Hmgb2	protein_coding	25911	20098	21929	30092	21165	20269	1	1.02341	23961	21638	29146	23112	23157	19445	1	0.934867	31876	24298	28014	32224	25682	24124	0.954177	0.975952	8921	6177	8741	8376	10137	5592	0.0159774	0.759048
ENSMUSG00000001175	Calm1	protein_coding	36712	28078	27870	35772	31992	30810	1	0.996365	29402	27412	31578	25906	29849	24494	1	0.948236	31738	23384	29043	30958	22545	31655	0.900266	1.07114	39394	31561	39297	30428	28485	25779	0.327954	0.877924
ENSMUSG00000027342	Pcna	protein_coding	46039	35831	33316	41099	41479	40704	1	0.997358	36378	34636	37397	30112	35802	31056	1	0.967768	31731	24947	25807	29798	24455	28249	0.86678	1.05479	26575	19136	28542	17719	18848	14616	0.00760025	0.746751
ENSMUSG00000028692	Akr1a1	protein_coding	34740	27193	30529	40642	32363	31923	1	1.02417	28130	29284	33266	28429	29113	23919	1	0.997047	31665	23822	27321	31981	27785	32178	0.954177	1.04752	36448	32668	34262	38879	23631	28675	0.397959	1.13488
ENSMUSG00000018848	Rars	protein_coding	22746	16677	18957	24024	16049	15263	1	0.974429	20345	14447	22908	17659	15720	12785	0.838748	0.845614	31561	20760	25859	22072	27997	19965	0.00426526	0.767121	21582	11424	21194	11476	16192	8933	1.5216e-11	0.576522
ENSMUSG00000068039	Tcp1	protein_coding	34596	25763	26273	30846	27716	27112	1	0.964964	27615	28221	28294	23397	26322	21802	1	0.983583	31514	26129	25919	32189	25956	34566	0.214445	1.15703	20803	21234	21955	22594	17450	17735	0.549083	1.08921
ENSMUSG00000036103	Colec12	protein_coding	47009	34137	43481	53088	44694	44330	1	0.97313	36270	27806	45368	36928	41449	34611	1	0.903595	31496	16447	32354	25090	23293	22840	0.0286616	0.760509	78608	26812	71650	21454	40252	21245	8.27129e-14	0.39643
ENSMUSG00000026628	Atf3	protein_coding	4869	4991	3806	6563	3356	4310	1	1.33588	20828	15491	17247	13407	11648	12867	1	0.929698	31426	25282	23324	26205	30660	26328	0.954177	0.950117	19592	16501	16271	16574	14993	14318	0.99413	0.995663
ENSMUSG00000046330	Rpl37a	protein_coding	38774	32884	28056	40693	37118	34612	1	1.059	30889	31512	33711	30546	33619	26611	1	0.996376	31171	23527	28197	34255	24026	28501	0.833268	1.06809	23203	24492	24609	36169	19259	21347	0.024365	1.28819
ENSMUSG00000020250	Txnrd1	protein_coding	19478	13886	15665	18738	16630	15624	1	0.943007	20517	19277	22571	17008	19055	14426	0.153988	0.899715	31049	24802	27021	33893	23808	31235	0.234264	1.1375	34124	21909	31481	24318	21037	19190	0.076543	0.809543
ENSMUSG00000100801	Gm15459	processed_pseudogene	28698	21787	17680	19826	31341	29915	1	0.958181	24592	20450	23497	16892	30869	24405	1	0.870671	31010	28528	32895	52059	10246	41807	0.392647	1.70959	33326	25362	29720	23557	15597	19944	0.936019	0.948075
ENSMUSG00000052593	Adam17	protein_coding	21105	14932	18160	21902	19150	18211	1	0.947322	19542	19031	22291	17917	18180	15033	1	0.957312	30970	25885	25227	29705	35298	27657	0.954177	0.940099	21155	22236	22298	20593	16729	19707	0.457893	1.11606
ENSMUSG00000020361	Hspa4	protein_coding	35951	26598	25913	31162	29091	28330	1	0.969278	28183	28448	28352	22194	27821	22579	1	0.956405	30731	25046	26384	31346	24268	30356	0.371724	1.10714	20382	14802	20889	14638	16135	12216	0.00373367	0.775749
ENSMUSG00000012405	Rpl15	protein_coding	31174	25546	24751	31607	26306	25239	1	1.01777	27548	24800	29093	24569	23614	19926	1	0.95405	30625	23697	25674	29598	25403	26729	0.954177	1.01663	23649	22185	22555	26495	18060	17634	0.596256	1.09457
ENSMUSG00000028820	Sfpq	protein_coding	24582	19273	20733	27843	19462	18644	1	1.01965	21234	23067	25279	20461	19493	15551	1	0.985399	30578	21191	26347	27322	28328	22080	0.127829	0.855764	7002	3690	8189	3141	6860	3281	2.61973e-14	0.491592
ENSMUSG00000028163	Nfkb1	protein_coding	6833	5147	6157	7219	5579	5264	1	0.954049	7300	7232	7743	6236	5390	4407	1	0.960422	30567	24258	24256	27739	34072	23138	0.610862	0.874417	11575	9791	11330	10828	10429	9149	0.826795	0.950101
ENSMUSG00000038067	Csf3	protein_coding	1	1	0	0	10	1	1	0.184795	492	6	458	4	226	6	5.63508e-09	0.015221	30367	522	30576	673	19728	563	0	0.0226497	116923	247	104499	239	94754	167	0	0.00219556
ENSMUSG00000112023	Lilr4b	protein_coding	12633	8181	9477	11133	9833	8276	1	0.874996	32960	16417	22478	16150	24016	16961	0.0104533	0.689727	30332	16795	22553	16557	30277	15688	1.52512e-05	0.615995	32613	20908	29224	23914	54746	38187	0.827146	0.756674
ENSMUSG00000022797	Tfrc	protein_coding	43951	31024	36917	42008	45289	44310	1	0.941381	34210	34784	38863	30964	43341	34861	1	0.958797	30116	25922	31042	36719	30468	41966	0.451429	1.1704	23680	34633	27610	27720	22405	29018	0.0108379	1.33124
ENSMUSG00000006005	Tpr	protein_coding	33044	23420	24260	30213	24952	24565	1	0.967982	24355	25220	25526	21490	22931	20052	1	1.01176	29995	24014	26000	29743	26841	25846	0.997819	0.995499	21065	15112	21422	15403	18402	13932	0.00143195	0.779691
ENSMUSG00000018583	G3bp1	protein_coding	31832	24578	24784	31641	27780	27468	1	1.00685	27775	28290	29866	25132	27554	22915	1	0.989003	29750	25030	26436	33329	22812	31117	0.0887138	1.17382	13754	10752	14963	12256	12565	9465	0.0366744	0.835325
ENSMUSG00000019179	Mdh2	protein_coding	34285	26858	26931	35694	28181	27752	1	1.02293	26545	27054	29185	24566	25203	20710	1	0.985642	29714	22122	24665	28329	22519	27751	0.88205	1.05689	25252	26612	25500	34327	19842	21709	0.0413401	1.2389
ENSMUSG00000028452	Vcp	protein_coding	39929	30177	28371	35271	32028	33000	1	1.00603	29746	34370	28612	23900	29670	25495	1	1.04501	29708	24130	24342	32634	24272	32991	0.0974023	1.18654	26819	19234	25250	19543	20051	16638	0.0341718	0.822196
ENSMUSG00000030662	Ipo5	protein_coding	33063	25038	25848	30568	27817	28101	1	0.983732	25553	26764	25809	21728	24516	21844	1	1.02281	29697	22769	24214	27490	25868	30245	0.954177	1.04761	19721	21325	20713	25996	18886	20617	0.0184628	1.21417
ENSMUSG00000032204	Aqp9	protein_coding	37374	26535	31421	36433	28445	28310	1	0.948194	35163	30071	37009	27075	31669	22921	0.0279234	0.850048	29595	16967	24897	18604	28986	21272	0.000642741	0.707075	34585	19128	39798	22377	31265	14877	1.02951e-11	0.564823
ENSMUSG00000041827	Oasl1	protein_coding	339	207	464	575	174	219	1	0.973278	721	966	1369	1414	341	319	1	1.2272	29560	35455	27834	56029	20474	49990	9.71493e-11	1.87316	46371	56390	31715	64126	31513	57896	1.3297e-08	1.74227
ENSMUSG00000024640	Psat1	protein_coding	29012	21421	25127	30292	18956	18677	1	0.968423	23846	18932	27441	23222	19190	15989	1	0.914994	29419	22497	25637	25044	24187	27128	0.954177	0.98186	15945	10062	17917	11087	15035	8308	5.2574e-09	0.639095
ENSMUSG00000027288	Zfp106	protein_coding	37576	26911	29297	36872	29898	29163	1	0.97228	27630	31899	31854	25885	26841	23438	1	1.0374	29365	24400	25756	32185	26056	27706	0.67239	1.07301	27888	25603	28396	28572	22896	23397	0.892686	1.04457
ENSMUSG00000058655	Eif4b	protein_coding	38037	29311	30580	40798	32301	31713	1	1.01839	28145	31718	30928	26944	27967	24708	0.94617	1.05649	29308	21886	23644	28002	29575	25916	0.954177	0.94814	18819	20301	20281	27489	19503	18357	0.133901	1.18709
ENSMUSG00000024493	Lars	protein_coding	19358	14135	17459	21834	11426	11930	1	0.991709	18038	11719	21400	17879	12820	10639	1	0.857095	29176	21048	22595	21122	23552	20362	0.360294	0.870936	11828	7948	11744	8927	10634	7027	3.71025e-05	0.74203
ENSMUSG00000040249	Lrp1	protein_coding	61549	44817	45733	56541	61896	62604	1	0.988271	43736	51206	38157	35261	50030	44693	1	1.09386	29165	19668	22967	26072	27057	23144	0.496964	0.898933	23729	24718	23435	30855	25854	30994	0.057532	1.2598
ENSMUSG00000030189	Ybx3	protein_coding	29772	24159	23256	31725	23938	23819	1	1.04918	25874	25177	29445	24257	23606	19307	1	0.961802	29027	21227	24722	28030	20900	23601	0.955377	1.01401	16170	11954	18330	16407	14517	9527	0.0951712	0.813606
ENSMUSG00000022241	Tars	protein_coding	18996	14336	15817	20536	12491	12227	1	1.00133	18631	13821	19348	16520	13758	11383	1	0.892653	28988	21081	22062	23132	25414	23635	0.79685	0.925494	10006	7060	11120	7090	9654	5839	4.85504e-06	0.690736
ENSMUSG00000038274	Fau	protein_coding	23465	21403	20340	31226	22886	21795	1	1.117	23981	23313	26973	24053	22327	17844	1	0.981756	28757	20513	23656	25585	25324	20318	0.347364	0.885871	23542	22015	22813	29284	18917	16627	0.685967	1.09644
ENSMUSG00000025854	Fam20c	protein_coding	17147	13959	12468	16902	18692	17895	1	1.02925	12369	11332	11953	10142	14010	12003	1	0.969058	28739	25717	23215	30200	22391	31951	0.0208535	1.232	29619	27715	29296	30308	20921	27906	0.227075	1.15605
ENSMUSG00000000275	Trim25	protein_coding	14403	10849	12458	15292	13284	12732	1	0.974767	8052	9423	10448	9002	10226	8345	1	1.03198	28707	22734	25389	31085	23877	25368	0.913646	1.04948	39650	31924	34602	34003	32548	29820	0.899321	0.956406
ENSMUSG00000026219	Trip12	protein_coding	26031	18385	20222	23132	21049	20755	1	0.942134	19679	18775	20451	16127	19492	16344	1	0.950544	28422	19511	25246	25014	25195	23262	0.224592	0.889066	26721	20221	24802	20282	22038	19424	0.19366	0.872166
ENSMUSG00000027423	Snx5	protein_coding	28825	21414	19333	23848	22526	22631	1	0.989171	23540	20201	23265	18652	22599	18757	1	0.919176	28417	23015	22564	24400	22315	26489	0.950452	1.05529	12759	11169	13279	11967	11578	9285	0.511865	0.91557
ENSMUSG00000010095	Slc3a2	protein_coding	20948	15221	15236	19432	13198	13218	1	0.987751	24149	22589	20786	17502	17152	14086	1	0.954474	28372	19415	21029	20886	30184	20103	0.125358	0.788515	18782	11694	18202	15770	16608	11319	0.00128544	0.765278
ENSMUSG00000046434	Hnrnpa1	protein_coding	37640	28147	25198	32431	24965	25758	1	1.01123	29637	30160	27560	23988	25975	22066	1	1.00661	28343	22048	22579	26610	23850	26344	0.954177	1.0428	10355	8947	11672	10315	13939	8395	0.126289	0.808538
ENSMUSG00000039218	Srrm2	protein_coding	35126	26414	27572	34989	30171	30388	1	1.00236	28576	31559	29400	26442	27542	24002	1	1.05565	28321	23504	23653	30831	25962	24118	0.954177	1.04031	21381	19211	21629	25532	25471	27672	0.660239	1.12329
ENSMUSG00000030062	Rpn1	protein_coding	41858	31598	34266	44779	36148	35958	1	1.00892	32884	33961	35915	29915	31804	26935	1	0.996407	28300	21084	24344	32276	23088	32342	0.312287	1.16562	26418	20275	25296	21062	19666	16927	0.216731	0.872143
ENSMUSG00000006728	Cdk4	protein_coding	33397	26091	27296	35702	27492	26899	1	1.01533	26461	27482	28732	25115	24360	20971	1	1.01994	28244	21681	24871	28836	22299	27379	0.759538	1.06993	19076	14720	18844	17124	16834	12402	0.0934286	0.856244
ENSMUSG00000061904	Slc25a3	protein_coding	31827	24490	24505	31324	27309	26488	1	0.999551	25573	26411	27410	23027	25797	20671	1	0.98084	28208	22928	23369	26467	24825	28207	0.934278	1.05587	17100	18471	18029	20044	14389	15443	0.126884	1.15983
ENSMUSG00000040225	Prrc2c	protein_coding	31294	22938	23678	28416	24910	24490	1	0.967828	24335	27316	24749	20785	22696	19569	1	1.03621	28165	20319	24103	28412	25620	20098	0.694215	0.91073	22530	15401	20937	20624	25126	20349	0.466027	0.871117
ENSMUSG00000025044	Msr1	protein_coding	21299	15978	16167	20477	20300	20473	1	1.00271	18222	15108	18227	14217	20653	16017	1	0.881489	28104	13844	26385	19051	18234	17876	0.00525696	0.724623	43714	11767	44339	13046	35425	10762	3.04322e-73	0.307368
ENSMUSG00000024772	Ehd1	protein_coding	3698	2704	3160	3528	3361	2879	1	0.900786	10148	7950	11321	8263	7342	5364	0.548943	0.825823	28083	17074	22541	19686	26113	19071	0.00112509	0.755766	17853	12428	18135	15762	13313	10542	0.103986	0.834054
ENSMUSG00000032412	Atp1b3	protein_coding	37743	27807	28633	34716	29252	29713	1	0.983069	28540	23820	30649	24924	28797	23492	0.916186	0.91152	27992	20345	23529	25298	22634	26974	0.954177	1.017	25655	18709	28009	18462	20440	15032	0.00193484	0.753057
ENSMUSG00000023456	Tpi1	protein_coding	38571	32284	31321	42582	34658	35506	1	1.06826	30550	34876	32473	29103	31692	27348	1	1.06227	27975	23126	24452	33749	20813	32193	0.0252854	1.25716	56904	52166	53486	58741	41080	42503	0.703782	1.07891
ENSMUSG00000051695	Pcbp1	protein_coding	23750	19359	19833	27429	20969	20018	1	1.0408	21538	22056	24861	21163	20575	16473	1	0.983012	27857	21076	23979	26997	22876	22843	0.954177	0.984139	14827	10735	14608	12770	11803	8952	0.060867	0.83545
ENSMUSG00000040731	Eif4h	protein_coding	29384	21721	22476	29155	23943	23404	1	0.993321	23386	23859	25735	21072	22624	17843	1	0.964047	27809	20582	22190	26049	22094	24684	0.954177	1.02797	16681	14702	16185	17222	13990	12059	0.992436	0.994866
ENSMUSG00000020358	Hnrnpab	protein_coding	28855	22140	21618	28552	23140	22566	1	1.01124	23675	23846	26535	21466	23986	19039	1	0.957414	27798	21075	23471	27543	20999	26532	0.688532	1.07968	12864	8482	14695	8667	10279	5800	2.04068e-05	0.64513
ENSMUSG00000036752	Tubb4b	protein_coding	36614	27258	28792	35450	35734	33919	1	0.969385	26237	29019	30053	24474	32064	26112	1	0.996611	27793	20206	25835	31418	18994	32401	0.362476	1.19453	19958	15147	20193	17697	16254	12782	0.121683	0.859204
ENSMUSG00000018379	Srsf1	protein_coding	25096	18613	18969	25243	19776	19614	1	1.00762	23091	21654	24478	19986	21689	16747	0.668171	0.92938	27787	21053	22870	24082	28499	23350	0.61276	0.896435	7743	7300	9108	5501	9174	6807	0.189689	0.807537
ENSMUSG00000015950	Ncf1	protein_coding	20106	15869	16094	21782	16785	16773	1	1.03764	17716	16987	18835	18128	15883	14649	1	1.0503	27697	28350	23022	33571	21658	33965	3.34104e-06	1.37993	13948	20763	14713	27416	13062	20024	1.11848e-13	1.72879
ENSMUSG00000024740	Ddb1	protein_coding	34384	26080	26898	32725	29145	29493	1	0.993566	25456	27985	25894	23114	24978	22364	1	1.06091	27615	21836	23092	27944	22965	31156	0.40295	1.13895	23140	21403	23186	25627	20968	20654	0.67306	1.06804
ENSMUSG00000005667	Mthfd2	protein_coding	15628	11151	13956	17020	9207	9100	1	0.960291	16772	10507	18691	14269	11969	9016	1	0.790872	27614	19156	21996	20402	23853	19610	0.113081	0.84106	9911	6101	10054	6859	8924	5243	1.77199e-08	0.668722
ENSMUSG00000008683	Rps15a	protein_coding	28331	23201	22491	29048	21977	21940	1	1.03497	24060	22397	27168	22295	21007	17396	1	0.949918	27561	21173	23768	25595	24162	20884	0.747657	0.929904	28422	26316	26614	29014	18735	18878	0.861206	1.07134
ENSMUSG00000036427	Gpi1	protein_coding	38234	30213	30112	40172	34137	34450	1	1.0363	30344	32436	30918	26539	29880	24893	1	1.01286	27550	20814	23794	27372	22691	28952	0.784397	1.07889	33413	31764	32631	40841	28314	29074	0.197226	1.14127
ENSMUSG00000056851	Pcbp2	protein_coding	27899	20452	21815	26517	21720	21604	1	0.974875	22788	22262	24217	20796	21143	17278	1	0.97635	27381	21824	22568	25770	24537	21824	0.954177	0.967995	15821	13016	16166	17265	14394	11757	0.927137	0.957005
ENSMUSG00000030591	Psmd8	protein_coding	15834	12374	13879	18095	14604	14038	1	1.00767	17198	15729	19516	16024	16107	13066	1	0.938873	27219	22390	21905	25214	27293	26823	0.982858	1.01041	27115	25244	25300	30687	20664	22197	0.246496	1.1362
ENSMUSG00000059208	Hnrnpm	protein_coding	27864	20635	22660	29952	21520	21582	1	1.0088	21959	22127	25177	21051	20648	17393	1	0.987378	27177	20717	22974	27343	24955	21466	0.954177	0.956242	11271	7644	11161	6518	9812	6661	9.14111e-05	0.692814
ENSMUSG00000063316	Rpl27	protein_coding	27559	21891	22338	28845	21806	21885	1	1.02521	22846	21574	25919	21220	21071	17005	1	0.946154	27095	20244	23279	26238	22130	21763	0.954177	0.975616	22171	18183	22006	22916	16773	14777	0.936019	0.971709
ENSMUSG00000006998	Psmd2	protein_coding	33665	25501	27352	32988	29450	29514	1	0.986783	25823	26755	26564	22737	26571	22392	1	1.0046	27047	21936	23184	27704	20989	28345	0.27177	1.13736	26182	21730	25343	23472	20567	18574	0.791364	0.943201
ENSMUSG00000009079	Ewsr1	protein_coding	24649	18747	20755	27951	18118	17618	1	1.01538	22026	22805	25467	21303	18510	15475	1	0.994557	27042	20003	21744	24764	22986	19718	0.800058	0.933007	10337	8201	10298	9310	11999	8649	0.230078	0.848711
ENSMUSG00000007458	M6pr	protein_coding	22986	16785	19087	23062	21181	21375	1	0.978535	19199	19802	22523	18372	20661	18294	1	1.00443	27034	25731	22418	31350	22730	32547	0.00119528	1.28961	22485	22274	23160	23227	17281	18993	0.540273	1.09553
ENSMUSG00000026553	Copa	protein_coding	31605	23613	25971	31416	26275	26220	1	0.9809	24287	26592	25985	21763	23071	20107	1	1.02871	27004	20439	23673	27133	23535	26515	0.954177	1.03178	29064	22457	26580	23846	24337	22070	0.487764	0.913385
ENSMUSG00000054808	Actn4	protein_coding	32879	26611	26988	36323	30221	31744	1	1.06206	26009	27078	27593	24873	27359	23472	1	1.02929	26911	17886	23266	25214	22427	24116	0.954177	0.955875	24335	18439	23899	24568	23379	19448	0.631731	0.922928
ENSMUSG00000051223	Bzw1	protein_coding	29811	21592	22629	26427	23627	22621	1	0.946942	24000	23180	26615	20372	23520	18641	0.809848	0.926637	26896	20682	24122	25771	22396	24238	0.997819	0.998446	18181	13373	19294	10399	14117	10441	0.00286835	0.714447
ENSMUSG00000050335	Lgals3	protein_coding	30756	25946	25359	36879	37777	37255	1	1.07339	26527	22575	29566	26942	32929	28397	1	0.977062	26772	19422	22594	25702	23001	29267	0.95107	1.06341	31488	49605	26105	54099	20549	44148	5.12848e-17	2.02579
ENSMUSG00000021025	Nfkbia	protein_coding	6351	4752	4958	5559	5371	4614	1	0.912111	41032	46775	41466	38722	47475	38495	1	1.0497	26678	18178	21712	22601	25289	20190	0.164184	0.856499	18335	13518	17083	13905	16666	11869	0.00831395	0.802629
ENSMUSG00000027447	Cst3	protein_coding	34956	29770	25112	34219	32374	30531	1	1.04547	29607	29289	28176	22956	27748	22970	1	0.968025	26649	20113	18960	21473	20869	24588	0.954177	1.04305	15626	16838	15103	18229	11938	13963	0.0245958	1.22498
ENSMUSG00000025232	Hexa	protein_coding	30854	23424	26059	33956	28409	27807	1	1.00423	22799	19634	26804	22294	24277	20004	1	0.932531	26346	19361	22844	22863	21517	24915	0.962727	0.987365	27922	26360	27189	33488	18938	21403	0.28355	1.16579
ENSMUSG00000020850	Prpf8	protein_coding	38125	29366	29965	36583	31514	32863	1	1.00997	27207	32035	25627	24055	25022	23701	0.770024	1.12599	26307	20048	22056	26449	25288	26687	0.954177	1.02525	17407	13847	18701	17412	18901	16521	0.73834	0.922424
ENSMUSG00000072620	Slfn2	protein_coding	1823	1477	1740	2569	1407	1542	1	1.1131	13591	9835	14508	12569	7250	7597	1	0.941856	26305	22801	20991	25268	24184	25633	0.839959	1.07305	13608	17269	11733	15332	9455	15621	4.51839e-05	1.49341
ENSMUSG00000020571	Pdia6	protein_coding	49941	38333	39309	49261	43096	42715	1	0.999715	35979	42320	40316	31475	36696	31252	1	1.02398	26300	20322	24681	37400	22487	29961	0.211893	1.21761	48358	37658	45353	38278	32397	28628	0.455689	0.886723
ENSMUSG00000016921	Srsf6	protein_coding	23096	16758	17673	22917	18845	17815	1	0.976168	21499	19960	23525	18385	19523	15398	0.459728	0.918995	26296	20273	22287	23842	19992	20835	0.957195	0.987456	7054	4543	7527	3262	6130	4431	0.000380779	0.639907
ENSMUSG00000024621	Csf1r	protein_coding	51289	40203	41931	53899	49273	50063	1	1.02381	43826	60182	43132	42327	44900	40607	0.489123	1.18796	26125	25628	20057	28914	28068	40480	0.141698	1.32479	12856	16674	16013	17857	11549	19176	0.000640638	1.42865
ENSMUSG00000052459	Atp6v1a	protein_coding	34090	25050	28418	34374	31412	30831	1	0.970905	24874	23467	28506	24466	27804	24647	1	0.994834	25904	19639	21598	24035	26033	25711	0.954177	0.975234	41435	41283	40427	37670	30198	35822	0.582854	1.10149
ENSMUSG00000030220	Arhgdib	protein_coding	25980	20572	23743	31869	20820	20931	1	1.038	21207	20624	25999	22202	18624	15829	1	0.98596	25836	19095	23432	26768	20474	19118	0.954177	0.962571	34638	27896	35831	33562	25010	24416	0.936019	0.958625
ENSMUSG00000048234	Rnf149	protein_coding	10699	7914	11240	14042	10475	9989	1	0.972557	11327	9752	15476	11796	10783	8562	1	0.891261	25739	13334	22268	16294	21104	15073	5.09307e-12	0.671793	33929	22641	34098	21942	25395	19115	0.000374031	0.730862
ENSMUSG00000020152	Actr2	protein_coding	28921	20649	22683	26836	23305	22640	1	0.950568	22597	20992	24937	19569	22208	18279	0.751549	0.934102	25672	19073	22479	23035	21267	22462	0.954177	0.966085	19753	16131	20040	14131	15988	13626	0.14517	0.844624
ENSMUSG00000031808	Slc27a1	protein_coding	24774	19321	23240	30497	23507	22937	1	1.01403	22109	16980	23000	19934	20476	16979	1	0.91262	25632	13511	19354	16087	21969	15224	1.49175e-06	0.696537	21172	12178	20384	13527	21104	13296	1.81564e-06	0.662997
ENSMUSG00000021771	Vdac2	protein_coding	31013	23051	23521	28718	24911	23520	1	0.964723	23868	23926	25018	20621	22896	18932	1	0.975327	25560	19024	22002	24101	20652	24732	0.954177	1.03207	18736	15705	19278	16678	15509	13222	0.441713	0.907969
ENSMUSG00000060519	Tor3a	protein_coding	6568	5249	6509	8202	5609	5708	1	1.02069	5268	4882	5328	5076	4043	3593	1	1.02027	25488	22853	23765	33833	21902	31367	0.00864367	1.27301	13104	11542	12505	10555	9304	10129	0.989755	0.993288
ENSMUSG00000040945	Rcc2	protein_coding	30326	23445	25243	33968	22968	22875	1	1.02782	23220	25386	26602	24446	21438	18039	1	1.04907	25291	20347	20723	24872	20160	21959	0.834827	1.05601	8644	7440	10161	9409	8976	6511	0.392492	0.886926
ENSMUSG00000037851	Iars	protein_coding	20286	15336	17925	21629	13032	13952	1	0.999649	17501	13181	18302	16029	12997	11267	1	0.919217	25269	18765	19538	19007	26434	19520	0.33292	0.837399	11179	8111	12252	8999	9993	7850	0.00510048	0.7965
ENSMUSG00000025362	Rps26	protein_coding	25700	22019	19435	28924	22264	21229	1	1.08427	23149	22992	24892	20589	21335	18104	1	0.981523	25239	19188	21632	24037	23032	21619	0.954177	0.960154	15360	16402	14813	23644	14901	15595	0.00946884	1.29765
ENSMUSG00000050721	Plekho2	protein_coding	19524	14540	14193	17148	16501	15253	1	0.955671	18520	14909	19910	16387	14786	12701	1	0.916271	25218	16997	20790	21508	22666	20584	0.32614	0.890977	17503	14178	16938	14798	14870	14051	0.697625	0.933321
ENSMUSG00000026547	Tagln2	protein_coding	30687	23131	24556	31117	26751	25819	1	0.98803	24843	24421	29607	23599	25942	20630	1	0.945157	25198	18778	23686	27129	19217	25919	0.762445	1.08885	17682	18845	18311	25723	15353	16758	0.0156717	1.26101
ENSMUSG00000007041	Clic1	protein_coding	28908	22815	20617	27697	26832	25872	1	1.02125	23370	17465	22663	18504	26473	20425	1	0.865279	25196	13311	20570	16438	14742	17301	0.205846	0.814211	26544	10849	23170	12795	20334	8933	5.32876e-20	0.493505
ENSMUSG00000027944	Hax1	protein_coding	15653	12257	13077	17109	11276	11447	1	1.02798	14964	10638	16075	13389	12022	9629	0.955921	0.867238	25126	18910	19513	20475	21464	17152	0.553413	0.893453	23266	14204	19716	14466	15744	10952	0.000808049	0.720798
ENSMUSG00000042079	Hnrnpf	protein_coding	25674	18908	20613	24852	20266	19420	1	0.96183	21366	19832	23070	18342	19215	16081	1	0.942228	25062	18422	21689	23843	21312	20774	0.939082	0.958986	11637	7484	12271	7743	9785	6245	4.58188e-07	0.679474
ENSMUSG00000090862	Rps13	protein_coding	24113	18418	19340	24025	18868	18522	1	0.991434	20575	20002	23002	18175	18864	14343	1	0.92646	25037	17938	20751	21425	20685	20020	0.631422	0.929096	18324	16106	18593	18716	15079	11895	0.918127	0.950877
ENSMUSG00000007739	Cct4	protein_coding	26618	19516	19700	24090	21035	21140	1	0.981048	21114	20952	22013	17917	19844	16363	1	0.96712	24968	20122	20407	23917	21085	23099	0.90766	1.05042	16030	14913	17307	17071	13929	12745	0.991433	1.00526
ENSMUSG00000020664	Dld	protein_coding	18368	13872	14369	17913	12912	12847	1	0.992526	17475	14275	18260	14662	13762	11932	1	0.914332	24820	19855	19357	19778	22836	21816	0.954177	0.958413	12274	12789	12708	12035	10407	10378	0.819267	1.06288
ENSMUSG00000070738	Dgkd	protein_coding	27849	19271	20544	23810	22607	21145	1	0.923083	22135	17028	21728	16180	22954	16046	0.0355128	0.815461	24772	9786	19829	11351	22533	11006	1.70069e-23	0.497518	17537	9266	17774	12430	16923	8607	6.83693e-10	0.611666
ENSMUSG00000021957	Tkt	protein_coding	36507	29609	29327	39657	31938	32363	1	1.05145	28756	31380	30283	27096	27535	23882	1	1.04791	24673	18564	21800	25610	21404	28017	0.7372	1.09762	23468	22148	24387	29876	20288	20022	0.405409	1.11749
ENSMUSG00000030795	Fus	protein_coding	25009	18244	19898	23796	19341	18573	1	0.956738	19860	21337	22099	17534	19361	15661	1	0.979561	24660	17770	20123	20512	20191	18505	0.484636	0.910707	8399	6263	9049	5739	9007	6079	0.00239479	0.729928
ENSMUSG00000034892	Rps29	protein_coding	26359	21667	19816	28877	22374	22056	1	1.0729	23344	21039	24547	20296	21617	17329	0.829923	0.932279	24655	17873	20542	21460	20944	18275	0.425946	0.905106	17420	15762	17434	20860	13929	12767	0.826441	1.06947
ENSMUSG00000034667	Xpot	protein_coding	21245	15319	19077	22986	15238	15226	1	0.965043	17994	15378	21495	17879	15025	12517	1	0.930752	24638	19537	19571	20158	22685	19367	0.807924	0.921741	10354	7534	11479	7290	9351	6697	0.000356848	0.737826
ENSMUSG00000037331	Larp1	protein_coding	23625	17763	17912	23072	18650	18605	1	1.00344	18253	21404	19339	17549	18600	15956	0.990007	1.07492	24630	19703	21449	26662	18733	21644	0.627486	1.08736	14414	11478	14853	13803	13147	11522	0.547258	0.922478
ENSMUSG00000015176	Nolc1	protein_coding	32350	26425	23668	32544	26101	26299	1	1.05849	27064	29624	27363	23122	25336	21252	1	1.01948	24592	18159	19785	23575	19786	20940	0.954177	1.01366	12179	7535	13362	8384	11333	6090	3.55045e-09	0.632657
ENSMUSG00000033307	Mif	protein_coding	27669	24227	22189	30100	25349	24915	1	1.06904	23244	24861	24229	21483	21741	18534	1	1.03191	24557	19450	20408	24127	17781	24273	0.372054	1.12636	20598	20702	22862	28492	18905	18544	0.287672	1.14581
ENSMUSG00000025261	Huwe1	protein_coding	29779	21724	24660	30140	24839	24982	1	0.979046	22970	24822	23470	20923	22470	19694	1	1.04659	24478	19534	21376	25116	24221	20115	0.954177	0.953527	18112	14879	17731	18143	18511	16703	0.936019	0.971415
ENSMUSG00000027404	Snrpb	protein_coding	25315	20029	21344	28121	21000	20504	1	1.02148	22091	21705	23532	20232	19930	16187	1	0.976942	24429	17163	20251	22013	21015	21788	0.954177	0.961396	10417	6843	10401	8288	10347	6198	5.92414e-05	0.72315
ENSMUSG00000016487	Ppfibp1	protein_coding	15684	11826	13585	16837	13099	13342	1	0.998096	13160	13023	15064	11914	13271	10796	1	0.952316	24399	16128	19054	18100	23817	19072	0.139668	0.822987	13252	8993	13024	10076	12436	9530	0.00554269	0.787588
ENSMUSG00000022565	Plec	protein_coding	22369	18183	17249	23585	19327	19030	1	1.04613	18101	19983	16160	16080	17241	15856	0.939859	1.10819	24385	15172	19741	19806	17104	15112	0.200414	0.851564	19674	12546	17927	16216	20034	14609	0.0389913	0.79754
ENSMUSG00000002111	Spi1	protein_coding	16266	13621	12959	18720	14834	14887	1	1.08215	14765	19013	16662	16021	14265	13110	0.105645	1.15862	24254	21784	19886	26350	18926	25052	0.011909	1.20815	11959	9220	11951	10447	9282	7901	0.278675	0.884646
ENSMUSG00000022831	Hcls1	protein_coding	16449	12853	13518	18893	15058	14870	1	1.04091	13788	12517	14932	12399	14899	11546	1	0.9253	24225	14201	19747	19802	17640	16492	0.101249	0.849998	37518	19701	37385	24613	25458	17236	5.52441e-06	0.653524
ENSMUSG00000025982	Sf3b1	protein_coding	27135	19245	20154	23724	22240	21501	1	0.94628	20981	23288	20880	17109	20357	16970	1	1.01302	24213	19059	21099	24473	20098	21841	0.954177	1.03564	16551	15196	17080	16534	16498	17159	0.936019	1.04164
ENSMUSG00000020189	Osbpl8	protein_coding	24669	16319	18333	20807	19510	18943	1	0.914575	18277	12796	18662	15814	18831	15318	0.998234	0.878255	24101	19352	21294	21751	26975	21878	0.716774	0.899468	18429	20933	18184	20541	18437	20230	0.0933772	1.19525
ENSMUSG00000041859	Mcm3	protein_coding	32539	25085	25247	31754	26026	26618	1	1.01274	28441	29659	27029	23527	24623	21002	1	1.01709	24075	15500	19913	20496	20795	20004	0.368562	0.894444	16165	11015	17848	12679	14463	9546	4.00169e-05	0.728149
ENSMUSG00000035373	Ccl7	protein_coding	646	211	479	258	638	337	1	0.468204	910	87	816	204	1216	368	0.0110066	0.257307	24040	5106	19892	5427	16843	6443	2.18999e-45	0.292823	78773	5286	72642	3486	81745	5096	2.16835e-116	0.0641118
ENSMUSG00000022500	Litaf	protein_coding	18280	13083	16886	20255	17158	16544	1	0.953385	17085	14332	19609	13874	17031	11737	0.01118	0.821863	23995	15607	21776	19473	25812	18025	0.0088907	0.764235	32582	32386	33349	37035	25767	28047	0.250181	1.13182
ENSMUSG00000038615	Nfe2l1	protein_coding	14931	11349	12677	16725	11385	11585	1	1.02155	14739	12091	14736	13246	11348	10478	1	0.971673	23935	19279	17004	17451	22994	16397	0.666264	0.872686	13721	12082	12718	14611	11922	11125	0.893255	1.04535
ENSMUSG00000030342	Cd9	protein_coding	31648	24784	24922	31680	26811	27547	1	1.02358	23461	19110	25508	21717	24837	21450	1	0.940278	23869	16499	19527	20533	18007	22471	0.987102	1.00843	19684	20993	19352	23069	15493	17263	0.0512657	1.19718
ENSMUSG00000021282	Eif5	protein_coding	24312	16029	16886	19011	18238	17290	1	0.903204	20818	20810	19794	16510	20810	15976	1	0.953425	23838	19264	20501	22272	16826	20134	0.954177	1.05343	14901	12312	16161	8985	12268	10187	0.0729952	0.784568
ENSMUSG00000037169	Mycn	protein_coding	52839	43804	43590	61104	47663	46990	1	1.06195	39828	43991	43135	38390	39252	32950	1	1.03911	23831	16620	20993	24305	18467	22690	0.954177	1.03785	16625	10932	20629	16743	16516	9539	0.00698836	0.725933
ENSMUSG00000027642	Rpn2	protein_coding	29862	22489	24575	30653	25867	26372	1	1.0012	23349	25000	24656	21090	22783	19366	1	1.01906	23800	18184	19637	23720	19362	23068	0.721744	1.07272	20311	17024	20612	20311	17643	15680	0.918127	0.961403
ENSMUSG00000007029	Vars	protein_coding	22412	17401	18762	24816	18154	18079	1	1.0229	19498	17749	19362	17860	16505	13553	1	0.978149	23775	17649	18640	19701	20908	16432	0.457724	0.885299	9017	7354	10750	10689	10833	7578	0.463323	0.878848
ENSMUSG00000001918	Slc1a5	protein_coding	25506	19564	22098	27129	19571	19736	1	0.996215	22596	17203	21760	17748	19069	15271	0.530199	0.876046	23608	14055	18925	15619	19731	16691	0.00388757	0.7766	11272	6043	14238	7591	11525	5553	1.4062e-12	0.548149
ENSMUSG00000033732	Sf3b3	protein_coding	26832	20762	20786	25489	21634	22020	1	1.00444	20620	22718	19896	17932	18653	16470	1	1.06061	23572	18077	19745	24361	21413	25690	0.776152	1.08667	11771	7834	13041	7729	11172	7791	2.39431e-05	0.694605
ENSMUSG00000058600	Rpl30	protein_coding	23732	19424	18757	25145	18341	18094	1	1.0439	20314	17414	23101	18311	18029	14017	0.815935	0.895489	23547	16712	19885	21120	20311	14771	0.289303	0.855434	20789	18455	19065	20681	14336	13025	0.936019	1.02267
ENSMUSG00000022636	Alcam	protein_coding	25759	18162	21144	26722	21995	21879	1	0.975903	19224	14302	22413	18070	21319	17656	1	0.88865	23542	14200	18110	16558	21156	16977	0.0161641	0.790153	21998	14124	21521	13605	17935	13400	6.98205e-05	0.717948
ENSMUSG00000001924	Uba1	protein_coding	24685	19012	19490	23807	19202	20413	1	1.01545	19498	21113	19274	16263	17496	14918	1	1.02091	23523	16675	18879	20375	19887	21838	0.954177	0.982032	16991	12475	16948	15896	16338	13152	0.213273	0.875651
ENSMUSG00000022255	Mtdh	protein_coding	18859	14059	16272	20194	14994	14554	1	0.978839	15781	14102	18738	14725	15177	12241	0.947437	0.916305	23441	18168	19892	19799	21589	19413	0.701731	0.919749	15764	10451	16747	10379	13582	8579	8.42116e-07	0.680576
ENSMUSG00000020422	Tns3	protein_coding	20446	15452	18566	22026	19813	20217	1	0.986577	14631	13795	14956	13316	15501	13729	1	1.00455	23430	13957	18333	18029	25857	17129	0.0265337	0.747879	17782	14337	18900	15688	19267	16258	0.414299	0.88159
ENSMUSG00000028059	Arhgef2	protein_coding	16412	11463	13578	15356	15230	13160	1	0.893523	17419	14140	17427	12170	16210	10801	0.000158061	0.800188	23418	12144	19402	13816	20830	12035	3.60488e-11	0.621007	10233	6160	10186	6919	9848	6270	4.56886e-07	0.680249
ENSMUSG00000030435	U2af2	protein_coding	20470	16341	16742	22064	17242	16993	1	1.02769	17670	18890	18689	15339	15827	13003	1	0.994852	23257	16581	18812	20611	19949	18555	0.703182	0.932855	10388	6834	10157	8552	10294	6587	0.000701906	0.753118
ENSMUSG00000058013	Septin11	protein_coding	13224	9744	10929	13585	9834	9847	1	0.984974	11134	9919	11784	10155	9121	7901	1	0.965073	23227	17748	19532	20431	22029	17118	0.437866	0.88596	11521	8493	11909	8916	9344	7607	0.0176019	0.815596
ENSMUSG00000027808	Serp1	protein_coding	12897	9498	10126	13441	9056	8934	1	1.0028	10222	11606	11453	9958	8800	7106	1	1.03204	23176	26362	23514	38571	19999	29844	7.83004e-06	1.46045	31987	49102	32671	41913	26429	37505	6.94105e-06	1.51125
ENSMUSG00000024613	Tcof1	protein_coding	16976	13186	15096	20639	13047	13106	1	1.03839	16029	15605	17204	15463	12851	11036	1	1.00662	23122	17402	19673	20752	20665	16023	0.43745	0.886186	9434	5793	10028	7490	10480	5605	5.9518e-06	0.664449
ENSMUSG00000027009	Itga4	protein_coding	52962	36633	35899	43300	41330	40605	1	0.950536	32675	45891	35218	33994	32172	32007	0.10854	1.22862	23083	50767	17943	54104	22005	58213	1.15265e-31	2.69479	5393	15340	5661	14387	5902	17493	3.06062e-27	2.98328
ENSMUSG00000091957	Rps2-ps10	transcribed_processed_pseudogene	19429	20143	16614	27650	18964	16812	1	1.17672	18887	19712	22735	20495	18268	14987	1	1.0176	23015	16698	19847	20197	18391	19282	0.907261	0.953552	19738	16780	17853	23044	14737	11925	0.936019	1.04033
ENSMUSG00000041057	Wdr43	protein_coding	23363	16898	16165	19694	17900	17065	1	0.958324	20982	20911	20109	15809	18592	14708	1	0.945921	22994	17576	18182	20307	17817	20404	0.954177	1.03113	7940	6010	9323	5772	7619	4898	0.000188543	0.714495
ENSMUSG00000042349	Ikbke	protein_coding	5024	3731	3601	5071	4267	3896	1	0.998365	6967	4787	5440	4008	4224	3405	0.504326	0.805775	22987	16476	16819	17532	19580	15017	0.371747	0.863704	14270	11984	13643	14341	13707	15616	0.819267	1.07749
ENSMUSG00000042699	Dhx9	protein_coding	33592	22935	24325	27600	25465	24006	1	0.914542	22968	25837	25003	19209	23267	20541	1	1.01619	22969	18298	19589	23265	17812	19846	0.845117	1.05656	12211	7283	12965	5156	9603	6028	1.41247e-06	0.574439
ENSMUSG00000030357	Fkbp4	protein_coding	29403	24703	22331	31866	25660	25622	1	1.0776	22882	23833	24029	21286	22548	19309	1	1.02334	22758	18867	19137	24434	16112	23092	0.0853107	1.19069	12765	11052	14406	13335	10872	8830	0.722467	0.925017
ENSMUSG00000031799	Tpm4	protein_coding	23175	17023	19166	23737	21795	21593	1	0.981767	18770	19249	22681	18685	20948	18545	1	1.00578	22718	20614	22085	28720	17420	28028	0.0166238	1.28448	27317	26945	27012	29442	18268	22904	0.217201	1.16915
ENSMUSG00000037149	Ddx1	protein_coding	23768	17710	17698	22148	17672	18492	1	1.00628	19241	18759	20073	16600	17579	14862	1	0.974122	22709	17891	18764	21661	18570	20267	0.954177	1.03588	14072	10717	13829	10828	10911	8529	0.0517996	0.826989
ENSMUSG00000063870	Chd4	protein_coding	25602	19147	18596	24594	20558	20778	1	1.01472	21858	24123	22087	18506	20540	17374	1	1.02265	22695	18184	19573	25168	16271	22160	0.19256	1.16041	15945	13576	15906	16940	15066	13728	0.999528	0.999928
ENSMUSG00000040659	Efhd2	protein_coding	20056	16417	15173	20015	19515	18844	1	1.02823	15631	16798	15438	14131	16514	14163	1	1.04458	22688	16757	18450	23149	14976	22805	0.328023	1.16223	18742	13711	18722	16210	14398	11229	0.103133	0.842962
ENSMUSG00000022477	Aco2	protein_coding	26381	20660	20987	27317	23117	22489	1	1.01225	21319	21563	22741	19261	20072	17494	1	1.00436	22647	17563	18159	21860	18958	22485	0.760757	1.07559	22438	23738	21996	32035	18469	22161	0.00148251	1.3116
ENSMUSG00000014355	Anapc1	protein_coding	28732	20889	24557	28410	23396	22536	1	0.94564	21211	22613	23553	19637	20135	17439	1	1.015	22626	19054	19847	23349	20246	22310	0.7372	1.06903	14722	13574	15314	15625	13773	13524	0.936019	1.03759
ENSMUSG00000062867	Impdh2	protein_coding	24102	17689	18035	22611	18783	19154	1	0.993722	19239	17977	19253	15692	17433	13909	1	0.937303	22567	17776	18440	21855	17696	21919	0.566453	1.09072	8259	7732	9054	9326	7148	5980	0.99413	0.99614
ENSMUSG00000019432	Ddx39b	protein_coding	22248	17083	19695	24399	17564	17338	1	0.992929	17589	18288	20397	17170	16097	13349	1	0.995417	22456	16639	18825	20078	18363	17104	0.776781	0.938321	13501	9040	14080	10526	14985	10484	0.00684664	0.750399
ENSMUSG00000021660	Btf3	protein_coding	22096	17426	15782	21024	17149	16628	1	1.02229	18750	17921	19343	16005	16589	13776	1	0.961837	22427	16863	17817	19427	18368	16926	0.901242	0.946571	15372	12315	14471	14669	12217	9960	0.729969	0.931084
ENSMUSG00000020400	Tnip1	protein_coding	5700	4755	5087	7496	6103	6028	1	1.08038	9650	9769	10133	8789	8345	7032	1	1.0016	22405	13702	18938	18210	18867	16518	0.011909	0.832428	13594	12614	13173	16222	13024	11551	0.740721	1.07105
ENSMUSG00000026355	Mcm6	protein_coding	37150	28083	27082	34781	29122	28665	1	1.00008	28961	30173	29229	24854	26339	22025	1	1.00256	22388	18062	17689	22588	17672	23981	0.194792	1.16378	17142	14406	19602	15743	12609	10371	0.439962	0.874206
ENSMUSG00000027580	Helz2	protein_coding	2454	1850	2453	3252	2488	2449	1	1.01084	2787	3262	2742	2029	2293	1952	1	1.01302	22337	19568	20692	27055	20061	19797	0.749659	1.08471	22236	17957	19647	18286	23019	23068	0.940581	0.979164
ENSMUSG00000002699	Lcp2	protein_coding	7511	5195	7157	8586	6112	5463	1	0.919568	7483	4529	9044	5441	6417	4171	0.00147769	0.685762	22255	7994	20979	9961	18816	8583	6.82418e-41	0.443034	19369	7821	19060	10130	19423	7830	2.69022e-23	0.470796
ENSMUSG00000028063	Lmna	protein_coding	39548	32397	27670	39182	32804	32364	1	1.06156	32034	32528	29572	27273	29733	24662	1	1.01588	22209	15058	17854	20362	17954	21231	0.97034	1.01157	18145	15031	18209	20072	17827	13675	0.882944	0.948145
ENSMUSG00000025492	Ifitm3	protein_coding	15344	12672	13638	17466	17045	16575	1	1.02163	12266	9843	14230	11750	15116	12297	1	0.909907	22117	15720	20762	22295	14970	19895	0.954177	1.03687	34878	27183	34660	32212	28401	26237	0.63071	0.93157
ENSMUSG00000041841	Rpl37	protein_coding	23480	20125	18775	27442	20090	19956	1	1.09299	20997	18753	24106	19484	19717	15847	0.905423	0.923916	22107	15431	19233	21031	18292	18021	0.811446	0.944636	18199	16837	17157	21899	14629	13364	0.601326	1.10025
ENSMUSG00000030707	Coro1a	protein_coding	23486	18524	20826	27425	19722	18892	1	1.01401	20442	17722	22675	19493	17669	14428	1	0.939747	22071	12313	20965	17486	16496	15453	0.0142549	0.785447	20192	7769	19517	9714	16605	5394	9.88171e-19	0.427843
ENSMUSG00000062006	Rpl34	protein_coding	22480	19025	18441	24543	18199	17541	1	1.04561	19821	18277	22412	18202	17137	13976	1	0.93889	21978	17058	19134	21294	18855	16360	0.921649	0.945896	19939	17243	19286	20545	13640	12306	0.99413	1.0055
ENSMUSG00000022462	Slc38a2	protein_coding	23870	15922	19342	22647	16195	15194	1	0.912793	27703	27331	25577	20461	22444	17352	1	0.941437	21937	14858	17906	15135	25629	14609	0.0136934	0.706814	8941	5211	9903	4633	9229	5310	3.12076e-08	0.578763
ENSMUSG00000044533	Rps2	protein_coding	20968	16985	16948	22739	18096	17708	1	1.03638	18133	18019	19623	16173	16858	13858	1	0.970481	21928	16538	18285	20059	18202	18887	0.954177	0.987021	17298	16013	16414	20233	14122	12693	0.722009	1.08075
ENSMUSG00000066232	Ipo7	protein_coding	24282	15728	16877	18467	18470	17355	1	0.887497	17962	15798	17511	13438	18144	13802	0.84382	0.886262	21780	15654	18225	17467	23418	18637	0.319343	0.844968	12199	10643	13596	9502	11027	9043	0.160821	0.848848
ENSMUSG00000034120	Srsf2	protein_coding	24787	19698	18368	26076	20674	20044	1	1.04577	21900	21916	23394	19323	22316	17161	1	0.951763	21777	16619	19593	23731	15465	20769	0.556582	1.11318	8144	5999	8860	5132	7983	5747	0.00238573	0.724829
ENSMUSG00000035530	Eif1	protein_coding	14602	10401	11410	14202	11714	10607	1	0.94379	18158	15279	19327	13292	15901	10623	0.00261557	0.807536	21761	15381	18029	16904	21787	15122	0.0583206	0.79961	11410	7003	10305	7866	9357	5906	8.06446e-06	0.710158
ENSMUSG00000001750	Tcirg1	protein_coding	19930	14832	15590	21636	19672	18477	1	1.003	17297	15447	15726	12982	17079	14481	1	0.946986	21745	17353	16231	18762	16829	19468	0.911617	1.0621	22556	20718	21447	26127	24869	28898	0.38618	1.17118
ENSMUSG00000043131	Mob1a	protein_coding	20247	13869	15850	18764	16133	15659	1	0.937179	16384	15615	18318	14603	15794	12997	0.913808	0.94659	21721	17036	18444	19803	21235	20878	0.954177	0.974023	13477	11442	14247	9774	11187	9175	0.140374	0.837808
ENSMUSG00000027469	Tpx2	protein_coding	23513	17410	19361	24238	22461	21519	1	0.97584	18674	16958	21610	17296	21909	17685	1	0.928654	21585	15723	18795	19656	21718	18546	0.509505	0.896455	9063	8162	9155	11263	10820	8055	0.987659	0.991899
ENSMUSG00000008730	Hipk1	protein_coding	13685	10143	11915	14333	11403	10897	1	0.961831	11514	11872	13743	11316	11342	10241	1	1.0127	21528	12554	16331	12487	24869	11007	0.000148675	0.597677	14878	6726	14332	6101	12911	6825	4.49549e-15	0.501491
ENSMUSG00000026558	Uck2	protein_coding	34992	26859	27107	35456	29210	28683	1	1.01042	28596	32917	30212	26717	27872	23178	1	1.04954	21456	18682	18831	26271	14867	24679	0.00716317	1.30895	15782	16944	18007	19258	13206	13837	0.339111	1.13193
ENSMUSG00000028034	Fubp1	protein_coding	15757	11780	10622	13960	11403	11011	1	0.99719	12539	12774	11386	9443	10645	9095	1	0.994181	21456	16207	17549	19716	18543	17557	0.954177	0.964958	9486	5093	10779	5285	9727	4969	2.47297e-14	0.545307
ENSMUSG00000028494	Plin2	protein_coding	9761	7156	10266	13404	10501	10600	1	1.00631	8365	6679	11430	9226	9495	7673	1	0.900372	21311	9080	21518	12670	19694	10429	4.94296e-19	0.529145	37590	9225	25862	10499	29178	8515	6.21863e-36	0.324026
ENSMUSG00000029064	Gnb1	protein_coding	20085	14747	16468	20121	16648	16062	1	0.967355	16097	15916	18139	14520	15134	12311	1	0.955975	21289	15919	19160	20311	16287	18538	0.997819	1.00196	19851	15815	20893	17648	14679	12798	0.420811	0.889847
ENSMUSG00000021218	Gdi2	protein_coding	28765	20944	21687	26413	22877	22735	1	0.97361	21250	21748	22738	18580	20930	17727	1	0.987452	21247	17188	18729	21465	17638	21257	0.658675	1.07842	19540	18739	19534	19874	15066	15306	0.813071	1.06216
ENSMUSG00000042520	Ubap2l	protein_coding	23345	17620	17199	22268	20346	20798	1	1.01575	17430	19602	18157	15543	17171	15322	1	1.05427	21216	16700	17536	22540	17887	18809	0.813398	1.06033	15215	11396	15876	13833	12722	12022	0.44738	0.907288
ENSMUSG00000031818	Cox4i1	protein_coding	21920	17150	17951	24432	18761	18080	1	1.02442	18734	18527	20948	17366	17099	14025	1	0.970083	21216	15629	17581	20048	17561	17686	0.954177	0.981972	16648	16440	16652	21408	12878	13036	0.250637	1.16511
ENSMUSG00000004264	Phb2	protein_coding	24857	19425	19078	25675	20991	20162	1	1.01862	19786	21412	20957	17777	18177	15490	1	1.0214	21197	16753	18058	21327	16639	19594	0.677207	1.07135	10104	9215	11367	12174	9313	7699	0.99413	0.996546
ENSMUSG00000041459	Tardbp	protein_coding	20185	14952	15086	18089	14657	14129	1	0.964299	14785	16027	14588	12501	13204	11305	1	1.02764	21149	17292	17713	21649	17138	18257	0.802511	1.06074	10250	7835	10566	8101	10275	8085	0.0602431	0.824297
ENSMUSG00000005846	Rsl1d1	protein_coding	22626	16826	15752	19956	16529	16092	1	0.986337	19128	17812	19781	15811	17438	14167	1	0.935895	21141	17545	17045	21010	17462	19755	0.519391	1.09008	10743	9724	11145	9923	9146	7759	0.797322	0.940381
ENSMUSG00000056220	Pla2g4a	protein_coding	24222	16782	18327	20301	18777	17867	1	0.914959	19309	17275	20450	15407	18457	14746	0.505054	0.901075	20967	14898	17533	17712	17204	16844	0.569723	0.923511	19564	13481	19090	12957	15106	11893	0.00218757	0.764497
ENSMUSG00000024853	Sf3b2	protein_coding	23259	17541	18087	24239	19206	18791	1	1.01136	18227	18600	19902	17343	16771	14435	1	1.01274	20957	15800	17314	19422	18907	17897	0.954177	0.963024	13481	11233	13040	14950	11961	10161	0.99413	0.997183
ENSMUSG00000062203	Gspt1	protein_coding	21422	16002	15827	19086	17598	16857	1	0.967608	16507	17529	17094	14553	16112	13595	1	1.01222	20933	19968	17647	24429	16968	21988	0.00104784	1.24207	9636	11329	10555	11015	8371	9739	0.0605877	1.20075
ENSMUSG00000018286	Psmb6	protein_coding	14602	11751	12116	16918	12798	12963	1	1.06007	14023	13328	15226	13727	12914	10636	1	0.986968	20922	17094	16537	20413	17659	18298	0.903429	1.0532	18871	17039	16501	19923	14114	13888	0.606598	1.09117
ENSMUSG00000070327	Rnf213	protein_coding	8449	6513	8613	10328	7685	7495	1	0.977535	7188	7267	8622	7754	6535	6165	1	1.05155	20844	27432	25710	51219	17725	35276	9.48449e-06	1.79901	28090	37931	25426	38021	30639	51796	0.000210267	1.62837
ENSMUSG00000058715	Fcer1g	protein_coding	20962	15334	16740	19832	19405	18083	1	0.945878	15861	13286	17585	13551	17372	13876	0.916272	0.891003	20818	14201	18017	18382	15301	18037	0.954177	0.971439	31151	23482	31162	26832	19752	20221	0.752754	0.920217
ENSMUSG00000027351	Spred1	protein_coding	24642	15284	17018	17831	19876	18256	1	0.857765	17035	13221	17601	11346	18616	11821	0.0117703	0.755144	20788	11205	17863	13126	22524	13209	2.65292e-06	0.63392	11431	8482	11988	6929	9372	6662	0.00178966	0.72293
ENSMUSG00000024966	Stip1	protein_coding	18706	15355	13765	17745	16302	16258	1	1.03518	16920	17368	16601	13883	15819	14090	1	1.01352	20630	17980	16508	21777	17728	19710	0.266931	1.1261	12457	9984	12548	11636	9533	8720	0.753584	0.935612
ENSMUSG00000030447	Cyfip1	protein_coding	15820	11387	12665	15333	13696	14182	1	0.98309	13646	13710	14305	11581	13197	10991	1	0.972883	20580	13626	16320	16009	18520	17588	0.466685	0.885125	15744	11264	16251	12882	12750	10720	0.0294594	0.831472
ENSMUSG00000040479	Dgkz	protein_coding	38385	30160	31276	41692	36504	34852	1	1.01401	28876	28519	30190	25598	31257	24142	1	0.955814	20539	11184	18141	15578	14973	13997	0.00750268	0.786929	16615	10170	18734	13864	16603	10753	6.21717e-05	0.708503
ENSMUSG00000060636	Rpl35a	protein_coding	22646	17761	17968	23103	17909	16900	1	0.999793	18501	16736	21135	16378	16495	13348	0.917348	0.915642	20509	15701	17100	19566	16553	16552	0.989963	0.993944	18257	17127	18109	19135	12977	12384	0.936019	1.04825
ENSMUSG00000020869	Lrrc59	protein_coding	20929	15900	15356	19530	16805	16701	1	1.00197	17181	19170	17138	14475	15851	13221	1	1.02512	20493	16959	16777	21742	17976	20010	0.442716	1.10071	16188	10414	15405	11944	12432	9599	0.00111539	0.774181
ENSMUSG00000022698	Naa50	protein_coding	23583	16988	16851	21567	18823	19407	1	0.998343	18016	18890	19950	16680	19652	16546	1	1.00037	20481	17429	16906	18985	18121	18432	0.954177	1.02969	10643	9848	11915	7479	9491	7140	0.152843	0.818933
ENSMUSG00000022895	Ets2	protein_coding	8518	5920	6944	7738	7096	6208	1	0.891808	11929	12716	13594	10900	8633	7233	1	0.991424	20479	13979	17005	16817	19584	13742	0.0431026	0.8086	9784	5166	10128	5595	9212	4604	6.2178e-17	0.560646
ENSMUSG00000031167	Rbm3	protein_coding	20439	16068	15191	20908	14779	14789	1	1.04311	20008	18505	20854	17240	16942	12936	1	0.926288	20453	15085	16922	18666	17002	15839	0.853907	0.947118	7924	6058	8940	6960	7364	4737	0.00768252	0.775481
ENSMUSG00000014444	Piezo1	protein_coding	10558	7487	8562	10438	9968	9390	1	0.948581	8843	9138	9445	7739	9650	7559	1	0.964704	20412	10254	16851	12099	16100	10033	4.52189e-11	0.63238	17670	10795	16784	13383	17450	12796	0.00479694	0.757701
ENSMUSG00000035247	Hectd1	protein_coding	22845	16041	17881	20083	19080	17787	1	0.9172	16241	16101	17417	14378	17266	14031	1	0.966102	20406	13483	17999	17812	18649	17602	0.324137	0.88482	18225	11398	17818	12663	16473	11825	3.78039e-05	0.72902
ENSMUSG00000040010	Slc7a5	protein_coding	17791	13190	16212	18580	11622	10918	1	0.938676	17490	13091	17835	14226	12940	9592	1	0.843175	20280	13427	15633	12929	18951	12525	0.0127025	0.741962	4344	1789	5051	2394	4487	1616	4.06329e-21	0.440181
ENSMUSG00000025153	Fasn	protein_coding	34775	26829	25913	32481	34020	33013	1	0.99462	25576	36432	25425	21978	29450	24064	1	1.11964	20273	14502	19633	23920	13391	19400	0.760394	1.11711	12228	10533	14299	13008	13388	10805	0.580105	0.911087
ENSMUSG00000022295	Atp6v1c1	protein_coding	21078	15613	17218	21214	18518	18113	1	0.977805	16259	14150	18299	14721	16782	13955	1	0.926842	20238	15007	17210	18561	17769	17023	0.867699	0.949824	20674	17966	18929	19966	15350	15759	0.930122	1.04233
ENSMUSG00000019505	Ubb	protein_coding	19346	16231	17127	23570	17545	17861	1	1.07082	16943	16715	18515	16641	17764	14612	1	0.996444	20220	15991	19225	21501	14921	16966	0.954177	1.03754	24831	20368	23153	23653	18492	16798	0.936019	0.972899
ENSMUSG00000022148	Fyb	protein_coding	8061	6139	6417	8261	6903	6820	1	1.00448	6159	7421	7263	5689	6378	5251	1	1.02089	20215	13311	17460	17668	16732	12657	0.0975178	0.830209	19980	13315	19425	15491	16273	13226	0.0053723	0.805334
ENSMUSG00000058355	Abce1	protein_coding	22297	15790	16279	18951	15790	15719	1	0.949612	17519	16680	17806	14457	15558	13040	1	0.957537	20212	17250	16608	18952	18936	18399	0.954177	1.01875	10476	9526	11384	8744	9140	7791	0.470274	0.899062
ENSMUSG00000016554	Eif3d	protein_coding	18253	14140	13577	18075	14866	14902	1	1.02638	15873	15435	16768	13886	13928	12048	1	0.980645	20082	14644	15581	17564	16035	16629	0.954177	0.984028	12298	9492	12126	12175	10343	8162	0.50387	0.907491
ENSMUSG00000015143	Actn1	protein_coding	19672	15224	14944	19672	19078	19724	1	1.0344	15137	14392	15868	13219	16916	14579	1	0.977115	20006	12937	16103	16461	15027	15254	0.445825	0.908367	13601	8097	12625	9481	11423	7946	4.96478e-06	0.721774
ENSMUSG00000031506	Ptpn7	protein_coding	18649	13628	14018	17778	16369	15341	1	0.96824	16713	14690	16310	10654	15683	11249	0.127588	0.827021	20006	8721	16662	10523	16515	10388	2.29332e-19	0.579147	7984	3842	8283	3634	5914	3170	2.05394e-14	0.514865
ENSMUSG00000026796	Niban2	protein_coding	22036	16237	17543	21633	21798	20707	1	0.966847	15679	18164	17139	13908	18532	15142	1	1.01405	19969	10011	16949	13497	14532	14642	0.0173101	0.769566	14272	10560	12447	12029	12384	10014	0.262645	0.886223
ENSMUSG00000039361	Picalm	protein_coding	14667	10197	11612	13134	11585	11197	1	0.926456	12952	12584	13784	10904	11404	9838	1	0.964886	19814	15148	17027	16747	19986	15951	0.3813	0.87356	10301	7590	10080	6899	9485	7092	0.00831231	0.773643
ENSMUSG00000079477	Rab7	protein_coding	23413	17747	19309	25028	20481	20090	1	1.00279	18898	17662	21178	17165	18702	15361	0.897947	0.945359	19788	13829	18241	19043	17362	17812	0.863489	0.943586	19099	15129	18937	16872	14703	13776	0.62753	0.92676
ENSMUSG00000029063	Nadk	protein_coding	11354	8540	10859	13548	9594	8863	1	0.967974	10289	11010	12197	9546	8447	7011	1	0.980935	19706	14109	19020	21520	16571	19042	0.955377	1.0159	12797	12030	14324	12928	11432	10573	0.936019	0.981743
ENSMUSG00000021577	Sdha	protein_coding	23620	17317	18600	23640	19292	18775	1	0.982521	18543	18506	19787	16363	17394	14634	1	0.980438	19610	15544	15860	18420	16137	17992	0.937094	1.04777	12558	13990	12201	16479	9350	12102	0.000837951	1.32884
ENSMUSG00000026074	Map4k4	protein_coding	12341	9086	10587	13837	9708	9412	1	0.9926	11341	10136	13276	10012	10148	8070	0.847642	0.898274	19586	12844	16082	15801	19836	13020	0.019459	0.775959	11514	10139	11504	13506	9966	10073	0.604238	1.08344
ENSMUSG00000068882	Ssb	protein_coding	24105	17469	15963	20640	18165	17041	1	0.971542	19199	17330	19418	15407	17856	14707	1	0.9284	19557	16521	16969	20556	16113	16178	0.947508	1.05008	13785	10250	13558	9824	10632	8095	0.0154537	0.79313
ENSMUSG00000032966	Fkbp1a	protein_coding	23634	18066	19101	25336	20811	19951	1	1.00551	18866	19469	21503	17451	19522	15659	1	0.969451	19551	14817	17440	19583	14970	18872	0.85851	1.06278	14477	12691	15849	15447	12458	10127	0.881278	0.94653
ENSMUSG00000073411	H2-D1	protein_coding	14038	11105	15003	20402	15074	13958	1	1.01298	14623	14052	18952	15784	14914	11807	1	0.952084	19533	16600	18393	23669	18332	22702	0.283493	1.15055	41821	55895	41651	63911	29287	49488	1.44463e-08	1.60446
ENSMUSG00000060743	H3f3a	protein_coding	22419	18079	18986	26577	19946	19490	1	1.04924	19160	17276	22889	19371	19033	15801	1	0.95309	19521	14585	17710	20566	16800	17571	0.992242	1.00597	25952	28258	26629	35749	20972	24959	0.00387642	1.283
ENSMUSG00000022961	Son	protein_coding	22862	17031	18077	22282	20140	19749	1	0.980925	18166	19654	18915	16476	18233	15627	1	1.03137	19434	14765	15902	19610	17294	16995	0.973195	1.00921	14571	11931	14492	11626	14764	13246	0.581079	0.899057
ENSMUSG00000020901	Pik3r5	protein_coding	7322	5692	6472	8749	6811	6760	1	1.0296	8005	9251	8689	8863	5949	5658	0.984739	1.15309	19416	25052	14592	31967	23711	27070	0.00551331	1.49724	7470	21001	8148	25195	6946	19890	2.00476e-65	3.10922
ENSMUSG00000024949	Sf1	protein_coding	17697	13605	14970	19009	15137	14752	1	0.998275	17915	19219	19551	16427	16150	13262	1	1.0033	19375	14476	15502	16526	17448	13010	0.418913	0.875252	9343	6473	10021	8087	9771	6651	0.00349451	0.770699
ENSMUSG00000041168	Lonp1	protein_coding	11432	8791	10388	14175	9634	9428	1	1.02575	10714	9525	12480	11012	9059	7709	1	0.969792	19345	14001	13347	12250	18991	11453	0.157959	0.767085	14968	11563	13346	15354	12494	10654	0.936019	0.973467
ENSMUSG00000028249	Sdcbp	protein_coding	20434	15561	15728	19536	17770	18138	1	1.00494	16889	13862	17948	14637	17132	14391	1	0.917635	19336	14103	15490	15895	17308	16033	0.691054	0.91884	23875	20232	22110	19606	17880	17265	0.936019	0.957798
ENSMUSG00000034855	Cxcl10	protein_coding	43	26	67	76	17	22	1	0.920926	7277	10538	6975	8134	2191	3667	1	1.47867	19327	19401	13017	28805	17283	28590	2.51921e-05	1.597	4456	13438	3127	10218	4870	11901	8.56711e-18	3.04261
ENSMUSG00000000555	Itga5	protein_coding	11421	8376	8988	12318	9993	9658	1	1.00556	20882	17648	19231	14564	15321	12203	0.83647	0.880401	19313	19027	14248	21790	16521	22699	0.00300362	1.32186	15130	17893	13126	22846	15602	24035	6.4656e-05	1.57158
ENSMUSG00000000563	Atp5pb	protein_coding	25183	18829	19179	24835	19902	19638	1	0.999614	20035	19513	21531	17977	18484	15779	1	0.980012	19276	16072	16937	20240	15526	19414	0.287305	1.11753	17593	18685	18648	19814	14464	15097	0.321588	1.12578
ENSMUSG00000061175	Fnip2	protein_coding	19440	14178	15524	19997	15040	15698	1	1.00785	11428	13298	13604	14132	11865	11936	0.0225355	1.18286	19275	13000	15269	16130	20871	14366	0.145747	0.809861	17960	17512	17730	22820	17002	18092	0.0941184	1.17426
ENSMUSG00000011257	Pabpc4	protein_coding	22536	16815	16135	20955	16526	16067	1	0.995031	18346	19020	18547	15248	15994	13140	1	0.984774	19225	14401	15721	17954	16400	15388	0.954177	0.964897	8819	7235	9004	9092	8130	6158	0.571343	0.914847
ENSMUSG00000026880	Stom	protein_coding	23834	18263	21768	28752	20483	20381	1	1.01772	17827	17923	20381	18381	17144	15221	1	1.03051	19213	12484	16835	15794	17759	16966	0.30696	0.869318	17446	9298	17040	10566	19200	8639	1.02891e-11	0.560784
ENSMUSG00000029254	Stap1	protein_coding	6449	4940	5779	7105	5659	5720	1	0.997991	6066	4967	7238	5636	5661	5038	1	0.919419	19209	10781	17413	13484	17387	12405	2.13136e-08	0.70242	23358	15409	21421	13362	21297	14143	0.000165726	0.695799
ENSMUSG00000026434	Nucks1	protein_coding	25885	18398	19433	24894	20836	20693	1	0.98145	19591	20890	22069	19361	21176	18422	1	1.03328	19185	15992	16810	19942	18524	17477	0.961201	1.01252	9785	10340	10394	10364	10469	9069	0.936019	1.03121
ENSMUSG00000035441	Myo1d	protein_coding	17702	13001	15231	18706	14738	15082	1	0.988086	13847	10349	16245	14072	13995	11636	1	0.912457	19162	10204	17133	12580	15370	9679	3.75143e-08	0.652563	14862	9237	14560	12190	13977	8696	0.000159125	0.732808
ENSMUSG00000078578	Ube2d3	protein_coding	15593	11717	11521	15073	12010	12244	1	1.01534	14576	13571	15187	12637	14200	10743	0.791656	0.926401	19063	14502	16201	16513	18652	16758	0.743324	0.918916	12083	10625	12523	8486	10717	8362	0.159064	0.834003
ENSMUSG00000040549	Ckap5	protein_coding	19424	13792	16221	18613	16229	16565	1	0.955605	15011	14223	15872	13365	15767	13408	1	0.973726	19049	14518	16402	17658	18321	17098	0.937326	0.948193	9973	9033	10292	11226	11501	9241	0.936019	0.979699
ENSMUSG00000061024	Rrs1	protein_coding	10605	8739	8412	11351	9363	8707	1	1.02701	14594	16079	16303	14979	12972	10582	1	1.04297	18983	15410	14638	18072	17450	16265	0.967682	1.0121	5748	4034	6226	4108	5031	3334	6.4656e-05	0.719178
ENSMUSG00000037503	Fam168b	protein_coding	22800	16518	17515	22482	18889	18805	1	0.989483	16974	18469	18477	14867	17319	13557	1	0.977676	18968	13119	15985	15728	19081	14873	0.130836	0.836993	10296	7850	10674	9337	9385	7542	0.107295	0.86542
ENSMUSG00000009687	Fxyd5	protein_coding	26651	21531	18658	25229	21797	21367	1	1.03919	21304	16451	20509	17148	19811	16018	0.878453	0.892364	18948	12257	14957	14934	12326	14506	0.944104	0.943306	16866	9729	15635	11272	11337	7493	0.000242098	0.691843
ENSMUSG00000030144	Clec4d	protein_coding	10307	8084	9665	12554	9152	8799	1	1.00781	11277	8482	14436	10181	10311	7737	0.265444	0.815547	18890	9271	17914	13877	15321	8668	1.12674e-05	0.628042	44787	18648	45019	17801	26814	13967	6.69212e-13	0.46484
ENSMUSG00000021111	Papola	protein_coding	17230	12580	14030	17032	13122	13064	1	0.972668	13410	12776	14640	12475	12244	10550	1	0.982562	18880	14729	15627	17338	18343	15824	0.892562	0.939191	11509	8726	11727	8126	10208	7944	0.0128687	0.793821
ENSMUSG00000003660	Snrnp200	protein_coding	25705	19294	20560	25045	21041	22391	1	1.00701	18890	21443	18446	17856	18589	16865	0.735061	1.10523	18806	14065	16410	20001	17593	21292	0.875199	1.07882	13593	11214	13615	14383	13993	11737	0.936019	0.958388
ENSMUSG00000031311	Nono	protein_coding	22790	17571	17370	22945	18616	18283	1	1.01526	17943	17876	18503	15894	17216	14395	1	0.990041	18777	15027	15983	19579	16208	17038	0.895503	1.04873	11382	9669	10972	11894	10607	8720	0.936019	0.971489
ENSMUSG00000002102	Psmc3	protein_coding	19601	15775	14772	20526	16447	16421	1	1.05298	16666	16095	17588	14697	15762	13206	1	0.971576	18739	14203	14883	17565	15171	17032	0.954177	1.03982	13160	9194	11471	10825	9838	7767	0.15106	0.85663
ENSMUSG00000060373	Hnrnpc	protein_coding	21444	16316	17211	21519	14494	14010	1	0.987399	17567	17699	20313	15931	14458	12125	1	0.963841	18737	15545	17249	21482	15347	14412	0.954177	1.03481	16784	13240	15387	15119	12036	11505	0.936019	0.961723
ENSMUSG00000020458	Rtn4	protein_coding	15598	11429	10986	14029	12979	12797	1	0.988338	12046	11638	11666	9713	12216	10412	1	0.976855	18675	14897	13642	14535	16258	17050	0.997819	1.00302	15410	11528	14194	10574	12611	9956	0.0341056	0.813224
ENSMUSG00000071172	Srsf3	protein_coding	21071	16599	15296	21320	17941	17988	1	1.04736	19330	17881	20835	17196	19281	15333	1	0.937497	18635	15283	16433	20531	12142	16210	0.451864	1.146	8211	6625	8216	4626	6221	4647	0.0436706	0.756783
ENSMUSG00000013593	Ndufs2	protein_coding	20894	16776	17324	22815	18062	17477	1	1.0231	17006	16486	18563	15566	15439	13175	1	0.97967	18564	13963	15101	17872	15029	18271	0.816672	1.06799	12608	14869	12738	18455	11033	12599	0.000464758	1.3352
ENSMUSG00000023106	Denr	protein_coding	7931	6049	6120	7668	6029	5752	1	0.984979	6602	6154	7670	5958	6106	4942	1	0.925848	18536	11576	13694	12083	16728	11291	0.00680922	0.74603	13383	7463	12094	6924	9450	5501	1.20886e-07	0.609335
ENSMUSG00000028953	Abcf2	protein_coding	16517	12725	12359	15629	13320	12857	1	0.995223	14570	13340	14903	12085	12534	10736	1	0.950803	18510	13787	14979	16772	14262	16139	0.954177	1.01838	8838	5397	8868	6101	7823	4883	3.57252e-08	0.682066
ENSMUSG00000026656	Fcgr2b	protein_coding	10311	7402	12145	14624	8642	8284	1	0.950271	9628	5033	13034	10386	8661	7276	1	0.816448	18502	8916	16862	9958	15717	13585	0.000563682	0.660682	16293	4814	14765	5866	18936	5840	4.79623e-24	0.349953
ENSMUSG00000041193	Pla2g5	protein_coding	13401	9390	11227	13592	10395	9733	1	0.939743	12842	6076	12264	7820	11014	7079	2.86252e-05	0.647382	18480	4315	15225	5785	12999	5255	2.67861e-55	0.341742	21441	5068	18251	5705	18905	4482	1.4496e-70	0.276083
ENSMUSG00000005683	Cs	protein_coding	22506	16829	18033	22630	17618	18073	1	1.00181	16944	18675	18436	15765	16270	13913	1	1.03134	18423	14598	15668	19226	16137	18963	0.638028	1.08682	15861	15151	16280	19664	14961	14490	0.417253	1.1069
ENSMUSG00000004730	Adgre1	protein_coding	5856	4233	5578	6673	5659	5484	1	0.957252	4546	4332	5369	4551	4771	4102	1	0.981722	18411	15727	16611	20786	20280	17788	0.990695	1.00869	44556	51421	44247	59549	30707	49458	3.74038e-05	1.43784
ENSMUSG00000031015	Swap70	protein_coding	9891	7304	8081	10166	7315	7102	1	0.980407	9116	7852	9825	8368	7325	6751	1	0.969629	18390	16241	13308	17127	18602	18016	0.954177	1.06363	6396	4573	6494	4402	5642	4124	0.00101865	0.755751
ENSMUSG00000041453	Rpl21	protein_coding	20124	16065	15488	20622	15024	15760	1	1.05243	16805	14957	18589	14967	14583	12313	1	0.935436	18264	13930	15323	17753	15023	14439	0.954177	0.984303	16137	14442	15449	18537	10953	10836	0.761552	1.09137
ENSMUSG00000000568	Hnrnpd	protein_coding	19747	13991	14426	17653	13972	13519	1	0.956312	14802	16619	16753	13293	13571	11384	1	1.00705	18176	13962	16168	17601	13132	14476	0.983501	1.00862	10056	7057	10088	7551	8273	5956	0.00105688	0.770866
ENSMUSG00000024335	Brd2	protein_coding	18087	13855	14382	18940	15539	15093	1	1.00824	20479	18847	20552	16451	20584	15151	0.31655	0.901915	18176	14271	15335	18496	16753	14372	0.954177	0.969436	13523	9868	13407	12240	11875	9413	0.0961679	0.861811
ENSMUSG00000028649	Macf1	protein_coding	30687	21907	24146	29075	29061	27633	1	0.950309	22578	21015	23277	20008	24776	21614	1	0.984478	18171	14393	15380	19148	17692	18538	0.954177	1.04786	18940	13528	17732	17592	19330	17020	0.692629	0.913319
ENSMUSG00000002718	Cse1l	protein_coding	24091	17513	16812	20810	19097	18666	1	0.973032	17983	17893	18207	16083	18294	15521	1	1.0033	18160	16655	15717	20527	14521	21061	0.0061496	1.25008	9827	9811	11115	8740	9297	7993	0.835097	0.937972
ENSMUSG00000046711	Hmga1	protein_coding	16675	14209	12873	18982	13625	12798	1	1.07656	15567	13508	16471	13638	14799	11054	0.744147	0.900301	18140	9803	14199	14263	12619	11814	0.080176	0.827764	17207	9987	17325	15006	16282	8355	0.000521409	0.687154
ENSMUSG00000033685	Ucp2	protein_coding	23939	18679	20043	26351	20533	20297	1	1.01986	20053	22642	21500	18979	17039	14860	1	1.05898	18131	13908	15474	18505	13727	16705	0.688532	1.07649	16535	19129	17965	26174	14611	17271	0.00106241	1.34581
ENSMUSG00000007564	Ppp2r1a	protein_coding	19650	15147	16559	20515	17792	17473	1	0.993699	15931	15717	17147	14525	16036	13153	1	0.975988	18115	13159	15092	15799	15236	17148	0.969447	0.988897	13995	11477	13446	14200	11660	10340	0.936019	0.976869
ENSMUSG00000015839	Nfe2l2	protein_coding	14277	10161	10371	12275	11842	11164	1	0.940861	13806	14795	15064	14099	13057	11781	1	1.07104	18108	13510	13915	17319	15707	20380	0.713658	1.11227	11438	13070	11498	14651	9604	13997	7.96964e-05	1.37198
ENSMUSG00000023004	Tuba1b	protein_coding	33752	27227	26477	33536	29721	31076	1	1.03955	24826	27535	24729	23378	25554	22719	1	1.08038	18078	16248	16268	22993	10966	24883	0.00404772	1.47057	12516	11675	14091	13576	11993	10246	0.936019	0.974843
ENSMUSG00000005103	Wdr1	protein_coding	19252	14295	16441	20235	16971	16668	1	0.979288	15159	14692	18031	14567	14991	13045	1	0.974157	18073	12576	17875	18844	14182	17432	0.997819	1.00324	16126	12852	15607	13584	11260	11322	0.837593	0.940888
ENSMUSG00000023030	Slc11a2	protein_coding	3344	2469	3001	3829	3182	3167	1	0.994962	2822	3194	3084	2792	2675	2612	0.815242	1.10757	18070	16032	14098	19346	19070	19598	0.743324	1.10905	11236	10627	10986	11366	9660	11127	0.406337	1.11172
ENSMUSG00000048076	Arf1	protein_coding	22540	17701	17167	22388	20033	19520	1	1.0144	18168	19449	19587	16051	18921	15679	1	0.996131	18069	14992	15936	20685	14469	20747	0.0738775	1.20362	17922	15677	18638	16709	13292	12514	0.936019	0.961248
ENSMUSG00000017009	Sdc4	protein_coding	9068	6243	6937	8232	8310	7725	1	0.927125	21472	16226	19120	12472	21022	11928	0.0010265	0.722599	18034	10536	13743	13642	16088	15274	0.33358	0.853674	9108	4633	8870	4509	8586	3836	1.43993e-17	0.519698
ENSMUSG00000018446	C1qbp	protein_coding	19297	15100	14749	18833	14873	14837	1	1.01457	14646	15329	16379	13414	13919	11251	1	0.980514	18024	14241	15237	17708	14391	16738	0.782426	1.06147	9428	8463	10175	10610	8108	6370	0.936019	0.968956
ENSMUSG00000032803	Cdv3	protein_coding	17792	13244	12616	15853	13909	13324	1	0.979024	14865	17440	15249	13774	14201	11955	1	1.06883	17970	15087	14599	17675	15146	17838	0.47423	1.10336	8252	6243	9173	6035	7433	4880	0.000590664	0.735496
ENSMUSG00000038393	Txnip	protein_coding	37789	22970	24829	29145	26276	24535	1	0.883433	16659	19667	13059	10538	13986	8970	1	0.966034	17913	9164	15021	9552	18598	10085	1.6673e-08	0.580797	13538	8723	11972	11250	16894	8683	0.0063052	0.708029
ENSMUSG00000026496	Parp1	protein_coding	30133	23797	22031	29537	25928	26026	1	1.03599	21704	24617	20778	19046	21202	18951	1	1.08109	17900	14505	14905	19203	13942	17143	0.2057	1.1283	11049	11271	12265	15996	10765	10535	0.204662	1.16821
ENSMUSG00000037894	H2az1	protein_coding	22778	18840	19423	26759	17998	18361	1	1.06815	19739	17366	22945	19648	17650	13948	1	0.934368	17863	15687	17124	20785	13366	18517	0.158516	1.17809	9895	10372	10920	11274	8219	8284	0.566285	1.09681
ENSMUSG00000024781	Lipa	protein_coding	28785	20513	22084	26032	28864	28718	1	0.961452	18162	21654	19907	16783	23139	19697	1	1.04963	17845	17609	15714	24629	14372	27702	4.44402e-05	1.50796	24187	27558	25471	30553	16259	26578	0.00131935	1.38024
ENSMUSG00000005779	Psmb4	protein_coding	17009	13537	13514	17782	14562	14302	1	1.02483	15284	13796	15803	13105	13559	11286	1	0.944881	17794	12754	14532	16537	14038	14809	0.954177	0.987375	14429	11327	13358	12846	10666	9249	0.678634	0.92495
ENSMUSG00000014867	Surf4	protein_coding	21137	15883	16589	20187	18386	17988	1	0.979058	17640	21245	17733	15249	17304	14229	1	1.0549	17790	16126	16424	23608	14672	20849	0.00363824	1.27676	24500	18761	22916	17914	16873	15707	0.329554	0.874901
ENSMUSG00000020572	Nampt	protein_coding	12105	9151	9722	11462	9759	9687	1	0.974865	9680	9051	10605	8546	9292	7723	1	0.947228	17784	17146	16781	22646	15133	20727	0.00191207	1.25827	18078	19216	16282	18278	12919	16175	0.0607125	1.21753
ENSMUSG00000021595	Nsun2	protein_coding	22005	16230	15824	20218	16610	17073	1	1.00394	17553	19263	17430	14453	16232	13659	1	1.01597	17716	15320	15205	18340	14146	17893	0.170301	1.13933	9413	8108	10194	8277	7968	6438	0.3009	0.881836
ENSMUSG00000028426	Rad23b	protein_coding	20220	15113	14549	18012	16095	16083	1	0.989898	15768	17004	15718	13753	15272	13165	1	1.03406	17690	15365	14695	18371	15150	18229	0.216154	1.13574	11396	8911	12001	9416	10467	8408	0.0494908	0.84186
ENSMUSG00000035569	Ankrd11	protein_coding	14840	10513	14277	17714	9955	9103	1	0.945556	15622	12510	16812	12511	12043	8911	1	0.84126	17635	10569	14405	11538	18415	8522	0.000124159	0.630398	8991	5396	8669	7100	8630	5991	0.000873576	0.745558
ENSMUSG00000053907	Mat2a	protein_coding	23526	15456	16227	17964	18543	16820	1	0.884752	24548	19187	24558	17507	25142	17917	0.0924112	0.814108	17590	13655	16532	19401	9617	18041	0.397396	1.21519	7615	4950	8594	3230	6374	5134	0.00298122	0.642639
ENSMUSG00000046062	Ppp1r15b	protein_coding	18481	12719	14323	17036	13750	12929	1	0.929519	16370	16530	17984	13566	14924	11138	1	0.919671	17510	12020	14308	13481	16532	11749	0.0350766	0.800895	8991	7722	9692	7928	8773	7236	0.31122	0.888307
ENSMUSG00000057738	Sptan1	protein_coding	18781	14369	15145	19540	15130	15919	1	1.02785	16363	16977	15919	14805	14852	12897	1	1.043	17497	13127	15660	16946	15578	16956	0.997819	0.997605	11711	9577	10843	11650	11979	10497	0.936019	0.974131
ENSMUSG00000020594	Pum2	protein_coding	17981	12405	14244	15418	14572	13924	1	0.90834	13234	13730	14058	10994	13418	10772	1	0.961095	17445	12943	15404	14816	18186	13828	0.195082	0.843307	11386	9692	12927	8545	10159	8610	0.130739	0.835871
ENSMUSG00000026456	Cyb5r1	protein_coding	9793	7213	9399	11890	7499	7302	1	0.982106	9491	6071	10734	9076	7578	5901	1	0.842184	17426	11688	11964	8672	16007	8214	0.0247896	0.667973	9444	3794	8223	4272	7507	4073	2.56178e-17	0.515878
ENSMUSG00000030082	Sec61a1	protein_coding	19623	15211	16447	20516	16246	15962	1	0.997799	15451	17582	16847	14150	14700	12284	1	1.02982	17423	12262	15722	18288	14434	16781	0.954177	1.02445	17555	10622	15615	10937	13616	9608	1.30904e-05	0.712178
ENSMUSG00000061136	Prpf40a	protein_coding	17907	12176	12572	14998	13045	12808	1	0.939814	15067	13413	15919	12192	13822	11031	0.688456	0.90357	17416	13521	14928	15671	16054	14549	0.822349	0.938122	11586	9315	11358	8899	9187	7655	0.171511	0.861159
ENSMUSG00000038014	Fam120a	protein_coding	23141	16631	19238	24726	18641	18549	1	0.987087	16616	19127	20265	17479	16907	14299	1	1.04439	17400	14045	15560	18643	15148	15016	0.954177	1.02467	15211	18696	17180	22783	14613	19870	4.31495e-05	1.3888
ENSMUSG00000015749	Anp32e	protein_coding	22896	17155	17753	22801	18972	18395	1	0.991943	18039	17737	19932	16634	18563	15342	1	0.972648	17368	13573	15363	18519	13947	15641	0.841973	1.05773	9525	8363	9739	9027	9210	7047	0.47931	0.909881
ENSMUSG00000002233	Rhoc	protein_coding	6667	5353	5275	7116	7448	7030	1	1.01763	8296	6707	8552	6619	8239	6686	1	0.88568	17350	11640	14576	14374	13594	14727	0.751536	0.930504	18479	10441	16559	11812	12394	8532	8.18952e-05	0.692347
ENSMUSG00000038034	Igsf8	protein_coding	17909	13682	15858	21054	18516	17496	1	0.999548	14582	14958	16712	14599	15895	13138	1	1.00109	17330	12249	14507	14998	13314	15579	0.95799	0.986941	18319	15183	19208	20782	15381	15628	0.936019	1.035
ENSMUSG00000041028	Ghitm	protein_coding	12137	8743	10598	12980	9024	8989	1	0.970394	11430	9114	12900	10582	9750	7597	1	0.886859	17303	13271	13873	13585	16580	12338	0.34619	0.856255	15493	13072	14186	13273	10573	10100	0.936019	0.96799
ENSMUSG00000026131	Dst	protein_coding	8504	6161	8329	10811	7652	6985	1	0.967155	7251	6323	9079	7636	6657	5813	1	0.956812	17289	6204	15272	9144	14720	6639	3.07649e-23	0.478844	32479	13040	29003	18377	31315	16391	9.46495e-11	0.546286
ENSMUSG00000057863	Rpl36	protein_coding	16422	15416	13884	21587	15180	14329	1	1.13252	15267	15069	17633	14380	14664	11949	1	0.961844	17277	12212	14508	15987	14455	12946	0.595901	0.921693	13358	12557	13979	16502	10577	9211	0.897504	1.06459
ENSMUSG00000030268	Bcat1	protein_coding	16842	12559	13197	16448	11910	11864	1	0.988331	14159	11380	13724	11685	11430	9758	1	0.923357	17276	12550	13907	14171	15978	14777	0.701859	0.91473	6818	4155	7425	4301	5990	3566	1.86762e-09	0.633447
ENSMUSG00000027940	Tpm3	protein_coding	18498	14969	14227	19665	15660	15555	1	1.05143	15834	15932	17053	13831	15499	12107	1	0.953374	17270	11789	15344	15738	13593	13914	0.669801	0.928835	13271	7504	13330	9029	10560	6315	6.84794e-08	0.652686
ENSMUSG00000095567	Noc2l	protein_coding	19239	15347	13976	19856	15089	15593	1	1.0697	15604	17509	15744	13313	13878	12282	1	1.04738	17263	13696	14332	17979	13354	16319	0.351147	1.1081	9126	7196	9976	9729	8996	6646	0.351506	0.884405
ENSMUSG00000037608	Bclaf1	protein_coding	20067	14752	13808	18069	15356	15420	1	1.00262	17980	16668	18160	14026	16504	13320	1	0.922314	17224	13094	13996	14642	15924	14130	0.753155	0.923615	6876	4875	6537	3841	5717	4439	0.00955085	0.741122
ENSMUSG00000024576	Csnk1a1	protein_coding	17801	12017	13620	16323	13936	13126	1	0.926743	14136	12960	15130	11971	13450	10507	0.218719	0.916097	17212	13111	14882	14962	15525	14015	0.608167	0.918389	11019	9386	11556	8487	9409	8064	0.246225	0.869005
ENSMUSG00000018770	Atp5g3	protein_coding	22679	16945	17132	21943	18792	18543	1	0.996024	17806	18909	18956	15362	18034	14681	1	0.984362	17170	14067	14494	17487	12964	17770	0.211471	1.1497	11254	12215	12119	12049	8766	9254	0.505782	1.11361
ENSMUSG00000027775	Mfsd1	protein_coding	15646	11475	13668	16512	13287	12802	1	0.962501	11734	10123	13952	11208	12157	10255	1	0.929081	17164	12220	14752	13707	15307	14154	0.313243	0.882652	16174	10687	16481	10124	12045	8842	0.000191942	0.711449
ENSMUSG00000066406	Akap13	protein_coding	7725	5709	6262	7765	6876	6568	1	0.971176	6370	6742	6638	5532	5961	5210	1	1.01623	17156	13357	15750	19822	20130	14183	0.859677	0.911368	17489	13139	15196	14429	17769	14865	0.557526	0.895513
ENSMUSG00000007815	Rhoa	protein_coding	19431	14506	15409	19977	17173	17164	1	1.00435	14847	14917	17309	14898	15753	13097	1	0.991748	17149	13940	15649	19144	13573	18301	0.246997	1.14577	19160	15973	19396	16883	15226	12416	0.413927	0.896065
ENSMUSG00000026872	Zeb2	protein_coding	10053	6560	8501	9547	7864	6757	1	0.869955	9236	8464	11448	11032	8373	8281	1	1.06506	17120	14287	14527	17765	18434	15545	0.954177	0.979971	10894	9684	10757	9517	9652	9722	0.96464	0.989825
ENSMUSG00000026192	Atic	protein_coding	22513	16865	17154	20354	17953	18236	1	0.98253	16048	17556	16643	14487	15735	13656	1	1.03972	17095	13509	14069	16851	13288	18615	0.342708	1.14547	7956	5687	9527	6646	7317	5081	0.000786533	0.746074
ENSMUSG00000026437	Cdk18	protein_coding	16153	12464	13469	16979	14089	13813	1	0.99916	12964	11245	13264	10695	12444	9919	0.352382	0.911116	16985	9133	14238	11304	13146	9538	1.01617e-07	0.702696	18752	10279	18076	12455	16382	10780	2.14195e-08	0.67056
ENSMUSG00000028581	Laptm5	protein_coding	30763	23252	25099	30800	28167	28241	1	0.992079	22505	27609	23527	20779	23664	19821	1	1.07447	16983	13203	13613	15318	15579	16524	0.964465	1.01323	12456	10039	12466	12612	10603	9969	0.936019	0.975844
ENSMUSG00000026956	Uap1l1	protein_coding	17015	13695	14004	19217	15126	15469	1	1.05715	13587	13168	14494	13117	13388	11358	1	1.00351	16948	12849	13664	15208	13708	16332	0.954177	1.04271	14977	13039	13372	16077	11272	11168	0.694033	1.07904
ENSMUSG00000020349	Ppp2ca	protein_coding	17806	12541	13416	15340	13670	13454	1	0.939875	14407	13538	15578	12732	13720	11510	1	0.956239	16921	13715	14160	16802	14601	16513	0.761674	1.06826	12027	9796	11707	9004	8745	7833	0.368281	0.879658
ENSMUSG00000005506	Celf1	protein_coding	14253	10110	11524	13893	10578	10407	1	0.956947	10774	11059	11298	9953	9938	8461	1	1.01479	16921	12746	14721	15446	15761	13518	0.537798	0.911366	10097	7652	10537	7616	10169	8003	0.0444528	0.80745
ENSMUSG00000042572	Ube2q1	protein_coding	16266	11899	12481	15854	14593	13799	1	0.972036	12660	12304	14143	11289	13338	10512	1	0.939371	16887	11720	14597	14475	13466	13871	0.613464	0.925982	14652	9432	15212	9775	11680	8384	1.28476e-05	0.710215
ENSMUSG00000019132	BC005537	protein_coding	42498	27760	32143	37537	31190	29258	1	0.906682	24216	24612	26497	22131	24222	20262	1	0.987756	16885	13790	15730	18318	13596	14800	0.944104	1.05021	18771	16863	19725	15382	16469	16220	0.891443	0.946913
ENSMUSG00000006699	Cdc42	protein_coding	19754	14453	15026	18392	17348	16932	1	0.971611	15653	15779	17310	14298	16698	13412	1	0.967675	16869	13661	14995	16651	14795	15237	0.954539	1.01203	16313	15072	16351	14551	12872	12355	0.942145	0.986017
ENSMUSG00000036499	Eea1	protein_coding	10013	6889	8276	9514	8241	7367	1	0.904255	9606	6113	10086	7149	8569	6578	0.01118	0.782255	16833	8797	12869	8758	17576	7675	3.04829e-07	0.556514	15022	7242	14924	7574	12973	6688	1.81174e-20	0.534702
ENSMUSG00000018326	Ywhab	protein_coding	21184	15452	16131	19464	18614	17928	1	0.961795	15777	15709	17455	13391	16925	13550	1	0.940313	16796	12232	14772	15370	13118	15974	0.962767	1.01253	12193	9617	12790	8943	8688	7935	0.196344	0.845645
ENSMUSG00000020097	Sgpl1	protein_coding	22674	16764	19482	23958	21542	20865	1	0.973308	15882	15092	19665	16809	18324	16028	1	0.991295	16774	13974	14574	17372	14839	18069	0.490125	1.10821	23420	32479	22934	33410	15403	30758	1.36084e-08	1.68459
ENSMUSG00000019471	Cdc37	protein_coding	17084	13674	13507	19291	13867	13867	1	1.06235	14300	14630	15512	13863	12680	10579	1	1.01276	16772	14470	13812	18886	14056	17512	0.0359785	1.18067	11809	12685	11730	15677	9169	10392	0.0193724	1.25621
ENSMUSG00000007659	Bcl2l1	protein_coding	10552	6964	8556	9620	10431	8960	1	0.873832	6228	4106	6840	4211	7974	5055	0.0447931	0.709076	16758	4524	13919	4772	14435	5293	2.1513e-47	0.337472	15144	4504	16014	6461	12456	4147	1.50036e-32	0.366175
ENSMUSG00000008475	Arpc5	protein_coding	17034	12267	14063	18259	15045	14074	1	0.971262	13564	13167	17033	12870	14390	11538	0.942881	0.926529	16743	12611	15126	16340	14606	15762	0.997819	0.994852	21490	20278	20090	18674	14720	15441	0.936019	1.03624
ENSMUSG00000035726	Supt16	protein_coding	20322	14843	15009	19072	15727	15920	1	0.99384	14709	16031	15792	13218	14809	12560	1	1.01732	16720	13353	13979	17282	12535	15881	0.319343	1.1179	10286	7809	10939	8257	8905	6748	0.00979996	0.806873
ENSMUSG00000030224	Strap	protein_coding	17813	13709	13410	17351	14259	13883	1	1.00502	15450	15364	16006	13232	14307	11521	1	0.965309	16711	13391	13888	15941	13637	16032	0.783278	1.06683	8796	7433	9504	7797	7465	5837	0.225486	0.869974
ENSMUSG00000022752	Tomm70a	protein_coding	20261	14205	14250	16782	15022	14682	1	0.945153	15225	15047	15694	13003	14129	11752	1	0.974114	16693	14844	14337	17800	14818	17231	0.246407	1.12858	10539	9535	11394	8450	8167	7172	0.539605	0.895816
ENSMUSG00000038279	Nop2	protein_coding	14802	11701	10733	14203	12325	12197	1	1.02726	12649	14116	12264	10465	11858	9926	1	1.02965	16692	12676	12311	14851	12430	15447	0.751005	1.08393	6475	3953	6962	4153	6242	3705	3.27433e-09	0.639265
ENSMUSG00000060860	Ube2s	protein_coding	11255	9091	9170	13183	10821	10123	1	1.0421	11652	10611	12843	10497	12576	9270	0.723599	0.905743	16648	12265	14896	16283	13736	13801	0.954177	0.967672	7608	5169	7572	6987	7389	4471	0.01128	0.774693
ENSMUSG00000025781	Atp5c1	protein_coding	23964	18255	17727	23239	18654	18424	1	1.01045	17863	17870	19950	16558	16723	14169	1	0.984459	16633	14199	14590	18321	12903	18632	0.0583206	1.20269	13111	15146	14609	16771	10588	12170	0.0460812	1.22493
ENSMUSG00000025314	Ptprj	protein_coding	5607	3865	4604	5232	4167	4025	1	0.923301	4633	6071	4851	4189	4172	4150	0.642301	1.15973	16631	13798	13154	18016	14773	15552	0.522831	1.10041	9826	8894	8653	8748	7595	8918	0.61293	1.09396
ENSMUSG00000018707	Dync1h1	protein_coding	21320	16036	18219	23002	17214	17531	1	1.00321	15977	18346	17219	15895	14662	13552	0.574377	1.10025	16622	14391	16183	21682	14983	16713	0.393555	1.13335	23356	21282	21172	29326	23707	27706	0.138411	1.21775
ENSMUSG00000028645	Slc2a1	protein_coding	10632	7723	8846	10529	10453	9335	1	0.930438	12155	7698	12339	7397	10780	7053	4.49915e-08	0.696025	16539	5987	13931	8383	12538	8586	1.39832e-13	0.552747	24885	11972	22540	13681	19799	10515	9.21925e-16	0.572237
ENSMUSG00000032637	Atxn2l	protein_coding	14494	10393	11445	14500	11199	9886	1	0.944773	13842	13128	14101	11894	11781	8922	1	0.938478	16502	11235	12608	12038	15116	9097	0.0481607	0.763914	9946	6116	10467	9178	12126	7903	0.0291376	0.750926
ENSMUSG00000026926	Pmpca	protein_coding	17437	12417	12348	15107	14146	13606	1	0.957345	13413	13316	13621	11127	13443	10916	1	0.963396	16484	12645	13228	14527	12564	14874	0.954177	1.03831	11971	9939	11688	10001	9139	8281	0.614011	0.919915
ENSMUSG00000020612	Prkar1a	protein_coding	17179	12883	13334	17095	14331	13959	1	0.993142	14352	13661	14722	12451	13493	11036	1	0.962821	16470	12495	13304	14729	13649	14997	0.961552	1.01189	11768	9320	11697	10095	9341	8023	0.305461	0.891816
ENSMUSG00000006442	Srm	protein_coding	18321	15284	13183	18586	15032	15310	1	1.07846	15421	16317	14732	13183	14305	12014	1	1.02577	16468	14111	13160	17361	11867	16952	0.0298164	1.21686	5262	3528	6348	4048	4373	2730	0.000193815	0.684895
ENSMUSG00000060131	Atp8b4	protein_coding	10901	7642	11361	12933	9104	8893	1	0.930253	9297	7071	12186	9151	8633	6631	0.916868	0.845183	16456	10203	13389	10127	22121	8705	0.000467091	0.578369	18266	11314	17384	10630	14923	10220	2.65655e-06	0.681636
ENSMUSG00000024120	Lrpprc	protein_coding	19781	13856	14952	17933	15071	15268	1	0.961589	14685	14680	15758	12930	13698	11669	1	0.982475	16444	13184	13572	14555	14266	15215	0.971276	1.0106	10145	8989	10538	8785	8742	7624	0.606598	0.921764
ENSMUSG00000028851	Nudc	protein_coding	19259	16026	14074	20733	16959	15863	1	1.06172	15947	16161	16881	14390	16337	13701	1	0.994184	16435	13022	12959	16383	12801	14112	0.70916	1.07279	10494	7061	10150	8479	8833	5358	0.00244043	0.749053
ENSMUSG00000024474	Ik	protein_coding	20652	16043	14897	20119	17075	16863	1	1.02688	16323	14572	16318	13357	15835	13315	1	0.941707	16425	12349	13245	16347	12973	13568	0.954177	1.02819	13322	10520	12388	12919	10242	9290	0.936019	0.966984
ENSMUSG00000027613	Eif6	protein_coding	12032	10343	9519	13230	11143	10922	1	1.06922	11974	12440	12049	10584	11150	9376	1	1.01379	16413	12295	13232	15047	13335	14133	0.997819	1.00342	10540	7023	10406	7529	8106	5640	0.000471595	0.740576
ENSMUSG00000026395	Ptprc	protein_coding	14382	10101	12464	14938	12294	11913	1	0.948657	11864	11790	14118	11480	12571	10042	1	0.956314	16347	13679	14145	17570	15498	16832	0.728149	1.07983	16363	20014	14561	19565	12837	18977	1.31815e-05	1.43467
ENSMUSG00000032562	Gnai2	protein_coding	23801	18578	18984	24942	22494	21939	1	1.01461	18190	19975	20092	16885	19143	15342	1	1.00139	16343	11956	14839	17116	12137	17315	0.673036	1.1072	18257	16030	19295	20356	14650	14178	0.936019	1.0279
ENSMUSG00000097906	Gm9625	processed_pseudogene	14926	12251	13397	17991	13555	13284	1	1.04119	13644	13338	15483	13306	13409	10728	1	0.970469	16331	12070	14219	14700	14536	14744	0.947508	0.954386	14668	12341	13690	15672	10638	9864	0.936019	1.02925
ENSMUSG00000048612	Myof	protein_coding	16620	12178	15560	18579	17621	17679	1	0.974283	12316	15435	14613	12216	13378	12565	1	1.10301	16302	17592	14177	25193	13279	20832	5.92642e-10	1.50075	26115	40894	23548	54393	21599	46072	4.28903e-23	2.11068
ENSMUSG00000022312	Eif3h	protein_coding	15789	12388	13062	17017	12970	12625	1	1.01379	13409	13087	15429	11987	11941	10152	1	0.955084	16282	11720	14384	14812	14437	12640	0.327646	0.898967	14887	13171	15388	16939	11573	10668	0.936019	1.03167
ENSMUSG00000071072	Ptges3	protein_coding	17728	12952	12188	16048	13170	12879	1	0.99352	15335	14754	15287	12805	14747	11276	1	0.941737	16281	13542	13784	16555	13622	15883	0.468047	1.09289	9218	7134	9399	5952	7446	4933	0.00606462	0.739618
ENSMUSG00000007850	Hnrnph1	protein_coding	16076	11752	11445	15394	11211	11713	1	1.02192	12818	13525	12681	10746	11269	9645	1	1.01388	16266	12938	13509	15664	13366	13215	0.980604	1.00781	7869	8591	7756	8658	9472	9513	0.550552	1.13405
ENSMUSG00000039001	Rps21	protein_coding	19921	15657	15244	20821	15458	14754	1	1.02492	15543	14203	17236	13068	14292	11437	0.699233	0.909091	16244	11830	12816	15073	13149	12186	0.954177	0.961943	12933	12585	13349	14969	9468	8503	0.896814	1.06767
ENSMUSG00000023830	Igf2r	protein_coding	18821	14574	16231	19596	16976	17367	1	1.00076	14956	16498	15251	14283	14928	13246	1	1.075	16231	13141	13142	17075	18394	17057	0.963449	1.01765	15695	19079	16727	23505	17865	24579	0.00187301	1.42072
ENSMUSG00000037364	Srrt	protein_coding	17970	14059	12760	17349	16148	15984	1	1.03175	14780	16497	14132	11696	15310	12362	1	1.00673	16177	11545	11927	12965	14938	12275	0.546931	0.889849	6034	3018	6211	3317	6628	3824	3.35545e-07	0.574972
ENSMUSG00000036438	Calm2	protein_coding	19148	14713	14517	19217	18576	18736	1	1.0242	15914	14773	18066	13841	18978	15326	1	0.922317	16173	12691	13869	16240	12074	14258	0.796993	1.0657	12868	11162	12969	11135	9084	8687	0.919163	0.949479
ENSMUSG00000079435	Rpl36a	protein_coding	17447	15569	14263	19894	14903	14674	1	1.08837	15060	14120	17840	13991	13778	11521	1	0.940357	16172	12339	13905	15453	13892	11260	0.772787	0.920861	13549	13453	13248	16789	10718	10244	0.361303	1.14073
ENSMUSG00000029840	Mtpn	protein_coding	12615	8870	10250	12860	11033	10887	1	0.970315	10423	10037	12620	9854	11337	8926	1	0.92903	16111	11592	14090	13647	15496	14018	0.432605	0.889802	15647	11968	16065	10439	12137	8846	0.0106775	0.763545
ENSMUSG00000031422	Morf4l2	protein_coding	14803	11310	10692	13770	11515	11515	1	1.0099	13306	12589	12974	10624	11572	9789	1	0.960858	16065	13025	13001	15995	12977	14456	0.644376	1.07527	11682	9343	10395	8591	8637	6998	0.294931	0.868049
ENSMUSG00000022186	Oxct1	protein_coding	24391	18332	19950	24629	18502	19003	1	0.997786	19240	16774	21500	17572	17384	14432	1	0.929743	16061	13070	13865	15784	12685	15017	0.711823	1.0708	10981	16265	10978	18788	9907	13608	2.50932e-11	1.61737
ENSMUSG00000019850	Tnfaip3	protein_coding	1230	1028	1117	1229	1124	881	1	0.913504	44089	35384	39570	25327	44629	26560	0.0264713	0.745969	16055	11563	12806	13577	15129	12326	0.396994	0.883929	7673	7099	6662	7265	7615	7723	0.834808	1.07365
ENSMUSG00000058006	Mdn1	protein_coding	16504	12586	13062	16413	12902	13087	1	1.00535	12235	13654	12590	10838	11204	10202	1	1.06051	16047	12677	13380	16054	15944	13672	0.954177	0.965211	8746	6095	9568	6619	10254	7528	0.0279804	0.755758
ENSMUSG00000026701	Prdx6	protein_coding	22727	17362	17621	22298	19933	19478	1	0.996392	17296	18589	17962	15026	17348	14446	1	1.00629	16030	12561	13608	16658	11085	17609	0.19256	1.19556	55625	18783	55882	21725	18099	14099	0.0270836	0.455559
ENSMUSG00000052533	Nup188	protein_coding	15029	11315	13126	15325	11926	11888	1	0.969857	12647	12189	13090	11539	11037	9536	1	0.998023	16028	12153	13755	13600	14344	12003	0.388325	0.890163	8754	5872	9452	7553	9379	5970	0.00101268	0.742788
ENSMUSG00000019943	Atp2b1	protein_coding	15707	10555	13082	15579	11061	10830	1	0.933228	12001	11094	13061	11926	9917	9170	1	1.01875	15940	15564	12173	15181	18813	14702	0.997819	1.00705	15886	15865	15417	15542	12967	14704	0.374157	1.1158
ENSMUSG00000009470	Tnpo1	protein_coding	25570	18064	18864	21647	20871	20615	1	0.944929	18066	18572	17510	14424	18575	15424	1	0.985414	15916	12070	14208	14265	16355	15016	0.793661	0.919538	11414	8976	13146	8810	11507	8679	0.0120578	0.783872
ENSMUSG00000025651	Uqcrc1	protein_coding	16479	13088	13506	17884	14280	14067	1	1.02718	13679	14523	14386	12428	12248	10285	1	1.01605	15876	12126	12914	14944	12954	14560	0.954177	1.03642	11302	10682	11043	13432	8873	8753	0.460031	1.11497
ENSMUSG00000039844	Rapgef1	protein_coding	15906	12215	13452	17559	14378	13991	1	1.00671	13901	13969	15131	12700	13820	11319	1	0.978671	15862	12329	13138	15625	14089	13529	0.997819	0.997185	14350	13887	14239	16724	11948	13634	0.0856159	1.16203
ENSMUSG00000021149	Gtpbp4	protein_coding	11487	8487	8670	10523	8340	7675	1	0.953302	12440	9809	12555	9349	10049	7725	0.314994	0.847001	15848	10882	11920	11348	14724	10762	0.105292	0.810575	6930	4839	7084	5058	6088	3894	8.8937e-05	0.729319
ENSMUSG00000028367	Txn1	protein_coding	20966	15449	15959	21622	16208	17058	1	1.03141	15972	14912	18711	15064	16573	13459	1	0.939575	15845	13031	13915	17938	11918	15631	0.154065	1.15799	15417	19086	16148	22087	12045	15250	0.000359517	1.37482
ENSMUSG00000025877	Hk3	protein_coding	15187	12315	13605	17303	12807	13267	1	1.03648	12543	8621	12736	11848	12380	10615	1	0.920879	15829	9276	13015	12409	12463	12194	0.0973879	0.850303	35481	22169	31914	25490	31227	23974	0.00286716	0.774721
ENSMUSG00000005566	Trim28	protein_coding	22524	17678	17127	23079	18778	19815	1	1.05328	17761	21692	17321	16081	16395	14910	0.77422	1.12241	15817	14133	13235	17854	14675	17117	0.152121	1.16176	6740	5612	7608	7350	6525	5833	0.91669	0.954676
ENSMUSG00000001999	Blvra	protein_coding	23841	19125	20453	25950	19887	19443	1	1.01342	19307	14682	21549	17145	18531	15176	0.661663	0.881072	15791	9734	15394	14752	11031	12343	0.711445	0.900086	14893	7889	14076	8362	10516	6605	7.78887e-09	0.618869
ENSMUSG00000026750	Psmb7	protein_coding	15670	12612	11907	15089	12243	11990	1	1.01643	13297	11993	14050	10976	11972	9676	0.880362	0.917163	15769	12094	12868	14285	12714	13076	0.987924	0.993615	12850	10868	11947	11153	9782	8549	0.835385	0.942596
ENSMUSG00000036112	Metap2	protein_coding	18340	13970	13686	17728	14385	14046	1	1.00273	15008	14045	16027	13158	14466	12105	1	0.955648	15767	12433	13228	15213	13041	14043	0.954177	1.03025	10064	8688	10542	8667	8534	6851	0.315403	0.885209
ENSMUSG00000002870	Mcm2	protein_coding	23072	18018	17583	23489	18628	18199	1	1.02193	18210	18943	18340	16543	16905	14016	1	1.01849	15755	11449	13391	14382	12499	14384	0.997819	1.00285	10251	6539	10919	8378	8587	5621	0.000375756	0.730835
ENSMUSG00000036606	Plxnb2	protein_coding	32234	24862	27925	35960	29182	29880	1	1.02103	22361	26038	25443	22374	22434	19814	0.970285	1.07121	15731	12402	13991	16317	13446	15468	0.834289	1.0586	18830	18959	21325	25445	16486	17906	0.172218	1.16528
ENSMUSG00000021000	Mia2	protein_coding	13150	9371	11784	14414	9011	9037	1	0.966975	11272	9470	13257	11177	9097	7473	1	0.926078	15716	10474	13070	11456	15280	9342	0.00508109	0.737924	8154	4903	8396	5044	6837	4423	1.4402e-08	0.656496
ENSMUSG00000026600	Soat1	protein_coding	23466	17007	21583	25069	21156	21708	1	0.967197	15838	14807	19179	16786	17387	15366	1	0.99774	15710	11663	13992	14712	15961	15132	0.913167	0.937475	26585	24424	27529	23511	21648	22267	0.987659	0.993646
ENSMUSG00000068267	Cenpb	protein_coding	21133	17204	17085	23631	19891	19455	1	1.04716	15747	15709	16768	15523	16787	14598	1	1.02909	15679	10904	14364	15681	9148	14685	0.896901	1.09403	15784	11098	16453	12070	11538	9131	0.015765	0.787856
ENSMUSG00000021024	Psma6	protein_coding	15318	11118	11003	13456	11673	11250	1	0.963751	11732	11491	11599	9563	10902	9286	1	0.977471	15678	11853	12888	13820	12146	13608	0.992728	1.00602	13701	10108	13216	9773	10056	8327	0.0482532	0.817345
ENSMUSG00000090733	Rps27	protein_coding	13921	12582	12047	17572	12074	12049	1	1.1143	13596	12343	15592	12745	12302	9691	1	0.926454	15667	11265	13807	14477	14238	10247	0.251251	0.851238	15020	12565	14588	16833	10649	9357	0.947845	1.01715
ENSMUSG00000024735	Prpf19	protein_coding	18997	14596	15173	19246	15712	15710	1	1.00651	14900	15320	15352	13652	14185	12348	1	1.0258	15662	11424	12381	14794	12529	15739	0.834569	1.07358	7018	6245	7630	6840	6227	5417	0.798171	0.942983
ENSMUSG00000068040	Tm9sf4	protein_coding	7632	5729	6088	7785	6436	6812	1	1.02139	6746	6340	6656	5648	6164	5126	1	0.964689	15651	10414	12144	12328	13001	10941	0.129081	0.859731	15590	12115	16363	14074	13551	11912	0.262645	0.892201
ENSMUSG00000024097	Srsf7	protein_coding	15062	11575	10791	14950	12158	11396	1	1.01426	15161	12454	15661	11785	13540	10201	0.0472283	0.857567	15645	11392	13337	14742	11404	12353	0.975187	0.990587	5255	4346	5862	4163	5461	4156	0.062646	0.815444
ENSMUSG00000043091	Tuba1c	protein_coding	20641	16408	16822	20431	20800	20538	1	1.00044	19164	18120	19850	16197	21815	17731	1	0.948003	15607	11801	14539	17026	11548	18973	0.362345	1.18476	13183	9159	13260	9820	10283	7909	0.00305259	0.781501
ENSMUSG00000038759	Nup205	protein_coding	19979	14363	16145	18711	15545	15679	1	0.957524	15148	15061	15229	13102	14830	12701	1	0.997863	15592	12528	13686	16014	14958	17018	0.92572	1.06338	8483	7772	9584	9683	9365	8014	0.936019	0.982168
ENSMUSG00000001674	Ddx18	protein_coding	15232	11265	11189	13474	12259	11392	1	0.953999	12220	11914	12215	9750	11177	9663	1	0.97086	15575	11717	12456	13984	11820	13378	0.954177	1.0225	7710	5047	8564	5091	6754	4313	5.10274e-07	0.669777
ENSMUSG00000031827	Cotl1	protein_coding	18359	13713	17298	23142	18527	17112	1	0.988699	16335	14904	20998	15663	16928	12757	0.897194	0.885575	15567	9417	16111	14718	11912	12398	0.408784	0.861195	13069	8385	13331	10999	10000	6566	0.00895643	0.753759
ENSMUSG00000027303	Ptpra	protein_coding	28047	21240	20489	26184	23823	23797	1	1.00444	20796	19097	21132	17731	21104	17792	1	0.959442	15557	11182	11684	14019	12367	12738	0.997819	0.996634	16312	13393	15780	17189	13835	13347	0.936019	1.01548
ENSMUSG00000029455	Aldh2	protein_coding	20008	16106	17081	23188	18625	18624	1	1.04511	15765	17855	17639	15466	15425	13097	1	1.04701	15518	11605	13698	14814	13493	14523	0.980596	0.992227	15878	15915	16074	22571	12096	14867	0.0151756	1.28303
ENSMUSG00000001729	Akt1	protein_coding	20598	15632	16110	22043	17153	16587	1	1.01681	15366	16449	17798	14854	15477	12413	1	0.991101	15514	11421	14519	17459	10514	15766	0.563511	1.13732	11951	10842	12824	13361	9832	9422	0.936019	1.03125
ENSMUSG00000038733	Wdr26	protein_coding	15621	10416	12123	13902	12292	11783	1	0.915171	12571	11134	12813	10429	11785	9176	0.398879	0.912824	15514	10392	13432	12571	13402	10951	0.0168134	0.831134	15197	13308	15508	12609	12712	11854	0.727686	0.931914
ENSMUSG00000006740	Kif5b	protein_coding	11791	8122	8835	10671	9895	9517	1	0.942922	10201	9225	11330	8643	10441	7872	0.215952	0.890263	15514	10931	14061	14070	15228	12900	0.24207	0.872451	10684	6654	10935	6820	9407	6656	4.09558e-06	0.694351
ENSMUSG00000021178	Psmc1	protein_coding	15645	12265	11587	15034	12321	12185	1	1.01774	12874	12520	13341	10996	12230	10240	1	0.969325	15510	11342	12396	14203	11900	13425	0.954177	1.01862	12925	9338	10929	10237	9419	8092	0.332993	0.886925
ENSMUSG00000022858	Tra2b	protein_coding	13290	9233	9466	11535	9913	9868	1	0.958004	11967	10364	11838	8925	10877	7895	0.169389	0.862872	15469	12238	12603	13426	15078	12981	0.86678	0.930883	5373	4613	5904	3812	4672	3835	0.128646	0.825527
ENSMUSG00000028936	Rpl22	protein_coding	16737	13873	13031	18787	12679	12511	1	1.0755	13941	13208	16480	13196	12041	10398	1	0.95952	15461	11873	13624	15114	12921	11126	0.907261	0.940361	12314	12148	11099	15239	9821	9567	0.181394	1.1748
ENSMUSG00000015568	Lpl	protein_coding	42742	29741	26570	28733	33905	32125	1	0.913571	28138	35966	24173	18617	27928	25762	1	1.09628	15443	10775	11725	13958	14663	19170	0.954177	1.08508	5469	13539	7230	15106	5517	13787	2.54796e-26	2.48547
ENSMUSG00000029767	Calu	protein_coding	17028	12331	13380	16327	14313	14192	1	0.972018	14036	11136	15319	11426	14824	11501	0.268995	0.85725	15440	10323	13364	12651	11881	12930	0.636567	0.917735	15611	9682	15120	9063	11129	8001	4.4413e-05	0.685918
ENSMUSG00000032423	Syncrip	protein_coding	19127	13244	13087	15223	14137	13453	1	0.929266	14076	14158	14707	12081	13800	11666	1	0.982779	15426	12784	12750	14421	13323	14600	0.952922	1.0488	7012	5753	7652	4533	5805	4694	0.0536285	0.787828
ENSMUSG00000027340	Slc23a2	protein_coding	17786	12463	13718	16278	15216	14852	1	0.948204	14274	14766	14114	13214	14751	13454	1	1.06181	15416	11830	11356	13910	15934	15015	0.984317	0.988482	10773	7819	10479	7922	11469	9533	0.204662	0.826697
ENSMUSG00000029713	Gnb2	protein_coding	15434	12187	13303	17647	13810	13229	1	1.01629	12504	13127	14506	12212	12403	9807	1	0.98321	15413	11019	12978	14332	12050	13121	0.954177	0.987164	12584	9329	13216	11949	11290	8001	0.0684184	0.834063
ENSMUSG00000027422	Rrbp1	protein_coding	19971	15449	14893	20406	16271	16344	1	1.03633	16084	18170	15643	12934	15535	13548	1	1.0385	15395	10959	13626	16186	11347	13019	0.954177	1.02792	19307	11708	17193	14497	15455	11586	0.00115667	0.773665
ENSMUSG00000031672	Got2	protein_coding	19273	14815	15057	19356	16107	15765	1	1.00406	15376	15740	15980	13466	13815	12066	1	1.00744	15384	12791	12177	15780	12798	16358	0.195687	1.15668	13035	11758	12966	14308	10440	9878	0.918127	1.04624
ENSMUSG00000023010	Tmbim6	protein_coding	14266	11213	13124	16772	13041	12850	1	1.01074	11578	11550	14053	12454	11486	9187	1	0.988525	15381	11751	14283	14948	14666	13895	0.881673	0.945231	17017	15671	17619	18403	13875	14859	0.639818	1.07501
ENSMUSG00000030894	Tpp1	protein_coding	18114	14437	15717	19924	17717	17995	1	1.02397	13505	13108	14413	13694	15004	13250	1	1.03519	15376	10659	12755	13660	13049	15141	0.995655	0.993	20127	16276	20005	19538	17561	17637	0.947724	0.988094
ENSMUSG00000061589	Dot1l	protein_coding	10167	7315	7520	9065	8892	8017	1	0.935171	8491	8179	7936	6890	7903	6177	1	0.959527	15349	11125	11997	12151	15535	10227	0.162028	0.812128	6797	4458	6602	5726	7353	5325	0.0461686	0.792085
ENSMUSG00000022285	Ywhaz	protein_coding	16052	11698	12129	14536	13223	12800	1	0.960614	13697	13711	14563	11402	13226	10392	1	0.942843	15314	10869	13338	14272	11906	14160	0.997819	1.00475	10396	7517	10670	7396	8441	6276	0.002068	0.767521
ENSMUSG00000031353	Rbbp7	protein_coding	20801	15113	14860	18707	16216	16718	1	0.995643	15117	16045	16270	13418	15444	12812	1	0.995682	15308	12250	12588	14978	11347	14378	0.455929	1.10458	8849	8021	10121	8260	7271	6147	0.61537	0.910842
ENSMUSG00000033047	Eif3l	protein_coding	17823	13768	13743	17797	15542	15620	1	1.01733	13936	15062	14800	12273	13419	11575	1	1.01743	15297	12187	12669	14951	12654	17468	0.449804	1.14049	9231	8264	9371	9312	7754	7223	0.995977	1.00094
ENSMUSG00000001473	Tubb6	protein_coding	31947	25501	22477	28868	30598	30176	1	1.01992	26278	21982	24430	18748	29371	22082	1	0.868264	15296	7703	13384	11765	10444	14261	0.816672	0.891795	16193	7757	17090	10728	13790	6712	4.63569e-11	0.564894
ENSMUSG00000049327	Kmt5a	protein_coding	14706	11352	12440	16399	11813	11622	1	1.01589	11493	12213	14195	12188	11370	9946	1	1.02621	15296	14163	14301	19437	12267	14491	0.133381	1.18696	10675	9286	11216	12119	9052	8315	0.936019	1.01693
ENSMUSG00000057236	Rbbp4	protein_coding	18211	13315	14193	17313	15278	14777	1	0.966626	14179	13471	15635	12522	14112	11333	0.800703	0.939479	15245	11327	12979	14310	11521	13338	0.954177	1.01938	12078	9195	12950	9090	8883	6767	0.0368153	0.789361
ENSMUSG00000059040	Eno1b	protein_coding	18438	15485	15181	20133	15437	16713	1	1.08073	15821	17580	15445	14413	14140	12723	0.97693	1.08231	15232	11341	13064	15270	11731	17114	0.530459	1.13209	16548	14563	16502	18277	16165	13876	0.99413	1.00352
ENSMUSG00000032116	Stt3a	protein_coding	19163	13750	15643	16698	15602	15598	1	0.930688	14494	14233	14753	11659	13989	12090	1	0.970779	15227	12651	13013	15716	13273	14150	0.780727	1.06171	15331	11557	15531	10295	10944	9869	0.0901594	0.817071
ENSMUSG00000064339	mt-Rnr2	Mt_rRNA	18759	14642	17321	22651	22593	22811	1	1.02541	15945	13400	15559	13492	15602	12202	1	0.917366	15213	11537	10366	11431	15823	12805	0.859931	0.901554	11024	13979	10508	11410	12786	13929	0.219818	1.22432
ENSMUSG00000048865	Arhgap30	protein_coding	16507	12545	13236	17790	13719	13225	1	1.01038	12820	12842	13673	10430	12524	9666	0.913808	0.929794	15190	8555	13563	11330	11454	8968	0.000282544	0.744138	11074	8352	10424	10000	9684	8448	0.473891	0.914173
ENSMUSG00000026019	Wdr12	protein_coding	14966	11207	10639	13178	11251	11258	1	0.990652	12095	11621	12171	10113	10600	9396	1	0.985829	15154	12548	11213	13302	13007	13025	0.954177	1.03232	6160	4515	6529	4914	5146	3773	0.00599886	0.78801
ENSMUSG00000032115	Hyou1	protein_coding	27578	21449	20537	26458	24633	24374	1	1.0128	20863	27104	18649	16241	21192	18273	1	1.10902	15147	12255	13633	23220	14323	16734	0.207957	1.23165	23045	13970	21682	15267	18414	13634	1.37495e-05	0.72574
ENSMUSG00000027620	Rbm39	protein_coding	16901	11784	12036	15042	11686	11549	1	0.963689	16768	16500	15061	12006	13624	11026	1	0.952891	15135	12329	12177	13536	15359	11941	0.841973	0.920259	9232	8694	8765	9695	10246	10405	0.800717	1.0851
ENSMUSG00000031386	Hcfc1	protein_coding	17661	13609	14005	17205	15221	14882	1	0.990007	13760	17387	13853	12402	13082	11612	0.938607	1.11505	15125	11608	12609	14919	13706	10600	0.85414	0.927036	7680	5562	7923	6928	8161	6575	0.215331	0.852143
ENSMUSG00000037820	Tgm2	protein_coding	3145	2252	2959	3803	3156	2788	1	0.948116	7113	7081	7646	6136	4995	4101	1	0.961902	14997	12336	11824	16679	14543	16175	0.521609	1.12679	5396	5898	5604	6955	4245	6177	0.000725095	1.33528
ENSMUSG00000037405	Icam1	protein_coding	4748	3292	3255	3990	4152	3964	1	0.947328	12364	16174	11855	13189	10437	9605	0.412302	1.22806	14996	17840	10761	18054	14464	25007	0.000872013	1.57966	5000	6228	4824	6954	3901	6261	5.12675e-08	1.5156
ENSMUSG00000027193	Api5	protein_coding	17959	13020	13526	16413	14813	14135	1	0.957932	13452	13889	14583	12237	13099	10772	1	0.989149	14995	12768	13192	15611	13914	15669	0.691853	1.08301	11748	10518	11515	8925	8389	7786	0.792365	0.924055
ENSMUSG00000026478	Lamc1	protein_coding	10816	7872	7949	9680	8168	8716	1	0.996823	8582	9861	8216	7498	7483	6690	1	1.0862	14992	11539	11133	13119	16613	11941	0.724699	0.886733	22324	22160	21523	29307	19648	22958	0.00933879	1.24304
ENSMUSG00000027593	Raly	protein_coding	16721	13319	13409	17793	13682	13470	1	1.02916	14026	13860	15363	12705	13230	10320	1	0.953612	14981	11033	12744	14334	11906	12637	0.99272	0.994612	10194	7726	9801	9391	8192	6243	0.289128	0.877763
ENSMUSG00000003847	Nfat5	protein_coding	24909	15479	19692	21007	21333	18417	1	0.84358	22776	17642	24505	18218	23447	18708	0.362477	0.858708	14971	7909	14373	12429	14613	10474	0.000408706	0.716945	28818	17425	30694	19425	27928	18681	1.00176e-06	0.677477
ENSMUSG00000066036	Ubr4	protein_coding	15391	11566	13019	15794	12402	12457	1	0.985062	12531	12612	12939	11003	11325	9666	1	0.997009	14966	11263	13095	14010	14778	10011	0.318824	0.851056	15647	13217	15409	17417	16965	17328	0.917999	1.06077
ENSMUSG00000040354	Mars1	protein_coding	12142	9235	10442	13336	8644	8850	1	1.01127	10136	8220	11151	10065	8113	6855	1	0.947005	14936	11354	11726	12100	12670	11031	0.709975	0.916273	5413	4300	5765	5538	5540	4110	0.305223	0.880881
ENSMUSG00000048578	Mlec	protein_coding	29553	23030	24805	31693	28791	27651	1	0.999255	18776	23867	23163	19017	22315	19429	1	1.07148	14932	13433	15709	23785	10529	19150	0.0195726	1.40219	19134	18576	19949	20112	14025	15639	0.608433	1.09309
ENSMUSG00000043940	Wdfy3	protein_coding	7878	5573	7508	9125	6811	6403	1	0.945603	6038	6029	7296	6087	5542	4656	1	0.982629	14925	10320	14431	13875	16088	8652	0.0400909	0.741874	10540	6608	11419	7370	11166	7643	0.000207704	0.69617
ENSMUSG00000039262	Prrc2b	protein_coding	17964	13473	14523	18046	16107	15209	1	0.972714	13354	15930	14447	12920	13985	11750	1	1.06854	14912	11441	12346	15533	13232	11117	0.954177	0.971777	14527	12938	15111	17344	12471	12608	0.655697	1.07941
ENSMUSG00000045962	Wnk1	protein_coding	18474	12526	14196	16287	15664	14355	1	0.907429	12697	13658	14487	11741	13964	11617	1	0.994559	14908	10983	14374	15514	12776	11770	0.867044	0.937187	17636	14146	17959	16548	14779	13735	0.722169	0.939839
ENSMUSG00000039501	Znfx1	protein_coding	3551	2943	2578	3991	2924	3543	1	1.17607	1733	3570	2097	3681	1952	2814	1.68951e-25	1.92012	14896	17331	14338	26468	10985	24574	1.36295e-09	1.75204	8707	13291	7936	14392	7035	14667	5.2026e-16	1.91808
ENSMUSG00000026083	Eif5b	protein_coding	16223	12011	11632	14931	12695	12786	1	1.00023	11238	12400	12049	10081	11919	9939	1	1.01526	14888	11670	12760	15170	12309	11874	0.997819	1.00391	11136	8920	10401	9023	8581	7960	0.593728	0.920347
ENSMUSG00000010277	2610507B11Rik	protein_coding	28346	21193	20890	25162	25972	25100	1	0.971241	18594	19183	18774	16075	21122	17990	1	1.00684	14858	11215	12942	15453	10131	17755	0.256652	1.21582	17117	14003	16967	16178	12303	13031	0.99413	0.995779
ENSMUSG00000015714	Cers2	protein_coding	17242	12304	13679	15741	15695	14617	1	0.929487	12592	12136	13950	11067	13375	11233	1	0.956285	14845	10402	12233	12652	10292	13026	0.991766	1.00754	12443	7932	13140	8670	10331	8100	0.000159676	0.736344
ENSMUSG00000005481	Ddx39a	protein_coding	16909	12296	12681	17456	12531	12831	1	1.02269	13829	13354	14930	11963	12404	10021	1	0.946622	14834	11099	12260	13995	12130	14007	0.954177	1.03476	5684	3669	6284	3599	5854	3324	6.32137e-08	0.632965
ENSMUSG00000021457	Syk	protein_coding	6879	5569	6434	8225	7331	7094	1	1.01302	5608	6606	6507	5935	5800	5449	0.950059	1.11033	14827	11602	13120	17406	16037	16707	0.954177	1.06334	16648	17435	16629	21000	15516	20347	0.00676218	1.28523
ENSMUSG00000036707	Cab39	protein_coding	15852	12059	13401	17131	11868	12179	1	1.01308	13415	12025	15233	12398	12400	9919	1	0.925668	14816	9597	12618	11600	15422	11160	0.0211868	0.77996	12485	9895	12167	9711	10773	8212	0.0544624	0.837301
ENSMUSG00000030978	Rrm1	protein_coding	26827	19967	20560	25278	24080	24241	1	0.989725	19957	20674	21126	17906	22483	18617	1	0.994687	14794	12165	13559	17523	11043	18787	0.0639736	1.27168	11530	11207	13372	12773	11228	9406	0.936019	0.979001
ENSMUSG00000027433	Xrn2	protein_coding	16043	11238	11725	14267	11864	11575	1	0.953708	13246	12955	13244	10878	11898	9356	1	0.950505	14777	10936	12223	13508	13109	13016	0.954177	0.968306	10230	8052	9996	7842	8709	6472	0.0378399	0.824052
ENSMUSG00000005410	Mcm5	protein_coding	22446	18141	17649	22557	18708	18521	1	1.02366	18767	19768	17897	15733	17080	14200	1	1.01529	14765	11804	12243	15172	11609	16849	0.213569	1.17812	8201	7156	9148	8903	7534	6167	0.854506	0.945033
ENSMUSG00000006589	Aprt	protein_coding	14474	12248	12272	16974	13300	12585	1	1.05027	12354	12128	13339	11603	12175	9522	1	0.968155	14760	9405	12340	12331	10893	12643	0.89557	0.940025	11285	6982	11764	9261	10014	6163	9.4323e-05	0.715804
ENSMUSG00000039191	Rbpj	protein_coding	10846	7371	8327	9688	8215	7536	1	0.91149	7873	6181	8343	6156	7558	5389	0.000835958	0.824743	14750	7540	11420	7534	14585	7503	5.14022e-08	0.57808	9038	5357	9355	6789	8715	4956	1.50274e-07	0.666787
ENSMUSG00000028798	Eif3i	protein_coding	14669	11846	11404	15454	12695	12425	1	1.03859	12529	11250	12942	11098	11181	9448	1	0.958925	14734	10922	11821	13383	11196	13065	0.954177	1.03099	9611	7928	9521	9766	7305	6748	0.936019	0.981939
ENSMUSG00000020929	Eftud2	protein_coding	17641	13418	14294	17914	14730	14924	1	1.00358	14538	14517	14597	13381	13313	11670	1	1.02808	14725	11384	12471	14993	12506	15139	0.702503	1.08227	7705	5956	8845	7028	7223	5578	0.0407768	0.829512
ENSMUSG00000022587	Ly6e	protein_coding	19412	14749	17013	21847	20888	20003	1	0.991272	14618	16612	17040	14316	17080	14718	1	1.03648	14716	13084	13749	19275	11293	20144	0.00578499	1.36242	22150	29942	24497	34545	18679	29335	7.11375e-09	1.53291
ENSMUSG00000029826	Zc3hav1	protein_coding	8762	6634	8429	10182	7445	7448	1	0.983197	8285	7177	9751	8088	7442	6197	1	0.934288	14686	13628	11867	15983	14914	14071	0.78547	1.09109	13408	15534	13027	15642	10470	14688	0.000544168	1.33242
ENSMUSG00000021190	Lgmn	protein_coding	24679	18604	20956	27350	21981	22115	1	1.01207	18466	18747	21468	18360	19196	15922	1	0.99221	14685	11047	12386	14010	11767	14269	0.939281	1.05102	11220	10902	11001	14482	9454	9789	0.123626	1.17422
ENSMUSG00000021794	Glud1	protein_coding	18958	14094	13843	17913	16316	15878	1	0.992849	14399	14455	15429	12837	14718	11800	1	0.968357	14680	11024	12403	13326	11524	14226	0.954177	1.03947	9487	8023	10103	9396	7726	6774	0.816103	0.941263
ENSMUSG00000040026	Saa3	protein_coding	184	136	275	384	51	65	1	1.07133	1901	3074	1495	2556	596	869	1	1.75542	14664	28739	12441	34662	20584	30852	2.61799e-07	2.0257	10148	50483	9967	58823	5028	54845	2.22014e-62	7.07202
ENSMUSG00000059552	Trp53	protein_coding	9716	7760	8480	10905	8454	8209	1	1.01397	8981	9862	9923	8055	7729	6431	1	1.00476	14657	11387	11445	12943	12844	12044	0.954177	0.972637	6470	4165	6487	5008	6131	4398	0.000644073	0.755878
ENSMUSG00000055302	Mrfap1	protein_coding	17422	13829	13415	18625	14825	14309	1	1.0363	13008	13214	14563	13278	13992	11472	1	1.00972	14651	11686	12289	14683	11017	14447	0.367333	1.11838	10536	9859	10934	10084	8203	7336	0.936019	0.979495
ENSMUSG00000022403	St13	protein_coding	17967	13801	13271	17378	15036	15069	1	1.01797	12886	14106	14254	11955	13481	11313	1	1.01521	14634	11649	12753	15868	11652	14487	0.347827	1.11346	16031	14032	16099	15016	12615	12112	0.936019	0.981727
ENSMUSG00000032249	Anp32a	protein_coding	15421	11914	11301	14956	11744	11106	1	1.00496	11507	12021	13009	10028	9949	8852	1	0.989866	14608	13920	11194	16882	11615	12372	0.155296	1.20222	10129	15548	10018	17384	7830	12844	2.27687e-13	1.7418
ENSMUSG00000002052	Supt6	protein_coding	14805	11448	11843	14883	12750	12834	1	1.0082	13485	14273	13300	11909	12219	10489	1	1.03383	14598	11093	11965	13786	14641	12230	0.85465	0.930759	9441	7559	8905	8986	9234	8190	0.911643	0.95301
ENSMUSG00000058126	Tpm3-rs7	protein_coding	16291	11971	12294	15789	13660	13580	1	0.993894	13198	13508	13364	11236	13118	10287	1	0.971203	14594	9885	12372	13006	11455	12304	0.894387	0.949937	11433	6757	11508	6865	8851	5669	4.61535e-08	0.648595
ENSMUSG00000022336	Eif3e	protein_coding	15685	11544	11340	14434	10917	10651	1	0.984575	12942	11284	13923	10902	10833	8821	1	0.908808	14594	11362	12423	12564	12986	11197	0.631422	0.914114	9830	10108	10048	9975	8439	7627	0.936019	1.04133
ENSMUSG00000011752	Pgam1	protein_coding	21229	17211	16714	21545	21572	21363	1	1.02657	15295	17796	17447	14778	18532	15644	1	1.03944	14589	11607	13360	17369	9265	17561	0.0891353	1.29514	26992	23016	27989	26385	19855	19376	0.936019	0.979814
ENSMUSG00000028478	Clta	protein_coding	16323	13816	12999	18913	14944	14175	1	1.06874	14249	14103	15507	13415	14055	11390	1	0.980248	14585	10782	12372	13777	12160	13101	0.997819	0.998051	11228	9429	11306	11825	8312	7804	0.999724	0.999957
ENSMUSG00000020706	Ftsj3	protein_coding	14031	10945	10083	13246	11476	11185	1	1.01498	11713	11988	11671	9810	11265	9423	1	0.992528	14554	12239	11379	14096	11788	13558	0.480292	1.10289	6279	4158	6123	4343	5661	3651	1.02322e-05	0.715937
ENSMUSG00000027533	Fabp5	protein_coding	20856	17057	17148	24760	20003	20582	1	1.08243	16793	15410	19705	16318	17945	14883	1	0.950902	14546	9442	13984	14928	10932	12676	0.954177	0.965763	20858	19757	20534	27456	19588	16501	0.640847	1.09721
ENSMUSG00000020671	Rab10	protein_coding	13634	10358	10397	13296	11938	11625	1	0.996613	10615	10916	11716	10139	11036	9276	1	1.0047	14540	13199	12881	16370	12654	14668	0.114693	1.14386	11732	12056	11627	13634	8401	11268	0.020129	1.24513
ENSMUSG00000017421	Zfp207	protein_coding	11483	8512	8778	11150	8866	8220	1	0.970876	9745	10648	9774	8280	8164	6952	1	1.02559	14517	11540	12265	14303	13908	10450	0.839273	0.922857	5495	4932	5813	4700	5845	5283	0.833095	0.930033
ENSMUSG00000032902	Slc16a1	protein_coding	22327	15724	16221	18773	17731	18195	1	0.958996	15085	17823	15362	14022	16676	14453	1	1.08174	14508	10775	12976	13506	10110	14156	0.942406	1.06417	8926	5575	10276	5483	8213	4312	9.07853e-10	0.596783
ENSMUSG00000020680	Taf15	protein_coding	10195	7390	8313	10785	7200	6993	1	0.984894	8652	7177	10168	8464	6987	6164	1	0.938227	14490	10927	11116	11262	12003	8685	0.452672	0.860438	6127	3831	6134	4214	6314	3452	1.98772e-07	0.655563
ENSMUSG00000032096	Arcn1	protein_coding	17284	12638	13429	15333	13812	13784	1	0.95657	13656	14145	14460	11460	13447	10998	1	0.97075	14472	11877	13012	15953	12334	14306	0.473846	1.09345	13088	10569	12809	10242	10279	9531	0.428457	0.899184
ENSMUSG00000109324	Prmt1	protein_coding	14966	12163	11316	14675	11592	11365	1	1.02813	12821	13662	13444	10774	11752	9456	1	0.979633	14444	11401	11056	12910	11011	12921	0.844114	1.066	6031	5253	6759	6186	5883	4277	0.38592	0.889477
ENSMUSG00000000278	Scpep1	protein_coding	11743	8880	11442	14145	9920	9993	1	0.992856	9118	7718	11681	9956	8875	7822	1	0.95821	14397	10534	11305	11817	12451	10170	0.436849	0.888567	19954	17147	17564	18604	13702	15166	0.826795	1.06352
ENSMUSG00000018362	Kpna2	protein_coding	15644	11952	13357	16345	16605	15924	1	0.978598	14316	13665	16259	13404	17527	14107	1	0.950665	14380	12409	13050	18907	11903	18198	0.0113593	1.29535	5680	6206	6672	7028	5318	5353	0.401478	1.11702
ENSMUSG00000040385	Ppp1ca	protein_coding	17366	13237	13904	17748	14654	14092	1	0.992957	13681	13743	14611	12649	12695	10817	1	1.00181	14369	10821	12658	13746	11428	14171	0.954177	1.04506	11997	10051	11972	11906	9821	8732	0.936019	0.964698
ENSMUSG00000055762	Eef1d	protein_coding	16321	13117	12468	17278	13559	13323	1	1.04638	13482	13959	13833	11950	12328	10160	1	1.00087	14359	11390	11828	14433	11560	13704	0.533745	1.08727	7823	7753	8300	9602	7086	5965	0.879603	1.05972
ENSMUSG00000018677	Slc25a39	protein_coding	15918	12836	14270	19487	13757	13637	1	1.04569	12903	13454	15463	13651	12123	10145	1	1.01603	14333	11227	12271	15445	10164	13930	0.283304	1.14571	14156	14414	14935	18802	10548	11838	0.132505	1.20482
ENSMUSG00000028745	Capzb	protein_coding	15613	12328	12253	16274	12861	12603	1	1.02474	12517	12775	14048	11550	11544	10276	1	1.004	14330	10161	12676	14173	11809	12215	0.954177	0.972552	13818	11953	14026	15646	11907	10262	0.988892	1.00624
ENSMUSG00000004266	Ptpn6	protein_coding	15863	12375	11958	15804	13086	13011	1	1.02364	11007	11282	11079	9791	10700	9245	1	1.01995	14326	9000	14276	12386	10888	10507	0.13564	0.83459	15201	10589	16056	13694	12950	9639	0.0223779	0.81306
ENSMUSG00000026356	Dars	protein_coding	14672	10662	10614	12658	11588	10916	1	0.949524	11670	10505	11905	9557	10366	9010	1	0.947644	14322	11432	11425	12560	11867	11817	0.995356	0.993917	9347	7814	9674	7246	7575	6509	0.239685	0.868684
ENSMUSG00000025968	Ndufs1	protein_coding	17684	13131	13180	16298	13884	13896	1	0.987207	13103	13261	14200	11204	12509	10758	1	0.977558	14284	11272	11823	13147	11737	13634	0.954177	1.0467	9368	9028	9320	9858	8046	7952	0.68597	1.06845
ENSMUSG00000026127	Imp4	protein_coding	17019	12985	12373	15894	14146	13673	1	0.997206	13708	13142	13073	11499	12885	10554	1	0.977178	14280	10697	11624	13260	11252	13869	0.903502	1.05856	6830	4209	7000	4104	5690	3839	4.42417e-07	0.666675
ENSMUSG00000078652	Psme3	protein_coding	15115	11124	11140	13501	12709	12887	1	0.983749	11793	12920	12223	10586	11620	10300	1	1.04603	14277	11379	12413	13891	10717	13005	0.815008	1.0649	6873	5113	7739	5506	6161	4895	0.00939932	0.797375
ENSMUSG00000020321	Mdh1	protein_coding	21869	17260	15491	20906	17285	17339	1	1.03793	17145	16477	16900	14512	15771	13193	1	0.977694	14272	11110	10868	13604	11468	12939	0.770384	1.07062	12751	15577	12226	17247	9594	12602	6.20609e-05	1.39907
ENSMUSG00000024981	Acsl5	protein_coding	17008	12358	14308	17799	14175	14075	1	0.97919	13104	13952	16009	12486	13361	10793	1	0.968529	14212	12639	13115	17640	12191	17162	0.0210022	1.238	11318	15505	12355	16108	10127	13981	1.02317e-06	1.43922
ENSMUSG00000029169	Dhx15	protein_coding	14656	9936	11158	12462	11554	10420	1	0.894157	12188	12229	12691	9592	11151	8961	1	0.940576	14170	11248	12517	12654	13560	12085	0.776781	0.927971	6530	4920	7247	4603	5916	4253	0.00137392	0.748107
ENSMUSG00000021116	Eif2s1	protein_coding	14492	10651	10158	13300	11310	10933	1	0.990114	12168	11427	12719	10421	11729	9279	1	0.938083	14158	11050	12390	13788	11800	12243	0.997819	1.00298	9689	7675	9965	7001	7845	5818	0.0272211	0.796721
ENSMUSG00000051413	Plagl2	protein_coding	6025	4521	5260	6347	5244	4911	1	0.960493	6585	7954	6801	6572	5757	5500	0.268995	1.14991	14127	8026	10707	9529	13299	8691	0.000247325	0.714453	10493	6303	10448	6970	9389	6097	3.70622e-08	0.680402
ENSMUSG00000036550	Cnot1	protein_coding	17608	12410	13996	15509	14602	14418	1	0.932801	12298	14276	13248	10870	12349	10940	1	1.04946	14104	11974	12668	14548	14332	14610	0.954177	1.03347	9105	8893	9860	9942	9260	9000	0.899777	1.04885
ENSMUSG00000057335	Cep170	protein_coding	12226	8205	9340	10159	10288	8947	1	0.873169	10817	9663	10985	8254	10819	8183	0.362349	0.883354	14100	6871	11704	8820	14369	7134	7.58583e-10	0.586128	11052	6844	9827	7602	9844	7121	0.000619684	0.748437
ENSMUSG00000112148	Lilrb4a	protein_coding	7489	4075	5643	5892	4712	3749	1	0.776656	23482	12714	15182	10190	14885	9806	0.0332055	0.669785	14098	7818	10422	7637	15749	6335	2.76209e-05	0.564022	13242	12994	12578	14574	31449	30887	0.948155	1.08333
ENSMUSG00000033066	Gas7	protein_coding	27046	20981	22166	28610	21972	22260	1	1.01983	20685	24654	22726	22412	18643	19183	0.0010702	1.17899	14094	16949	10587	22557	12759	21411	7.33632e-11	1.68321	9962	25296	12395	29047	10529	24570	6.63909e-33	2.54851
ENSMUSG00000013629	Cad	protein_coding	18692	14313	15172	19884	15512	16135	1	1.02983	14172	17495	14174	12954	12812	11738	0.716303	1.12424	14055	11273	11934	14879	11008	12091	0.737191	1.07189	5233	3734	6162	4583	6111	3889	0.00271191	0.737427
ENSMUSG00000027195	Hsd17b12	protein_coding	13849	9855	11020	12870	11693	11493	1	0.950004	10288	8960	11320	9031	11098	8854	0.958257	0.911067	14037	11037	11922	11959	12227	13822	0.997819	1.00447	10707	10287	10792	9294	9062	8865	0.99413	0.997329
ENSMUSG00000027566	Psma7	protein_coding	17939	14253	13455	18046	14143	14268	1	1.04021	13918	13241	15430	12350	12743	10503	1	0.94751	14001	11771	11841	15374	10583	13532	0.0998472	1.1595	15549	12603	15166	14259	10920	9979	0.874582	0.94278
ENSMUSG00000039515	Ptpa	protein_coding	18468	14415	15292	20112	15495	15524	1	1.02474	14365	15588	15981	13691	14045	12352	1	1.03549	13994	10608	11917	14704	10435	14468	0.372784	1.13403	7788	6409	8250	7847	7348	5633	0.399267	0.899569
ENSMUSG00000033793	Atp6v1h	protein_coding	12796	9110	9645	11238	11261	10607	1	0.936471	9880	7403	10480	8133	10403	8424	0.835838	0.868092	13981	10137	11650	11845	12558	12246	0.787998	0.930776	19654	14872	19264	13660	12235	11632	0.275399	0.845321
ENSMUSG00000021242	Npc2	protein_coding	13920	11014	13476	17454	14015	14095	1	1.0242	10905	11005	13569	11551	12039	10553	1	1.00785	13969	11165	12534	15813	11087	15572	0.195699	1.16928	29480	41066	27292	48808	21787	35693	2.59608e-12	1.7009
ENSMUSG00000034593	Myo5a	protein_coding	20185	14511	16736	19353	17744	17137	1	0.944337	15199	15763	17243	13938	15844	14182	1	1.00741	13950	11322	12356	14448	11985	13374	0.806368	1.05843	13353	14119	14646	15592	11514	14834	0.0492225	1.2068
ENSMUSG00000031511	Arhgef7	protein_coding	21695	14272	15323	16989	20846	19096	1	0.891644	14583	8919	13178	6755	16648	9559	0.115608	0.630428	13946	3610	13622	4692	8958	4366	9.04182e-26	0.360594	17765	5493	18136	6696	13742	5243	9.12108e-43	0.374268
ENSMUSG00000010755	Cars	protein_coding	9357	6954	9024	11366	5740	5594	1	0.982778	9431	5841	9943	8357	6290	5252	1	0.841928	13946	10707	10294	10272	14197	10547	0.513542	0.857064	6474	4034	6443	4406	5958	3803	3.64125e-07	0.690284
ENSMUSG00000026821	Ralgds	protein_coding	1798	1329	2006	2498	1994	1606	1	0.917425	4842	4110	6071	4062	3059	1945	1	0.794113	13935	7087	12566	9315	15638	8140	5.75951e-08	0.598152	9752	5958	11193	7450	7917	5593	5.43807e-05	0.700721
ENSMUSG00000110631	Gm42047	lncRNA	11968	8296	11540	14469	9705	9224	1	0.953689	8760	9083	10255	8585	7940	6857	1	1.00508	13920	12653	11410	14097	13922	10942	0.997819	0.997275	9284	8641	9315	10829	13298	12383	0.936019	1.05656
ENSMUSG00000027893	Ahcyl1	protein_coding	14275	10092	12515	14946	11481	11080	1	0.947307	10869	10404	12627	10786	10207	8813	1	0.986113	13885	12566	12424	14168	12012	13937	0.465277	1.10383	14187	23209	14648	31613	12910	24119	2.46588e-21	2.00306
ENSMUSG00000027479	Mapre1	protein_coding	15879	11596	11922	14687	13411	12905	1	0.96785	12684	12665	14333	11344	13154	10921	1	0.962303	13874	10768	12066	14018	11623	13949	0.7957	1.06771	9825	8494	9751	8605	8140	7297	0.765594	0.939639
ENSMUSG00000036693	Nop14	protein_coding	10076	7626	7707	9812	7333	6968	1	0.98664	9473	8487	9704	8092	7587	6186	1	0.937172	13864	10019	10162	9507	12721	8546	0.171526	0.801454	5952	3703	5810	4168	5188	3231	7.40414e-07	0.695729
ENSMUSG00000028811	Yars	protein_coding	11257	8884	9258	13159	7751	7565	1	1.05085	10508	8042	11295	9652	7999	6438	1	0.895817	13862	10556	10749	10796	12924	10415	0.53482	0.883804	6630	4680	6907	5759	5812	3790	0.00733547	0.77745
ENSMUSG00000043962	Thrap3	protein_coding	17191	13177	13357	16867	14446	13763	1	0.988365	14709	14280	15051	12565	13943	11313	1	0.96259	13859	10261	11097	12307	11707	10527	0.816672	0.938701	6753	4520	7015	3972	5223	4070	0.000725095	0.712243
ENSMUSG00000107092	Gm7993	processed_pseudogene	4646	3644	2919	3764	3279	3213	1	1.01408	5720	3236	4782	3012	4432	3036	0.00587179	0.688092	13854	3441	10282	3647	9779	3960	5.05434e-40	0.342125	8511	872	7897	1077	6865	531	8.05592e-93	0.112029
ENSMUSG00000029247	Paics	protein_coding	22402	17006	17725	23000	18228	18190	1	1.00929	16187	16888	18688	15535	16228	13757	1	0.999015	13848	11604	11533	13896	12007	14340	0.481682	1.10653	11906	12627	12949	14539	10199	10022	0.365947	1.12498
ENSMUSG00000027189	Trim44	protein_coding	12145	8983	9592	12418	9377	9340	1	0.99889	9024	8846	9918	8788	7978	6906	1	1.00679	13844	10741	11979	13615	10125	11057	0.954177	1.02456	7642	7135	7519	8042	6721	7024	0.575992	1.0811
ENSMUSG00000020392	Cdkn2aipnl	protein_coding	12462	9264	10577	13842	10927	10579	1	0.995437	9602	7738	11518	9249	10274	7955	0.776412	0.884073	13840	7820	12159	10161	11836	10556	0.00422354	0.780493	12244	7281	12174	8287	10262	6000	3.09101e-08	0.660158
ENSMUSG00000028792	Ak2	protein_coding	16141	12253	12473	16803	12962	12841	1	1.01955	13109	14087	14592	11830	12671	10452	1	0.992773	13819	10631	11678	14191	12025	12352	0.954177	1.02433	8760	8850	9436	11498	7887	7954	0.218817	1.14759
ENSMUSG00000038608	Dock10	protein_coding	9527	6446	8310	9565	7766	7482	1	0.921983	7367	6875	8195	6875	6660	5664	1	0.966522	13799	12325	9494	11726	18052	12168	0.954177	0.909687	14667	18732	16476	19614	16500	22011	0.0080345	1.35323
ENSMUSG00000037351	Actr1b	protein_coding	13401	10418	10567	13623	12310	11781	1	1.00068	10888	11427	11272	9783	10986	9260	1	1.01366	13789	10857	10701	13510	11512	14146	0.521145	1.11132	9040	8196	9431	9217	7337	6735	0.99413	0.995021
ENSMUSG00000051344	Plekhm3	protein_coding	10957	7283	10268	11443	10009	8889	1	0.882769	10787	9772	12090	9266	10118	8366	0.989109	0.919955	13781	9563	11470	12139	14773	9857	0.130754	0.81268	10237	9130	10251	9565	9120	9890	0.936019	1.03424
ENSMUSG00000004356	Utp20	protein_coding	13929	10090	10991	12455	10637	10764	1	0.95435	10778	11417	10824	9369	10065	8846	1	1.03085	13774	10574	11573	13027	13684	12727	0.954177	0.96208	6052	3794	6507	3924	6218	3828	8.82941e-07	0.655456
ENSMUSG00000032504	Pdcd6ip	protein_coding	13946	10294	11550	13720	12340	11697	1	0.95464	10713	10676	11945	9948	11217	9299	1	0.977258	13766	9911	11915	12259	11638	11153	0.572353	0.926307	11029	7729	10703	8855	8113	7094	0.0951427	0.847253
ENSMUSG00000052337	Immt	protein_coding	15954	12323	12138	15712	13113	13091	1	1.0147	12772	12351	13007	10985	11491	10307	1	0.997593	13764	11573	11804	13972	11455	14135	0.369082	1.11331	8857	7773	8719	8366	7502	7137	0.954419	0.98976
ENSMUSG00000021109	Hif1a	protein_coding	12615	8901	8922	10491	9914	9507	1	0.94142	10148	9266	10608	8790	9728	8459	1	0.963684	13752	11432	12133	14073	11557	13001	0.715889	1.06692	10755	11817	10752	13525	9067	11433	0.000755741	1.28212
ENSMUSG00000025016	Tm9sf3	protein_coding	17702	11644	13859	15597	14258	13921	1	0.911978	12727	12134	14266	10963	13709	10765	0.942881	0.920872	13731	10156	12869	12059	12752	11710	0.3583	0.892704	9895	8408	11072	6574	7989	6586	0.0941175	0.802024
ENSMUSG00000021996	Esd	protein_coding	13005	10137	9420	11866	11255	11125	1	1.00644	10343	9149	10464	8452	10267	8681	1	0.937317	13721	12568	11286	16986	8158	15141	0.00252823	1.40564	48155	40949	45353	42590	25887	32407	0.936019	1.04453
ENSMUSG00000028041	Adam15	protein_coding	20934	16153	15741	21238	18304	18195	1	1.02643	16037	15142	15717	13944	17171	13249	1	0.954313	13720	9544	10819	11572	8593	12191	0.954177	1.0524	13661	7291	14879	9939	12777	7575	9.92345e-09	0.635853
ENSMUSG00000046691	Chtf8	protein_coding	11942	9043	9684	12332	10104	10160	1	1.00488	8682	8574	9514	8518	8566	7153	1	1.00103	13714	10374	11689	13196	11375	13981	0.915282	1.0586	9029	6832	10094	7854	7765	5579	0.0183435	0.800096
ENSMUSG00000020143	Dock2	protein_coding	15641	11553	13685	17055	13905	14627	1	1.00552	11939	11376	14073	12188	12347	10483	1	0.984734	13706	9064	11348	11443	11938	9927	0.0605795	0.852717	11494	7122	11172	8545	9407	6595	3.68981e-05	0.738018
ENSMUSG00000037236	Matr3	protein_coding	15297	11058	11330	14348	11558	11138	1	0.973102	12917	12010	12980	10969	11443	9339	1	0.954001	13695	10164	11183	11726	12375	10325	0.477214	0.898899	8697	7710	8728	7203	7773	6289	0.427433	0.897721
ENSMUSG00000004099	Dnmt1	protein_coding	27186	20712	22239	29287	23991	23764	1	1.01313	21141	22385	22426	19573	20992	18086	1	1.02621	13693	9455	11486	12984	13118	11103	0.532102	0.902421	13972	13437	15088	18687	13470	13605	0.298381	1.13586
ENSMUSG00000034707	Gns	protein_coding	17311	13429	15277	18826	17770	17532	1	0.995487	12004	11836	13796	11805	14347	11712	1	0.976978	13689	9688	11444	11880	12383	13334	0.954177	0.964001	18613	15196	19845	17785	14577	15522	0.936019	0.978345
ENSMUSG00000030105	Arl8b	protein_coding	20193	13949	15395	18453	18125	18200	1	0.957823	13900	12572	15601	12501	15670	12604	1	0.926237	13684	10180	11998	12228	13018	12996	0.94927	0.946994	10897	10352	10802	9385	7778	8016	0.972228	1.01033
ENSMUSG00000027737	Slc7a11	protein_coding	3917	2982	5443	6269	2028	1945	1	0.941741	8604	6349	9015	7695	3707	3477	1	0.904602	13669	12601	13704	16964	18490	13433	0.954177	0.956301	28124	19939	27462	18228	26697	20744	0.0138632	0.768087
ENSMUSG00000020267	Hint1	protein_coding	16342	12776	12961	16721	12755	12523	1	1.0123	13005	11339	15031	12250	12035	9878	1	0.925955	13667	10676	11874	14146	9494	11519	0.812248	1.07805	11267	8755	11091	9975	8215	6911	0.44738	0.892477
ENSMUSG00000040681	Hmgn1	protein_coding	19134	15415	14787	20588	15724	16038	1	1.0618	15125	15142	16868	14534	15498	12644	1	0.984651	13656	10974	11902	14315	10883	14034	0.350912	1.11851	10091	9721	10508	10487	9202	7160	0.936019	0.972043
ENSMUSG00000002944	Cd36	protein_coding	21008	14960	11926	14171	18090	18320	1	0.971361	15383	15009	12185	10552	16982	14785	1	0.999557	13650	9979	8737	9432	11019	11942	0.988075	0.988351	19843	11792	18577	8590	18638	9205	4.15582e-08	0.555952
ENSMUSG00000020387	Jade2	protein_coding	7440	5063	6260	7358	7593	6798	1	0.908668	5901	6085	6678	5641	7089	5076	1	0.94194	13633	8423	10835	10878	11298	10722	0.194983	0.870743	5066	3342	6071	3548	5157	3383	8.4033e-06	0.672665
ENSMUSG00000005514	Por	protein_coding	14260	10818	11603	14821	11720	11862	1	1.0085	11785	9161	11676	9175	10394	7822	0.0114014	0.853796	13602	4862	11801	6416	12478	4742	4.66565e-28	0.436741	21319	12324	21448	16219	18236	11659	2.6877e-06	0.698083
ENSMUSG00000022781	Pak2	protein_coding	13475	9485	10305	12271	11258	11276	1	0.959083	10852	11687	11482	9462	10926	8777	1	0.990245	13595	9769	11726	12582	11680	12027	0.954177	0.961954	8118	5797	8990	5886	7475	5205	0.000122998	0.732985
ENSMUSG00000026480	Ncf2	protein_coding	16346	12631	14294	19162	14146	13623	1	1.01503	13683	11838	16104	12808	13080	10573	0.913572	0.911589	13594	7622	12053	9905	11728	9285	3.9558e-06	0.74214	24086	10643	20246	10989	15774	9014	4.77056e-12	0.546252
ENSMUSG00000021427	Ssr1	protein_coding	24155	17440	17544	21058	18088	18167	1	0.969406	16138	19950	16708	14076	16536	13716	1	1.06018	13576	11004	12544	15826	10170	15107	0.15129	1.19405	15669	11481	16295	9495	11866	8355	0.00237352	0.718494
ENSMUSG00000006519	Cyba	protein_coding	12869	10463	11734	16536	12881	12128	1	1.04018	10599	11452	13252	11623	11186	9019	1	1.01224	13568	11857	12398	16623	10717	14689	0.0267849	1.21584	14468	17912	14882	22928	9967	14860	4.9722e-05	1.50588
ENSMUSG00000027091	Zc3h15	protein_coding	13593	9449	9451	11819	9978	9757	1	0.960121	11330	10865	11861	9284	10640	8454	1	0.932239	13524	10375	11226	12194	10964	10425	0.954177	0.962	8089	5639	8305	5672	6724	4761	0.000239852	0.742209
ENSMUSG00000071042	Rasgrp3	protein_coding	39578	27695	28978	33905	33925	32457	1	0.937542	26549	23077	26820	20747	29644	22457	0.955078	0.884171	13516	8989	13381	11658	10147	11093	0.494323	0.887789	6603	6285	7497	8505	6826	7025	0.553682	1.10427
ENSMUSG00000021193	Pitrm1	protein_coding	12709	9669	10484	13080	9997	10179	1	1.003	9896	9107	10834	9370	9003	7699	1	0.974225	13515	9935	11335	12056	11681	10611	0.636146	0.926463	10424	7984	9919	9185	9145	7478	0.226758	0.888407
ENSMUSG00000059456	Ptk2b	protein_coding	14124	10562	11011	13500	14204	14026	1	0.98432	10369	10241	10616	8708	13021	10496	1	0.959505	13509	7602	12617	12021	11172	9765	0.0468424	0.809142	18193	10524	16513	12500	16276	11537	7.86154e-05	0.722207
ENSMUSG00000021037	Ahsa1	protein_coding	14551	11225	10516	13667	12727	12598	1	1.01285	11201	10762	11411	9640	11700	9912	1	0.977575	13504	11525	10482	13481	10175	14160	0.0818113	1.19696	8037	5534	8292	6191	5976	4690	0.0108592	0.785175
ENSMUSG00000005198	Polr2a	protein_coding	18547	14321	15303	19205	16079	16789	1	1.01987	13555	15082	14844	13498	13430	12848	0.446708	1.09558	13494	9763	11718	13324	11070	9522	0.824406	0.929395	8612	7362	8028	9249	9841	8964	0.936019	1.02276
ENSMUSG00000063511	Snrnp70	protein_coding	14732	11696	11752	17051	11771	11376	1	1.05467	12506	13721	13624	11654	11414	9766	1	1.03034	13489	10141	10830	13943	12276	10555	0.954177	0.977026	9498	7352	9102	9596	9569	7666	0.680881	0.923551
ENSMUSG00000005413	Hmox1	protein_coding	6348	5127	3516	4799	5125	5190	1	1.05339	5687	3950	4293	3189	5138	3999	0.970285	0.814931	13454	11186	9229	14337	5763	15801	0.0161441	1.5341	27509	11652	16802	15957	17787	13736	0.00903113	0.710852
ENSMUSG00000015745	Plekho1	protein_coding	14916	12364	12378	18744	14024	14430	1	1.1053	11080	10292	12098	11870	12016	10404	1	1.02679	13452	10439	10396	12321	11726	10628	0.954177	0.976319	12144	9732	11268	11574	10782	8857	0.696181	0.935069
ENSMUSG00000034993	Vat1	protein_coding	14834	12026	12704	18161	14792	14763	1	1.0644	11245	11179	13468	12411	12272	10816	1	1.03314	13447	10744	12004	14679	9306	13066	0.332608	1.14908	22074	28827	22056	41333	15648	27666	2.52835e-09	1.73717
ENSMUSG00000090841	Myl6	protein_coding	13042	10868	10376	15218	13347	12778	1	1.06548	12304	10300	14349	11334	12888	10323	1	0.898769	13429	9177	11973	12710	9761	11047	0.954177	0.970327	15917	11541	15042	13041	9765	8695	0.450415	0.872271
ENSMUSG00000019961	Tmpo	protein_coding	18918	13658	15040	19562	15745	16118	1	1.00238	14204	15082	16156	13982	15336	13274	1	1.02544	13427	10961	12141	14292	11861	12930	0.8576	1.05435	7218	6765	8115	7349	7637	6726	0.936019	0.964791
ENSMUSG00000067288	Rps28	protein_coding	13593	11725	11063	16903	11926	11403	1	1.09905	12317	11742	14020	11305	11550	9437	1	0.947924	13407	9454	11743	11990	12557	9931	0.147802	0.860097	12802	10671	12938	15557	9965	8723	0.936019	1.03128
ENSMUSG00000044783	Hjurp	protein_coding	18355	12317	13899	16178	14784	13749	1	0.912597	12543	12268	12996	9878	12659	9129	0.555722	0.900357	13401	7983	11854	10205	13304	8692	4.96418e-05	0.7192	8937	8323	9076	10786	10457	9924	0.826795	1.07841
ENSMUSG00000006599	Gtf2h1	protein_coding	11070	7781	9036	10995	8134	7785	1	0.948612	8969	8069	9992	7713	7841	5747	0.77186	0.885031	13398	9013	11385	10861	11726	10194	0.0636167	0.854709	7321	4794	7733	4488	6276	3912	7.45681e-07	0.661094
ENSMUSG00000063856	Gpx1	protein_coding	16572	13312	15668	21562	14394	13688	1	1.03424	13820	15127	17830	14489	12316	10542	1	1.009	13373	9822	13558	14848	9748	13046	0.954177	1.05944	7326	7287	8689	8509	6477	6281	0.936019	1.0429
ENSMUSG00000030835	Nomo1	protein_coding	14033	10527	10077	12786	12318	11737	1	0.982605	10960	11526	10786	8888	11109	9210	1	0.992877	13352	9967	10326	12026	10379	11983	0.954177	1.03959	7702	6292	8504	7837	7155	6168	0.59395	0.922162
ENSMUSG00000001642	Akr1b3	protein_coding	20526	17823	18336	24764	18060	18359	1	1.0759	16118	14882	18667	16221	14978	13111	1	0.985378	13329	12138	11373	17361	9461	16011	0.000230163	1.38013	9359	11086	8663	12742	6973	8894	0.000160911	1.39148
ENSMUSG00000021709	Erbin	protein_coding	8509	5796	6875	7600	6241	5888	1	0.904218	7778	5658	7958	5917	5880	4643	0.253281	0.830285	13295	7820	11463	8076	17705	7043	3.65679e-05	0.558072	7285	4492	7381	4472	6898	4432	6.90864e-07	0.66374
ENSMUSG00000038619	Ensa	protein_coding	8512	6513	7252	9890	7022	6942	1	1.02674	7991	6738	8661	7463	6676	5400	1	0.928838	13292	8925	10651	10321	14127	9927	0.0800113	0.793114	8820	9394	8826	10431	7691	8600	0.0277783	1.19416
ENSMUSG00000031133	Arhgef6	protein_coding	18113	13284	15357	18345	14741	14134	1	0.957323	13272	15496	15484	13322	12410	11262	1	1.07388	13290	14209	10793	15635	14240	14426	0.267063	1.19775	9303	11617	9870	12329	9136	12097	0.000360606	1.35886
ENSMUSG00000018501	Ncor1	protein_coding	13899	10475	11701	14329	10938	11203	1	0.995243	10750	10780	12144	10146	10184	8608	1	0.986672	13289	9526	11016	11554	12289	8795	0.206558	0.846393	9476	6654	9652	8020	9342	7656	0.0938206	0.835161
ENSMUSG00000034422	Parp14	protein_coding	332	212	300	404	402	423	1	1.00118	238	369	386	303	279	290	1	1.18326	13279	23524	13573	34610	10514	33964	4.89278e-26	2.53747	6232	12362	5566	9898	4377	12990	6.24793e-15	2.36666
ENSMUSG00000022314	Rad21	protein_coding	16644	11716	13502	16098	14567	14239	1	0.951403	12329	12969	14325	11751	13743	11327	1	0.987432	13222	9855	12443	13396	13407	11293	0.617414	0.908727	7935	7955	8769	9252	8329	7462	0.933134	1.04357
ENSMUSG00000037197	Rbm17	protein_coding	11993	8946	9340	12363	9001	8836	1	1.00468	10112	9910	11165	8962	9368	7489	1	0.94877	13222	9993	11511	12713	10987	10011	0.923972	0.949547	7663	4848	7755	5885	6217	4056	0.000150245	0.724986
ENSMUSG00000032187	Smarca4	protein_coding	15426	12208	12345	16660	13836	13385	1	1.02584	11940	13763	12158	10904	11612	10375	0.98967	1.07981	13174	9707	11106	13317	11258	11259	0.997819	0.996816	8108	5863	8252	8619	8099	6041	0.397959	0.883376
ENSMUSG00000001418	Glmp	protein_coding	12406	9566	11514	15134	12106	11734	1	1.00868	9560	8425	10890	9304	10258	8510	1	0.949528	13159	7413	11738	10111	11146	9861	0.00302789	0.784834	20141	15933	19579	18894	14570	15277	0.941139	0.986035
ENSMUSG00000032737	Inppl1	protein_coding	11485	8556	8209	10394	11118	11132	1	0.998137	8195	10269	7955	7416	9707	8614	1	1.11914	13150	13700	9900	14426	9936	15877	0.000266157	1.39886	9222	6758	9378	8478	8903	6982	0.114109	0.856638
ENSMUSG00000032340	Neo1	protein_coding	14624	10893	13532	16615	10884	11301	1	0.993995	12330	11379	14642	11832	10277	8406	1	0.938197	13143	8250	11404	10702	18662	7313	0.172938	0.620958	6779	6343	7321	7398	7386	5965	0.936019	0.969829
ENSMUSG00000029147	Ppm1g	protein_coding	17640	14161	13093	16996	14680	14385	1	1.02327	13658	15338	13845	12002	13805	11460	1	1.03253	13102	10012	10652	13625	10310	13554	0.341871	1.13137	7432	5635	8577	6433	6371	4637	0.0171609	0.79315
ENSMUSG00000060216	Arrb2	protein_coding	13939	10228	10686	13958	11754	10783	1	0.972464	12100	11981	12000	9255	10567	7627	1	0.911812	13085	7834	11538	9498	11230	8147	5.02362e-06	0.737407	10118	5956	10289	7512	10081	6504	1.16245e-05	0.695002
ENSMUSG00000026663	Atf6	protein_coding	16474	11591	13881	16365	11790	11301	1	0.938434	14173	11452	15104	12465	11986	9681	1	0.901238	13070	8672	9618	8064	17393	8912	0.337965	0.664236	9919	7955	10790	8725	8677	7480	0.191023	0.877005
ENSMUSG00000029110	Rnf4	protein_coding	14887	10844	10999	13542	13341	12501	1	0.958112	13563	13922	13595	11730	13642	11049	1	0.990506	13031	10389	10202	11857	11813	12889	0.954177	1.04256	7132	5631	7298	6504	6631	5272	0.176803	0.877675
ENSMUSG00000029202	Pds5a	protein_coding	15543	10623	12050	13887	11801	11446	1	0.927277	11419	11839	12288	10150	10881	9259	1	0.996765	13022	10466	11802	12952	12173	11498	0.954177	0.97606	8396	6484	9403	6938	8203	6601	0.0412849	0.821755
ENSMUSG00000022551	Cyc1	protein_coding	13988	10990	11080	15040	11477	10654	1	1.0133	11381	12137	12074	10261	10235	8748	1	1.01773	13010	10319	10754	12652	11059	12267	0.90766	1.05056	8021	7783	7897	9825	6354	6752	0.176976	1.15979
ENSMUSG00000021890	Eaf1	protein_coding	11200	7135	8385	8900	10522	9315	1	0.858838	10087	8474	10848	7313	10902	7929	0.383483	0.825512	13006	7111	10538	8064	10870	7987	4.76562e-07	0.701339	13994	5890	13377	6285	11104	5730	5.4839e-23	0.497968
ENSMUSG00000002603	Tgfb1	protein_coding	8535	6656	6589	8461	8426	8022	1	0.99802	7641	7087	8031	5834	7869	6095	0.964492	0.892797	12970	6415	11874	8218	7660	7660	0.00986054	0.715552	14701	5722	14807	6967	9828	5102	3.90308e-16	0.482936
ENSMUSG00000026526	Fh1	protein_coding	16902	13146	12100	15857	13502	13416	1	1.01978	13346	12735	13384	10930	11853	10176	1	0.967821	12953	10743	10981	12615	10352	12966	0.48701	1.10292	8995	8946	9221	10498	7521	7360	0.465759	1.10465
ENSMUSG00000040596	Pogk	protein_coding	12696	9315	9864	11610	10402	9799	1	0.948242	9132	8563	10581	9023	9020	7888	1	0.983932	12943	9854	10705	11571	9663	10807	0.972755	1.00949	9270	6701	8831	7152	6917	5994	0.0952333	0.848266
ENSMUSG00000031701	Dnaja2	protein_coding	11340	8249	8048	10012	8810	8663	1	0.976316	10275	10264	10764	8337	9776	7632	1	0.937192	12941	11512	10834	13213	10798	12864	0.233945	1.13202	8803	7247	8765	6596	6596	5667	0.275471	0.865415
ENSMUSG00000033386	Frrs1	protein_coding	12792	9179	11783	13206	11738	11286	1	0.931406	10232	9863	12651	9920	11230	8602	1	0.921887	12920	8701	10795	10330	14515	10299	0.101135	0.791618	9543	6179	10107	6034	7540	5560	3.73264e-05	0.70104
ENSMUSG00000040084	Bub1b	protein_coding	18128	13899	16017	19776	16470	16859	1	1.00467	12619	14076	15176	13416	14401	12493	1	1.04942	12914	11070	12178	15491	11719	13515	0.35068	1.12075	6567	7664	6919	11078	7292	7195	0.0176263	1.30785
ENSMUSG00000027951	Adar	protein_coding	5275	3968	4481	5842	4627	4702	1	1.01458	3934	4677	4352	3666	4158	3629	1	1.06054	12908	11767	11835	17285	10493	14865	0.00261282	1.28446	10135	9099	9226	9864	8508	9832	0.486196	1.10604
ENSMUSG00000041763	Tpp2	protein_coding	14544	9672	10484	11393	11784	11184	1	0.897875	11416	10790	11008	8752	11388	8789	1	0.922918	12871	9633	11329	11210	12937	12460	0.874908	0.927998	10839	7839	11028	6230	9443	7129	0.00435719	0.729115
ENSMUSG00000061518	Cox5b	protein_coding	12833	11262	10631	15742	11439	10995	1	1.09488	11876	11735	12594	11471	11095	8936	1	0.995682	12871	9715	11038	12299	11087	10210	0.931196	0.954106	9571	9064	9533	11623	7517	7424	0.466027	1.11769
ENSMUSG00000022488	Nckap1l	protein_coding	12376	9198	10041	12320	11657	11538	1	0.982382	8910	9127	9216	7752	9405	8373	1	1.01524	12814	8663	9924	10360	11180	11580	0.922705	0.937612	16074	14568	14711	17316	15840	17907	0.41273	1.13852
ENSMUSG00000015165	Hnrnpl	protein_coding	17972	14440	14043	18443	16168	15639	1	1.02191	13504	16160	13946	12969	14447	12154	1	1.08282	12812	11107	10661	13518	9612	14355	0.0384185	1.22696	9411	8247	9923	9865	9443	8401	0.936019	0.977661
ENSMUSG00000030579	Tyrobp	protein_coding	19079	16390	14572	21349	18617	18218	1	1.08487	15450	14304	16912	14670	16907	13837	1	0.963354	12809	9179	11123	13249	8777	12697	0.643028	1.11278	12859	10290	12520	12111	8411	8233	0.936019	0.966556
ENSMUSG00000003226	Ranbp2	protein_coding	18575	12396	12403	14098	15256	14174	1	0.905132	12992	13415	12255	10342	12970	11827	1	1.02829	12809	10736	11698	14451	11111	13886	0.268501	1.1327	11489	10468	11483	8953	9108	9858	0.943388	0.983882
ENSMUSG00000032042	Srpr	protein_coding	12645	9181	9625	11225	11227	10940	1	0.95455	9490	9728	9544	7680	9912	7807	1	0.959332	12803	8855	10738	11646	10775	10970	0.882423	0.949603	14936	9615	13853	9954	11456	8650	0.000325072	0.749932
ENSMUSG00000023088	Abcc1	protein_coding	8629	6415	6549	7746	6049	6058	1	0.972291	7251	7594	6469	5795	6041	4968	1	1.0165	12774	10373	10700	13022	10133	12415	0.362603	1.1069	16470	9953	15677	13327	14076	10552	0.00241625	0.77692
ENSMUSG00000030884	Uqcrc2	protein_coding	14747	11360	10607	13736	11335	10935	1	1.0029	11868	10569	11755	9535	10267	8724	1	0.93959	12772	10656	10401	11915	10518	11865	0.817394	1.06603	9137	9074	8637	10083	6919	7860	0.119884	1.16658
ENSMUSG00000038762	Abcf1	protein_coding	13246	10626	10702	14284	11197	10882	1	1.02911	11195	11166	11976	9747	10138	8585	1	0.977071	12759	9907	10489	12677	11118	11168	0.954177	1.01747	8260	7146	8805	9206	7393	6840	0.992779	1.00506
ENSMUSG00000024695	Zfp91	protein_coding	12552	8792	9827	11532	10027	9493	1	0.933558	10459	10463	11320	9306	9788	8348	1	0.983674	12755	9679	10199	11460	12100	10170	0.797967	0.926502	7980	7119	8201	6774	7095	6203	0.633928	0.922607
ENSMUSG00000041740	Rnf10	protein_coding	13453	10493	11561	15434	12283	11695	1	1.01221	11230	11222	13088	10958	11131	9091	1	0.9752	12741	9591	11512	12866	9794	11511	0.954177	1.03336	11401	8455	11317	10785	9234	7469	0.311016	0.886027
ENSMUSG00000028757	Ddost	protein_coding	17600	13735	14482	18269	15629	16025	1	1.01895	13589	14662	14259	12412	13597	11198	1	1.01666	12721	9427	10754	13320	10268	14427	0.473335	1.13871	11223	9558	11427	10810	9895	8359	0.706739	0.937624
ENSMUSG00000039982	Dtx4	protein_coding	5490	4296	4763	6457	4657	4668	1	1.03669	4486	4882	5681	5172	4069	3894	1	1.08589	12718	7799	9802	8879	12020	7688	0.00180581	0.733388	7483	7631	7713	10421	6728	7197	0.04356	1.21674
ENSMUSG00000062270	Morf4l1	protein_coding	13026	10019	9812	12968	10459	10038	1	1.00704	10762	10368	12193	9298	10164	8457	0.997845	0.939332	12686	10099	10535	12510	10435	9936	0.997819	1.00449	12105	10096	11563	11933	9342	8600	0.94108	0.986218
ENSMUSG00000035107	Dcbld2	protein_coding	2266	1534	1722	2112	1923	1917	1	0.954618	3639	3108	4000	3616	2482	2234	1	0.97803	12671	11544	10560	13547	14856	12224	0.990631	1.01044	7625	11875	7000	10605	6567	11448	1.24631e-09	1.71874
ENSMUSG00000049323	Smcr8	protein_coding	10242	7264	8467	10004	8399	8072	1	0.944293	7708	7830	8232	7154	7040	6025	1	1.00842	12667	9328	10931	12333	14696	10763	0.524227	0.869031	9982	7439	10004	8534	10327	9106	0.457063	0.882788
ENSMUSG00000026229	Psmd1	protein_coding	19531	13634	12578	14586	17486	17019	1	0.942746	13995	15827	12736	10535	14964	13070	1	1.04051	12664	11021	11609	15357	8306	17094	0.0158157	1.38464	14079	11003	14510	9693	10034	9322	0.175307	0.837259
ENSMUSG00000004455	Ppp1cc	protein_coding	15067	11190	12604	15178	12592	12115	1	0.965379	11216	12063	12946	10452	11209	9315	1	0.993324	12662	9538	11414	12531	10909	12329	0.954177	1.0165	8475	7117	8930	7234	6839	6024	0.411614	0.897969
ENSMUSG00000028760	Eif4g3	protein_coding	12243	8914	10009	12202	10808	10713	1	0.973588	9751	9720	10232	8635	9896	8166	1	0.980065	12659	8778	10781	11235	11739	8343	0.12648	0.833451	9970	7593	9436	9584	9101	7962	0.736568	0.936017
ENSMUSG00000029472	Anapc5	protein_coding	15343	12122	12718	16781	13607	13529	1	1.02726	12089	12148	13838	11525	11882	10194	1	0.991201	12652	9762	11013	12624	9105	12715	0.537261	1.11326	9488	8827	10202	11209	9283	8525	0.927662	1.04312
ENSMUSG00000023175	Bsg	protein_coding	14000	11046	11583	15156	13411	12754	1	1.00783	11313	10897	12667	10658	11948	9825	1	0.967203	12626	9905	10965	12672	9360	12676	0.492684	1.11169	16650	17610	16021	20690	13131	14657	0.0224077	1.22776
ENSMUSG00000037458	Azin1	protein_coding	14944	9553	10922	12935	11779	11684	1	0.923493	11552	9959	12282	10086	11300	9735	1	0.94114	12611	10042	11317	12184	11465	11634	0.972534	0.990922	8636	9446	8900	7887	7161	7713	0.705197	1.08888
ENSMUSG00000020134	Peli1	protein_coding	2175	1416	1568	1739	1646	1358	1	0.853976	2291	2024	2462	1932	1861	1397	0.998381	0.891218	12606	10029	9729	11626	12585	11144	0.954177	0.974099	5623	5094	4719	5295	4868	4726	0.85765	1.05874
ENSMUSG00000031633	Slc25a4	protein_coding	15911	12840	12590	16702	13586	13437	1	1.03483	12850	12597	13838	11417	12508	10448	1	0.971493	12594	10053	10792	13285	9534	12880	0.246402	1.14148	11827	13055	11741	14321	8232	10013	0.0420772	1.25361
ENSMUSG00000001472	Tcf25	protein_coding	13000	9911	10813	13829	11885	11391	1	0.992242	11628	11489	12393	10208	11436	9572	1	0.974281	12593	9385	10312	11982	10164	12176	0.930748	1.05285	11474	10035	10507	12358	9775	10962	0.347721	1.11908
ENSMUSG00000035164	Zc3h12c	protein_coding	1414	1250	1236	1726	1279	1338	1	1.10494	4820	6614	5987	8101	3148	4783	0.0110894	1.54956	12591	12599	10595	14511	17259	12561	0.997819	1.00804	5226	7480	5915	6974	5470	7891	0.00049201	1.44133
ENSMUSG00000022150	Dab2	protein_coding	26116	18523	16420	18973	19474	19341	1	0.951073	17040	13738	13864	10937	17402	13908	1	0.883419	12578	4414	10575	5018	8274	5018	4.2182e-18	0.481522	22329	7816	22430	9392	20705	7975	3.98407e-41	0.408843
ENSMUSG00000031029	Eif3f	protein_coding	13281	10063	10558	13917	10976	10875	1	1.01164	9934	10783	11927	9856	9770	7915	1	0.995779	12578	9028	10534	11118	11306	10927	0.795634	0.935643	9261	10520	9673	13888	7089	7671	0.0344977	1.30087
ENSMUSG00000019188	H13	protein_coding	18148	13621	12454	15883	16152	15334	1	0.983022	13455	12207	12547	10664	14265	11499	1	0.943244	12555	8078	9870	9732	8678	12492	0.964186	1.01756	10521	6137	10181	6495	6655	4931	0.000374032	0.687775
ENSMUSG00000034116	Vav1	protein_coding	10246	7698	8449	10445	8814	9008	1	0.998247	8726	9093	9177	7803	8822	7450	1	1.00526	12540	7250	10428	9153	10958	9359	0.00451028	0.786816	10310	7493	11075	8664	9729	7183	0.00415109	0.797232
ENSMUSG00000056501	Cebpb	protein_coding	4579	4432	5511	8253	4356	4463	1	1.15727	9632	8162	12223	9615	8591	5689	1	0.850568	12527	7585	10125	10855	10642	9696	0.221366	0.872452	9505	7591	9811	10368	7213	5549	0.890132	0.934065
ENSMUSG00000002748	Baz1b	protein_coding	16924	12251	12747	16555	13534	13808	1	1.00095	12871	14342	13704	11085	12329	10809	1	1.02631	12521	8797	11095	12294	10867	9846	0.673611	0.925379	9581	6838	9823	7120	8229	6442	0.00322016	0.788838
ENSMUSG00000055065	Ddx17	protein_coding	13066	9832	11736	15428	10236	9979	1	1.00371	9269	11368	11171	9480	8256	7193	1	1.07455	12497	10551	11885	14643	10143	11145	0.729249	1.0865	12163	11632	12046	11980	11692	14280	0.487764	1.13302
ENSMUSG00000014226	Cacybp	protein_coding	16926	13092	11863	16224	12685	12659	1	1.03328	12916	13158	13075	11220	12408	10242	1	0.992991	12495	11498	10894	14846	10463	13764	0.00310155	1.22717	10954	9469	11240	8714	8052	7160	0.542183	0.897756
ENSMUSG00000028886	Eya3	protein_coding	7362	5112	6535	8533	6255	6197	1	0.981617	5692	5487	7330	6346	5227	4495	1	0.992409	12488	10185	12175	14347	13647	11131	0.954177	0.953253	9167	8101	8869	9201	8092	8088	0.936019	1.03529
ENSMUSG00000073676	Hspe1	protein_coding	16021	12540	11594	15572	13664	12730	1	1.00768	12419	11473	13540	10795	12208	9719	0.926171	0.926693	12476	10542	10677	13458	9071	10077	0.676581	1.09994	9064	9543	9583	10053	7307	7934	0.293327	1.13144
ENSMUSG00000024392	Bag6	protein_coding	11985	9091	9739	12683	10603	10136	1	0.995843	10239	10486	10408	9024	9542	7696	1	0.991176	12472	8916	10165	10547	11627	8929	0.220861	0.859839	8619	6729	8964	9233	9098	7236	0.663398	0.917737
ENSMUSG00000031996	Aplp2	protein_coding	15351	11593	12764	15858	15132	15261	1	0.998364	11377	10389	12111	10398	13364	11390	1	0.970913	12471	8138	10747	10340	9923	11222	0.826525	0.929956	11349	8651	11036	9507	9556	8764	0.367262	0.900707
ENSMUSG00000050565	Tor1aip2	protein_coding	9600	6790	7206	8576	9569	8833	1	0.934134	7454	7399	8084	6363	8272	6642	1	0.948004	12461	11368	10735	16042	10284	14416	0.000474188	1.29019	13241	9581	12028	7968	9182	8494	0.122494	0.816427
ENSMUSG00000020547	Bzw2	protein_coding	16679	12222	12382	15615	12100	11839	1	0.981035	12424	13565	13699	11511	11128	9761	1	1.03044	12435	10656	10709	13183	9993	11970	0.221263	1.12247	7618	6901	8344	8345	6928	5510	0.936019	0.958455
ENSMUSG00000027828	Ssr3	protein_coding	17430	12064	13042	15539	13319	13295	1	0.951072	11886	13091	13148	10672	12808	10506	1	0.998926	12434	9973	11643	14393	12217	12899	0.954177	1.0538	17779	14654	17475	11994	13723	11311	0.152371	0.832718
ENSMUSG00000007836	Hnrnpa0	protein_coding	13024	11677	11867	17393	11767	11401	1	1.10227	11385	13850	14162	12649	12125	9245	1	1.04285	12434	9855	11783	13473	9688	11871	0.796548	1.07338	5541	4296	6450	4667	5262	3214	0.00309879	0.747411
ENSMUSG00000015305	Sash1	protein_coding	9602	6263	7466	8593	8853	8023	1	0.894222	8980	7385	8306	5014	9142	6030	0.103851	0.767708	12432	4907	11235	6199	10209	4899	4.05489e-26	0.489809	11644	4564	10965	5916	9491	4983	2.1082e-19	0.513041
ENSMUSG00000038633	Degs1	protein_coding	9974	7665	8292	9745	9067	9012	1	0.980632	8271	7697	9533	7848	8995	7300	1	0.945665	12424	8752	11323	11098	9911	11891	0.954177	0.977811	12555	7887	12524	6968	10254	6828	2.06569e-06	0.658698
ENSMUSG00000068749	Psma5	protein_coding	13994	11554	10249	13240	10696	11012	1	1.04944	11542	11551	11494	9417	10912	8798	1	0.964983	12390	10273	9575	12703	9598	12417	0.107478	1.16754	10912	9937	10953	10209	7819	7768	0.99413	1.00492
ENSMUSG00000041355	Ssr2	protein_coding	14876	11356	11990	15321	12264	12043	1	1.00072	11821	11604	13354	11219	10927	9185	1	0.979732	12352	9075	11080	13262	10399	10236	0.983296	0.991851	12479	8522	11433	9761	8771	7085	0.0721821	0.827139
ENSMUSG00000040435	Ppp1r15a	protein_coding	2714	1618	2005	1991	1724	1519	1	0.813295	26410	20852	17786	12663	18204	10067	0.990007	0.753741	12352	8939	8158	7028	16668	6684	0.473335	0.637898	4920	2810	3845	2647	4238	2576	2.90683e-05	0.659766
ENSMUSG00000031153	Gripap1	protein_coding	7936	5773	6843	9413	6746	6611	1	1.01089	7623	5822	8371	6492	6982	5430	0.315601	0.857087	12346	6107	9200	7096	10606	6198	4.43393e-09	0.628606	7642	2779	7602	3095	8094	3012	3.07915e-26	0.404835
ENSMUSG00000032254	Kif23	protein_coding	12553	8847	9818	12600	12279	11634	1	0.964478	10237	9592	11874	9336	13373	9891	1	0.901411	12339	8433	10276	10600	11178	10238	0.397535	0.896879	5040	3750	4627	5414	6204	4209	0.592488	0.883076
ENSMUSG00000016534	Lamp2	protein_coding	14458	10353	12214	13790	12501	12006	1	0.933509	10560	9566	12326	10467	11245	9357	1	0.956514	12331	10187	11509	12862	11805	11282	0.997026	0.994369	19452	21678	19281	16771	15408	18443	0.489012	1.13337
ENSMUSG00000061032	Rrp1	protein_coding	13585	10749	10055	14339	11559	11535	1	1.05527	11408	11406	12336	9953	10889	9275	1	0.977239	12331	8853	10444	11614	10281	10551	0.954177	0.97181	9643	7584	9785	9040	8184	6491	0.286233	0.887902
ENSMUSG00000026914	Psmd14	protein_coding	13426	9569	9299	11458	10265	10383	1	0.975849	10633	10145	10862	8717	9911	8076	1	0.946054	12327	9861	10460	11779	9585	11409	0.809931	1.06287	12210	8402	11662	8177	8108	6307	0.0177702	0.766558
ENSMUSG00000019558	Slc6a8	protein_coding	10954	8505	9865	13092	10963	10962	1	1.02513	9642	8972	10801	9921	10702	8908	1	0.990385	12313	9129	9219	10614	11638	10728	0.954177	0.954228	11793	9967	11559	10655	9686	10313	0.99413	1.00304
ENSMUSG00000042133	Ppig	protein_coding	11973	8608	8637	11204	9114	9247	1	0.995491	10859	10904	11813	9423	10437	8756	1	0.970118	12311	9344	9794	10966	11258	7443	0.51363	0.864514	7712	5253	7631	5493	5825	4201	0.00170769	0.753363
ENSMUSG00000024660	Incenp	protein_coding	12975	9813	10553	14464	13078	12769	1	1.01842	10338	10803	11968	10051	12550	9896	1	0.976318	12303	8518	9792	11293	12243	8990	0.362476	0.865097	6551	5355	6892	7297	6324	5408	0.936019	0.965578
ENSMUSG00000025995	Wdr75	protein_coding	11740	8325	8604	9574	8669	8485	1	0.932392	9630	9453	9276	7617	8390	7045	1	0.97204	12300	9836	10019	10951	9657	10825	0.954177	1.03248	5407	4124	6015	4180	4569	3450	0.00897662	0.78471
ENSMUSG00000005981	Trap1	protein_coding	13748	10683	10145	13754	11417	11391	1	1.03176	10994	10414	11243	9753	9620	8543	1	0.995669	12280	9822	9733	11325	9390	11651	0.639814	1.09029	6883	7085	6846	9478	6342	7000	0.0152476	1.24158
ENSMUSG00000026245	Farsb	protein_coding	16731	12761	11649	14387	13986	14603	1	1.01309	12532	11170	11319	10597	13006	11212	1	0.990282	12263	9395	10371	11039	10446	13503	0.949555	1.06601	10957	7844	11693	8760	9999	7045	0.000544519	0.770048
ENSMUSG00000028156	Eif4e	protein_coding	13139	9627	9204	11650	10775	10000	1	0.965235	11034	10027	11565	9114	10558	8861	1	0.934888	12262	10077	10287	12429	10862	10471	0.954177	1.02339	8892	7087	8692	7567	6908	6017	0.404871	0.900419
ENSMUSG00000024308	Tapbp	protein_coding	5298	4352	5418	7006	5794	5958	1	1.04298	4479	4527	5347	4976	5079	4200	1	1.01883	12181	13589	10281	18108	9679	16166	2.20191e-13	1.54317	14138	20812	12914	22301	10676	20026	1.1553e-15	1.79159
ENSMUSG00000024104	Washc2	protein_coding	12151	8766	10322	12940	9661	9528	1	0.976828	9122	8471	10437	8869	8717	7553	1	0.976191	12168	9212	10283	10781	12749	9388	0.368756	0.863472	11386	8151	10544	9741	10127	8003	0.0911622	0.857919
ENSMUSG00000001415	Smg5	protein_coding	13333	10537	10827	14424	11250	10941	1	1.02351	11426	11981	11858	10030	10371	8748	1	1.00597	12146	9393	9991	11528	10470	9865	0.954177	0.980048	6219	4241	6244	4446	5581	4104	0.000484527	0.75668
ENSMUSG00000006273	Atp6v1b2	protein_coding	14226	10406	12000	14930	12996	12995	1	0.984759	10031	10130	11478	9903	10497	9353	1	1.01827	12125	9956	10757	12811	11271	12387	0.84303	1.06327	12444	13530	12971	13822	9017	11498	0.0794883	1.20888
ENSMUSG00000032383	Ppib	protein_coding	14682	12188	12791	16715	12195	12458	1	1.05016	11806	12440	13110	11382	11090	9730	1	1.02886	12122	8848	11162	13012	9765	11784	0.954177	1.04929	13221	10344	12613	11535	9644	8090	0.489055	0.899078
ENSMUSG00000047879	Usp14	protein_coding	14096	9479	9604	10978	11413	10728	1	0.912366	9998	10274	10371	8636	10255	8818	1	1.00032	12117	10545	10341	12021	9406	13667	0.171098	1.1856	6985	6872	7499	5714	6487	5330	0.676412	0.913689
ENSMUSG00000026103	Gls	protein_coding	14020	9760	9936	11478	11197	11327	1	0.950311	11199	10990	11279	8695	11407	9034	1	0.934587	12109	9471	11041	11500	11825	11284	0.954177	0.953291	6766	5245	7667	4386	6208	4819	0.0106455	0.752733
ENSMUSG00000030120	Mlf2	protein_coding	14563	11583	11490	15987	13262	13014	1	1.04268	11925	11997	12718	11262	12303	9832	1	0.987993	12102	9181	10241	12347	8886	11412	0.585909	1.09465	10142	9187	10395	12144	8496	8194	0.718072	1.07612
ENSMUSG00000000088	Cox5a	protein_coding	14562	11630	11820	15284	12145	11902	1	1.01954	11125	11788	12745	10380	10898	9279	1	0.999108	12074	9669	10740	12048	9275	12674	0.513738	1.11338	9860	9769	10003	11675	7733	7742	0.423432	1.12172
ENSMUSG00000026491	Ahctf1	protein_coding	13148	8690	9064	10837	10547	10035	1	0.923023	10710	11838	11740	9604	11168	9550	1	1.01744	12039	9517	10058	11672	10069	10900	0.954177	1.036	7131	5525	7895	6108	6818	5200	0.0217329	0.8199
ENSMUSG00000096210	H1f0	protein_coding	12427	9708	13942	19386	10110	9651	1	1.0341	13797	10560	18705	14317	11756	8673	1	0.842391	12035	7514	12561	11219	13958	8616	0.00671136	0.723094	7498	11092	9837	17698	11723	11218	0.0193042	1.42915
ENSMUSG00000068328	Aup1	protein_coding	12080	9311	9142	12512	10674	10128	1	1.01453	9720	8983	10353	8723	9277	7642	1	0.954851	12012	8631	9517	10447	9322	9857	0.954177	0.976992	7853	6369	7606	7971	6543	6156	0.955409	0.989594
ENSMUSG00000041431	Ccnb1	protein_coding	12837	9813	11324	13139	12377	12057	1	0.967249	10903	10427	13265	10761	13338	10554	1	0.940436	12011	9769	11077	13220	12077	12596	0.954177	1.04077	4787	4815	5138	5882	5374	4320	0.936019	1.03378
ENSMUSG00000074884	Serf2	protein_coding	12177	10249	10131	15140	10022	9670	1	1.08703	10254	10073	12243	10575	9333	7448	1	0.974477	12001	9295	10710	12530	9308	10165	0.954177	1.03462	11996	11009	11396	13726	8524	9132	0.424067	1.1272
ENSMUSG00000051510	Mafg	protein_coding	8273	5359	6775	7498	6600	5550	1	0.857599	8652	8491	9094	7338	7482	5730	1	0.939007	11982	8711	9839	10282	11111	8754	0.302242	0.874401	8836	6464	8611	9093	7871	8046	0.981107	0.991701
ENSMUSG00000032812	Arap1	protein_coding	5741	4172	5700	7337	5952	5761	1	0.983673	4645	4498	5635	4377	4880	3984	1	0.940644	11972	5612	10829	8123	11629	6570	6.01998e-11	0.605628	16575	8984	15019	11229	14504	9398	4.16235e-07	0.682486
ENSMUSG00000028048	Gba	protein_coding	13638	10229	11041	13939	13034	12918	1	0.994731	10301	9150	10337	9133	10989	9254	1	0.965439	11927	7742	10384	9497	9925	9874	0.222737	0.87292	22948	12559	21657	15212	18393	11739	8.23859e-09	0.666941
ENSMUSG00000025580	Eif4a3	protein_coding	13029	9837	9796	12729	10745	10338	1	0.995691	10854	10922	12056	9091	10124	7896	0.990138	0.93074	11922	8971	9689	11021	9242	10642	0.954177	1.0333	5966	5004	6556	5705	4281	3624	0.693264	0.907142
ENSMUSG00000022439	Parvg	protein_coding	13297	10643	10946	14131	10973	10917	1	1.02474	11384	10851	12086	10660	9687	8634	1	1.00452	11921	8686	9559	10219	9060	9376	0.954177	0.966096	5535	4408	5914	5610	5068	4211	0.518141	0.912946
ENSMUSG00000026207	Speg	protein_coding	9435	7245	8345	11606	9286	8879	1	1.02251	9150	8744	9763	7655	8476	6877	1	0.937936	11917	7395	9941	9483	9710	7748	0.00575236	0.80931	10439	7975	10674	9296	9482	8025	0.188877	0.88009
ENSMUSG00000070348	Ccnd1	protein_coding	37743	25953	25169	28475	35104	31477	1	0.902707	21629	18320	23192	14333	31949	20586	1	0.77039	11905	2786	11903	4805	3895	4642	0.158104	0.459331	11289	2250	13413	3577	11630	2064	1.78152e-50	0.22748
ENSMUSG00000024073	Birc6	protein_coding	18774	12927	15077	17354	16004	14837	1	0.91644	12988	13827	13803	11854	13461	11699	1	1.02576	11903	9234	11364	13735	10904	12420	0.903502	1.06327	13564	12318	13479	12885	12503	13802	0.889961	1.05661
ENSMUSG00000035242	Oaz1	protein_coding	13503	10971	11899	16778	12936	12609	1	1.0528	11737	11818	13373	11320	11025	9312	1	0.992197	11879	9337	10217	11983	9632	11585	0.680911	1.07543	10676	10156	11147	12282	7963	8265	0.632198	1.0954
ENSMUSG00000022962	Gart	protein_coding	15007	12031	11491	15330	12048	12424	1	1.0491	11132	12466	12017	9886	10676	9126	1	1.02463	11875	9614	9782	12035	8287	11127	0.284372	1.14094	5991	4341	7143	5114	5928	3418	0.000419877	0.713355
ENSMUSG00000041133	Smc1a	protein_coding	13923	10283	11396	14581	11558	11507	1	0.994814	11640	11031	12658	10483	11266	9559	1	0.966928	11873	8702	9208	10282	11481	8105	0.396937	0.863103	6657	5413	6737	6868	6401	4894	0.574384	0.916206
ENSMUSG00000003779	Kif20a	protein_coding	12945	9817	10966	13335	12920	12647	1	0.981861	9631	10354	11128	9387	12157	10199	1	1.00877	11873	10201	10291	13627	10820	13276	0.164184	1.16127	4586	4264	4622	5437	4872	4207	0.936019	1.04235
ENSMUSG00000031400	G6pdx	protein_coding	13418	10853	11339	14436	10196	10614	1	1.03797	10647	12406	11380	10333	9121	8174	1	1.09024	11857	9324	10865	14047	8257	12139	0.245495	1.18428	27150	18054	27073	21291	20054	17437	0.0270514	0.816885
ENSMUSG00000068856	Sf3b4	protein_coding	11190	8446	8526	11001	9983	9695	1	0.996319	9303	10033	9397	8250	9255	7739	1	1.02446	11856	8222	9359	9921	9345	9333	0.762305	0.936373	7264	3282	6680	3851	5779	3006	1.95573e-17	0.546976
ENSMUSG00000031403	Dkc1	protein_coding	13145	9343	9278	11525	10365	9892	1	0.95842	9849	9658	10175	8361	9825	8438	1	0.980066	11850	9443	9168	10961	9255	9733	0.954177	1.03908	3730	2240	4572	2321	3277	1787	5.26712e-09	0.584185
ENSMUSG00000027365	Trpm7	protein_coding	13901	9523	11427	13011	10423	9745	1	0.912484	9675	10094	10853	8941	9298	7633	1	0.986087	11845	8714	10531	10689	10970	9492	0.363572	0.89693	8112	8685	8168	7968	8684	9289	0.628006	1.11199
ENSMUSG00000033379	Atp6v0b	protein_coding	10626	8066	9933	12012	10689	9942	1	0.961409	9068	8297	10212	8353	9182	8062	1	0.964685	11841	9990	10234	12674	10548	12211	0.412299	1.10645	15260	16322	15487	18343	10099	14341	0.0192031	1.28481
ENSMUSG00000027018	Hat1	protein_coding	14391	10484	10520	12716	11663	11522	1	0.970014	11602	10496	12140	9403	11120	9060	0.922789	0.918786	11838	9186	9808	10497	10871	9801	0.885671	0.942204	11582	9470	11107	9241	9601	7712	0.211482	0.87309
ENSMUSG00000020741	Cluh	protein_coding	16453	12625	12602	16206	15008	14813	1	1.00655	12204	13947	12046	11007	12334	10973	1	1.08082	11809	10671	9453	13245	8797	11249	0.0189007	1.21861	6530	5421	7206	6505	5865	5594	0.883988	0.952329
ENSMUSG00000033285	Wdr3	protein_coding	11697	8301	8727	10455	9007	9157	1	0.967112	9179	9760	9580	7305	8828	7021	1	0.960045	11779	9728	9880	11390	9838	11138	0.784387	1.06536	5335	3986	5651	3949	4457	3424	0.0074278	0.786207
ENSMUSG00000051329	Nup160	protein_coding	10206	6787	8102	8980	7460	7344	1	0.910381	7990	6979	8132	6666	7357	5933	0.917348	0.921484	11773	8858	9150	9971	11072	10058	0.922705	0.938758	8241	6886	8670	6779	7869	6478	0.200118	0.867923
ENSMUSG00000041879	Ipo9	protein_coding	16543	12573	12827	15390	13939	14155	1	0.991284	11688	13040	11822	10305	12380	10541	1	1.03996	11771	9026	10430	11633	9543	11573	0.924668	1.05227	10341	7554	11028	8824	9792	8297	0.0918513	0.844455
ENSMUSG00000066551	Hmgb1	protein_coding	16156	12676	12418	16710	12458	12732	1	1.0411	12883	13046	14071	12043	12490	10575	1	0.998597	11771	9363	10708	13026	8894	9334	0.954177	1.04606	6488	5044	6782	5796	6357	4202	0.0225614	0.810357
ENSMUSG00000057561	Eif1a	protein_coding	11196	8320	8006	9884	9127	8534	1	0.965045	10246	9605	10461	7888	9492	7216	0.776929	0.900861	11728	8401	9493	9520	11718	9525	0.350934	0.86435	7516	5420	7647	4500	6296	4383	0.000794745	0.715254
ENSMUSG00000022043	Trim35	protein_coding	13192	10208	11422	14600	10374	10519	1	1.01524	11740	9162	12528	10451	10295	8415	0.928919	0.899397	11722	9429	10006	10367	9758	10861	0.954177	1.01511	8803	8593	9182	8457	6620	7676	0.728859	1.07851
ENSMUSG00000022185	Acin1	protein_coding	12468	9680	9849	13197	11159	10720	1	1.01446	10556	11890	11625	9241	10813	8860	1	1.00094	11709	8853	9238	11385	12290	8776	0.740637	0.900299	5385	3149	5591	3842	6030	4046	0.00113825	0.690623
ENSMUSG00000022557	Bop1	protein_coding	11018	8991	8773	11474	8504	8797	1	1.04953	9727	9794	9140	8372	7794	6706	1	1.02395	11683	8269	9056	10723	9140	10895	0.954177	1.03925	4278	3070	5088	3430	4471	2668	6.20609e-05	0.702017
ENSMUSG00000078249	Hmga1b	protein_coding	11272	8767	8418	12896	9432	8845	1	1.05487	10267	8919	9984	8250	9262	8251	1	0.954128	11677	6824	9261	8928	7875	7477	0.125946	0.840119	10975	6780	11481	9417	10007	5647	0.000433541	0.707805
ENSMUSG00000062611	Rps3a2	processed_pseudogene	11888	9311	9060	11515	9811	9486	1	1.00294	10519	9607	11048	8552	9041	7657	1	0.931944	11673	8844	9315	10384	9565	8786	0.954177	0.955104	9372	9016	8839	10313	6605	8107	0.11738	1.18103
ENSMUSG00000070544	Top1	protein_coding	10425	7258	7216	8812	8147	7864	1	0.950141	9279	10149	9608	7460	9205	7409	1	0.979144	11668	8474	10488	11003	9587	10305	0.954177	0.971571	7294	4999	7502	5361	5923	4427	0.000675714	0.761683
ENSMUSG00000027170	Eif3m	protein_coding	12266	9407	8610	11188	9154	9080	1	1.0114	9901	8783	10400	8497	8631	7065	1	0.929542	11662	9536	9781	10613	9813	9311	0.954177	0.982609	7769	7102	7781	7488	6459	5425	0.936019	0.966372
ENSMUSG00000017781	Pitpna	protein_coding	13693	9953	9990	12330	11782	11238	1	0.964074	10868	9804	11767	8905	10311	8356	0.754049	0.909044	11661	8276	9582	10389	8907	9335	0.954177	0.965918	9176	6622	8985	6996	6089	5560	0.195957	0.847357
ENSMUSG00000005625	Psmd4	protein_coding	11369	9395	8875	12050	9409	9337	1	1.05291	10066	9961	10191	8918	8787	7634	1	1.00619	11659	9315	9579	11406	10352	10476	0.954177	1.02437	10804	8115	9815	9564	8511	6859	0.36175	0.894231
ENSMUSG00000028410	Dnaja1	protein_coding	13715	10482	9555	12235	12003	11547	1	0.995121	11058	10673	10859	8452	11119	9204	1	0.946889	11653	9945	10765	15249	7931	11759	0.0810605	1.25737	9621	6500	8583	5616	6013	5617	0.0741897	0.791252
ENSMUSG00000040725	Hnrnpul1	protein_coding	14554	11297	11933	15977	12627	12270	1	1.01866	11119	12332	12592	10941	10919	9325	1	1.03807	11643	9071	9840	11580	9911	9710	0.997819	1.00223	7985	6854	8231	9724	8383	6820	0.998242	1.00041
ENSMUSG00000109511	Nup62	protein_coding	10870	8777	9484	12239	9118	9320	1	1.03609	10520	11145	10520	10002	8661	7708	1	1.06772	11630	8872	9307	9715	10426	9588	0.861354	0.935979	6920	5977	7490	8660	6507	6242	0.89454	1.05462
ENSMUSG00000071650	Ganab	protein_coding	15222	11605	12724	15394	13496	13995	1	1.00158	10977	11008	11175	10311	11276	10365	1	1.04961	11602	9215	10212	11923	10041	12897	0.608541	1.1054	10478	9693	10873	11021	9938	10040	0.897288	1.04699
ENSMUSG00000026260	Ndufa10	protein_coding	12908	10205	9936	12836	11055	10684	1	1.011	10635	10401	11192	9112	9994	8484	1	0.971741	11601	8683	9479	10793	9567	10644	0.954177	1.02069	7962	7989	8235	10215	6060	6669	0.15638	1.18512
ENSMUSG00000038943	Prc1	protein_coding	9219	6590	7732	9575	10524	9948	1	0.957517	8532	8978	10377	8499	11083	9128	1	0.985442	11581	10071	9305	12332	12256	12233	0.894048	1.07924	4118	4911	4144	6288	4814	5068	0.0154537	1.31037
ENSMUSG00000022892	App	protein_coding	9270	6715	7585	10155	8305	7899	1	0.988891	7370	8296	8748	7173	7335	6254	1	1.02233	11576	9026	9053	10719	9761	9328	0.997819	0.99557	12317	13477	12326	17838	9082	12722	0.000250638	1.38835
ENSMUSG00000001847	Rac1	protein_coding	14784	10890	11556	14277	11816	11723	1	0.981011	11046	11139	12700	10269	11260	8800	1	0.952675	11573	8312	10198	10916	9954	10528	0.954177	0.970056	10219	9741	10339	10163	7650	7204	0.936019	1.02379
ENSMUSG00000052681	Rap1b	protein_coding	7783	5339	5995	7068	6358	6337	1	0.945571	7238	6242	7950	5734	6966	5048	0.00402368	0.848858	11570	9828	9873	10806	10838	11648	0.954177	1.03949	10281	11015	9745	8095	7050	8108	0.834766	1.08559
ENSMUSG00000024053	Emilin2	protein_coding	18805	14339	14825	19546	16306	16145	1	1.01356	14611	16518	15921	13282	14645	12054	1	1.0194	11566	7523	10413	11711	8207	10480	0.962727	1.01572	14838	9497	16199	13062	13228	8274	0.00116037	0.734741
ENSMUSG00000020994	Pnn	protein_coding	12119	9067	7751	10713	8451	8690	1	1.03345	9386	12111	8313	7321	8412	7381	1	1.11978	11544	8884	8604	11617	8795	8562	0.954177	1.0444	5172	4222	5301	5103	6029	5141	0.860538	0.930303
ENSMUSG00000010608	Rbm25	protein_coding	11083	7755	7442	9618	7668	7755	1	0.982472	9788	10467	9776	7763	8463	6924	1	0.984532	11536	8546	8597	9762	10901	7610	0.490699	0.868674	6292	4434	5687	4888	6809	5217	0.173646	0.823635
ENSMUSG00000064337	mt-Rnr1	Mt_rRNA	11171	8282	9906	13216	8629	8539	1	1.00892	9412	9937	12393	9790	8831	7076	1	0.966799	11535	9236	12487	15047	12627	8243	0.886339	0.901784	10627	15076	11107	14955	8221	10838	8.60315e-05	1.45433
ENSMUSG00000025225	Nfkb2	protein_coding	2990	2220	2485	3214	2353	2447	1	1.01412	4623	4669	4773	4148	3250	2775	1	1.00561	11534	10340	9553	12332	10462	12105	0.233685	1.14375	6608	6430	5521	8387	6355	6607	0.0715148	1.22423
ENSMUSG00000017999	Ddx27	protein_coding	10027	7823	7483	10101	7999	7889	1	1.02817	9407	8825	9220	7422	7790	6259	1	0.936769	11528	8300	8890	9156	9410	8139	0.492792	0.89658	4383	2581	4857	3259	3864	2288	5.38641e-07	0.657185
ENSMUSG00000020745	Pafah1b1	protein_coding	9883	7258	7366	9110	7889	7665	1	0.973769	8447	8772	8703	7471	7573	6361	1	1.00608	11527	9134	9930	10340	10031	9307	0.933869	0.951019	7105	5904	6841	5757	5536	5584	0.893255	0.950003
ENSMUSG00000036636	Clcn7	protein_coding	4474	3335	3859	5237	3985	4160	1	1.03556	3682	3193	3891	3535	3143	3050	1	1.01354	11524	9741	8679	11803	12329	12393	0.944104	1.07805	8120	13191	7728	14455	7825	16871	1.65604e-12	2.0157
ENSMUSG00000019428	Fkbp8	protein_coding	12584	10473	11857	16398	12170	11801	1	1.05215	11254	10925	12531	11309	10739	8960	1	0.998519	11515	8569	9984	11273	9873	11146	0.954177	1.02181	14962	10956	15591	14212	12363	9915	0.187581	0.866531
ENSMUSG00000070372	Capza1	protein_coding	14808	10615	11104	12799	12502	12185	1	0.946613	11280	10839	12316	9536	11667	9315	1	0.931038	11493	8705	9948	10962	9592	10996	0.954177	1.02451	11048	9405	11283	8777	8632	7764	0.465827	0.897944
ENSMUSG00000020074	Ccar1	protein_coding	10821	7669	8548	10637	8337	8375	1	0.974263	8170	8240	9147	7646	7313	6176	1	0.988466	11489	8626	9663	9577	11963	8192	0.190102	0.826589	6201	4429	6391	4765	6294	4796	0.0195258	0.790006
ENSMUSG00000032178	Ilf3	protein_coding	11349	8569	9097	11657	9384	9031	1	0.991385	8468	8661	8913	8077	7835	6705	1	1.02507	11488	8557	8819	9692	10175	8924	0.804472	0.928453	5815	4665	6034	6258	6093	5019	0.835385	0.938921
ENSMUSG00000003868	Ruvbl2	protein_coding	10718	8702	8497	12078	8367	8490	1	1.07113	9216	9388	10009	8649	7479	6324	1	1.00387	11470	8658	9577	10523	9043	9233	0.954177	0.982477	4969	3990	5396	5181	4796	3278	0.269005	0.864739
ENSMUSG00000019942	Cdk1	protein_coding	13266	9670	10285	12613	13315	12304	1	0.95208	11131	9841	12394	9531	13280	10290	1	0.895494	11464	7984	10472	11534	9599	9973	0.954177	0.963806	5784	4607	6001	5546	5312	3833	0.184819	0.864994
ENSMUSG00000038366	Lasp1	protein_coding	15193	11776	12175	15150	15544	15166	1	0.995266	10638	10663	11766	9511	13701	10863	1	0.953372	11463	5370	10922	8214	7680	7313	0.00552123	0.717873	15167	8549	14305	10490	12379	8208	2.40818e-07	0.692181
ENSMUSG00000046079	Lrrc8d	protein_coding	6581	4735	5614	6933	5158	5336	1	0.98612	5489	5135	5588	4627	5013	4142	1	0.953636	11455	6258	10391	8945	9529	8538	0.00485966	0.780416	9420	6024	8928	6293	8389	5697	1.31876e-05	0.718481
ENSMUSG00000063480	Snu13	protein_coding	11708	8920	8362	10815	9698	9411	1	1.00005	10493	9290	10688	8454	9875	7867	0.800839	0.911141	11435	8778	9209	10510	8538	10089	0.93848	1.0498	4695	3550	5395	3752	3945	2775	0.00694898	0.764422
ENSMUSG00000043733	Ptpn11	protein_coding	10181	7466	8438	10728	8829	8363	1	0.974244	8575	8801	9191	7696	8189	6894	1	0.994228	11435	8745	10307	11418	9507	10615	0.954177	1.0194	8068	6031	8630	6273	7092	5396	0.00510048	0.79377
ENSMUSG00000035021	Baz1a	protein_coding	9158	6350	6625	7927	7431	6939	1	0.932462	8720	9294	8640	6071	7396	5642	1	0.928369	11432	8381	10499	11799	8868	10212	0.954177	1.0197	7307	4377	7537	5005	6569	3982	4.84505e-09	0.663165
ENSMUSG00000020290	Xpo1	protein_coding	19988	13202	14024	15296	16139	15503	1	0.901192	13279	14040	12633	11024	14560	12448	1	1.02242	11417	10266	9930	12786	9615	12538	0.0296888	1.19206	11000	11578	12497	8584	11956	10031	0.78471	0.913411
ENSMUSG00000017548	Suz12	protein_coding	11870	8037	8520	10202	9224	9149	1	0.944016	9675	9544	9773	7974	9338	7599	1	0.961741	11410	9421	9562	10457	11136	8909	0.883799	0.931401	6941	6154	7378	5643	6168	5052	0.308858	0.878935
ENSMUSG00000004530	Coro1c	protein_coding	21689	16590	17852	23524	20249	19946	1	1.01259	16195	19012	18436	15911	16755	15123	1	1.07531	11406	8515	10523	12922	8534	11979	0.500709	1.13121	12730	10122	13231	12198	9575	9004	0.811521	0.938905
ENSMUSG00000037470	Uggt1	protein_coding	15169	11395	12685	15192	13743	13719	1	0.980455	11168	11967	11864	10408	12297	10523	1	1.02892	11403	8977	9689	11482	10451	12340	0.842728	1.07524	10703	9365	11514	10763	9185	8950	0.940629	0.986925
ENSMUSG00000013698	Pea15a	protein_coding	8625	6836	7631	8987	8520	8014	1	0.971103	8879	7364	9352	6924	9124	6743	0.172748	0.851148	11370	6617	9274	7832	11994	8106	0.00224417	0.714489	16341	8640	14350	9608	11978	7997	4.80682e-08	0.657101
ENSMUSG00000026878	Rab14	protein_coding	15394	10591	10923	13197	12935	12766	1	0.951813	9820	9593	10313	8432	10477	8479	1	0.95709	11362	7376	9819	8303	10370	8750	0.0218311	0.804498	9214	8511	10038	8846	7803	7701	0.959966	0.989738
ENSMUSG00000030123	Plxnd1	protein_coding	14017	10643	11500	14379	12360	11858	1	0.983995	10246	11999	11444	9797	10819	9056	1	1.04521	11354	11671	10292	16493	10602	13360	0.000355075	1.32477	8720	23484	9475	35434	7584	24712	7.51191e-50	3.43034
ENSMUSG00000038467	Chmp4b	protein_coding	9829	7941	8484	12303	8205	7985	1	1.06359	8559	7877	10359	8873	7755	6162	1	0.950186	11354	8943	10576	12231	10195	9849	0.997819	0.995431	14961	14561	14287	16980	11364	11505	0.383367	1.12532
ENSMUSG00000045658	Pid1	protein_coding	5643	4001	4150	5140	4598	4437	1	0.960473	4689	3463	4544	3585	3787	3321	0.716303	0.884001	11350	5789	9180	6316	7663	5981	8.59612e-06	0.673066	5441	2134	4621	2549	5140	1855	1.37682e-20	0.453984
ENSMUSG00000042228	Lyn	protein_coding	7212	4961	5980	7336	5735	5457	1	0.94364	5963	4648	6648	4692	5577	3983	0.000289765	0.811007	11347	3422	10704	4609	10920	4028	7.05087e-49	0.376566	10812	3054	9896	3769	8905	2736	8.51964e-52	0.342272
ENSMUSG00000021266	Wars	protein_coding	8357	6506	7308	9465	6295	5972	1	1.00179	7466	6705	8450	7261	6086	5075	1	0.956355	11333	8374	8567	8657	9772	7796	0.447224	0.875635	6737	3880	6712	4610	5296	3460	5.72626e-07	0.678326
ENSMUSG00000037487	Ubr5	protein_coding	14070	9671	10284	12260	10027	9721	1	0.938695	10575	11998	10707	9215	9339	8487	1	1.0664	11316	9967	9416	11613	9840	10819	0.459556	1.10181	9434	8798	9764	9538	8511	8544	0.936019	1.03464
ENSMUSG00000023118	Sympk	protein_coding	14829	11436	11912	15911	12462	12251	1	1.01957	11669	12052	12855	11210	10540	9227	1	1.02265	11312	8505	9701	11194	9944	9395	0.954177	0.971821	8760	7687	8534	10313	8076	7964	0.628121	1.08343
ENSMUSG00000038127	Ccdc50	protein_coding	12904	9219	9465	11282	10281	10010	1	0.954266	9641	9472	10101	8539	9984	8283	1	0.977646	11312	10205	9705	12411	10226	12568	0.129909	1.16708	6470	7324	6691	7120	6099	6762	0.117344	1.1757
ENSMUSG00000031696	Vps35	protein_coding	13908	9861	10896	12436	11746	11245	1	0.933563	10303	9213	10633	9110	10128	8847	1	0.969899	11305	8942	9966	10685	10069	10859	0.977524	1.0088	13251	12754	13523	10335	9856	9959	0.936019	0.97136
ENSMUSG00000025007	Aldh18a1	protein_coding	8902	6753	8329	10587	5571	5620	1	1.0025	7087	4626	8182	7620	4950	4707	1	0.93578	11295	8222	8788	7632	10383	7360	0.128407	0.799244	4787	3349	5609	4455	4976	3293	0.00504464	0.762519
ENSMUSG00000004364	Cul3	protein_coding	12112	8026	8676	9763	8909	8833	1	0.91773	9392	9242	9823	7924	9271	7357	1	0.949226	11264	9136	9530	10260	10144	9349	0.954177	0.966424	7377	6098	7505	5223	5660	4706	0.164224	0.837384
ENSMUSG00000021134	Srsf5	protein_coding	15388	11007	11527	15114	11702	11048	1	0.974708	15640	13967	16444	12531	14326	10627	0.179618	0.881631	11262	8935	9315	10586	7651	7092	0.976576	0.986016	6216	5128	5464	4994	7002	6953	0.951105	0.979746
ENSMUSG00000039318	Rab3gap2	protein_coding	16684	12497	13655	16055	14028	14647	1	0.988658	12469	11074	12730	10810	12047	10506	1	0.964013	11222	6825	9481	8370	11036	8141	0.00264312	0.760291	9661	8295	9882	9515	10780	9244	0.91649	0.947326
ENSMUSG00000021484	Lman2	protein_coding	16399	13170	12704	17209	14629	14114	1	1.03116	12188	14029	13272	11395	11640	9756	1	1.04241	11222	8722	10358	13259	8396	12310	0.243827	1.17961	11030	8833	10650	9270	7707	7235	0.696594	0.922062
ENSMUSG00000028961	Pgd	protein_coding	16442	12779	12316	16189	13448	13931	1	1.03487	12053	14720	12076	10645	11841	10092	1	1.08071	11220	10335	9911	15233	7542	14103	0.000408334	1.43272	15964	14103	16450	14456	10247	12099	0.936019	1.02433
ENSMUSG00000041638	Gcn1	protein_coding	12201	9496	10485	13501	11469	11064	1	1.0032	10168	10418	10171	8920	9868	8368	1	1.01088	11209	8154	8799	10109	9312	8219	0.842793	0.938675	8220	6917	8143	8700	8670	8048	0.99413	1.00296
ENSMUSG00000059412	Fxyd2	protein_coding	15276	13526	13082	18978	15507	15337	1	1.09636	12452	14768	14761	13102	12822	11517	0.970285	1.08639	11200	9356	10011	12633	8850	11786	0.120244	1.16288	6208	7578	6558	10518	4534	6726	2.88768e-05	1.52134
ENSMUSG00000022536	Glyr1	protein_coding	12015	9162	9470	12248	10644	10490	1	1.00561	9824	9132	10452	8533	9951	8317	1	0.951883	11191	8173	9278	10096	9827	9096	0.760994	0.936759	8054	6115	8088	6468	6596	5925	0.175273	0.870885
ENSMUSG00000000001	Gnai3	protein_coding	11179	7740	8602	10106	9115	9144	1	0.949718	8257	7971	9367	7239	8755	7047	1	0.934252	11190	7808	10129	9376	9282	10169	0.793063	0.92795	10381	8207	10327	7130	8596	6871	0.0516877	0.812838
ENSMUSG00000042354	Gnl3	protein_coding	13808	9985	9543	12615	10196	10233	1	0.999598	12530	12347	12528	9849	10930	9088	1	0.956874	11181	8811	8909	10068	9626	8524	0.954177	0.96051	5998	4314	6417	4729	6099	4149	0.000976174	0.757124
ENSMUSG00000039041	Adrm1	protein_coding	9612	7683	6736	9067	8438	7918	1	1.01757	9750	9775	8797	7003	8166	6585	1	0.95824	11179	8191	8586	9521	8904	9091	0.954177	0.975242	5915	3627	5392	4237	4693	3299	0.000152823	0.742297
ENSMUSG00000031278	Acsl4	protein_coding	11245	7783	8952	10503	8829	8790	1	0.945384	9521	8420	9723	8144	9162	7594	1	0.941132	11175	8074	9484	9123	11434	10238	0.582457	0.885592	14235	9618	13828	8326	12896	8974	0.000295658	0.705052
ENSMUSG00000031246	Sh3bgrl	protein_coding	13239	9654	9393	11555	11098	11330	1	0.988005	10477	8699	10138	8880	11810	9475	1	0.925987	11171	8793	9614	9583	10076	10768	0.954177	0.982661	9623	13858	10232	10592	8483	9891	0.0312669	1.29876
ENSMUSG00000017221	Psmd3	protein_coding	11269	8854	8314	11342	9549	9651	1	1.04226	9055	10102	8839	7679	8704	7153	1	1.02858	11163	7376	9207	9387	7911	9542	0.954177	0.968462	9183	5326	9408	6646	7710	4881	2.96613e-07	0.680061
ENSMUSG00000034248	Slc25a37	protein_coding	4789	3202	4348	5202	3642	3349	1	0.916498	4744	4463	5304	3892	3911	2840	1	0.881475	11163	5748	9753	7651	9930	5651	9.64448e-09	0.637995	10791	5571	8936	6881	10974	7840	0.00810025	0.705135
ENSMUSG00000046865	Fbl	protein_coding	12509	9750	9351	12315	9382	9441	1	1.02631	10304	10740	10617	8974	9074	7644	1	1.00329	11131	8644	9016	10310	9646	9226	0.954177	0.982962	3811	2881	4316	3327	3667	2402	0.00528021	0.773051
ENSMUSG00000028312	Smc2	protein_coding	11772	8605	9451	11062	10611	10473	1	0.961507	9898	9561	11039	8473	10657	8706	1	0.937703	11131	8752	9382	11002	11132	9782	0.954177	0.963916	6702	5680	7475	5563	5905	4726	0.123668	0.848894
ENSMUSG00000005054	Cstb	protein_coding	10612	8740	9409	13035	10073	10141	1	1.0624	9084	7891	11650	9440	9717	8043	1	0.928519	11118	8382	10873	12000	9526	8985	0.954177	0.959063	20886	16278	19735	17673	12728	13242	0.936019	0.947807
ENSMUSG00000026875	Traf1	protein_coding	119	127	162	246	105	124	1	1.24971	3244	2348	3408	2140	1566	968	1	0.72451	11118	11045	8436	12657	15514	10394	0.999799	0.999853	9024	12915	8115	12789	6619	11828	4.89258e-11	1.69464
ENSMUSG00000073490	Ifi207	protein_coding	1820	1378	1555	1929	1662	1557	1	0.972437	2492	2501	2327	1755	1745	1523	1	0.964734	11099	14145	10419	19789	9320	17408	1.43421e-16	1.71714	8063	9162	7232	7331	7152	9110	0.148972	1.22864
ENSMUSG00000027715	Ccna2	protein_coding	15137	11218	12075	14815	14389	14359	1	0.984755	10704	11831	11971	11115	12991	11302	1	1.06339	11098	9564	10007	13063	9195	13247	0.0441482	1.22336	4385	5756	4974	6869	4819	5182	0.00262225	1.32593
ENSMUSG00000034349	Smc4	protein_coding	13865	9623	10605	12490	12131	12340	1	0.958103	10386	11125	11205	9198	11643	9890	1	1.00524	11081	8422	9756	10721	10462	9260	0.815008	0.937625	8463	8480	9281	9274	8665	7554	0.936019	1.01629
ENSMUSG00000022841	Ap2m1	protein_coding	13385	10979	10972	14293	12136	12136	1	1.03773	10900	10966	11385	10119	10282	8960	1	1.01855	11073	8710	9521	11395	8645	11500	0.396393	1.12104	9399	8754	9155	10499	7946	8023	0.470274	1.09312
ENSMUSG00000070319	Eif3g	protein_coding	11197	9128	8294	11582	9450	9406	1	1.05804	9523	9746	9903	8729	8982	7502	1	1.00755	11070	9486	9082	11355	7750	10615	0.128064	1.17719	6311	4943	6324	5903	5201	4118	0.34402	0.889758
ENSMUSG00000041408	Wapl	protein_coding	10436	6899	7397	8682	7554	7491	1	0.928766	8186	8261	8439	6905	7641	6162	1	0.967552	11039	8095	9450	9267	10538	8650	0.258208	0.86989	8435	6119	8065	5516	6844	5241	0.00739232	0.774934
ENSMUSG00000026377	Nifk	protein_coding	13959	10410	9146	11635	11556	11004	1	0.981305	12292	10913	12265	9180	11679	9273	1	0.895256	11026	8601	8432	9728	8151	9315	0.954177	1.04761	6246	4590	6181	4303	4515	3410	0.0214971	0.777202
ENSMUSG00000027889	Ampd2	protein_coding	13680	10080	11300	14302	11496	11295	1	0.98604	11531	12334	11466	10625	9920	8690	1	1.05666	11015	7606	8965	9092	9434	8349	0.243348	0.885015	7051	3823	7987	4073	6864	3624	1.77795e-14	0.560352
ENSMUSG00000032959	Pebp1	protein_coding	11826	9527	9788	14265	9877	9697	1	1.06657	9595	10006	11278	9568	9124	7503	1	0.996246	11009	8384	9578	10832	8343	10048	0.931771	1.05018	8851	8986	8108	12163	6813	7856	0.00979996	1.29057
ENSMUSG00000021377	Dek	protein_coding	16752	12158	12393	15484	13347	13292	1	0.981225	13122	13224	13958	11381	13477	11049	1	0.970746	10989	8864	9248	11194	10123	10522	0.954177	1.0422	6106	5789	6809	4959	5676	4366	0.325719	0.868358
ENSMUSG00000057406	Nsd2	protein_coding	15872	11522	12478	15720	12887	12883	1	0.985209	12824	12371	13684	11430	12398	10921	1	0.988046	10960	7528	9541	9181	9126	7426	0.0814434	0.84593	8103	5976	8014	6947	7180	5368	0.0276563	0.833366
ENSMUSG00000026202	Tuba4a	protein_coding	15873	12778	11426	14629	14039	14478	1	1.03855	11585	13139	11982	9725	13112	11320	1	1.02869	10948	8145	9842	12820	6479	13720	0.132537	1.31751	14693	8037	14888	8074	10859	7177	4.92113e-09	0.617678
ENSMUSG00000026775	Yme1l1	protein_coding	11122	7938	8551	9984	8800	8860	1	0.958072	9050	7585	9098	7644	8444	6866	0.910286	0.919503	10932	9308	9005	10540	9980	9422	0.954177	1.01737	9415	9662	8904	8333	7442	7895	0.761552	1.07828
ENSMUSG00000040675	Mthfd1l	protein_coding	8718	7038	7159	8867	6134	6313	1	1.02413	8326	7498	8663	7092	6314	5364	1	0.943979	10931	8028	8187	8101	9491	7828	0.469367	0.87696	4323	2808	4606	3261	3526	2417	0.000155742	0.724711
ENSMUSG00000030058	Copg1	protein_coding	12293	9021	9615	12499	10207	10206	1	0.999351	9927	10353	9828	8478	9131	7683	1	1.00962	10924	7950	9078	10012	9037	9148	0.954177	0.968838	11291	7326	9921	8438	9092	7252	0.0120887	0.809763
ENSMUSG00000040747	Cd53	protein_coding	11287	7656	10790	12323	9971	9675	1	0.922699	9066	5276	11237	9122	9977	7624	0.928919	0.816606	10918	6037	9742	6962	10000	7108	1.55329e-07	0.68046	29544	16878	29977	13728	20275	12216	2.72764e-07	0.577784
ENSMUSG00000006299	Aamp	protein_coding	11264	8952	8821	12645	10301	9858	1	1.0439	9267	9448	9470	8487	8869	7258	1	1.00483	10918	8567	8276	10205	8784	10475	0.674502	1.08919	11431	9853	10510	10905	8193	8133	0.936019	1.02228
ENSMUSG00000036323	Srp72	protein_coding	11414	8355	8821	10467	8935	8934	1	0.968697	9235	9066	9525	7798	8600	7315	1	0.975438	10913	8634	9124	10528	8904	9718	0.954177	1.03715	9886	8382	9468	9176	7768	7731	0.99413	0.9956
ENSMUSG00000031924	Cyb5b	protein_coding	18161	13220	13552	17160	14707	14702	1	0.987855	13139	14623	14132	12142	13461	11418	1	1.03313	10911	9135	10005	12100	9703	12064	0.380369	1.12287	9993	8614	10695	8100	8018	6857	0.329142	0.878643
ENSMUSG00000055204	Ankrd17	protein_coding	13020	9276	9410	10911	10610	10248	1	0.943368	9637	11384	9868	8092	10089	8798	1	1.05151	10907	8639	9768	11035	9473	9619	0.992186	1.00561	10442	8379	10476	9280	9490	8836	0.686025	0.930266
ENSMUSG00000020198	Ap3d1	protein_coding	10942	8795	9310	11278	10344	10492	1	1.01192	8120	7828	8712	7258	8453	7382	1	0.98511	10895	7762	8718	9546	9641	8389	0.544327	0.911427	6845	4576	6424	3950	6218	4983	0.0166706	0.746643
ENSMUSG00000035284	Vps13c	protein_coding	23217	16353	20516	24783	19523	17961	1	0.935579	16485	15949	18840	16286	15599	13812	1	1.00196	10894	8238	10136	11699	10168	9331	0.954177	0.964692	13888	11444	14825	13592	14133	13157	0.90204	0.949365
ENSMUSG00000032199	Polr2m	protein_coding	11469	8424	8813	10827	9131	8890	1	0.972188	9165	8891	9565	8218	8363	6871	1	0.975848	10888	8328	8792	9998	9022	9775	0.954177	1.01823	6237	5444	6255	6212	4958	4646	0.98816	0.994058
ENSMUSG00000004446	Bid	protein_coding	10428	7754	7460	9341	8756	8794	1	0.993826	6658	7102	6583	5808	7035	5607	1	1.00447	10883	9425	8763	12229	8172	12699	0.00635449	1.28357	6515	5639	6869	4870	4525	4421	0.616142	0.897586
ENSMUSG00000020402	Vdac1	protein_coding	15194	11447	11047	14166	12249	11923	1	0.994624	11005	11805	12516	9681	11343	9666	1	0.987677	10878	8556	9389	11325	8494	12238	0.301801	1.15759	8213	8549	8954	10254	6901	6792	0.395809	1.12666
ENSMUSG00000025809	Itgb1	protein_coding	11582	8436	9539	10951	10143	9933	1	0.950968	9222	8892	10891	8674	10189	8235	1	0.944313	10860	8849	9617	11108	9027	11244	0.541169	1.09639	8310	7320	8438	7422	6915	6423	0.89946	0.955478
ENSMUSG00000032244	Fem1b	protein_coding	8746	6128	6888	8308	6329	6343	1	0.958565	7007	7565	7711	6460	6083	5246	1	1.01999	10845	6732	9404	7432	11046	7308	0.000313282	0.711577	6731	6100	6409	6365	6099	5485	0.981186	0.993154
ENSMUSG00000024937	Ehbp1l1	protein_coding	12657	9801	9669	13825	11526	11229	1	1.03991	10345	12087	11069	9815	10527	9122	1	1.06925	10839	7009	8697	8513	7614	7914	0.490089	0.901062	9109	5852	8544	6306	7776	5465	4.21662e-05	0.738763
ENSMUSG00000021196	Pfkp	protein_coding	12029	9318	9455	12423	8164	8024	1	1.01619	10040	8235	9880	9047	7867	6911	1	0.962624	10833	8740	8578	10129	9622	10558	0.954051	1.0539	13501	10174	12368	12359	12217	9169	0.235622	0.880767
ENSMUSG00000053510	Nrd1	protein_coding	13217	9250	10295	12083	10303	10387	1	0.953199	9800	9308	10276	8247	9536	7958	1	0.952502	10818	8042	9230	9979	8908	9092	0.954177	0.972039	11534	8738	11113	9488	9437	8072	0.154139	0.874582
ENSMUSG00000009555	Cdk9	protein_coding	10150	7765	8575	11028	9197	8816	1	0.995377	7953	7363	9241	7224	8220	6366	0.440867	0.912713	10803	6525	8699	8138	8239	7275	0.0120229	0.823002	8246	5167	8175	6417	7296	5041	7.66135e-05	0.744015
ENSMUSG00000063888	Rpl7l1	protein_coding	10554	8317	7974	10110	9137	8920	1	1.00744	9205	9471	9900	7923	9314	7904	1	0.983535	10801	8521	8915	11224	8967	10534	0.500336	1.09361	5711	5363	6065	5097	4569	4361	0.936019	0.970412
ENSMUSG00000038965	Ube2l3	protein_coding	13803	10115	10687	13099	11754	11403	1	0.969997	10464	10729	11861	9474	10502	8833	1	0.97792	10800	8670	9634	11337	8896	10110	0.770384	1.06312	10519	10888	9833	12232	7870	9823	0.00997617	1.24577
ENSMUSG00000001228	Uhrf1	protein_coding	25006	19562	18503	24362	18580	19601	1	1.04333	20935	22268	19676	18672	18009	15343	1	1.05296	10794	7121	9747	10366	9000	9202	0.772077	0.931112	9156	7070	10000	8252	8188	5750	0.0328666	0.8164
ENSMUSG00000020640	Itsn2	protein_coding	12456	8358	8995	10682	9591	9368	1	0.93353	9380	8152	9425	7290	9663	7563	0.795303	0.894297	10787	6804	9802	8543	8750	7317	0.00316242	0.801166	9928	5959	9844	6420	9102	6150	1.17763e-06	0.685091
ENSMUSG00000021832	Psmc6	protein_coding	11383	8705	7523	9944	8004	7846	1	1.01213	9585	7806	9719	7745	7897	6701	1	0.905603	10785	8955	8707	10163	9207	9034	0.954177	1.02194	8676	7327	8525	6651	6801	5907	0.397277	0.887568
ENSMUSG00000034075	Zdhhc5	protein_coding	11290	8212	8912	10351	9852	9704	1	0.956703	8666	8436	9252	7525	8966	7498	1	0.965491	10785	8283	9099	10324	8993	10226	0.954177	1.03611	8397	6265	8392	6076	7039	6358	0.122881	0.842747
ENSMUSG00000034330	Plcg2	protein_coding	13274	9983	10695	13515	10925	11152	1	1.00498	11615	12034	11670	9824	10603	8980	1	1.00158	10781	7591	9372	10308	9754	9255	0.786057	0.936878	8554	5702	8775	7417	8099	5695	0.00362527	0.783276
ENSMUSG00000037905	Bri3bp	protein_coding	12981	9958	11222	14952	11569	11004	1	1.00606	9188	11129	11444	9901	9625	8134	1	1.06303	10773	9093	9072	11103	8425	10692	0.190102	1.13651	9412	7259	9640	8281	6751	5624	0.350119	0.873114
ENSMUSG00000032715	Trib3	protein_coding	4414	3102	5655	7146	1500	1457	1	0.96327	9974	4041	8122	6380	3408	2351	1	0.652325	10762	6795	7313	3906	12985	3323	0.246402	0.481582	2021	749	1647	822	1584	693	1.59754e-18	0.459436
ENSMUSG00000020936	Nmt1	protein_coding	11014	8170	8670	11039	9518	9360	1	0.990603	9051	8577	9581	7884	8858	7333	1	0.956847	10744	7464	8831	10045	9426	9618	0.954177	0.966953	8796	6741	8066	7773	7104	6095	0.48847	0.914789
ENSMUSG00000033326	Kdm4a	protein_coding	5383	4280	5433	6836	3781	3716	1	1.00725	5291	4336	5813	5617	3903	3507	1	0.993212	10740	11757	8095	10941	13463	11924	0.903429	1.11447	4333	4393	4163	4694	3800	4342	0.119055	1.16586
ENSMUSG00000001424	Snd1	protein_coding	15321	12534	12860	17177	12604	13087	1	1.05865	11922	13534	12255	11187	11052	9774	0.978054	1.07677	10736	8352	9231	12384	9718	11014	0.600251	1.10006	11957	10895	11112	14393	10821	10559	0.364629	1.11817
ENSMUSG00000063358	Mapk1	protein_coding	12818	9619	9943	11486	11306	10757	1	0.953905	9323	9635	10111	8234	9625	8193	1	0.991378	10733	8912	9509	11099	9263	11064	0.558336	1.09129	8841	8078	9560	8301	7782	7328	0.936019	0.966889
ENSMUSG00000020430	Pes1	protein_coding	10696	8641	8561	10628	9148	8699	1	1.00023	8975	9283	9441	8034	8078	7061	1	1.01453	10727	8424	8294	9405	10342	9225	0.954177	0.95781	5472	4587	5165	5487	4834	4242	0.936019	0.981521
ENSMUSG00000016541	Atxn10	protein_coding	16875	12192	12603	15011	15047	14978	1	0.966947	12568	12633	12652	10765	13150	11422	1	1.00342	10708	8859	9220	11673	7439	12821	0.059971	1.26696	11112	10945	11666	13819	8262	9015	0.291607	1.1551
ENSMUSG00000074698	Csnk2a1	protein_coding	10836	7689	8657	10131	8353	8155	1	0.945833	8461	8260	9144	7251	8276	6508	0.970285	0.938575	10684	8594	9270	10073	9730	9541	0.954177	0.986037	7405	6980	7502	7025	6944	6129	0.936019	0.981221
ENSMUSG00000033228	Scaf11	protein_coding	12893	9421	9422	11917	10407	10136	1	0.980021	9651	11454	10419	8971	9519	8280	1	1.06724	10682	7959	9178	10908	8619	9397	0.954177	1.02671	6960	5461	6747	6398	6254	4992	0.305596	0.895679
ENSMUSG00000067150	Xpo5	protein_coding	10934	8381	9000	10663	8960	9162	1	0.990786	8533	9717	8583	7444	8199	7281	1	1.06223	10657	8623	8662	10577	9149	11473	0.495533	1.11839	5302	3739	5521	4333	5183	3674	0.00258544	0.779304
ENSMUSG00000024590	Lmnb1	protein_coding	12416	10143	10426	13815	10559	10622	1	1.04444	9355	11217	10717	9442	9829	8273	1	1.06546	10652	6809	10075	9782	9462	8466	0.121744	0.854001	4134	2352	4736	3191	4721	1932	1.21289e-07	0.575819
ENSMUSG00000028657	Ppt1	protein_coding	17596	12769	12958	15094	14625	14294	1	0.954742	12156	10030	12463	10461	13035	10842	1	0.92508	10630	6818	8511	8043	6878	9865	0.997819	0.994608	15288	8151	16417	8895	12691	6655	9.30065e-14	0.568095
ENSMUSG00000001403	Ube2c	protein_coding	10618	8289	9382	12468	12169	11363	1	1.00037	8393	8685	10636	9419	12081	9697	1	0.994422	10630	8680	9845	12510	9043	11628	0.26458	1.14532	4403	4555	4422	6214	5192	4180	0.601764	1.11645
ENSMUSG00000028809	Srrm1	protein_coding	12409	8826	9138	11505	10377	10232	1	0.974195	10688	12007	10465	8627	10345	8789	1	1.02622	10620	7973	8429	10288	8548	8254	0.997819	0.997534	6855	5964	7065	7915	7059	6482	0.936019	1.02675
ENSMUSG00000030084	Plxna1	protein_coding	5651	4272	7363	8406	6279	5840	1	0.935197	4666	5444	7067	5427	5717	4376	1	0.968546	10609	5692	13775	11017	9681	6372	0.0371669	0.684872	42812	43982	48838	55945	37252	50503	0.02553	1.24638
ENSMUSG00000001380	Hars	protein_coding	10494	8022	8075	10521	8526	8599	1	1.01653	8695	7997	8876	7675	8336	6786	1	0.957386	10606	7338	8577	9110	8192	8680	0.94047	0.955036	7535	4990	7822	6048	6046	4108	0.00156385	0.750695
ENSMUSG00000020077	Srgn	protein_coding	6341	4655	5925	7640	4871	4342	1	0.96352	9682	5637	9373	6352	8536	4878	0.000874752	0.675076	10598	4065	7729	4371	10536	4521	1.59412e-14	0.467211	14087	3409	13107	3511	13359	2449	1.28358e-63	0.244183
ENSMUSG00000006585	Cdt1	protein_coding	12248	9162	9663	12398	10550	10051	1	0.985236	10179	10182	9841	7906	9392	7376	1	0.951043	10595	4721	8067	4951	11100	4929	9.28834e-11	0.510198	6595	3941	6423	5479	6628	3757	0.00020498	0.70558
ENSMUSG00000031948	Kars	protein_coding	12340	9897	9334	12292	9855	10288	1	1.0492	9823	10474	9726	8449	9121	8011	1	1.03429	10592	8684	8713	10954	7916	10265	0.183462	1.14287	7344	6871	7517	8603	6727	5951	0.899011	1.04887
ENSMUSG00000005204	Senp3	protein_coding	11135	8502	8244	10927	9422	9230	1	1.01185	8760	8818	8906	7495	8800	7242	1	0.981551	10584	8180	9227	10764	7433	10137	0.556181	1.10929	6498	5195	6626	5470	5484	4632	0.194092	0.877055
ENSMUSG00000031608	Galnt7	protein_coding	11307	8041	9189	10795	8955	9014	1	0.95784	7856	8696	8889	7433	8385	6876	1	1.00983	10573	8600	8625	10160	11351	10091	0.954177	0.976123	8541	7755	9336	7120	7347	6875	0.707442	0.924592
ENSMUSG00000032458	Copb2	protein_coding	12815	9798	10355	12483	10914	10629	1	0.979713	10540	10413	10876	9194	10183	8245	1	0.971646	10572	8390	9235	10631	8849	10820	0.709476	1.07927	10943	8647	9949	9004	7845	7277	0.706406	0.927368
ENSMUSG00000035004	Igsf6	protein_coding	3344	2763	2978	3873	3288	3254	1	1.03466	6686	7278	6537	5669	4364	4302	1	1.07546	10572	13411	8643	15865	9809	15980	1.3668e-10	1.61766	2430	6664	2595	5897	1835	6330	2.20832e-31	2.97159
ENSMUSG00000019838	Slc16a10	protein_coding	5691	4242	4847	5360	5287	5020	1	0.936762	4614	5180	4792	4688	4885	4054	1	1.07204	10568	13531	8227	16939	10593	16746	2.87212e-08	1.66075	4838	7994	5378	7218	4768	7750	8.67522e-08	1.64226
ENSMUSG00000040613	Apobec1	protein_coding	21784	16751	14796	20088	18980	19786	1	1.04444	14446	18048	13562	12195	13896	13506	0.997845	1.14704	10555	11616	8947	13276	12602	14055	0.195951	1.25126	3497	5865	3918	6485	3507	6129	1.70565e-13	1.80346
ENSMUSG00000024965	Fermt3	protein_coding	13733	10720	11512	15052	12474	12281	1	1.01661	10887	11121	12421	10314	11230	9123	1	0.977612	10553	5726	9701	7839	7612	7608	0.0249903	0.787289	14122	7408	13424	9219	11487	6763	4.22376e-10	0.635965
ENSMUSG00000096617	Gm5559	processed_pseudogene	12657	10042	10108	11945	11503	11345	1	0.991195	10528	9879	10737	8900	9688	8955	1	0.992788	10550	8316	8551	10868	7591	10640	0.187875	1.16214	13918	10485	13620	14112	10105	9933	0.936019	0.974962
ENSMUSG00000022391	Rangap1	protein_coding	13665	11209	11065	14596	13154	13116	1	1.04056	11220	12467	11000	9762	12153	10101	1	1.035	10544	8676	9616	11996	9486	13089	0.286594	1.17368	7400	6171	7865	9025	8610	6454	0.936019	0.951406
ENSMUSG00000026618	Iars2	protein_coding	12114	9011	9882	12148	10086	9640	1	0.970562	8980	9459	9955	8194	8830	7556	1	1.00266	10540	8351	8761	9640	8520	9462	0.954177	1.02803	6915	6291	7049	6949	5795	5843	0.936019	1.02999
ENSMUSG00000063694	Cycs	protein_coding	10732	8509	8073	11300	8322	7841	1	1.0325	9355	8227	10390	8747	8489	6839	1	0.933042	10534	8185	9122	11488	7653	9691	0.474752	1.11389	8812	7136	8596	8038	7482	5467	0.290405	0.878383
ENSMUSG00000040383	Aqr	protein_coding	11883	8945	9126	11385	9319	9735	1	1.00879	8738	9877	9036	7843	8146	7314	1	1.06321	10529	8432	9425	11079	9550	11036	0.816672	1.06916	6191	5571	6399	6002	5625	5581	0.991446	1.00531
ENSMUSG00000021374	Nup153	protein_coding	12711	9020	9139	10113	10605	9901	1	0.918468	10714	12704	10973	9221	10290	8827	1	1.05574	10522	8189	8772	10139	9117	9136	0.997819	1.00269	5503	3990	6309	4172	5422	4320	0.0125726	0.774951
ENSMUSG00000038482	Tfdp1	protein_coding	15191	11449	11589	14425	12516	12726	1	0.999992	11779	12995	13310	11220	11729	9845	1	1.02001	10520	8179	9375	12479	7294	10310	0.264071	1.17679	6456	5417	7236	5781	5327	4729	0.397959	0.894076
ENSMUSG00000021910	Nisch	protein_coding	14468	10871	12378	16624	12716	12342	1	1.00898	11130	10766	11818	10317	10500	9209	1	1.00165	10515	7531	8991	10108	7330	8443	0.978388	1.00976	12605	10033	13042	12471	15340	14605	0.936019	0.96416
ENSMUSG00000031578	Mak16	protein_coding	8978	6317	6254	7552	7212	6821	1	0.943841	7681	7800	8125	6276	7420	6072	1	0.956554	10508	7922	8085	9183	8983	9390	0.999488	1.00041	5520	4246	5492	4295	4250	3665	0.146243	0.855619
ENSMUSG00000040713	Creg1	protein_coding	17005	13890	14819	19688	15935	15595	1	1.03484	12332	13367	14692	12779	13576	11074	1	1.01316	10506	9933	9323	13944	7771	14106	0.000124159	1.42461	28327	40862	29435	45488	14694	33009	7.65858e-06	1.77139
ENSMUSG00000056429	Tgoln1	protein_coding	8920	6389	7462	8747	8437	8023	1	0.942788	8107	6332	8548	6338	8218	6422	0.360198	0.852809	10503	6071	8604	7538	12187	8103	0.0150875	0.714086	14324	8499	12973	7676	9654	7292	0.000134626	0.683855
ENSMUSG00000040618	Pck2	protein_coding	6531	4823	6368	8789	3633	3560	1	1.02086	5806	2677	6352	6225	3584	3111	1	0.852922	10503	8320	8590	7884	8700	7767	0.714561	0.905581	3898	2839	4117	4355	4559	2886	0.258784	0.838692
ENSMUSG00000029465	Arpc3	protein_coding	12394	9439	10126	13478	10301	9992	1	1.00994	9971	9308	11550	9123	9740	7808	0.697198	0.929017	10502	7973	9540	10311	8414	9220	0.997819	1.00151	11482	9263	11302	10733	8589	7707	0.81703	0.939757
ENSMUSG00000023883	Phf10	protein_coding	6758	5280	6242	7950	3954	3813	1	1.00246	6582	4776	7587	6329	4266	3733	1	0.892938	10496	7849	8841	7696	9218	6320	0.125966	0.801935	5962	3710	6005	4253	5241	2992	8.58092e-07	0.674438
ENSMUSG00000020149	Rab1a	protein_coding	12704	9501	10256	12412	11191	10750	1	0.969262	9570	9596	10606	8706	10066	8437	1	0.978419	10481	8425	9562	10502	10355	8885	0.919324	0.944657	12361	10882	12044	9538	9565	8794	0.717384	0.922783
ENSMUSG00000029915	Clec5a	protein_coding	8315	5929	6940	8079	8206	7567	1	0.929164	7626	4816	8505	6378	8395	6678	0.741963	0.817187	10471	3518	8133	3917	7287	4065	8.98928e-23	0.465464	6006	1632	5729	1680	4334	1359	3.50205e-47	0.310889
ENSMUSG00000050812	Ecpas	protein_coding	12924	9363	9882	11801	9216	9445	1	0.973615	10201	10244	10462	8709	8765	7704	1	0.998487	10470	8903	9317	10417	8306	10437	0.495681	1.1023	7877	7039	8290	7165	6985	6496	0.897624	0.955027
ENSMUSG00000027282	Mtch2	protein_coding	12279	9227	9535	11866	9543	9368	1	0.986486	9194	9068	9696	8262	8757	7332	1	0.984629	10452	8234	8775	10271	8033	10742	0.462285	1.11549	9046	7685	9011	8449	7217	6808	0.936019	0.968026
ENSMUSG00000022407	Adsl	protein_coding	10172	7633	7733	9730	8444	7981	1	0.977318	7754	7471	8480	6844	7327	6121	1	0.958718	10451	7634	8540	9127	7254	9413	0.954177	1.04152	4801	3160	5433	3725	4085	2554	9.54057e-05	0.699298
ENSMUSG00000027201	Myef2	protein_coding	7143	4925	5553	6792	5644	5030	1	0.923156	7201	6385	7864	5972	6534	5373	0.422311	0.908567	10443	8151	9488	10031	10131	9066	0.822425	0.936732	5175	4130	5073	3734	5529	4213	0.140507	0.818097
ENSMUSG00000038845	Phb	protein_coding	12754	10111	9427	12873	10675	10646	1	1.04106	10103	9901	10688	9164	9307	8292	1	1.00498	10397	8792	8770	11079	7353	9560	0.209371	1.15575	6482	6296	7072	7268	5119	4843	0.936019	1.04674
ENSMUSG00000027406	Idh3b	protein_coding	11802	9009	8977	12344	9336	9404	1	1.03402	9716	9923	10348	8693	8437	7024	1	0.990286	10396	8097	8654	10322	8327	9669	0.75836	1.065	6972	7067	6965	8710	6144	6522	0.0674303	1.17733
ENSMUSG00000038991	Txndc5	protein_coding	17923	13611	14107	18233	15082	14672	1	0.999663	12619	14719	13828	12197	12323	10421	1	1.05909	10381	8669	9462	13129	7401	12314	0.0270773	1.29296	11438	8062	11430	8762	7888	5925	0.0417481	0.788293
ENSMUSG00000029390	Tmed2	protein_coding	13182	9730	10841	13196	10806	10602	1	0.973171	10216	10960	11932	9281	10272	8291	1	0.971033	10375	8214	9149	11644	8507	10855	0.306294	1.1312	12716	9089	12181	9181	8795	7390	0.0604644	0.815588
ENSMUSG00000016382	Pls3	protein_coding	11824	8958	8656	10826	10583	10686	1	1.00231	9239	7683	9369	7692	10062	8182	1	0.91273	10371	7051	8609	8355	8397	9415	0.939281	0.943339	10672	8759	10933	8825	7464	7164	0.640847	0.912314
ENSMUSG00000024953	Prdx5	protein_coding	5395	4286	4748	6703	5388	5227	1	1.04346	5372	4387	6416	4922	5724	4502	0.79699	0.877819	10352	7314	9391	10014	7358	9476	0.954177	1.02534	31159	20770	27892	26219	19878	18209	0.421616	0.880363
ENSMUSG00000026307	Scly	protein_coding	13152	10240	10753	14374	12408	12480	1	1.03066	9670	9024	10458	9263	10550	9145	1	0.992766	10349	7372	9181	10138	7064	8677	0.954177	1.02193	11896	9626	12301	11392	10389	8734	0.458219	0.913596
ENSMUSG00000030751	Psma1	protein_coding	12543	9334	9549	11900	9811	9754	1	0.987944	9958	9992	10653	8644	8667	7501	1	0.984736	10340	8996	9198	11394	8030	10161	0.137557	1.15042	9863	8964	8952	8769	6831	7046	0.936019	1.03429
ENSMUSG00000047407	Tgif1	protein_coding	5293	3961	5137	6183	4132	4092	1	0.973983	10604	11209	10948	9538	8118	6758	1	1.01617	10338	6699	7511	6837	11771	5866	0.013435	0.68111	8109	4534	7279	5019	7237	4343	1.29869e-08	0.653373
ENSMUSG00000052296	Ppp6r1	protein_coding	11188	8539	8509	11925	9711	10093	1	1.0516	8355	9629	9240	8102	8939	7593	1	1.05214	10336	9291	9079	12473	9392	11052	0.0651761	1.1757	8214	8236	8111	9301	7264	8241	0.0883829	1.16479
ENSMUSG00000028180	Zranb2	protein_coding	7976	5821	5807	7774	5350	5267	1	1.00115	6746	5609	6685	5694	5546	4518	1	0.920339	10333	7746	8458	8858	9158	8016	0.627614	0.916346	6001	4732	5590	4641	5781	4676	0.240544	0.863238
ENSMUSG00000038963	Slco4a1	protein_coding	19313	13685	14723	18371	15641	14870	1	0.957898	10715	12661	11256	9529	10982	8915	1	1.03625	10331	4240	9197	6372	10177	5482	4.315e-13	0.55555	13383	7427	16148	8781	11508	8707	8.40265e-06	0.651249
ENSMUSG00000027185	Nat10	protein_coding	9757	7555	7770	9929	7519	7794	1	1.02327	7174	8660	7562	6326	6300	5496	1	1.0678	10330	7427	7817	8792	8299	8426	0.954177	0.971371	4149	2824	4367	3213	4379	3255	0.0134941	0.767688
ENSMUSG00000056888	Glipr1	protein_coding	7403	5681	7560	8444	8485	7666	1	0.927849	8688	6694	10892	7564	9195	6937	0.501753	0.82129	10315	7773	9944	10167	8850	10170	0.997819	0.99768	16231	17616	16342	17915	10980	16318	0.0192355	1.28062
ENSMUSG00000068220	Lgals1	protein_coding	12436	11221	9035	13521	12442	12167	1	1.10875	11043	9089	11225	9323	11925	9779	1	0.916234	10313	7366	8239	9476	7269	8487	0.954177	1.02167	10721	8300	9505	11932	7344	6464	0.936019	1.02144
ENSMUSG00000027496	Aurka	protein_coding	11189	7935	8880	11031	11677	11592	1	0.974457	7764	9025	9029	7928	10947	8767	1	1.02612	10313	8521	9013	12067	10946	11611	0.815277	1.09125	4440	4633	4746	6474	4656	4530	0.147322	1.18897
ENSMUSG00000032050	Rdx	protein_coding	12430	8902	8723	11235	9738	9463	1	0.977832	8805	9576	9211	8277	9135	7647	1	1.03487	10309	8587	8965	10795	8858	10698	0.40834	1.10792	7359	6613	7677	6474	6311	5564	0.727118	0.932943
ENSMUSG00000030036	Mogs	protein_coding	11504	9526	8857	11992	9978	9801	1	1.04851	8473	8995	8580	8151	8205	6990	1	1.05214	10309	8159	8347	9985	7292	10190	0.339095	1.13903	5559	3788	6076	4524	5569	3596	0.000136397	0.733446
ENSMUSG00000023022	Lima1	protein_coding	8228	5946	7348	8680	7239	6614	1	0.933868	9574	4746	10814	5523	6724	4316	5.21687e-07	0.599139	10303	3443	10302	4522	9149	3692	5.88795e-39	0.404216	7996	3619	7644	4450	6031	3034	9.55254e-14	0.543907
ENSMUSG00000032393	Dpp8	protein_coding	11985	8587	9597	12068	9655	9185	1	0.964319	8898	8868	10435	8284	8927	7276	1	0.956106	10284	7772	9044	9940	8680	9428	0.997819	1.00371	7952	6835	8421	6365	7613	6499	0.329859	0.878864
ENSMUSG00000024081	Cebpz	protein_coding	11106	8039	7845	9593	8658	8214	1	0.957966	9070	9122	8959	7079	7709	6422	1	0.966218	10276	7545	7694	8534	9148	8391	0.917104	0.939892	5340	3947	5647	3961	4589	2918	0.00122863	0.739089
ENSMUSG00000009907	Vps4b	protein_coding	10659	7259	8308	9293	9072	8350	1	0.902721	8505	7551	9224	6910	8678	6621	0.206152	0.883287	10272	7244	8730	8417	9794	8445	0.260413	0.868062	8686	5891	8759	5007	7365	5050	8.87872e-05	0.690024
ENSMUSG00000015461	Atf6b	protein_coding	8085	6105	6907	9515	6630	6739	1	1.03539	6828	6609	7524	6795	6114	5368	1	1.01407	10268	7656	7945	9679	8168	8866	0.954177	1.03256	5940	3935	5696	5126	5659	4045	0.0162305	0.802056
ENSMUSG00000026174	Cnot9	protein_coding	12306	9078	9266	11331	9840	9660	1	0.9751	8849	9491	9528	8145	8590	7618	1	1.03387	10257	8059	8744	10092	9101	9557	0.954177	1.02131	7665	5721	7662	5916	5668	4886	0.104765	0.84205
ENSMUSG00000038095	Sbno1	protein_coding	10391	7337	8079	9379	7960	7720	1	0.939924	7437	7469	7991	6568	6812	5906	1	0.9902	10232	7694	8842	8888	9831	8123	0.385158	0.886301	9753	8710	9954	9959	8620	8901	0.936019	1.038
ENSMUSG00000027852	Nras	protein_coding	11038	8047	8292	10122	9186	9043	1	0.972009	7929	8094	8646	7459	8341	7113	1	1.00619	10226	7713	9472	10523	7911	9035	0.954177	1.02188	8649	6870	8734	6537	6880	6165	0.206926	0.865209
ENSMUSG00000032366	Tpm1	protein_coding	12218	9278	10029	13762	10655	10096	1	1.01153	9163	8312	11375	9454	9754	8008	1	0.945836	10221	6478	9061	9544	9240	8116	0.230443	0.870307	10515	9718	10796	12124	8699	8386	0.770206	1.06764
ENSMUSG00000016257	Prelid3b	protein_coding	9693	7620	6833	9330	7664	7384	1	1.02657	9183	8571	9913	7814	8550	6979	1	0.933882	10214	7826	8292	9934	8012	9351	0.799761	1.06234	6231	4707	6666	4810	5178	3914	0.0100973	0.792918
ENSMUSG00000039756	Dnttip2	protein_coding	10588	7751	7050	8825	7964	7765	1	0.977676	9120	9880	9591	7620	8271	7227	1	1.00926	10199	8568	8023	9874	7500	8554	0.610901	1.09718	5017	3590	5494	3422	3718	2859	0.00519705	0.743705
ENSMUSG00000001542	Ell2	protein_coding	3607	2646	2299	2739	3050	2938	1	0.961387	5177	4018	4710	3534	4123	3571	1	0.87868	10197	7558	7922	8739	9238	8670	0.954177	0.948872	7154	6285	6720	5915	6206	6204	0.936019	0.982831
ENSMUSG00000041438	Utp4	protein_coding	10077	7093	7172	8635	7773	7469	1	0.947902	8453	9014	8489	6637	7813	6093	1	0.96349	10196	7907	7841	8695	9335	8023	0.90943	0.937295	5362	3485	5583	3526	4367	2931	8.08848e-06	0.693451
ENSMUSG00000074802	Gas2l3	protein_coding	6950	4566	6575	6563	7082	6166	1	0.842793	5557	5929	7000	6122	6868	5680	1	1.01294	10175	8370	8897	10990	12071	10532	0.970285	0.984652	5718	5754	5573	5385	5944	6051	0.880699	1.06649
ENSMUSG00000028423	Nfx1	protein_coding	12766	9318	9986	12482	9678	9235	1	0.969191	10609	10708	11179	9197	9307	7768	1	0.980084	10151	6464	8555	7596	9227	6575	0.00104646	0.766892	7840	6176	8219	7385	9152	6934	0.311082	0.861131
ENSMUSG00000026667	Uhmk1	protein_coding	10400	6790	7899	9016	9269	8601	1	0.899581	7391	7069	8283	6745	8355	6435	1	0.932614	10151	7184	8634	8989	9525	8701	0.555246	0.908877	9066	8458	9268	7735	7074	7568	0.99413	1.00506
ENSMUSG00000031490	Eif4ebp1	protein_coding	7130	5899	7089	10008	4086	4063	1	1.07527	7212	4128	8201	7369	4721	3697	1	0.83893	10143	6159	8010	6152	8575	5671	0.000304786	0.704954	6998	3248	6480	4241	5190	2404	1.06548e-08	0.55952
ENSMUSG00000027597	Ahcy	protein_coding	11729	8990	9359	12061	9745	9572	1	1.00499	9358	8924	9933	8752	8814	7312	1	0.981849	10134	7840	8475	10223	7610	10480	0.377921	1.13068	4392	3390	4607	5071	4663	3206	0.570971	0.894992
ENSMUSG00000032220	Myo1e	protein_coding	13051	9824	9083	11761	12455	13081	1	1.0269	8507	9871	8218	7278	9753	8257	1	1.05603	10125	6667	8521	8015	8375	9260	0.796771	0.920725	7029	6502	6926	9659	8630	8111	0.59513	1.12992
ENSMUSG00000019087	Atp6ap1	protein_coding	11929	8774	9254	11550	11389	11470	1	0.991289	9011	7754	9241	7826	9723	8577	1	0.960948	10119	7564	8422	9122	8406	10837	0.954177	1.06123	13629	10152	13377	10414	9338	9049	0.321085	0.874775
ENSMUSG00000041695	Kcnj2	protein_coding	3362	2347	3725	4561	2074	2177	1	0.968928	2208	2568	3735	5681	1417	3052	0.85209	1.73677	10106	7051	9005	8478	14726	6307	0.283304	0.660743	4130	4670	4574	3961	5069	5257	0.893255	1.08029
ENSMUSG00000029415	Sdad1	protein_coding	8954	6748	6808	8701	7054	6501	1	0.976469	8046	7490	8094	6200	6930	5400	0.929385	0.91047	10103	6959	8191	8031	10020	7338	0.0890894	0.817735	5493	3022	5684	3409	5143	2959	1.06847e-11	0.612242
ENSMUSG00000030603	Psmc4	protein_coding	10088	7985	7514	9969	8825	8519	1	1.01939	8614	8111	8685	7667	8163	6946	1	0.98592	10102	7789	7866	9620	8222	9497	0.800857	1.06826	6814	4672	6597	5026	5283	4068	0.00434989	0.785895
ENSMUSG00000032388	Spg21	protein_coding	11106	8715	9167	11500	10354	9986	1	0.997493	8228	7774	9454	8179	9176	7632	1	0.974697	10092	8587	8801	10537	8381	11395	0.210511	1.1613	10325	10270	9990	9499	7258	8098	0.734845	1.08445
ENSMUSG00000026867	Gapvd1	protein_coding	10797	7887	8625	9890	9651	8928	1	0.933293	7908	8798	8288	7077	8352	6819	1	1.01761	10083	7834	8646	10054	8512	9619	0.939281	1.04614	8207	7425	8641	8158	7294	7585	0.936019	1.02518
ENSMUSG00000055612	Cdca7	protein_coding	11393	9175	8736	11131	7769	8097	1	1.03796	7670	8902	8250	8146	6636	6466	0.750904	1.14865	10070	8137	7523	9288	7694	8035	0.954177	1.05279	4358	3300	5081	4076	4531	2759	0.0076857	0.76493
ENSMUSG00000026374	Tsn	protein_coding	12439	8882	9649	11462	9732	9578	1	0.955624	8638	9095	9964	7938	8912	7444	1	0.983394	10059	8177	8306	9850	8298	10269	0.516477	1.10324	6776	5483	6900	4923	5027	4264	0.173776	0.841417
ENSMUSG00000001833	Septin7	protein_coding	11704	8106	7995	9463	8917	9114	1	0.958218	9095	8096	8672	7096	8975	7287	1	0.928833	10056	7688	8648	9421	8914	8379	0.945343	0.956745	8746	7269	8651	6238	7582	5579	0.067715	0.816863
ENSMUSG00000040711	Sh3pxd2b	protein_coding	9319	7030	8599	10548	9156	9045	1	0.985148	7610	9456	8875	7565	7870	6893	1	1.08161	10056	5196	10016	7932	8636	6434	4.41038e-05	0.699473	19367	8784	19174	10618	20102	8898	3.64024e-18	0.510842
ENSMUSG00000032481	Smarcc1	protein_coding	13553	10310	10197	13157	11124	11333	1	1.0154	10548	11859	10725	9491	10091	9049	1	1.06719	10049	8594	8751	10730	8336	9580	0.339076	1.105	5871	4745	6216	5441	5822	4533	0.186654	0.872242
ENSMUSG00000003402	Prkcsh	protein_coding	7993	6136	6630	8992	6699	6653	1	1.02714	7148	6755	7237	6495	6181	5322	1	0.996198	10048	6900	7884	7201	9362	7121	0.0837144	0.811071	6189	4389	5801	5421	5576	3844	0.0354616	0.821716
ENSMUSG00000044627	Swi5	protein_coding	12273	9750	9810	13448	9932	9981	1	1.04655	9779	8940	10835	9344	9317	8025	1	0.974173	10037	8051	9234	11195	7828	8345	0.954177	1.0524	10470	9212	10062	10371	7254	7139	0.936019	1.02446
ENSMUSG00000028729	Ebna1bp2	protein_coding	8863	6944	6556	8918	6756	6824	1	1.04029	7889	7177	8073	6681	6807	5664	1	0.946255	10030	6942	8005	8846	7664	6849	0.666027	0.916122	4433	2506	4137	3018	3656	2139	3.54016e-07	0.664451
ENSMUSG00000025234	Arih1	protein_coding	11337	7801	8301	9514	9021	8729	1	0.928732	8452	9041	8768	7088	8721	7122	1	0.987371	10027	7972	9375	9567	9260	9524	0.954177	0.977462	8193	7247	8501	7229	7363	6677	0.775801	0.939324
ENSMUSG00000021486	Prelid1	protein_coding	12392	9940	10755	14155	11215	11016	1	1.02714	9917	9996	11192	9892	9572	7908	1	1.00035	10021	7156	9175	10375	7412	9277	0.954177	1.04113	14154	12403	14253	15073	10095	9596	0.936019	1.02243
ENSMUSG00000067851	Arfgef1	protein_coding	10908	6604	7430	8161	8168	7497	1	0.860597	7229	7896	7085	5785	7240	5736	1	0.988875	10001	7954	8655	9283	9499	8537	0.940805	0.949137	7742	6783	8644	6663	6548	6167	0.6062	0.916134
ENSMUSG00000068036	Afdn	protein_coding	12152	9088	9570	11846	10108	10131	1	0.990492	9583	10006	9828	8232	9346	7385	1	0.979813	9997	7480	8568	9782	9380	7843	0.768392	0.927715	9258	6918	9002	8761	9525	7534	0.366462	0.884794
ENSMUSG00000031068	Glrx3	protein_coding	12186	9666	9339	11547	10091	9794	1	0.999903	9597	9381	10180	8509	8868	7752	1	0.989414	9993	8038	8340	10012	7734	9359	0.492792	1.09332	8043	7490	8115	8872	6412	6227	0.816698	1.0627
ENSMUSG00000026254	Eif4e2	protein_coding	9781	7489	7263	9315	8240	7713	1	0.987045	8233	8388	8834	7045	7886	6727	1	0.980595	9989	7458	7857	9236	7592	9014	0.921651	1.05239	7181	5410	7213	6519	5109	4667	0.571929	0.906603
ENSMUSG00000045328	Cenpe	protein_coding	9530	6655	7906	9281	9107	8283	1	0.920793	7590	7346	8872	7069	9296	7013	1	0.921905	9987	7894	9210	10057	10057	8050	0.721744	0.916352	5574	4335	5302	5981	6455	4566	0.642756	0.901973
ENSMUSG00000027206	Cops2	protein_coding	10768	7980	7150	9305	8015	8330	1	1.01509	8893	8206	8681	7514	8482	6964	1	0.960769	9981	8234	8547	9314	8872	8631	0.992136	0.993623	7485	9397	8040	7817	6468	7220	0.172236	1.19035
ENSMUSG00000032688	Malt1	protein_coding	3156	2200	3146	3511	2638	2335	1	0.894434	3988	3033	4935	3799	3086	2463	1	0.859306	9970	7704	8591	9426	7874	9621	0.935466	1.05185	3998	10319	3931	10995	4033	13825	1.51789e-27	3.15356
ENSMUSG00000027363	Usp8	protein_coding	11176	8129	8567	10572	9673	9874	1	0.987659	8685	8357	9573	8045	8724	7328	1	0.973439	9964	8265	8254	9777	9075	8847	0.954177	1.02259	7478	7255	7574	7619	6274	7111	0.448041	1.10302
ENSMUSG00000079641	Rpl39	protein_coding	11084	9896	9137	12296	8641	8928	1	1.09336	9386	8290	11514	8905	9031	7152	0.970285	0.902347	9960	7658	8682	9999	8451	6968	0.942839	0.940823	10436	9504	10083	11650	6873	6671	0.865787	1.07733
ENSMUSG00000058076	Sdhc	protein_coding	12646	9515	10877	14237	10740	10710	1	1.00937	9868	9639	11514	9568	9924	7769	1	0.952176	9958	7442	8754	10529	7506	9042	0.841973	1.06589	10082	10065	10262	12038	7397	8077	0.267109	1.15633
ENSMUSG00000035960	Apex1	protein_coding	11795	10169	9590	13176	9993	9518	1	1.05898	9495	9472	9977	9359	8826	7697	1	1.03487	9950	8972	7841	10214	8711	10015	0.251953	1.14714	5225	5017	5426	5383	4562	4090	0.948909	1.01231
ENSMUSG00000021451	Sema4d	protein_coding	9754	7375	7663	9735	9881	9961	1	1.00623	7599	8847	8803	8669	8798	8372	0.97185	1.13884	9947	12655	7471	15986	9681	13187	4.36119e-07	1.59716	8929	11674	8679	12051	6235	11007	2.337e-07	1.56496
ENSMUSG00000030541	Idh2	protein_coding	13178	10308	10309	13670	10876	10928	1	1.02929	10185	11718	10372	9717	9050	8310	0.625473	1.10459	9940	7614	8073	9390	8459	9875	0.944104	1.05402	7149	8615	7368	12431	6198	7975	1.84511e-05	1.47765
ENSMUSG00000020708	Psmc5	protein_coding	9398	7414	6903	9363	8173	8081	1	1.03372	8060	7831	8315	6857	7432	6392	1	0.977803	9933	7919	7507	9742	7681	8054	0.841973	1.06663	6721	5257	6513	5145	4763	4550	0.447549	0.891683
ENSMUSG00000029730	Mcm7	protein_coding	16982	13154	13238	17074	13441	14077	1	1.03052	13917	14377	13768	12189	12438	10685	1	1.02152	9932	7548	8121	9593	8872	9661	0.954177	1.03084	7186	5854	8028	7035	6761	5122	0.18585	0.868101
ENSMUSG00000028676	Srsf10	protein_coding	10751	7912	7775	10436	8643	8370	1	0.999409	8313	8270	8425	7217	8149	7048	1	1.00011	9927	8209	8707	9887	9245	8170	0.954177	0.976068	5667	4445	5947	3512	4757	3923	0.0453776	0.782046
ENSMUSG00000031659	Adcy7	protein_coding	13172	9492	11359	14074	13105	12569	1	0.9648	10480	10965	11699	10194	11455	9783	1	1.01803	9926	5852	8529	7172	6936	8471	0.591621	0.882254	9871	7992	10096	7482	9937	9414	0.616247	0.894358
ENSMUSG00000019173	Rab5c	protein_coding	11873	9271	9473	12857	11067	10454	1	1.01444	9941	10118	10808	8688	10189	8069	1	0.958203	9920	7685	8643	10418	8023	10534	0.478411	1.1145	11492	9494	11480	11481	9293	8453	0.936019	0.969037
ENSMUSG00000059734	Ndufs8	protein_coding	12408	10436	9904	14094	10316	10417	1	1.0822	10678	8578	11255	10039	9481	8128	1	0.944645	9918	7570	8403	9130	7151	7881	0.995356	1.00627	6274	5126	5875	6690	5169	4236	0.936019	0.978706
ENSMUSG00000021474	Sfxn1	protein_coding	13333	10138	10216	12870	11169	11036	1	0.99711	10108	10528	10640	9225	10588	9136	1	1.01873	9910	7953	8200	10004	7309	10718	0.200993	1.17388	6374	7131	7205	8313	5807	6399	0.0516897	1.19685
ENSMUSG00000012535	Tnpo3	protein_coding	11161	7986	8458	10395	8778	8765	1	0.971881	8314	8746	8574	7188	7958	6723	1	1.0046	9904	8045	8235	9426	8579	9450	0.954177	1.0473	6020	5012	6659	5521	5295	4472	0.301109	0.889097
ENSMUSG00000098923	Tmem185b	protein_coding	6531	4529	5428	5974	5331	4803	1	0.895763	6983	5760	7561	5797	6251	4686	0.0447931	0.86334	9900	6601	8068	7356	8786	7373	0.0623257	0.830031	3604	2325	3698	2064	3039	2012	8.84627e-06	0.663765
ENSMUSG00000020917	Acly	protein_coding	15091	11500	11439	14318	13528	13891	1	1.01032	11016	12242	10656	9453	11952	10262	1	1.04687	9896	7500	8500	10065	7612	10262	0.54488	1.109	9341	7586	9364	8771	8188	6649	0.412678	0.908009
ENSMUSG00000066979	Bub3	protein_coding	10386	8313	8043	10661	10356	10231	1	1.03018	9014	8994	9476	7512	9930	8039	1	0.954819	9886	7788	8133	10048	7965	10157	0.395334	1.11776	5285	4489	5537	5006	4304	3920	0.828288	0.944939
ENSMUSG00000041360	Pum3	protein_coding	8641	6392	6621	8108	6972	6719	1	0.970354	6849	7314	7703	5836	6759	5517	1	0.965968	9872	7433	8158	9068	7726	7332	0.954177	0.963026	5809	4148	5684	4951	4215	3529	0.187611	0.855798
ENSMUSG00000020720	Psmd12	protein_coding	10790	7957	7343	9198	8611	8398	1	0.980795	8591	7924	8231	6887	8270	6870	1	0.95398	9868	7067	8125	9069	7555	8309	0.992242	0.994216	8338	5144	7780	4742	5983	3966	2.61971e-05	0.671542
ENSMUSG00000029014	Dnajc2	protein_coding	9776	7215	6718	9138	7349	7166	1	1.00655	7963	8340	8360	6893	7244	6378	1	1.01119	9865	7540	7773	9148	7309	8024	0.954177	1.03312	4975	3630	5479	3983	4125	2995	0.005489	0.774613
ENSMUSG00000029810	Tmem176b	protein_coding	9289	7858	7212	10395	9303	9587	1	1.0931	7582	9407	7907	7418	7883	7041	0.939776	1.12281	9860	8812	8040	11181	8087	11778	0.00803892	1.26883	7211	7810	8023	9309	6036	7219	0.0319183	1.21805
ENSMUSG00000037266	Rsrp1	protein_coding	8782	6012	6594	9502	5118	5036	1	1.00659	7013	7381	6976	5640	4510	3637	1	0.982342	9860	8745	7958	10544	10987	7565	0.954177	0.9624	8235	10710	8056	9900	9081	14064	0.00603265	1.46919
ENSMUSG00000004268	Emg1	protein_coding	10128	7983	8135	10550	8104	8083	1	1.02188	8358	7849	9050	7206	7538	6452	1	0.953485	9854	7642	8385	9699	7798	8114	0.954177	1.01508	5962	4004	6130	4691	5157	3334	0.000242098	0.73935
ENSMUSG00000038335	Tsr1	protein_coding	10967	7840	7425	8882	8338	8320	1	0.963891	9011	9139	8932	6858	8180	6453	1	0.944009	9852	6955	7642	8404	8423	8493	0.954177	0.956623	3910	2565	4242	2355	3621	1953	1.21199e-07	0.62206
ENSMUSG00000024286	Ccny	protein_coding	12438	9056	11859	14347	10910	10859	1	0.970548	8687	7165	11842	9450	10097	8232	1	0.907348	9844	4883	9640	6937	8382	5939	1.55191e-08	0.656337	16316	9163	15506	8340	10928	7674	2.88627e-06	0.634006
ENSMUSG00000024248	Cox7a2l	protein_coding	9637	7478	8953	12171	8805	8457	1	1.02062	8301	8086	10560	8447	7908	6526	1	0.954565	9834	7088	8831	8580	9728	8431	0.327646	0.877342	12974	15636	13195	18991	10038	12353	0.000634438	1.37575
ENSMUSG00000032508	Myd88	protein_coding	6554	5316	5048	6389	6009	5679	1	1.00519	6558	7839	7057	6198	5949	5243	1	1.08255	9833	8922	7146	10859	8895	10885	0.0807302	1.23084	2989	2177	2955	1893	2233	1829	0.0253269	0.775735
ENSMUSG00000022982	Sod1	protein_coding	12077	10389	9852	13848	10426	10469	1	1.08358	9820	10243	10891	9347	9505	7874	1	1.00252	9822	7541	8092	10436	8107	7818	0.954177	1.02514	11443	9353	11512	11766	7577	7305	0.976226	0.989403
ENSMUSG00000036777	Anln	protein_coding	10425	7715	8459	9738	9520	9102	1	0.949531	7543	7172	8122	6948	9255	7688	1	0.972035	9814	7418	8840	9682	9897	9862	0.954177	0.972771	4305	3920	4891	5087	5006	4424	0.999226	1.00016
ENSMUSG00000008373	Prpf31	protein_coding	11392	8852	8327	11207	10046	10246	1	1.03713	8983	9488	9259	8129	9242	7685	1	1.0147	9809	8057	7774	10019	7947	10222	0.198749	1.15208	5473	4082	5763	4617	4493	3579	0.0452415	0.831233
ENSMUSG00000030138	Bms1	protein_coding	9701	7467	7160	9229	7635	8064	1	1.03152	7457	8709	7644	6334	7557	6313	1	1.03548	9802	7223	8143	9666	8233	8949	0.954177	1.02152	5792	4087	6308	4924	5519	3945	0.00244453	0.780406
ENSMUSG00000021814	Anxa7	protein_coding	6995	4964	5178	6652	5746	5462	1	0.967227	5677	4738	5557	4640	5402	4151	0.444498	0.898264	9798	7102	8792	8825	7773	9184	0.967682	0.988762	11408	7231	9634	7827	7781	6765	0.0397991	0.811155
ENSMUSG00000020649	Rrm2	protein_coding	18056	12436	12849	14756	15116	14496	1	0.928016	14662	13872	15113	12015	15381	11793	1	0.92097	9796	5727	8740	8407	6156	7131	0.685703	0.893021	10529	6569	12065	7077	8468	5178	1.14506e-06	0.645643
ENSMUSG00000061436	Hipk2	protein_coding	8368	6159	6931	8417	8849	8181	1	0.951946	6198	7440	7162	6452	7165	6686	1	1.11004	9796	8455	8028	11510	9222	9730	0.354066	1.13251	5504	6146	5807	7962	5071	8048	0.000264916	1.44559
ENSMUSG00000020863	Luc7l3	protein_coding	7780	6063	5622	7472	5627	5278	1	1.0077	6932	6954	7084	5486	5702	4611	1	0.949821	9787	7405	7630	8743	9533	6732	0.557168	0.880638	3396	3152	3401	3308	3822	3781	0.936019	1.02901
ENSMUSG00000049401	Ogfr	protein_coding	5241	4300	4473	5926	4820	4510	1	1.0207	4890	4916	5355	4630	4457	3830	1	1.00446	9774	8441	8394	12199	7267	9912	0.018217	1.2424	7205	6972	6550	7034	5359	5725	0.51677	1.10297
ENSMUSG00000036908	Unc93b1	protein_coding	10732	8160	9151	12393	11018	10840	1	1.01929	8307	8811	9367	8074	9067	8090	1	1.03494	9772	8775	8491	11267	7494	11412	0.00617924	1.26772	11365	10080	11818	12544	9385	10205	0.677638	1.07366
ENSMUSG00000021665	Hexb	protein_coding	13650	9696	9070	10605	11888	11923	1	0.960511	9754	9104	9205	7443	10515	8609	1	0.943679	9769	7931	7085	8237	8244	11173	0.666264	1.13943	6853	9476	6964	9806	5362	8327	2.088e-08	1.53935
ENSMUSG00000024079	Eif2ak2	protein_coding	4405	3249	3428	4075	3921	3734	1	0.956784	3204	3663	3756	2961	3701	3161	1	1.01534	9768	10714	10307	16234	7192	13520	8.21898e-05	1.52752	10838	10013	10495	8214	7614	8340	0.979638	0.990318
ENSMUSG00000009073	Nf2	protein_coding	14651	11301	12779	16483	13866	13619	1	1.00707	10971	12325	13507	11318	11411	10286	1	1.04706	9765	7731	8459	11010	8374	10036	0.392243	1.11589	8324	13182	9211	15982	7347	13548	5.59637e-17	1.82898
ENSMUSG00000042688	Mapk6	protein_coding	11851	8666	9019	12002	9942	9808	1	1.00122	9917	10828	11412	10073	10493	9333	1	1.05135	9763	9032	7909	10389	9380	9839	0.483034	1.12263	7900	7763	8413	8166	6565	6673	0.860331	1.05402
ENSMUSG00000029528	Pxn	protein_coding	11059	7896	8409	11258	10557	9720	1	0.971328	8667	8871	8801	7132	9507	7299	1	0.95159	9763	4981	8075	6543	7984	5282	2.90467e-09	0.674593	7382	5367	7125	6667	6249	5166	0.201909	0.88003
ENSMUSG00000025278	Flnb	protein_coding	6343	5002	5061	6281	5561	5787	1	1.0229	5158	5327	4700	4563	4843	4329	1	1.06473	9762	8490	8128	11539	9613	11599	0.22074	1.18463	7328	9525	6655	11954	8219	12667	2.58948e-05	1.63377
ENSMUSG00000004789	Dlst	protein_coding	11493	8617	8939	11189	9766	9428	1	0.982416	9465	9934	9691	8364	8868	7587	1	1.01743	9761	7568	8423	9804	8402	10406	0.77067	1.0814	8673	7199	8244	8767	7754	7040	0.95551	0.989751
ENSMUSG00000032279	Idh3a	protein_coding	12840	9302	9345	11461	9980	10478	1	0.99264	10017	10423	10620	8518	9630	7948	1	0.978979	9758	8205	8734	10826	7246	9890	0.150209	1.16567	6789	7356	8191	7341	5850	6086	0.836193	1.06599
ENSMUSG00000025060	Slk	protein_coding	12193	8503	9163	11562	9449	9266	1	0.965723	9118	9482	10407	8451	9143	7564	1	0.982397	9756	7392	8763	9593	8582	8086	0.944104	0.956527	6957	6466	7571	7347	6429	6516	0.936019	1.03387
ENSMUSG00000015733	Capza2	protein_coding	9907	7449	7462	9268	8221	8235	1	0.993472	8437	7724	8704	7059	8295	6491	0.868922	0.923468	9729	8366	8322	9703	8525	8829	0.913311	1.05192	7599	6888	7086	5353	5765	5475	0.86435	0.932922
ENSMUSG00000039067	Psmd7	protein_coding	9557	7360	6820	8902	7812	7816	1	1.01718	7453	8090	7582	6807	7319	6233	1	1.04057	9724	8135	8058	10379	6748	8362	0.349256	1.14135	6594	4375	6532	4802	4767	3646	0.00466796	0.765004
ENSMUSG00000035325	Sec31a	protein_coding	11475	8790	9209	11508	9747	9364	1	0.987375	8866	10268	9493	7925	8638	7278	1	1.03728	9710	7581	8088	10134	7757	8613	0.740637	1.06758	7803	5763	7431	6499	6266	5884	0.402022	0.902228
ENSMUSG00000020078	Vps26a	protein_coding	8705	6344	6392	8025	7185	6810	1	0.967772	6445	6012	7118	5848	6737	5386	1	0.940387	9710	6677	8487	8134	9393	7925	0.146977	0.852372	8525	6246	8419	5840	6640	4919	0.00658827	0.771376
ENSMUSG00000038374	Rbm8a	protein_coding	8803	7189	6641	8962	7153	6798	1	1.03236	7785	7629	8662	6773	7340	5805	1	0.937177	9702	7271	8093	9149	7239	7176	0.954177	0.980708	6271	4191	6007	4300	4667	3001	0.00113069	0.722035
ENSMUSG00000032407	U2surp	protein_coding	13244	9348	9342	11886	10461	10832	1	0.990955	8989	9254	9645	8170	9614	7997	1	0.994371	9698	7717	8460	9907	8049	9409	0.729571	1.06885	8787	7882	9060	8475	8805	7884	0.936019	0.968173
ENSMUSG00000071646	Mta2	protein_coding	8940	6848	6863	8938	7493	7190	1	1.00047	7465	7899	7599	6147	6935	5822	1	0.993813	9686	6752	7773	8392	8559	8680	0.953956	0.949513	5472	4224	5469	5226	5286	3978	0.217812	0.875441
ENSMUSG00000036067	Slc2a6	protein_coding	5582	4275	4801	6703	5275	5248	1	1.03719	5653	7649	6009	6821	4924	5377	0.0003668	1.31671	9680	12994	8568	17092	8360	19003	8.62544e-15	1.90748	6831	7536	7121	7491	5910	8042	0.0329762	1.24763
ENSMUSG00000019370	Calm3	protein_coding	14214	12061	11523	16224	13717	12990	1	1.05585	10610	11238	12404	10484	12317	10188	1	1.00011	9678	7712	9440	11381	6995	10859	0.295603	1.18394	10959	10405	11800	13724	8977	8809	0.605636	1.09807
ENSMUSG00000002129	Sf3a1	protein_coding	10431	7738	7889	10231	8718	8710	1	1.00187	7558	9193	8063	6890	7107	6088	1	1.07053	9674	7065	7764	8861	7661	7659	0.954177	0.976894	5221	3877	5624	5152	4523	3536	0.216922	0.865336
ENSMUSG00000034160	Ogt	protein_coding	7385	5284	5550	7075	4785	4710	1	0.977332	5305	4932	4551	4339	3994	3687	1	1.02861	9674	8227	7674	9580	8036	9239	0.419749	1.10967	7949	7671	7249	7608	9740	11116	0.936019	1.13381
ENSMUSG00000022180	Slc7a8	protein_coding	5192	4026	3964	5099	5085	5245	1	1.02697	5274	5370	5043	4287	5197	4420	1	0.999901	9673	7283	7091	8221	7690	7535	0.954177	0.984723	4603	3347	4324	3538	4535	3898	0.287672	0.856381
ENSMUSG00000020580	Rock2	protein_coding	10573	7159	8119	9795	8344	7842	1	0.929138	7778	8001	8458	6704	7704	6542	1	0.980446	9672	7218	8914	9128	9474	7816	0.376078	0.88862	7871	5613	8341	6139	7394	5790	0.0074471	0.793004
ENSMUSG00000030096	Slc6a6	protein_coding	22359	17522	18696	23265	20698	20876	1	1.01014	15382	21181	17039	16189	17199	15865	0.241662	1.18008	9669	7604	8486	10439	9003	9778	0.923	1.05572	18127	21720	19154	25639	15267	23345	2.77849e-06	1.43807
ENSMUSG00000029616	Erp29	protein_coding	23477	19294	17644	25502	21396	21731	1	1.07929	17133	19390	18211	16294	18505	15675	1	1.05117	9668	9666	8501	13995	7278	13426	8.38621e-07	1.50654	9416	12078	9579	14311	6320	9183	0.000158144	1.49535
ENSMUSG00000013236	Ptprs	protein_coding	11520	9096	9901	12763	11410	10879	1	1.00366	9103	8952	9722	8095	9083	7886	1	0.988694	9659	7332	7978	9417	6478	7732	0.949337	1.05811	12688	12514	12393	18543	13116	14625	0.038777	1.26151
ENSMUSG00000028382	Ptbp3	protein_coding	10538	7531	8575	10000	8756	8751	1	0.955772	7600	8226	8474	7209	8120	6851	1	1.01746	9655	7572	9257	9177	9733	8929	0.776781	0.925404	8365	6365	8560	5194	8315	5665	0.00423193	0.731047
ENSMUSG00000026037	Orc2	protein_coding	10923	7405	7290	8488	7850	7651	1	0.929594	8068	7642	7623	6842	7319	6223	1	0.991796	9644	8622	7497	8914	7504	9884	0.268486	1.16607	3866	3121	4313	2793	3013	2503	0.0765836	0.807217
ENSMUSG00000023025	Larp4	protein_coding	10801	7612	7538	9300	8896	8612	1	0.958655	8560	9364	9292	7815	9225	7765	1	1.01682	9630	7555	8221	9663	8637	9236	0.954177	1.03336	5637	4779	5896	3994	5623	4397	0.131659	0.822601
ENSMUSG00000032301	Psma4	protein_coding	11042	8925	8009	10521	8574	8558	1	1.03628	8788	8482	9379	7658	8200	7355	1	0.986577	9627	8669	8294	10776	7678	9667	0.0318921	1.18125	8562	7042	8736	7314	6331	5708	0.554657	0.907322
ENSMUSG00000022673	Mcm4	protein_coding	15562	11167	10984	12767	12032	11576	1	0.944772	11795	11998	12002	9714	11477	9242	1	0.966238	9621	6939	8123	8594	8530	8439	0.876735	0.945584	7597	5416	8031	5536	5832	4076	0.0030769	0.746801
ENSMUSG00000063273	Naa15	protein_coding	9913	6703	6675	7916	7628	7358	1	0.93182	7616	7909	7461	6111	7644	6024	1	0.96981	9621	7720	7912	9296	8153	9298	0.816672	1.06442	5491	4543	5537	3646	4578	3498	0.0713482	0.803512
ENSMUSG00000042747	Krtcap2	protein_coding	8177	6736	7242	9687	6898	6498	1	1.02946	7062	6049	7837	7004	5927	5085	1	0.964564	9621	7410	7761	8903	6797	6636	0.990591	0.991337	7178	4968	7180	6118	5489	4093	0.0442946	0.811551
ENSMUSG00000058835	Abi1	protein_coding	6760	4861	5858	7014	5659	5577	1	0.960839	5658	5360	6540	5432	5709	4371	1	0.93571	9620	8874	8623	9616	10676	8858	0.954177	0.979191	6948	6743	6548	6213	6385	6197	0.936019	1.03006
ENSMUSG00000001783	Rtcb	protein_coding	10284	8181	8088	10682	8433	8139	1	1.02052	8559	8830	8847	7540	7841	6689	1	1.00628	9615	7740	7739	9809	7550	9511	0.257976	1.12922	5152	5148	4989	6205	4270	4337	0.183348	1.15395
ENSMUSG00000035885	Cox8a	protein_coding	10210	8498	9487	12514	8917	8303	1	1.02352	8907	8224	10377	9081	7943	6459	1	0.964989	9610	6932	8649	10070	7166	8306	0.954177	1.02856	9518	10134	9636	12625	7052	7359	0.144523	1.21604
ENSMUSG00000019849	Prep	protein_coding	11012	8241	8441	10592	8901	8671	1	0.985472	8770	9039	9370	7650	8549	6832	1	0.9708	9603	7737	7802	9189	7781	9602	0.582388	1.09628	5112	3415	5610	3846	4622	2902	1.02131e-05	0.70331
ENSMUSG00000032300	1700017B05Rik	protein_coding	15220	11536	13045	16543	13476	13162	1	0.993833	7520	10116	8061	6925	8165	6775	1	1.09884	9600	4864	7770	6009	8984	4734	3.97075e-09	0.613456	8377	4543	8709	6242	7905	4525	7.53114e-08	0.647311
ENSMUSG00000029328	Hnrnpdl	protein_coding	14782	10971	10839	14169	11178	10897	1	0.996151	12842	14395	13192	11151	12515	10045	1	1.01342	9598	8302	8515	10876	8003	9640	0.125966	1.14215	4720	4740	4434	4967	4737	5013	0.419051	1.12948
ENSMUSG00000017428	Psmd11	protein_coding	8964	6945	6235	7734	6825	7147	1	1.01927	7263	7183	6936	5904	6711	5899	1	1.00132	9596	7540	7442	8783	7176	8423	0.816612	1.06745	10976	6490	10024	7446	8060	5950	0.000101327	0.730278
ENSMUSG00000052310	Slc39a1	protein_coding	5527	4063	4829	5986	5178	5196	1	0.986548	5775	5501	6546	4973	5294	4315	1	0.92791	9593	6767	7853	8091	8137	8164	0.790462	0.935278	6693	5810	6757	6307	5567	5144	0.936019	0.967409
ENSMUSG00000028633	Ctps	protein_coding	9385	7043	6675	8117	7277	7116	1	0.978406	8092	7994	8285	7008	7585	6187	1	0.974291	9590	7642	7543	8942	6536	9504	0.336027	1.15317	4263	2983	4857	3529	3724	2537	0.00133633	0.747844
ENSMUSG00000023150	Ivns1abp	protein_coding	18607	14087	13005	16201	15209	15283	1	0.998838	13229	14371	12209	10541	13744	11358	1	1.01719	9589	7080	8370	9449	6323	8562	0.877772	1.07474	11152	8858	12335	8627	10124	7795	0.0161809	0.803575
ENSMUSG00000024014	Pim1	protein_coding	1390	1030	1403	1855	1177	991	1	0.960753	6953	6375	7642	6779	5339	4460	1	0.974205	9579	5921	8086	6583	14917	6298	0.186505	0.591641	9729	6101	9695	7794	9528	5775	4.4455e-05	0.717623
ENSMUSG00000002103	Acp2	protein_coding	5938	4320	4862	6075	4721	4699	1	0.981462	4942	5307	4962	5020	4040	3983	0.485375	1.13106	9571	11496	8091	13766	7708	14587	4.52279e-12	1.63361	4508	7414	4500	8073	3851	7642	2.61358e-19	1.92349
ENSMUSG00000023992	Trem2	protein_coding	18825	15316	14552	21122	16868	17470	1	1.08496	14121	13191	14487	13120	14729	12232	1	0.983947	9560	7490	7468	9381	6501	11287	0.135832	1.24889	4893	7193	5401	8983	3955	6815	9.53354e-12	1.71722
ENSMUSG00000018567	Gabarap	protein_coding	9947	7735	8751	11363	9910	9472	1	1.00202	7741	7751	9251	8030	8461	7219	1	1.0025	9557	7362	8653	10098	8256	8757	0.954177	1.02235	16515	14088	15673	16058	9900	11675	0.904032	1.06373
ENSMUSG00000003316	Glg1	protein_coding	12623	9431	9846	12239	10797	10995	1	0.997484	8807	9273	8960	8165	9098	7926	1	1.04211	9545	6634	7755	8223	8024	7582	0.551176	0.920032	11833	7811	11757	9020	11229	8083	0.000634132	0.761288
ENSMUSG00000021131	Erh	protein_coding	11466	8586	9214	11165	8816	8346	1	0.9652	9124	8881	10118	8243	8183	6875	1	0.966441	9537	7599	8137	10311	7644	8106	0.832824	1.06372	5281	4418	5665	4274	4398	3272	0.104165	0.831099
ENSMUSG00000026457	Adipor1	protein_coding	11002	7849	9318	11214	10947	9822	1	0.929882	8210	7474	9825	7739	9804	7162	0.947892	0.891306	9530	5895	8518	8064	7464	8350	0.629498	0.904817	14510	9111	14990	12101	10882	8151	0.00919154	0.771774
ENSMUSG00000003518	Dusp3	protein_coding	10731	8216	8163	10066	9388	9235	1	0.991505	7440	8512	8461	7844	8060	7001	1	1.07629	9530	6714	8302	8693	7721	8551	0.954177	0.971745	6824	5665	7344	5824	5067	4930	0.633743	0.914634
ENSMUSG00000021248	Tmed10	protein_coding	13004	9794	10857	12702	11118	11068	1	0.972272	9757	9996	11026	9311	10249	8515	1	0.991388	9516	7885	8242	10327	7700	9856	0.171669	1.14234	9955	9082	9877	9647	7470	7732	0.936019	1.03543
ENSMUSG00000040940	Arhgef1	protein_coding	10181	7860	8456	11460	8516	8521	1	1.03126	8274	8855	9102	8127	7919	6485	1	1.0216	9506	6236	8323	8171	7721	6635	0.0785215	0.853146	7386	4278	7324	5732	7188	4606	4.46985e-05	0.706496
ENSMUSG00000036620	Mgat4b	protein_coding	8145	6194	6793	9255	6958	6548	1	1.00801	5544	5548	6582	5485	5399	4543	1	0.983528	9491	6492	7704	7947	7904	7204	0.302813	0.896025	10347	9049	9642	11628	7719	7816	0.632139	1.09066
ENSMUSG00000056536	Pign	protein_coding	10401	7694	8798	10602	8311	8449	1	0.981496	8098	7116	9448	7869	8314	6796	1	0.935251	9485	7308	8376	8632	8648	8520	0.954177	0.956815	9854	8276	9791	7799	9213	7931	0.397277	0.889941
ENSMUSG00000056952	Tatdn2	protein_coding	8400	6540	6638	8819	7600	7385	1	1.01637	8164	9095	9339	7626	7987	6831	1	1.01917	9484	6657	7265	8457	8308	8249	0.954177	0.966898	5225	3175	5792	3116	3802	2573	6.71604e-06	0.641281
ENSMUSG00000053332	Gas5	lncRNA	8587	6105	5684	7793	5704	5259	1	0.979213	8462	7624	6324	5883	6259	5335	1	0.979608	9482	7664	6925	7938	8837	5294	0.686262	0.865659	2299	2963	2252	4039	2977	3553	0.00280432	1.47488
ENSMUSG00000030697	Ppp4c	protein_coding	8762	6971	7673	10014	7413	7252	1	1.02053	7955	7350	8696	7532	7377	5610	1	0.940313	9462	6725	8236	8541	8250	7721	0.494145	0.917311	5879	4552	5903	4905	4813	3501	0.068269	0.829646
ENSMUSG00000038116	Phf20	protein_coding	9575	7057	7251	8923	7704	7836	1	0.98863	7559	8917	7871	7533	7182	6892	0.146575	1.13772	9460	7726	7669	9288	8804	8640	0.954177	1.02579	6752	6285	6334	6575	5472	5669	0.742971	1.06599
ENSMUSG00000027244	Atg13	protein_coding	4742	3804	4476	6015	4585	4538	1	1.0368	4825	5347	5563	5613	4473	4172	0.833194	1.1248	9453	10662	6713	12084	12301	11283	0.454158	1.23265	11478	14646	9497	16769	10480	17999	1.99932e-07	1.67898
ENSMUSG00000050244	Heatr1	protein_coding	10475	7554	8225	9651	8325	8639	1	0.972926	8056	9095	8055	6710	7535	6555	1	1.0393	9451	7085	7529	8276	8777	8514	0.954177	0.962357	4434	2990	5046	3116	4671	3013	3.60669e-05	0.686711
ENSMUSG00000014959	Gorasp2	protein_coding	10908	7931	8096	9710	8484	8118	1	0.956042	8504	9283	8437	7442	7845	6434	1	1.02537	9444	7324	8165	9577	7188	8650	0.762445	1.06927	6993	5632	6775	5895	5419	4693	0.439675	0.902037
ENSMUSG00000031609	Sap30	protein_coding	4494	3524	3492	4793	4438	4169	1	1.01612	3919	3851	4358	3855	4394	3747	1	1.00233	9434	7616	7627	9107	6079	10204	0.182076	1.21738	5283	3640	4606	3584	4178	2784	0.00371819	0.757769
ENSMUSG00000036748	Cuedc2	protein_coding	10798	8866	9170	12868	9596	9327	1	1.05479	8894	8520	10154	8966	8665	7168	1	0.984158	9432	7066	8452	9873	6981	8701	0.853404	1.06741	7494	6259	7659	7857	6335	5177	0.893255	0.949743
ENSMUSG00000039263	Npepl1	protein_coding	11084	8297	8684	11908	9966	9265	1	0.998983	9418	9456	9505	8296	8498	7298	1	1.0067	9431	8066	8205	10237	6275	9557	0.105276	1.21405	4090	3844	4702	4758	4195	3715	0.99413	1.00415
ENSMUSG00000015671	Psma2	protein_coding	10068	8203	7345	9959	8186	8053	1	1.04435	8742	7812	8770	7282	7779	6572	1	0.94663	9431	7609	7811	9337	7534	8321	0.802511	1.06039	8286	7088	8048	7428	5545	5498	0.936019	0.97803
ENSMUSG00000031715	Smarca5	protein_coding	11059	7779	7766	9357	8447	8491	1	0.962534	8628	8898	8917	7196	8453	6820	1	0.970585	9418	7546	8104	9715	7693	8795	0.673036	1.07128	6075	4621	6275	4281	5091	3671	0.00573078	0.770461
ENSMUSG00000025862	Stag2	protein_coding	10462	7238	7840	9019	8158	7864	1	0.929543	7905	6608	8313	6486	7765	6227	0.508444	0.893137	9415	6808	8320	7790	9667	7332	0.115043	0.828547	6679	5837	7044	5117	5712	4919	0.329684	0.875658
ENSMUSG00000026786	Apbb1ip	protein_coding	11077	7849	7993	9546	9008	8513	1	0.942749	7995	9208	8748	7126	8308	6775	1	1.01497	9413	6729	7217	7993	7776	7238	0.81543	0.937015	10417	9906	10236	11095	8281	8587	0.538987	1.08907
ENSMUSG00000070493	Chchd2	protein_coding	10278	7828	7865	10573	8873	8726	1	1.01709	8620	7850	8990	7751	8679	6658	0.942881	0.934745	9408	7444	7579	8486	7444	6862	0.954177	0.973786	7577	7634	7603	7860	5353	6009	0.481705	1.11963
ENSMUSG00000047810	Ccdc88b	protein_coding	5353	4251	4425	6332	4703	4580	1	1.05108	4857	5096	4873	4189	4375	3524	1	0.997227	9399	7082	7498	8779	7353	7356	0.997819	0.996207	5279	4195	4837	4737	5035	4307	0.72046	0.929167
ENSMUSG00000041891	Lman1	protein_coding	12160	8367	9158	10753	9733	9788	1	0.94822	8716	8718	9337	7735	9043	7281	1	0.967095	9392	6823	8352	9722	7664	9090	0.954177	1.04145	11734	7526	11100	7634	8350	6257	0.000678332	0.735145
ENSMUSG00000027399	Il1a	protein_coding	73	29	110	113	67	31	1	0.644372	3572	2009	3528	2469	2061	1819	1	0.764674	9391	3722	9687	4645	8759	5501	8.39801e-12	0.514036	14242	18992	14904	17087	15482	20722	0.00951363	1.36376
ENSMUSG00000041645	Ddx24	protein_coding	6727	5371	5444	7068	6645	6444	1	1.01583	5855	6867	6499	5368	6239	5516	1	1.05361	9381	8186	7746	10647	7292	10479	0.00705739	1.24608	7043	6427	7265	6570	5447	5484	0.998001	1.00049
ENSMUSG00000026112	Coa5	protein_coding	14585	9811	10076	12088	11691	11137	1	0.929965	8880	10615	9262	8181	9459	8325	1	1.08191	9370	9520	8708	11914	7817	11913	0.000128323	1.33426	11029	11778	11491	10337	7947	10460	0.348849	1.15324
ENSMUSG00000054408	Spcs3	protein_coding	13446	9176	10662	11831	11001	10497	1	0.911713	9181	9719	10221	8446	9839	8026	1	0.989011	9364	6719	8895	9970	6832	8815	0.954177	1.04914	10965	8816	10945	7464	8621	6803	0.0680318	0.811086
ENSMUSG00000009575	Cbx5	protein_coding	13226	9677	11288	13582	10858	11016	1	0.977161	9093	8891	9372	9099	8536	8047	1	1.06757	9363	7316	7898	9205	8833	7801	0.954177	0.964067	5796	5890	6398	6555	6942	6504	0.936019	1.05112
ENSMUSG00000000826	Dnajc5	protein_coding	12263	9121	9917	11614	10742	10516	1	0.963804	9625	9795	10411	8395	9783	7962	1	0.96807	9356	6750	7904	8354	7798	8191	0.954177	0.964945	9728	7145	9626	6843	7640	6442	0.0302133	0.811789
ENSMUSG00000032802	Srxn1	protein_coding	7397	5867	6012	7349	6577	6135	1	0.982025	10616	8127	12233	7929	9759	6864	2.40269e-06	0.778827	9354	7674	8530	13442	4955	10062	0.056283	1.40996	44465	37757	32793	40293	22735	35717	0.197476	1.22764
ENSMUSG00000056537	Rlim	protein_coding	9909	6242	6786	8102	7834	6756	1	0.877076	9757	9202	10108	7243	8547	6768	0.839988	0.900067	9352	6423	7907	7101	9481	6795	0.0336848	0.788414	6154	5170	6077	4635	5424	4312	0.175724	0.854982
ENSMUSG00000002984	Tomm40	protein_coding	9809	7967	7761	10873	8495	8154	1	1.04579	8500	9366	8833	7651	8127	6089	1	0.994331	9347	7417	7776	9484	7344	8811	0.502397	1.09125	4788	3830	5547	4549	4439	3103	0.0685158	0.822549
ENSMUSG00000027763	Mbnl1	protein_coding	27197	19452	19738	24027	20811	20891	1	0.970663	21707	17830	20242	15464	21773	16585	0.579221	0.865385	9344	5477	8541	7249	8403	7468	0.0141719	0.792995	6562	5571	7301	4946	6226	5095	0.120379	0.832831
ENSMUSG00000040842	Szrd1	protein_coding	9321	7414	7404	10487	8635	8066	1	1.03164	7971	8734	8713	7392	8256	6593	1	1.00298	9340	7049	7889	9783	7081	8272	0.781962	1.06961	6598	5553	6900	6143	5688	4324	0.336388	0.885761
ENSMUSG00000020923	Ubtf	protein_coding	14583	11511	10642	15218	11308	11525	1	1.06341	10559	12972	12033	10592	10171	9540	0.524772	1.11393	9337	7542	8507	11321	5488	9029	0.229479	1.23965	4437	3621	4947	4369	4016	2965	0.229132	0.865176
ENSMUSG00000020949	Fkbp3	protein_coding	12819	9285	9152	12059	9234	9063	1	0.992088	9841	8929	10766	8483	8505	7001	1	0.926667	9336	8109	8318	9589	7689	8545	0.681853	1.07642	7510	8242	7676	8720	6387	6292	0.247867	1.14483
ENSMUSG00000028932	Psmc2	protein_coding	10306	7674	7038	9106	8499	8234	1	0.991636	8052	7919	7891	6463	7996	6768	1	0.97526	9331	7645	7446	8549	7505	8835	0.772077	1.07585	8249	6164	8048	5829	6049	4996	0.0553908	0.814861
ENSMUSG00000022710	Usp7	protein_coding	11905	8481	8702	10496	9310	8843	1	0.94876	8958	10392	9523	7550	8658	7038	1	1.0104	9304	7026	7935	9034	7466	8692	0.954177	1.03925	5489	3909	6047	4033	5048	3492	0.000150891	0.735072
ENSMUSG00000049553	Polr1a	protein_coding	11039	8650	8753	10961	9070	9881	1	1.0393	8402	10011	8082	7517	8145	7533	0.850868	1.11837	9286	8058	7441	9927	8422	9692	0.282894	1.14093	5292	4202	5643	4761	5095	4506	0.411303	0.89595
ENSMUSG00000071659	Hnrnpul2	protein_coding	10748	8606	7899	10681	9446	9044	1	1.02673	7659	8421	8375	7190	8085	6940	1	1.03221	9277	7332	7528	9377	7293	8141	0.705756	1.07123	7735	6678	8058	7757	6521	6062	0.936019	0.9773
ENSMUSG00000040751	Lat2	protein_coding	16116	12229	12079	16487	14812	14493	1	1.01863	12413	8835	13605	10771	14247	11294	0.955714	0.857792	9265	4070	7498	5465	6309	5605	4.68508e-05	0.682724	12564	7530	11577	9790	10295	7662	0.00130533	0.770621
ENSMUSG00000024858	Grk2	protein_coding	10216	7621	8679	11156	9141	8968	1	0.995016	8356	8768	9112	7601	8683	6783	1	0.975405	9258	5863	8583	7957	6878	7536	0.510696	0.894776	9308	6585	10786	8577	9056	6263	0.00560842	0.777547
ENSMUSG00000027379	Bub1	protein_coding	11988	8533	10274	11304	11222	10847	1	0.927414	8742	8671	10464	8260	10493	8624	1	0.955956	9248	7762	8799	10686	8416	9361	0.673918	1.08232	8046	7994	8554	7808	8564	6938	0.936019	0.96003
ENSMUSG00000021500	Ddx46	protein_coding	10835	8078	8089	10513	7681	8113	1	1.02108	8494	9355	8815	7521	7888	6491	1	1.01869	9246	6758	7387	8695	8346	7570	0.954177	0.954165	4902	3654	4951	4188	5004	4064	0.187457	0.853014
ENSMUSG00000035150	Eif2s3x	protein_coding	10193	7571	7511	8987	8161	7853	1	0.964508	7819	7832	8294	6985	7764	6456	1	0.983656	9245	7125	7461	9261	7705	8537	0.836371	1.05847	5172	4677	5292	5265	4828	4209	0.936019	0.982416
ENSMUSG00000030127	Cops7a	protein_coding	8526	6516	6876	9266	8177	7726	1	1.00479	6419	6997	7329	6433	6873	5896	1	1.03594	9239	7133	7547	9228	6442	7680	0.784118	1.07767	6155	4893	6596	7132	5164	4672	0.945504	0.98494
ENSMUSG00000045624	Esf1	protein_coding	6081	4194	4867	5966	4163	3923	1	0.939973	6090	5146	6376	4840	4862	4096	1	0.898612	9227	7031	7862	7885	9839	5641	0.163235	0.791062	4978	3458	5591	3141	4166	2695	3.84781e-05	0.67494
ENSMUSG00000055371	Stam2	protein_coding	7178	5323	5614	6673	5910	5637	1	0.95856	5817	5122	5851	5122	5715	4740	1	0.953924	9225	6738	7168	7549	9645	7466	0.475528	0.866393	8564	5333	7413	5015	6649	4705	0.000143099	0.712772
ENSMUSG00000062014	Gmfb	protein_coding	9731	6531	6905	7902	7237	7210	1	0.92846	7560	6883	7980	6119	7094	5482	0.72158	0.901253	9221	6860	8165	7767	8898	8532	0.727467	0.913662	5845	6262	5985	5010	4854	4823	0.936019	1.03553
ENSMUSG00000006418	Rnf114	protein_coding	4411	3224	3505	4423	3782	3419	1	0.955552	3240	3488	3452	2694	2900	2592	1	1.0086	9207	7895	8434	10235	8057	10177	0.253269	1.13872	6304	6383	5995	7670	5447	6070	0.0247513	1.20438
ENSMUSG00000025017	Pik3ap1	protein_coding	7836	6054	5430	6685	7905	8042	1	1.00948	5698	5254	5549	4539	7261	5769	1	0.932865	9202	6778	7592	9131	7026	8678	0.785105	1.07057	8302	7532	7635	9460	7552	7554	0.417575	1.10767
ENSMUSG00000029152	Ociad1	protein_coding	8990	6985	7211	9406	6945	7393	1	1.04034	7543	7299	7880	6842	6853	5877	1	0.992153	9192	7058	7686	8646	7963	7697	0.954177	0.977529	6489	6089	5995	6611	5602	5526	0.668592	1.07257
ENSMUSG00000015961	Adss	protein_coding	13044	9491	9690	11933	9981	9685	1	0.96866	10023	9456	10050	8671	9403	8077	1	0.982158	9186	7186	7424	8716	7505	8819	0.81536	1.06602	7533	6372	7905	6606	6424	5601	0.441144	0.906888
ENSMUSG00000026353	Ubxn4	protein_coding	8976	6590	6855	9170	7368	7186	1	1.00047	7179	7310	8196	6432	6970	5665	1	0.958965	9186	6926	7922	8869	7616	7955	0.997819	0.995692	8661	6527	7771	7527	6348	6070	0.818396	0.942808
ENSMUSG00000028530	Jak1	protein_coding	8978	6515	7788	9112	7557	7700	1	0.967242	7238	7163	8539	6820	6909	6042	1	0.97808	9179	6621	8344	9290	7617	8892	0.954177	1.01827	9882	8485	9569	9515	8135	8069	0.971034	1.00785
ENSMUSG00000074280	Gm6166	processed_pseudogene	14310	11268	11993	16109	12577	13133	1	1.04953	10272	9724	12397	9949	10681	9305	1	0.965966	9168	5881	8650	10092	6400	8188	0.954177	1.02509	14439	12614	13966	18209	11830	10100	0.87219	1.06927
ENSMUSG00000025579	Gaa	protein_coding	10019	7786	8667	11612	9374	9166	1	1.02109	7891	7469	8781	8000	7501	6576	1	1.01009	9163	6563	8021	8710	6844	7619	0.962727	0.988337	15664	13367	14344	17494	11487	13750	0.239356	1.14554
ENSMUSG00000022305	Lrp12	protein_coding	6149	3877	5252	5435	5678	4889	1	0.83877	4998	5040	6383	5596	5471	4631	1	1.00578	9157	7874	7588	9661	9527	8520	0.954177	1.02437	8825	10083	9725	11638	7952	10640	0.00145421	1.30362
ENSMUSG00000027006	Dnajc10	protein_coding	12009	8440	9907	11829	9696	9841	1	0.962239	8604	8266	9792	8717	9365	7493	1	0.976022	9147	6763	8731	10228	6968	9215	0.800857	1.08679	14250	12200	14237	10751	10751	9618	0.466027	0.890771
ENSMUSG00000025351	Cd63	protein_coding	10387	8151	8291	10403	9067	9244	1	1.01734	7838	7299	8805	7455	8345	7321	1	0.981692	9147	7158	7520	8185	6937	7648	0.954177	1.01695	12175	9274	11341	9110	7477	7352	0.565156	0.892007
ENSMUSG00000024644	Cndp2	protein_coding	8316	6466	7245	9492	7346	7418	1	1.0247	6725	5805	7526	6558	6992	5798	1	0.949495	9138	5645	8172	7654	7609	7090	0.0551316	0.845712	17144	9726	14204	11311	11790	8437	0.00051002	0.728219
ENSMUSG00000028790	Khdrbs1	protein_coding	10605	8050	8525	10487	8433	8544	1	0.996283	8264	8664	9398	7972	8221	6798	1	0.999443	9132	7165	8714	9691	6968	8701	0.877938	1.06571	5719	5327	5937	5494	5184	4219	0.873322	0.948829
ENSMUSG00000029434	Vps33a	protein_coding	8676	6323	6840	8429	7345	7376	1	0.981412	6080	6131	6438	5706	6107	5209	1	1.0111	9130	6129	7214	7485	8483	7719	0.502575	0.890644	5597	4074	5698	4338	4565	3555	0.0114965	0.804951
ENSMUSG00000027881	Prpf38b	protein_coding	8160	6187	5585	7750	6161	5798	1	1.01162	7587	8499	7133	5658	6713	5248	1	0.989254	9130	6652	6868	7970	9820	6383	0.392647	0.841395	5003	3990	5102	4677	5877	4773	0.59491	0.892681
ENSMUSG00000032076	Cadm1	protein_coding	13189	10179	11697	13653	12662	12978	1	0.990125	10300	9883	12409	9905	11547	9556	1	0.95163	9129	6993	8325	8802	7739	8204	0.954177	0.986741	6055	6503	5956	6509	4854	5715	0.0731487	1.18755
ENSMUSG00000032560	Dnajc13	protein_coding	9184	6387	7513	8361	7368	7010	1	0.916453	6565	6866	7307	5922	6382	5332	1	0.98733	9125	7089	8272	9159	8403	8362	0.954177	0.985209	7899	6771	7813	6837	6425	6600	0.936019	0.978504
ENSMUSG00000018040	Rrp7a	protein_coding	8436	6696	6453	8842	7860	7546	1	1.02826	7515	7578	8330	7063	7451	6120	1	0.984103	9125	6730	7380	8346	6489	9061	0.73396	1.09421	6186	4597	6076	5401	4651	3842	0.24595	0.87041
ENSMUSG00000076432	Ywhaq	protein_coding	12540	9208	9275	11568	10659	10296	1	0.97477	9082	9265	10451	8086	9441	8039	1	0.970508	9123	7827	8373	9998	7109	10363	0.127613	1.18807	8103	6973	8154	7409	6445	6081	0.936019	0.96221
ENSMUSG00000038766	Gabpb2	protein_coding	8438	5895	7681	9976	6239	6203	1	0.981445	6795	7038	8102	7133	6130	5402	1	1.02914	9120	6327	7343	7340	11077	5359	0.0417191	0.712677	4409	3886	4718	4012	5000	4497	0.891551	0.936318
ENSMUSG00000042082	Arsb	protein_coding	15853	11265	10868	13392	14731	14466	1	0.967709	11598	10955	10608	9173	12371	10806	1	0.990102	9112	6912	7215	8077	6364	9598	0.566453	1.13271	7515	19175	8758	23879	6376	20338	4.05877e-45	2.98716
ENSMUSG00000005732	Ranbp1	protein_coding	9518	7082	6841	10081	7185	6906	1	1.03377	8368	7668	9213	7558	7749	6070	1	0.928391	9111	6732	7481	8917	7322	8279	0.954177	1.03725	4593	2780	5014	2999	4381	2229	5.70556e-10	0.606954
ENSMUSG00000019139	Isyna1	protein_coding	14064	11852	10861	14496	13784	13406	1	1.04464	11117	13357	10853	9583	11048	9377	1	1.07312	9106	7010	7208	8878	8380	10088	0.829559	1.08896	5055	5164	5950	7134	4989	5223	0.237761	1.15814
ENSMUSG00000021929	Kpna3	protein_coding	7686	5190	5032	6133	6169	6324	1	0.960995	5498	5570	5788	4692	5933	5014	1	0.981371	9104	7888	7860	9655	7371	10287	0.0983446	1.18789	6439	7955	6754	6403	4969	6396	0.108461	1.23061
ENSMUSG00000024691	Fam111a	protein_coding	16126	11341	11676	13493	12691	11500	1	0.91747	11301	8691	11636	7755	11473	7796	0.000874752	0.779324	9098	4093	8564	5956	7884	4682	6.45526e-13	0.593395	14657	7482	14787	7392	11797	5854	1.30687e-15	0.536217
ENSMUSG00000044147	Arf6	protein_coding	9223	7060	7035	9971	8732	8298	1	1.02351	8545	8611	9307	8133	8999	6903	1	0.970869	9094	6008	7296	7589	7563	7753	0.725124	0.925127	6931	4488	7228	5629	5490	3817	0.00208311	0.752279
ENSMUSG00000020806	Rhbdf2	protein_coding	3539	2532	3004	3832	3723	3012	1	0.914398	4013	3677	3759	2599	3478	2163	0.485375	0.81859	9089	5102	7072	6041	7961	5306	1.06376e-05	0.709053	6081	3075	6338	4163	6501	3610	7.75448e-08	0.606937
ENSMUSG00000052997	Uba2	protein_coding	12926	9377	9422	11562	10535	10264	1	0.96854	9885	9851	10126	8220	9843	8305	1	0.975649	9088	6985	8262	9109	6623	8880	0.785105	1.08134	6728	5286	7420	5301	5535	4302	0.0309417	0.807788
ENSMUSG00000052144	Ppp4r2	protein_coding	5423	3603	4112	4953	4075	3804	1	0.920199	5137	5018	5179	4618	4211	3466	1	0.991482	9083	8476	7632	9330	10482	7792	0.954177	0.973833	4597	5587	4552	4893	3586	4844	0.0134817	1.29345
ENSMUSG00000004451	Ralb	protein_coding	9138	6986	7282	9322	8105	7544	1	0.983783	7529	7055	8421	5987	7481	5502	0.0215178	0.873412	9075	5454	8322	7043	7688	7189	0.0237003	0.811984	6794	4317	6805	4594	5300	3535	1.87467e-05	0.7021
ENSMUSG00000026605	Cenpf	protein_coding	12614	9295	10377	12542	12806	12230	1	0.962658	8445	8253	10740	8517	11595	10003	1	0.972231	9065	7008	7990	9964	10173	8556	0.954177	0.960205	5055	5525	5184	7032	6189	5715	0.302641	1.17046
ENSMUSG00000060073	Psma3	protein_coding	10809	7945	7879	9810	8063	7973	1	0.981483	8637	7872	8917	6890	7555	6415	1	0.932059	9064	7717	7522	8973	7294	7572	0.891697	1.05863	7924	7286	7977	7098	5762	5869	0.994912	1.0014
ENSMUSG00000022884	Eif4a2	protein_coding	10007	6840	6383	7613	7157	7337	1	0.955978	8095	8237	6888	6652	8063	6756	1	1.03189	9062	7409	7059	8046	7979	7554	0.997819	0.995991	4665	6876	4948	7354	5316	7425	1.16639e-05	1.54248
ENSMUSG00000042772	Smg7	protein_coding	9366	6598	6878	8324	7386	7214	1	0.955122	7592	8723	7553	6041	7095	5937	1	1.02098	9059	7134	7600	9383	7688	7586	0.954177	1.02492	6024	4876	5858	5401	5558	4876	0.624193	0.925421
ENSMUSG00000030754	Copb1	protein_coding	10639	7442	8354	8884	8486	8186	1	0.910518	7989	7961	8708	6690	7646	6513	1	0.961021	9045	7330	8105	9477	7378	8993	0.551165	1.08965	9698	8230	8977	7632	7336	7221	0.918127	0.952506
ENSMUSG00000039768	Dnajc11	protein_coding	9899	8194	7678	10249	8126	8268	1	1.05631	8363	8964	8253	7112	7678	6522	1	1.02248	9039	6949	7152	9482	7040	8965	0.286133	1.13343	4321	3565	4689	3520	3844	2943	0.0665686	0.83189
ENSMUSG00000066037	Hnrnpr	protein_coding	10771	7874	8038	10130	7181	7336	1	0.992292	8177	8201	8807	7438	7110	6141	1	0.997045	9038	7076	7585	8811	7243	7327	0.964186	1.0106	4200	3783	4687	3916	3519	3209	0.813061	0.938554
ENSMUSG00000024095	Hnrnpll	protein_coding	9095	6763	7029	9114	6929	6711	1	0.992204	6593	7158	7405	6609	6308	5856	1	1.06853	9032	9336	7705	9603	7651	10360	0.0243892	1.25522	5448	6601	6170	7960	5693	7194	0.00160244	1.33554
ENSMUSG00000028560	Usp1	protein_coding	12906	9546	9788	12845	10208	10389	1	1.01053	10047	10859	11324	9650	9805	8594	1	1.03099	9025	7506	8141	9361	7858	8049	0.954177	1.03133	5475	4321	6242	4485	4795	3614	0.0196019	0.801788
ENSMUSG00000055436	Srsf11	protein_coding	8003	5525	5574	7259	6178	5955	1	0.966251	7093	6868	6889	5531	6092	4911	1	0.947857	9023	6548	7222	8264	8306	7153	0.75383	0.926412	6025	3953	5825	4461	6060	4572	0.0149266	0.773043
ENSMUSG00000092274	Neat1	lncRNA	5777	4696	4901	9038	2912	3021	1	1.21179	2985	1848	3051	3533	1963	1872	1	1.00844	9022	6473	7677	7986	6404	4220	0.602208	0.843051	17377	22978	15098	30247	35256	47123	0.664188	1.56229
ENSMUSG00000069744	Psmb3	protein_coding	9301	7647	7474	10450	7559	7438	1	1.05913	7969	7285	8714	7664	6922	5860	1	0.974486	9016	7025	7304	8527	7092	8113	0.895524	1.05211	7767	6491	7471	7683	5877	5384	0.936459	0.984352
ENSMUSG00000005354	Txn2	protein_coding	11162	9077	8977	12152	10206	10121	1	1.04471	8563	8333	9599	8349	8890	7535	1	0.991558	9015	6671	7548	8722	6029	8616	0.653037	1.10659	6556	5176	7010	6002	5062	4475	0.430597	0.895281
ENSMUSG00000041390	Mdfic	protein_coding	7050	5355	5884	7369	5661	5417	1	0.983939	6593	5574	7221	6317	5755	5086	1	0.962628	9009	6680	7237	7146	10754	7334	0.292235	0.81095	6525	6215	6313	5220	5182	5215	0.98927	0.993011
ENSMUSG00000029657	Hsph1	protein_coding	12813	9900	8476	10675	13058	12488	1	0.991525	8180	9551	7943	6465	10363	8991	1	1.04273	9005	8145	8620	14899	5470	12051	0.0020596	1.56181	9272	8085	8869	7383	6341	7392	0.99021	1.007
ENSMUSG00000028646	Rragc	protein_coding	9077	6251	7764	8556	8222	7999	1	0.91969	6146	6157	7313	5840	6761	5402	1	0.952865	8997	6688	7521	8073	7727	8029	0.954177	0.976034	9614	9445	10038	9223	6953	7975	0.787063	1.07454
ENSMUSG00000021610	Clptm1l	protein_coding	11089	8254	8632	10520	9920	9596	1	0.972697	8213	8385	8693	7048	8770	7220	1	0.974667	8994	7172	7673	9711	6606	9272	0.172938	1.16584	8889	6502	9106	6320	6007	5204	0.0732911	0.806068
ENSMUSG00000026116	Tmem131	protein_coding	10423	7670	8349	9798	8728	8527	1	0.959856	8143	8522	8450	7097	8048	6567	1	0.991609	8992	6855	7305	8213	8247	7090	0.847218	0.9367	9032	5217	8350	6318	8459	5463	7.48958e-06	0.698518
ENSMUSG00000037072	Selenof	protein_coding	10608	8116	8538	11555	8072	8031	1	1.02578	8539	8563	10196	8563	7999	6633	1	0.982365	8986	6966	8156	9376	7689	8331	0.954177	1.02645	7948	8288	7716	8875	6547	6681	0.21753	1.14163
ENSMUSG00000024811	Tnks2	protein_coding	8430	5704	6601	7143	6798	6157	1	0.885652	6564	6640	7219	5412	6371	4958	1	0.930137	8974	6056	7902	7552	8228	6936	0.0571606	0.846809	7798	6138	7937	6018	6848	5900	0.139983	0.85602
ENSMUSG00000049470	Aff4	protein_coding	7643	5062	6616	7295	6455	6115	1	0.898154	7361	7068	8598	6914	6982	5738	1	0.951029	8973	6550	7685	7171	10133	6462	0.0820857	0.779772	8300	5486	7664	5410	6730	5679	0.0134755	0.784343
ENSMUSG00000000346	Dazap2	protein_coding	11724	8930	9739	12556	9160	9587	1	1.0236	9336	9707	10803	9255	9162	7410	1	0.993106	8971	6817	7594	9444	8706	8679	0.954177	1.0161	8781	8760	9011	9876	6870	7886	0.185126	1.14732
ENSMUSG00000075470	Alg10b	protein_coding	10705	6994	8546	9627	7831	7486	1	0.90104	7446	6129	7986	6825	7458	5991	1	0.91824	8970	5066	7614	5504	8209	5757	3.8981e-06	0.685303	5417	3327	5493	2906	5593	3047	1.36167e-07	0.600702
ENSMUSG00000023015	Racgap1	protein_coding	11108	8154	9427	11432	10212	9852	1	0.965274	8623	8827	9972	8395	9267	7965	1	1.00171	8957	7308	7945	9310	7728	9429	0.574164	1.0948	3775	3462	4072	5016	4207	3508	0.936019	1.0444
ENSMUSG00000032212	Sltm	protein_coding	8631	6304	6810	9532	5959	6105	1	1.03095	7214	7038	8214	6733	6392	5471	1	0.974747	8956	6815	7128	7915	8771	6977	0.67804	0.905959	5119	3389	5156	3946	5744	3450	0.000515515	0.712293
ENSMUSG00000020821	Kif1c	protein_coding	10953	8721	8758	12152	11413	10882	1	1.0294	8240	8869	9349	8229	9727	8293	1	1.02947	8939	7598	7440	9852	6256	8693	0.065308	1.20197	10294	10323	9997	12971	7639	9275	0.0240235	1.23994
ENSMUSG00000006169	Clint1	protein_coding	7419	5346	5754	6972	6182	5929	1	0.957005	6407	6407	6825	5226	5895	4531	1	0.929704	8939	6460	7414	8088	7852	7152	0.682836	0.929275	5784	3761	5298	4203	4945	3334	0.00020536	0.749153
ENSMUSG00000027108	Ola1	protein_coding	11796	8985	8542	10972	9338	9305	1	1.0068	9174	9591	9439	7642	9185	7649	1	0.9867	8938	7316	7689	9108	7071	9087	0.353567	1.11821	7587	7279	8240	8282	6555	5934	0.936019	1.01935
ENSMUSG00000025047	Pdcd11	protein_coding	8931	7056	7317	9285	7399	6960	1	0.99629	7217	7709	7320	6420	6484	5755	1	1.04158	8937	6414	7089	8325	8326	8035	0.954177	0.967047	4392	3475	4450	3777	4573	3538	0.181589	0.855099
ENSMUSG00000042410	Agps	protein_coding	10255	7246	7640	9466	8035	7886	1	0.964587	7636	7582	7864	6742	7637	6333	1	0.985408	8930	6937	7922	8580	7929	8313	0.997819	0.995998	6300	6055	6465	5437	5587	5152	0.936019	0.970511
ENSMUSG00000030109	Slc6a12	protein_coding	12300	10382	11523	15229	12540	13121	1	1.06716	8814	10632	9874	11133	9290	10089	0.0171756	1.2627	8928	11160	6630	13728	8061	18417	9.08252e-08	1.9021	8353	14403	9275	16516	7527	15667	3.80199e-19	1.97964
ENSMUSG00000052833	Sae1	protein_coding	12361	9435	9731	12403	11012	11022	1	1.00672	9068	9995	9610	8063	9604	7866	1	1.00971	8913	7134	7629	9509	6394	9397	0.166794	1.17904	6319	6079	7091	7381	5201	5044	0.895557	1.05509
ENSMUSG00000042719	Naa25	protein_coding	8112	5845	6043	7256	6395	6575	1	0.97702	6302	6213	6186	5572	5998	4875	1	0.992201	8908	7402	7428	8807	7719	9239	0.578263	1.0988	5589	4080	6080	4226	4776	3761	0.00519662	0.784373
ENSMUSG00000041781	Cpsf2	protein_coding	8571	6275	6685	8503	6772	6697	1	0.987274	6707	7008	7436	6147	6144	5757	1	1.03147	8899	6930	7507	8293	7902	8249	0.997819	1.00203	5269	4255	5288	4212	4056	3474	0.271876	0.873676
ENSMUSG00000026958	Dpp7	protein_coding	7176	5300	5307	7167	7211	6761	1	0.989915	5643	5075	5355	4645	5794	5191	1	0.984905	8897	6376	6136	6389	8271	7517	0.861354	0.910247	6221	7960	6081	8693	5176	8412	3.65099e-08	1.53535
ENSMUSG00000060739	Nsa2	protein_coding	9196	6867	6857	9254	7436	7318	1	1.01185	7760	6922	8365	6840	7014	6047	1	0.948268	8893	6950	7294	8103	7502	6949	0.954177	0.966659	9215	7735	8196	9497	6342	6532	0.856908	1.06407
ENSMUSG00000029599	Ddx54	protein_coding	8196	6590	6406	9357	7244	7191	1	1.06815	7069	7941	7696	6439	6726	5406	1	1.01152	8889	6614	7325	8307	7441	7683	0.973822	0.991586	5179	3978	5212	5413	4443	3589	0.698871	0.92446
ENSMUSG00000035954	Dock4	protein_coding	4665	3219	4288	4871	4384	4181	1	0.922282	3674	3421	4184	3613	3813	3205	1	0.972964	8880	8660	7964	12112	9830	9730	0.340739	1.17204	6862	7679	7260	7763	8124	9598	0.282396	1.20317
ENSMUSG00000039105	Atp6v1g1	protein_coding	8290	7028	6804	9710	8094	8210	1	1.08508	7223	6226	8288	6999	7959	6452	1	0.932119	8876	6693	7547	7807	7830	7041	0.644719	0.922822	9877	7294	8305	8700	7189	6248	0.762076	0.931843
ENSMUSG00000021326	Trim27	protein_coding	8339	6682	6562	8943	6817	6672	1	1.0386	6877	7802	7405	6281	6477	5216	1	1.02069	8869	6159	7075	7545	6985	7382	0.954177	0.957001	4450	2961	4508	3748	3477	2448	0.0152023	0.780371
ENSMUSG00000036057	Ptpn23	protein_coding	4301	3495	3598	4897	4169	3835	1	1.01947	4858	4387	4715	3812	4121	3215	1	0.916993	8862	6031	6907	6443	8603	4995	0.0292964	0.746771	6759	4241	6352	5241	7113	5098	0.0172204	0.765652
ENSMUSG00000053565	Eif3k	protein_coding	8890	7331	7498	9894	8078	7736	1	1.0289	7390	7320	8267	7230	6995	5653	1	0.984136	8858	6456	7537	8376	7140	8061	0.976074	1.00856	7769	7196	7312	9322	5771	5693	0.467111	1.12694
ENSMUSG00000046722	Cdc42se1	protein_coding	13258	10259	10036	13434	14109	13625	1	1.01274	8635	12158	10505	8925	11452	9318	1	1.0934	8847	6421	8394	9977	5341	9941	0.414434	1.20682	8435	8133	8098	9749	6355	7298	0.116513	1.17122
ENSMUSG00000094483	Purb	protein_coding	8430	5869	6102	7411	6837	6927	1	0.965148	6360	6336	6764	5650	6444	5365	1	0.97964	8845	6220	8139	7845	7260	7389	0.553413	0.917114	5290	4671	5382	4308	4946	4259	0.54615	0.906415
ENSMUSG00000042677	Zc3h12a	protein_coding	623	341	494	615	619	514	1	0.84598	4926	3565	5741	3407	4091	1943	0.0130901	0.661385	8844	3916	7150	5476	7441	4877	5.59801e-12	0.629346	3496	2480	3381	2910	2775	2305	0.0928065	0.849122
ENSMUSG00000003131	Pafah1b2	protein_coding	9461	6933	7364	9173	8000	7812	1	0.977117	7321	7731	8183	6737	7633	6392	1	0.996071	8836	6710	7334	8062	7721	7861	0.954177	0.983554	6830	6191	7090	5505	5769	5011	0.57762	0.908503
ENSMUSG00000019978	Epb41l2	protein_coding	11916	8946	10209	13023	10294	10216	1	0.998114	9231	8406	10741	8954	9744	8204	1	0.955721	8827	6171	7385	7727	8544	6828	0.238903	0.865583	6955	5326	6473	7000	6693	5581	0.833204	0.94151
ENSMUSG00000028868	Wasf2	protein_coding	8865	6235	7095	8753	7749	7514	1	0.959073	6846	7368	7607	6324	7471	6169	1	1.00048	8826	5982	7481	7109	8024	6157	0.0279526	0.820803	6892	5582	7017	7050	6792	5604	0.719718	0.932579
ENSMUSG00000007670	Khsrp	protein_coding	10788	8218	8288	10893	8953	8505	1	0.998434	8460	10195	8681	8000	8087	6740	1	1.08326	8820	6897	7277	8617	8392	7112	0.954177	0.955968	5775	4709	6250	6201	6122	4749	0.582433	0.91093
ENSMUSG00000035042	Ccl5	protein_coding	34	32	180	228	33	41	1	1.04883	67	139	289	296	90	57	1	1.23394	8820	17951	7506	24092	6836	22691	6.54633e-68	2.89668	70796	192896	55494	206187	18381	145748	5.4489e-05	4.09469
ENSMUSG00000061232	H2-K1	protein_coding	5718	5011	6290	9011	6041	5944	1	1.08688	6399	6533	8353	7386	6267	5221	1	1.00864	8819	8116	8043	11246	8870	11563	0.0890493	1.23512	15949	21992	15402	25980	11458	20225	8.38055e-12	1.70041
ENSMUSG00000000204	Slfn4	protein_coding	3049	2148	3026	3982	2213	1912	1	0.952942	3794	2495	3438	2465	2517	1693	0.504326	0.74985	8809	5180	9157	7647	7799	4945	0.00322127	0.707844	10168	6628	8696	7039	17470	12819	0.893255	0.776972
ENSMUSG00000066568	Lsm14a	protein_coding	7577	5564	6363	7741	5758	5810	1	0.979132	5961	6006	7009	5667	5580	4674	1	0.974103	8804	6482	7721	7343	8485	6838	0.190154	0.857158	5905	3922	6297	4347	5424	3461	3.90592e-06	0.707212
ENSMUSG00000020124	Usp15	protein_coding	9938	7188	7573	9105	7696	7414	1	0.956763	7882	7044	8018	6471	7301	5906	0.827652	0.924678	8795	6612	7304	8069	7095	7268	0.954177	0.983898	7225	5714	7203	5775	5990	4924	0.118187	0.858274
ENSMUSG00000071715	Ncf4	protein_coding	5513	4227	4989	6700	5433	5204	1	1.01053	4535	5141	5540	4798	4602	3856	1	1.03739	8795	7047	8159	10035	6560	7844	0.69418	1.09564	10444	10139	10143	11390	8541	8317	0.566646	1.08847
ENSMUSG00000030654	Arl6ip1	protein_coding	10127	7376	8305	9935	10927	10583	1	0.961927	6468	6611	8666	6823	9762	8012	1	0.962419	8791	7934	8591	11798	7346	11952	0.013758	1.31803	6605	7341	6300	8136	6216	6570	0.0183447	1.22322
ENSMUSG00000005312	Ubqln1	protein_coding	9335	6558	6692	8072	7654	7705	1	0.964265	7431	7910	7504	6112	7207	6071	1	0.999122	8787	7117	7498	9105	7163	8773	0.397043	1.1055	6766	5137	7238	5898	6022	4789	0.0450534	0.840684
ENSMUSG00000014498	Ankrd52	protein_coding	8116	6137	6550	8173	6641	6801	1	1.0036	5505	6571	6188	5355	5514	5287	0.470844	1.10527	8781	6736	7625	9146	6450	6653	0.954177	1.02242	7487	4708	7470	5445	6973	5594	0.00765849	0.767572
ENSMUSG00000013846	St3gal1	protein_coding	1791	1323	1645	1884	1702	1646	1	0.949385	2226	2499	2598	2684	1692	1742	0.897194	1.17351	8768	8395	7512	11053	10925	8996	0.954177	1.07133	9270	10307	9387	11184	7473	10232	0.00122443	1.2994
ENSMUSG00000029817	Tra2a	protein_coding	6580	4674	4859	6171	5201	4741	1	0.950792	6036	5593	6248	5130	5210	4077	1	0.931574	8756	6804	7368	8245	8645	7649	0.954177	0.948073	4414	4176	4522	3773	4459	3770	0.823277	0.933944
ENSMUSG00000026596	Abl2	protein_coding	13254	9077	10517	12119	10166	9515	1	0.916982	10352	11064	11001	8928	9769	7810	1	0.982187	8752	6205	6812	7767	9136	6572	0.397535	0.858959	8796	6320	8805	7666	8843	6744	0.063523	0.831952
ENSMUSG00000027774	Gfm1	protein_coding	10732	8070	7768	9305	8679	8556	1	0.977596	7944	8375	8243	6594	7950	6554	1	0.982533	8752	7239	7083	8440	7368	9980	0.39988	1.15051	4695	3897	4776	4528	4067	3568	0.770345	0.941762
ENSMUSG00000056999	Ide	protein_coding	14159	10654	10174	12195	10542	10626	1	0.984599	10445	10146	10020	8892	9297	8360	1	1.01571	8751	7569	7721	9998	6129	9814	0.0292964	1.25863	7229	5870	7193	6192	6447	5283	0.231126	0.885272
ENSMUSG00000032437	Stt3b	protein_coding	12502	9192	9650	11656	10349	10318	1	0.975596	9352	9685	9573	8385	9698	7763	1	0.994102	8750	7238	7512	9746	7376	9378	0.156669	1.15332	9503	8618	10272	9207	7129	7937	0.936019	1.02603
ENSMUSG00000033813	Tcea1	protein_coding	8587	6114	6404	7834	6596	6455	1	0.961844	7063	6700	7516	6402	6579	5414	1	0.966301	8749	7013	7348	8264	7240	7795	0.954177	1.02847	6725	5752	7241	5328	5370	4598	0.281414	0.868323
ENSMUSG00000034343	Ube2f	protein_coding	4518	3226	3490	4089	3712	3560	1	0.943658	4176	4176	4183	3434	3657	2947	1	0.965843	8740	8238	7046	9550	7346	9425	0.0155519	1.22475	4706	4745	4587	5105	3625	4163	0.158061	1.15819
ENSMUSG00000015120	Ube2i	protein_coding	8674	6836	6955	8990	7073	7044	1	1.0202	7600	7965	8171	6594	7056	5795	1	0.981892	8739	6940	7048	8412	7205	7969	0.875199	1.05468	5896	4677	6124	5292	5475	4371	0.149427	0.871219
ENSMUSG00000023110	Prmt5	protein_coding	8784	6712	6459	8288	7314	7302	1	1.00826	6706	7192	6698	5886	6297	5388	1	1.03123	8732	6395	7039	7916	6547	8000	0.954177	1.04095	3893	2210	4143	2661	3655	2147	2.35327e-09	0.637314
ENSMUSG00000023009	Nckap5l	protein_coding	6645	4954	6418	8523	6283	5396	1	0.964637	6541	5767	7875	6151	5734	4122	1	0.878513	8723	5591	7750	7275	8849	5222	0.00533657	0.736051	6814	7110	7260	11497	6371	6838	0.0240627	1.3059
ENSMUSG00000020611	Gna13	protein_coding	8516	5913	6665	8141	7010	6754	1	0.949172	7310	8078	8064	7926	6361	6337	0.196384	1.13582	8708	8458	7056	9319	10985	9202	0.954177	1.04086	8424	12052	7675	12994	7327	11613	5.29655e-13	1.6682
ENSMUSG00000027455	Nsfl1c	protein_coding	9642	7662	6905	9502	7889	7897	1	1.04576	7917	7838	7849	6927	7386	6281	1	1.00208	8691	6902	7226	9211	6644	7657	0.5424	1.093	6023	4997	5537	5439	4936	4230	0.826795	0.945705
ENSMUSG00000008763	Man1a2	protein_coding	9007	6139	7311	9134	6641	6768	1	0.966945	6791	6871	8028	6849	6335	5667	1	1.01497	8691	7421	7678	8677	9602	7978	0.954177	0.957153	5841	6262	6650	6011	5116	5369	0.776392	1.07174
ENSMUSG00000018008	Cyth4	protein_coding	28064	22090	19632	25263	27254	26779	1	1.01418	18729	19587	17084	13987	22729	18904	1	0.990024	8686	3019	7510	4402	4577	4549	0.000355978	0.600306	8938	4946	8748	5571	6674	4379	5.26022e-08	0.652576
ENSMUSG00000018209	Stk4	protein_coding	10909	7525	9129	10673	9097	8929	1	0.939432	7603	7913	8585	6862	7634	6551	1	0.989912	8686	5754	7876	7434	7185	7249	0.327535	0.891109	9119	6764	9061	6615	6948	5831	0.0421734	0.819095
ENSMUSG00000039934	Gsap	protein_coding	2056	1613	2211	2968	2006	1742	1	0.988859	2359	1866	2984	2055	1803	1654	1	0.86974	8681	5461	7568	6731	6567	6076	0.0348235	0.832795	5608	4703	4991	5353	5543	6254	0.847377	1.08111
ENSMUSG00000028693	Nasp	protein_coding	13816	10367	9963	13298	9346	9161	1	1.00885	11662	11056	12274	9784	9933	8314	1	0.949394	8678	6910	7301	8459	7367	7128	0.999289	1.00045	6775	4957	6606	6194	5958	3893	0.0676909	0.820505
ENSMUSG00000037519	Ppfia1	protein_coding	5312	3887	4268	5602	4512	4209	1	0.979116	4246	3786	4553	4194	3976	3670	1	1.01236	8674	9166	6560	9452	8604	7783	0.549418	1.15523	4820	8047	4894	9306	4312	8278	6.90109e-22	1.9477
ENSMUSG00000041697	Cox6a1	protein_coding	8709	7310	7623	10562	7808	7787	1	1.06658	7749	7740	8746	7715	7100	5773	1	0.992257	8672	6627	7512	8562	7403	7096	0.954177	0.978272	7745	7160	7423	10101	6067	6195	0.248391	1.16618
ENSMUSG00000053841	Txlna	protein_coding	9610	7487	7215	9928	8649	8443	1	1.0295	8588	9128	8398	7748	8273	6919	1	1.03578	8671	6265	7020	8205	7198	7375	0.961465	0.989218	4454	3186	4561	3277	3893	3042	0.00541855	0.786995
ENSMUSG00000002881	Nab1	protein_coding	5218	3759	4468	5127	4617	4221	1	0.924548	5352	5082	5956	4450	4818	3947	0.800839	0.923458	8665	6086	7755	7882	7382	6723	0.327535	0.899636	5565	4743	5826	4239	4240	3854	0.413927	0.881699
ENSMUSG00000029623	Pdap1	protein_coding	9495	7436	7509	10206	7454	7377	1	1.03354	7663	8132	9160	7333	7196	6244	1	0.999133	8660	6725	7437	8936	6997	6884	0.966654	1.01114	5819	4275	6436	5146	4701	3588	0.0500321	0.814977
ENSMUSG00000023977	Ubr2	protein_coding	8783	6444	7788	9475	6661	6567	1	0.971011	6955	5444	7324	6506	6304	5205	1	0.924615	8659	5302	7526	5934	8751	5566	7.73682e-05	0.69862	7439	4125	7191	5412	8217	5171	0.000477038	0.682289
ENSMUSG00000024841	Eif1ad	protein_coding	9897	7391	7087	9416	7103	7199	1	1.01585	8118	7396	8099	6698	6614	5452	1	0.942972	8648	7004	6716	7422	7130	7511	0.954177	1.01991	3494	2908	4127	3431	3123	2348	0.226943	0.856985
ENSMUSG00000061458	Nol10	protein_coding	5665	3866	4214	5060	4396	3948	1	0.916044	4820	4437	4907	3722	4339	3702	1	0.93208	8645	5206	7282	6073	6472	4784	0.00215127	0.748336	3477	1881	3521	1904	2857	1451	1.06343e-11	0.565833
ENSMUSG00000032312	Csk	protein_coding	11859	8971	9594	12419	10265	10137	1	1.00394	8392	10407	9729	7981	8672	7086	1	1.04488	8642	5971	7818	8185	6330	7375	0.954177	0.978775	5671	4476	6106	5751	5159	4008	0.348849	0.889031
ENSMUSG00000006676	Usp19	protein_coding	10274	8126	7878	9838	9373	9261	1	1.00811	7973	9141	7937	7147	7879	6844	1	1.06895	8639	6818	6836	8302	7204	7544	0.954177	1.03896	5845	5646	5914	6990	5999	6695	0.270969	1.15757
ENSMUSG00000003072	Atp5d	protein_coding	9489	8169	7919	10800	8579	8239	1	1.0568	7828	8643	8737	7518	7579	6229	1	1.02096	8639	6350	6727	8704	6527	8705	0.437143	1.12609	7670	8390	7907	11039	5959	6640	0.0273756	1.27966
ENSMUSG00000024054	Smchd1	protein_coding	11798	7818	8736	10053	9385	9138	1	0.920002	8305	9663	9080	7725	8860	7487	1	1.04416	8619	7412	8505	9953	7817	9921	0.425288	1.12735	6974	6661	7096	6832	6506	6207	0.936019	1.02077
ENSMUSG00000024451	Arap3	protein_coding	7093	5503	5925	7949	6758	6724	1	1.02683	5496	4509	5616	4258	6189	4580	0.602903	0.855413	8614	2181	7964	3050	6236	2996	1.57615e-32	0.373326	6619	2420	6555	2898	6115	2681	5.57274e-27	0.44181
ENSMUSG00000044894	Uqcrq	protein_coding	6602	5730	6102	8350	5575	5560	1	1.07468	6277	5184	7637	6599	5360	4574	1	0.942833	8609	6669	7434	7839	6787	6144	0.923497	0.942187	7849	6367	7978	8789	5826	4830	0.936019	0.973911
ENSMUSG00000020608	Smc6	protein_coding	11832	8279	8580	10739	8237	8016	1	0.960728	8865	9075	9340	8110	7713	6471	1	1.00457	8603	7073	7517	8402	7774	7261	0.95646	0.987067	5496	5409	6161	5354	4337	4330	0.977239	1.00907
ENSMUSG00000022201	Zfr	protein_coding	7449	5245	5995	7060	5734	5703	1	0.951088	5989	5570	6623	5416	5223	4502	1	0.960601	8603	6911	7301	7875	7459	7010	0.954177	0.970707	5191	3715	5051	3666	4765	3664	0.0111211	0.786897
ENSMUSG00000032555	Topbp1	protein_coding	15812	11294	12463	15087	13376	13033	1	0.959284	11520	12249	12302	10034	11838	9682	1	0.988167	8601	6286	7755	8724	7692	7551	0.954177	0.967073	8308	7018	8865	8039	7964	6815	0.59603	0.924895
ENSMUSG00000003435	Supt5	protein_coding	9232	7320	7457	9922	7845	7567	1	1.0214	7618	8327	8019	6898	7032	5930	1	1.02648	8586	6368	6647	7979	7152	6849	0.954177	0.983692	5675	4698	4799	5657	5489	4918	0.949787	1.01417
ENSMUSG00000036202	Rif1	protein_coding	10541	6974	6881	8105	7226	6868	1	0.916156	7725	7586	8169	6697	7265	6364	1	0.98571	8583	6587	7277	7842	7106	6839	0.954177	0.962961	6109	5064	6874	4134	5586	4498	0.055193	0.792963
ENSMUSG00000024091	Vapa	protein_coding	7330	5385	5836	7399	5994	5814	1	0.981291	6000	6111	7010	5709	6133	4808	1	0.959132	8581	6397	7427	7884	7368	7338	0.951553	0.959164	5758	5017	5978	5238	4663	4084	0.735157	0.932118
ENSMUSG00000021048	Mthfd1	protein_coding	12342	9074	9463	11692	9880	9933	1	0.98498	8995	9471	9322	8162	8898	7392	1	1.01299	8558	6850	7354	9071	6754	8914	0.27141	1.13558	5383	4291	5503	4785	4467	3399	0.185758	0.862788
ENSMUSG00000014859	E2f4	protein_coding	7666	5940	6385	8825	6465	5978	1	1.01401	6027	6896	6948	6091	5662	4489	1	1.03012	8555	6216	7362	8133	6561	6405	0.954177	0.958061	4569	2922	4828	3693	4210	2809	0.000121284	0.734087
ENSMUSG00000056612	Ppp1r14b	protein_coding	10999	9245	9150	12909	9420	9142	1	1.06525	9273	9283	10050	8476	8839	7108	1	0.973482	8554	6674	7669	9508	5443	8547	0.311409	1.18451	7223	4941	7714	6041	6102	3560	0.00315079	0.72962
ENSMUSG00000040111	Gramd1b	protein_coding	7738	5666	7235	9460	6603	6402	1	0.991599	7836	6250	8093	7121	6314	5451	1	0.937319	8551	5949	7020	5673	8970	5121	0.0115939	0.712051	6451	3662	6094	4141	5876	4034	8.03646e-06	0.685835
ENSMUSG00000021306	Gpr137b	protein_coding	6841	5134	6263	7767	6481	6707	1	1.00349	4785	4576	6339	5571	5516	5037	1	1.01894	8546	6727	7213	8786	8678	8738	0.954177	1.02286	9083	10739	9161	11354	8332	11876	0.000521906	1.36865
ENSMUSG00000018965	Ywhah	protein_coding	9854	7034	7022	8881	9053	8900	1	0.976622	7822	7710	8976	6607	8628	6982	1	0.928349	8538	6900	7832	10011	6450	8290	0.33358	1.14051	9128	6439	9052	6358	6716	5623	0.0169771	0.793471
ENSMUSG00000004936	Map2k1	protein_coding	8145	6061	6212	7569	7256	6937	1	0.968649	6126	5700	6059	5167	6777	5285	1	0.941178	8534	6554	7569	8966	5498	8238	0.486276	1.14312	10103	7199	9815	7273	8362	6168	0.00203372	0.77896
ENSMUSG00000025162	Csnk1d	protein_coding	8192	5955	6095	8129	7116	6925	1	0.99511	6561	7431	7686	6073	6418	5251	1	0.999674	8526	6459	6893	7692	6959	6884	0.954177	0.978366	5933	4778	5913	5498	4544	4219	0.819588	0.942507
ENSMUSG00000079442	St6galnac4	protein_coding	7842	6274	6065	7584	7379	7509	1	1.02329	5437	6045	5705	4820	6040	5533	1	1.0561	8526	5472	6633	7335	6564	8124	0.999799	1.00019	5310	5137	5370	5587	4415	4762	0.482782	1.09477
ENSMUSG00000075700	Selenot	protein_coding	8623	6138	6550	7735	6454	6614	1	0.965239	6637	6818	7098	5881	6744	5381	1	0.973263	8525	7487	7549	8776	7233	8895	0.33269	1.12151	5492	6041	5991	5293	5211	5208	0.877174	1.0604
ENSMUSG00000038324	Trpc4ap	protein_coding	10968	8364	8677	11256	9923	9903	1	1.01106	8149	9518	8762	8027	8478	7316	1	1.07829	8524	6812	7483	9083	7304	10097	0.373385	1.15263	8335	7523	7973	8848	7313	7370	0.683466	1.06887
ENSMUSG00000018042	Cyb5r3	protein_coding	9260	7465	7486	9980	8881	9132	1	1.04963	7300	7713	7872	6996	8196	7070	1	1.03118	8515	7114	7227	9282	6755	9326	0.0808204	1.18569	10910	15879	10872	20049	8244	14277	2.27687e-13	1.77726
ENSMUSG00000031660	Brd7	protein_coding	8111	5752	6060	7976	6220	5704	1	0.964189	6034	5994	6879	5560	5494	4519	1	0.963963	8514	6909	7309	8254	7395	7045	0.988076	0.993192	5249	4084	5177	4585	4323	3631	0.264312	0.887869
ENSMUSG00000041219	Arhgap11a	protein_coding	10342	6836	8302	9548	9813	8776	1	0.893598	8893	9127	9861	7219	10268	7350	1	0.899886	8511	6135	7326	8088	9124	6219	0.279705	0.842494	4732	4036	5012	4881	5071	3954	0.638487	0.918776
ENSMUSG00000017861	Mybl2	protein_coding	15120	12612	11085	15917	11817	12130	1	1.08825	12180	13795	11749	10896	10803	9720	1	1.08776	8502	7349	6940	9845	6003	7673	0.0862581	1.20536	4473	3498	5054	4672	4364	2856	0.155975	0.835059
ENSMUSG00000039640	Mrpl12	protein_coding	11903	9945	8785	12920	10166	10240	1	1.08934	10224	10895	10356	9535	9361	7743	1	1.03387	8498	7699	7592	10432	6187	10114	0.00313415	1.31456	5647	5281	6271	6783	4476	4211	0.936019	1.05104
ENSMUSG00000029250	Polr2b	protein_coding	11831	8435	8741	10533	9536	9405	1	0.961108	8440	8622	8975	7608	8414	7203	1	1.00215	8495	6887	7048	9149	6754	9157	0.129385	1.17125	5333	5093	5853	5239	4361	4524	0.936019	1.022
ENSMUSG00000020456	Ogdh	protein_coding	12436	9392	8935	11409	11374	11290	1	1.00139	8763	10110	9130	7911	9616	8501	1	1.06366	8485	7480	7720	10400	6059	8946	0.0314469	1.24816	11688	11612	11158	15971	8626	11996	0.00141824	1.33796
ENSMUSG00000032698	Lmo2	protein_coding	15679	12153	12931	17071	12603	12114	1	1.01035	11829	9314	13151	11133	11120	9003	1	0.906054	8480	5511	7872	7162	6698	6412	0.116295	0.85778	6529	6399	7102	7953	6716	6377	0.68252	1.0785
ENSMUSG00000024696	Lpxn	protein_coding	8685	6643	7063	8655	7356	7275	1	0.990124	7459	5375	7899	6520	7131	5828	0.731209	0.877369	8480	4642	5678	4256	8973	4640	0.000731715	0.612486	5565	3512	5193	2864	4228	2714	2.71329e-05	0.651606
ENSMUSG00000028896	Rcc1	protein_coding	8909	6670	7191	9239	7392	7207	1	0.993716	7502	7904	7765	7045	7172	5875	1	1.02116	8466	6460	6773	8547	6172	7286	0.680365	1.08234	3269	2196	3490	2475	2869	1740	8.32512e-05	0.706112
ENSMUSG00000054309	Cpsf3	protein_coding	11278	8664	8892	10594	9426	9262	1	0.980999	8216	8843	8419	7238	7959	7009	1	1.03504	8465	6398	7155	8093	5988	7868	0.78974	1.07729	7376	5596	7950	6259	6375	5079	0.0329812	0.831143
ENSMUSG00000029705	Cux1	protein_coding	14688	10598	11493	14811	13140	12409	1	0.971934	11719	11812	12348	10156	11190	9420	1	0.982364	8461	6310	7016	7647	8130	6577	0.547547	0.900783	6590	6428	6721	8540	5417	5638	0.191284	1.16409
ENSMUSG00000026305	Lrrfip1	protein_coding	11826	8475	8865	12033	9428	9122	1	0.994631	10638	11472	11918	9110	10629	8961	1	0.982659	8459	5159	7160	6321	6969	5123	0.000474188	0.763613	8634	4282	8254	5051	7476	3887	8.29505e-16	0.575959
ENSMUSG00000022463	Srebf2	protein_coding	11559	8976	10040	12980	11827	11385	1	1.00241	9897	11724	11136	9484	10329	8631	1	1.04731	8452	6824	7753	9926	7821	8699	0.673918	1.08874	9064	9489	9178	12879	8083	8938	0.0114955	1.25666
ENSMUSG00000031875	Cmtm3	protein_coding	7723	5853	6335	8238	7363	7031	1	0.994228	5858	5287	6486	5084	6248	4969	0.980293	0.914669	8451	5365	6998	7079	7421	6285	0.0555548	0.847152	4409	2780	4696	2538	3655	2301	5.00839e-07	0.639553
ENSMUSG00000027782	Kpna4	protein_coding	7378	5001	4745	4989	5212	5230	1	0.912409	5777	5481	5159	3930	4987	3859	1	0.913914	8433	5941	7360	7229	7343	6684	0.247326	0.890044	7691	4270	7706	4343	6300	3813	3.3221e-11	0.612168
ENSMUSG00000022350	Washc5	protein_coding	8502	6378	7758	8891	7334	7265	1	0.960926	6194	5715	7869	6386	6277	5465	1	0.961158	8428	6382	8021	8249	7335	7422	0.954177	0.958326	8382	6907	8252	6559	6696	6193	0.48247	0.903477
ENSMUSG00000017715	Pgs1	protein_coding	7149	5104	5906	7754	5902	5434	1	0.968003	5827	6121	6116	5173	5292	4342	1	0.997891	8427	5527	6921	7555	7254	6689	0.427916	0.904201	4059	3196	4456	4005	4186	2781	0.0820546	0.828656
ENSMUSG00000049130	C5ar1	protein_coding	4582	2832	3019	2874	4117	3529	1	0.816106	9266	5287	7324	3652	7496	4116	0.000714512	0.595525	8424	3666	7466	3880	7195	3796	1.17666e-20	0.512449	5325	1922	5241	1643	3888	1697	2.64402e-23	0.392431
ENSMUSG00000027162	Lin7c	protein_coding	9426	6815	6667	8479	7956	7873	1	0.983864	8216	7831	8282	7095	8402	6854	1	0.966093	8420	5943	6581	6621	8630	7307	0.536998	0.872406	4682	3966	4753	3475	4274	3275	0.118607	0.835664
ENSMUSG00000000628	Hk2	protein_coding	8773	6110	6777	7782	7484	6777	1	0.91211	5910	6136	5617	4479	5991	4825	1	0.969435	8412	5232	7960	7778	6863	7448	0.668798	0.906638	11088	6638	11571	7744	10553	6600	3.03184e-08	0.671483
ENSMUSG00000023068	Nus1	protein_coding	11431	7981	8246	10226	9798	9184	1	0.946648	8143	7985	8488	7011	8562	7274	1	0.978236	8408	5878	7806	8171	6401	6979	0.954177	0.961562	12603	9887	13184	8700	9646	7568	0.0348516	0.791695
ENSMUSG00000003360	Ddx23	protein_coding	8627	7122	6952	9291	7391	7317	1	1.04579	6863	7676	7811	6527	7166	5612	1	0.998731	8401	6177	6937	8329	6521	7254	0.954177	1.03203	5480	4121	5304	4838	5125	3977	0.127572	0.862963
ENSMUSG00000029919	Hpgds	protein_coding	12361	8785	9930	12530	10229	10183	1	0.977752	8887	6450	10410	7753	9752	7909	0.707057	0.851567	8392	4417	6970	5557	8736	4825	5.53852e-07	0.633664	9733	6214	9998	5317	8729	5366	5.74295e-07	0.636435
ENSMUSG00000026626	Ppp2r5a	protein_coding	7913	5743	6314	7800	6098	5857	1	0.965439	5798	5715	6708	5283	5397	4668	1	0.968568	8389	7152	7316	8774	7277	8561	0.413253	1.10479	5984	5216	5998	5873	4859	4694	0.994509	0.998566
ENSMUSG00000028964	Park7	protein_coding	9816	8050	7505	11082	8018	7979	1	1.08126	8207	8151	8888	7400	7079	5885	1	0.977142	8383	6368	7094	8531	6749	6579	0.997819	1.00087	6165	5831	6057	7953	4985	4594	0.501745	1.12556
ENSMUSG00000014769	Psmb1	protein_coding	9513	7793	7471	9639	7822	7511	1	1.02153	7719	7319	8174	6825	7126	5929	1	0.96305	8381	6761	7137	8254	6784	7574	0.869441	1.05259	8757	7629	8091	8328	5855	6097	0.936019	1.03736
ENSMUSG00000024844	Banf1	protein_coding	8557	6918	7072	9998	6924	6792	1	1.05656	7826	7423	7956	6914	6754	5458	1	0.966962	8378	6332	6896	8219	6437	6490	0.992186	1.00657	4418	3652	4439	5004	4187	3034	0.88451	0.941718
ENSMUSG00000027466	Rbck1	protein_coding	9195	7193	7634	10749	8422	8030	1	1.03219	7476	8002	8420	7012	7245	6027	1	1.00269	8370	7137	6850	8893	6583	8880	0.0572484	1.18775	5345	5430	5557	7343	5066	5438	0.0550598	1.20583
ENSMUSG00000055531	Cpsf6	protein_coding	8871	6489	6434	7960	7374	7555	1	0.991415	6832	6634	7091	5533	7127	5529	1	0.927576	8363	5472	6507	6091	7869	6405	0.115963	0.82184	5304	3495	5239	2887	5045	3302	0.000125489	0.666854
ENSMUSG00000039157	Fam102a	protein_coding	14930	11907	10922	14492	14414	14409	1	1.03415	10568	9182	10467	9066	12817	10421	1	0.940994	8362	4781	7678	7115	5485	7070	0.848769	0.912074	8967	3714	9155	3450	7758	3081	6.09535e-29	0.423083
ENSMUSG00000006398	Cdc20	protein_coding	8737	6979	7507	9601	8591	8784	1	1.03026	6724	8346	7702	7178	8593	7024	1	1.07992	8358	6830	7642	9321	7676	9998	0.450425	1.13823	2876	2590	2779	4087	3694	2625	0.936019	1.03533
ENSMUSG00000022246	Rai14	protein_coding	5643	3984	4176	5135	4287	3974	1	0.943886	4393	3137	4480	3493	4212	3244	0.196276	0.838307	8355	5537	6845	5597	6409	5356	0.0405269	0.800556	5667	6162	5227	7954	5219	6263	0.000473886	1.33933
ENSMUSG00000040699	Limd2	protein_coding	6091	4819	4746	6088	4814	4856	1	1.02349	5446	6111	5796	4808	4792	3828	1	1.0084	8351	4886	6779	6415	5136	5908	0.574628	0.886216	6363	3922	6170	4905	4562	3101	0.00428279	0.740185
ENSMUSG00000032612	Usp4	protein_coding	8154	6129	7164	8303	7122	6936	1	0.960647	6455	6080	7221	6067	6519	5287	1	0.955276	8350	5976	6949	7030	6592	6633	0.743222	0.934489	7675	6111	6759	6969	5914	5433	0.936019	0.968638
ENSMUSG00000030104	Edem1	protein_coding	18057	12948	12872	15454	14890	14428	1	0.956843	12265	11184	12356	10302	13556	11149	1	0.94741	8346	5887	6949	8162	6779	8583	0.944104	1.06055	10148	8186	10374	8422	7720	6728	0.320944	0.882903
ENSMUSG00000018189	Uchl5	protein_coding	11498	7938	7497	8842	8028	8368	1	0.960833	7882	8062	7481	6275	7963	6329	1	0.974172	8338	7183	6524	7501	7022	7157	0.954177	1.04392	5191	3661	5462	3643	4601	2984	6.78675e-05	0.718545
ENSMUSG00000030298	Sec13	protein_coding	8441	6926	6756	8953	6813	6664	1	1.03739	7262	6937	7278	6461	6352	5593	1	1.00326	8338	6111	7065	8024	6177	7549	0.954177	1.0435	6624	5485	6274	6276	5168	4488	0.920009	0.955727
ENSMUSG00000028788	Ptp4a2	protein_coding	9721	6989	7831	10093	7455	7282	1	0.981865	7649	7892	8614	7376	7211	6018	1	1.00057	8329	6892	7616	8406	6933	8102	0.826287	1.06113	7328	6697	7113	6553	5714	5634	0.99413	1.00227
ENSMUSG00000086324	Gm15564	lncRNA	6994	5289	8433	8269	5397	8275	1	1.04562	5885	3896	6196	6070	6192	5080	1	0.919278	8324	6031	6092	6270	4566	8623	0.666391	1.16488	9190	9248	6930	7436	5715	6417	0.566285	1.13783
ENSMUSG00000027398	Il1b	protein_coding	20	17	32	14	11	28	1	0.95574	1686	1837	1302	1219	940	1095	1	1.15505	8323	1937	6896	2155	6479	3840	0.000516005	0.381169	5525	15760	6250	12190	7457	16566	1.83112e-12	2.47585
ENSMUSG00000075415	Fnbp1	protein_coding	9251	6611	6722	8383	7209	7398	1	0.985306	7317	7371	7196	6003	6629	5955	1	1.00867	8314	6341	6518	7896	7576	6695	0.954177	0.968321	8599	9398	8927	11833	7745	9844	0.000665617	1.30727
ENSMUSG00000004460	Dnajb11	protein_coding	13896	10528	10377	13426	12763	12879	1	1.01241	10396	11782	10934	8691	11855	9483	1	0.994106	8310	6514	7588	10329	7081	9234	0.271572	1.16506	11664	8240	11625	7887	8228	6595	0.0132998	0.773128
ENSMUSG00000012443	Kif11	protein_coding	10373	7370	8982	10054	9627	9382	1	0.934263	7988	7637	9314	7759	9089	7302	1	0.953981	8303	6511	7139	8031	9036	7673	0.94047	0.935622	3792	4004	4177	4428	4032	3484	0.905936	1.05084
ENSMUSG00000013701	Timm23	protein_coding	9244	6989	6979	8831	7274	7051	1	0.99009	7925	7389	8516	6454	6872	6013	1	0.942209	8299	7040	7147	8481	6296	9037	0.161584	1.17579	5044	4535	5798	5164	4029	3746	0.936019	0.962667
ENSMUSG00000026669	Mcm10	protein_coding	10276	7233	7947	9524	7958	7812	1	0.952809	9299	7689	8916	6614	7851	6286	0.232345	0.872011	8297	5404	7335	8061	8233	7110	0.470037	0.884196	5639	4197	6297	4884	5731	3927	0.00415736	0.780515
ENSMUSG00000006731	B4galnt1	protein_coding	12456	9434	9545	12605	10856	10861	1	1.01532	8840	9421	9691	8655	8985	7436	1	1.02247	8294	6722	7207	8726	5538	7922	0.317418	1.15633	3593	2584	4327	3555	3270	2379	0.0589043	0.804858
ENSMUSG00000029594	Rbm19	protein_coding	7183	5525	5323	7209	6553	6396	1	1.01959	5951	6064	5945	4912	5922	4744	1	0.971274	8282	5696	6472	7547	6120	6681	0.982174	0.992178	3415	2055	3687	2053	3174	1796	9.45766e-10	0.612502
ENSMUSG00000008690	Ncaph2	protein_coding	10356	8302	8283	12046	8993	9241	1	1.07848	8415	8761	9183	8528	8360	6755	1	1.02074	8281	6564	7382	8760	6788	9120	0.430429	1.12645	5746	5716	6038	8091	5514	4997	0.361615	1.14256
ENSMUSG00000046879	Irgm1	protein_coding	839	719	792	931	975	879	1	0.977309	432	473	662	602	644	550	1	1.04398	8264	10449	8257	16648	5543	14805	6.3275e-10	1.95672	4970	5981	4388	4623	3132	5751	0.00870075	1.42384
ENSMUSG00000028330	Ncbp1	protein_coding	10046	7287	8035	9820	7590	7351	1	0.964172	7686	7398	8443	6710	7272	5978	1	0.94843	8256	6328	7325	8058	7667	7797	0.954177	0.986114	6534	5246	6930	5560	5718	4350	0.0645498	0.840667
ENSMUSG00000010663	Fads1	protein_coding	12590	8922	9402	11690	10836	10614	1	0.967177	8775	9150	9602	8244	9138	8276	1	1.03336	8246	5797	7118	7038	5671	7706	0.954177	1.01843	8503	8349	9038	9575	6925	7628	0.367424	1.11321
ENSMUSG00000021624	Cd180	protein_coding	7153	5165	5362	6292	7208	7220	1	0.967308	4157	3584	4469	4013	5810	5068	1	0.98152	8243	7136	6766	9387	7146	9696	0.0447233	1.22478	4523	5575	4297	4902	3931	5508	0.00459081	1.34757
ENSMUSG00000060261	Gtf2i	protein_coding	12698	9368	9319	12404	10302	10110	1	1.00206	8764	9620	9230	8109	8436	7377	1	1.04673	8226	6613	7143	8498	6472	7856	0.522831	1.09102	5182	4956	5631	6166	4566	4633	0.583858	1.0873
ENSMUSG00000036275	9530068E07Rik	protein_coding	9434	7069	8062	9801	8209	8559	1	0.998658	7097	7244	8205	7182	7653	6520	1	1.01073	8222	6670	7530	8542	6870	8214	0.739931	1.0722	8318	8366	8826	9225	6376	7158	0.37534	1.12299
ENSMUSG00000030761	Myo7a	protein_coding	12522	9596	10313	13657	11937	11911	1	1.01945	8866	9865	9597	7807	9834	8247	1	1.011	8218	4079	6826	5822	5912	5220	0.000708973	0.747729	8599	5754	9085	7054	8813	6451	0.00606462	0.772313
ENSMUSG00000032185	Carm1	protein_coding	9240	7022	6481	8423	7408	7120	1	0.997676	6788	7926	6764	5848	6376	5157	1	1.04023	8218	6525	7139	7950	6210	6794	0.954177	1.02639	4321	3201	4655	4252	4279	3055	0.0918063	0.83697
ENSMUSG00000037373	Ctbp1	protein_coding	9009	7600	7944	10790	8352	8370	1	1.06233	7490	7851	8765	7437	7529	6113	1	0.993431	8217	5945	7169	8023	5960	7619	0.954177	1.04916	4166	3487	4628	4303	3412	3033	0.85377	0.941635
ENSMUSG00000027007	Itprid2	protein_coding	7984	5675	6159	7850	7142	6440	1	0.948315	6053	6327	6857	5563	6102	5324	1	1.00169	8215	5644	6797	6849	7162	6116	0.156669	0.871151	6462	5271	6522	5180	5418	4932	0.388675	0.895296
ENSMUSG00000034022	Cpsf1	protein_coding	9004	7035	7382	9909	7921	7595	1	1.01713	7090	7895	7486	6723	6624	5551	1	1.04584	8212	6300	6590	7608	7015	6859	0.963449	0.989167	4366	3562	4715	5069	4678	3942	0.936019	0.964149
ENSMUSG00000024277	Mapre2	protein_coding	6478	4888	5210	6214	5807	5605	1	0.969414	4427	5305	4989	4393	4969	4445	1	1.08589	8211	5092	6588	6132	6607	6263	0.0998472	0.850117	7598	5993	7674	6935	6911	5621	0.234838	0.888349
ENSMUSG00000004535	Tax1bp1	protein_coding	8135	6043	6620	8208	6818	6614	1	0.977734	6601	6181	7560	6353	6617	5591	1	0.967015	8206	6781	6890	7857	7988	7155	0.954177	0.978894	9002	9315	8288	9175	7230	8224	0.131659	1.16508
ENSMUSG00000036751	Cox6b1	protein_coding	10034	8314	7661	11162	7705	8479	1	1.11556	8114	8059	8717	7954	7547	6413	1	1.01536	8205	6027	6881	8471	6137	7162	0.900247	1.05704	7192	6862	7099	8818	5254	5748	0.246678	1.1632
ENSMUSG00000032604	Qars	protein_coding	10593	7927	8602	10597	9177	9041	1	0.98341	8206	7627	8406	7104	7899	6736	1	0.96872	8201	6128	6655	7398	7658	8470	0.974725	1.01249	7985	7124	7736	8274	6851	6015	0.987747	1.00592
ENSMUSG00000079426	Arpc4	protein_coding	11618	9053	9163	11248	10861	10051	1	0.974578	9059	8939	9897	7413	9653	7694	1	0.929304	8200	5868	7625	8000	6305	8605	0.954177	1.05069	7192	5747	7661	5605	4944	4089	0.215067	0.834462
ENSMUSG00000024498	Tcerg1	protein_coding	10034	7247	7531	9271	7718	7522	1	0.96748	8631	9697	9140	7420	8370	6623	1	0.996984	8199	6506	6986	8031	8138	6201	0.801023	0.919169	4421	3509	4913	4091	4378	3404	0.109284	0.852124
ENSMUSG00000028843	Sh3bgrl3	protein_coding	9872	8049	8322	11318	9192	8738	1	1.0325	7573	7449	8990	7726	7685	6278	1	0.979161	8184	5579	7675	8138	5456	7580	0.954177	1.0342	13313	11066	13898	15517	9496	8646	0.961872	1.01416
ENSMUSG00000028126	Pip5k1a	protein_coding	5329	3585	4044	4456	4472	3988	1	0.88511	6107	7258	6403	5128	5281	4522	1	1.04176	8182	5630	6432	6770	7814	7216	0.706052	0.906454	5761	4185	5944	4451	5893	4501	0.027611	0.796124
ENSMUSG00000027255	Arfgap2	protein_coding	7849	5944	6017	7655	6841	6474	1	0.984198	7170	6883	6583	6093	6402	5477	1	1.00791	8170	7109	6092	8010	7587	8577	0.555852	1.12839	4529	3951	4233	4293	3679	3754	0.936019	1.02959
ENSMUSG00000041506	Rrp9	protein_coding	5382	4322	4038	5789	4520	4204	1	1.03932	5229	4732	5056	4396	4681	3544	1	0.931209	8166	5938	6282	7555	5946	6888	0.954177	1.04106	3137	1605	3525	2195	2891	1222	1.52973e-08	0.552528
ENSMUSG00000021796	Bmpr1a	protein_coding	6800	4884	5717	6608	5640	5569	1	0.95002	4114	4525	4825	4281	4789	4051	1	1.03649	8154	4944	6420	5680	8762	5735	0.00859725	0.725583	5757	3185	5927	2647	5098	2866	5.6013e-10	0.556903
ENSMUSG00000026622	Nek2	protein_coding	10436	8283	8870	10894	10247	10191	1	1.0051	7546	7952	9412	8142	10105	8172	1	0.996003	8152	6132	7559	8792	7610	9533	0.896982	1.07824	4266	4001	4550	5585	4692	4205	0.802829	1.0753
ENSMUSG00000062580	Timm17a	protein_coding	8032	5867	5582	6919	6396	6058	1	0.964451	6689	6759	6961	5653	6500	5344	1	0.971619	8152	6446	6966	8380	6212	7362	0.652357	1.07987	6581	5060	6683	5737	5040	4011	0.208203	0.860323
ENSMUSG00000017264	Exosc10	protein_coding	7467	5839	5838	7625	6637	6343	1	1.00665	7200	7105	6985	5883	6606	5260	1	0.96491	8146	5573	6598	6971	7005	7006	0.785543	0.932441	4002	2691	3780	3426	3898	2731	0.0214661	0.801542
ENSMUSG00000017929	B4galt5	protein_coding	6840	4902	6279	7301	7460	6536	1	0.912122	5727	7492	7764	5806	7154	5546	1	1.00662	8145	5056	7139	8193	6032	6834	0.954177	0.970115	8667	5140	8604	5638	7268	4720	1.62704e-08	0.673283
ENSMUSG00000025917	Cops5	protein_coding	9284	7154	6587	8850	7602	7663	1	1.02914	7627	7045	7764	6703	7123	6147	1	0.977231	8136	6611	7011	7892	6635	7437	0.926888	1.04727	6384	5182	6149	5229	4703	4359	0.619574	0.916996
ENSMUSG00000038429	Usp5	protein_coding	10699	8290	8659	11220	9222	9084	1	1.01141	8603	9083	8654	7797	8318	7064	1	1.03095	8122	6784	6527	8829	6335	8619	0.0423214	1.1991	6316	6419	6628	7296	5356	5697	0.250917	1.12869
ENSMUSG00000049091	Sephs2	protein_coding	11455	8840	9681	13173	11158	10878	1	1.02253	7252	8791	8974	8157	9280	8110	1	1.0883	8115	6008	7932	8425	6878	8379	0.954177	1.02547	8467	7390	9071	8748	7282	6320	0.936019	0.960208
ENSMUSG00000026917	Wdr5	protein_coding	9019	6899	6779	8591	7481	7104	1	0.987839	6990	7367	7199	5809	6661	5431	1	0.98189	8107	5483	6493	7174	5808	7213	0.963449	1.0129	4823	3127	5075	3358	3999	2453	8.79177e-06	0.683955
ENSMUSG00000003038	Hmgn2	protein_coding	8061	6828	6807	9674	7030	6707	1	1.0649	7529	7867	8767	7354	7518	5973	1	0.981789	8107	5672	7188	8028	6521	7256	0.983155	0.992166	3473	2217	3347	2877	3634	1910	0.000529251	0.703823
ENSMUSG00000020790	Ankfy1	protein_coding	8749	6332	7521	8832	7318	7682	1	0.977779	5927	6427	6431	5669	6250	5336	1	1.03418	8100	6167	7897	8645	7905	8028	0.954177	0.981565	7955	7241	8302	7325	6737	7128	0.958586	1.01105
ENSMUSG00000035152	Ap2b1	protein_coding	9232	6603	6808	8293	7747	7357	1	0.953247	6716	6801	6768	5696	6556	5762	1	1.00624	8097	6036	7480	7853	6674	7908	0.956716	1.01383	8913	7110	8480	8169	7171	6504	0.786621	0.94429
ENSMUSG00000052456	Get3	protein_coding	8723	7085	6991	9257	7721	7657	1	1.03709	7294	7265	7477	6492	6477	5899	1	1.02171	8096	6404	6604	7969	6665	7886	0.653321	1.08202	6679	5568	6407	6866	5567	5454	0.936019	1.01957
ENSMUSG00000033335	Dnm2	protein_coding	7661	5735	6772	8748	6945	6771	1	0.995936	6308	6356	7135	5948	6258	5186	1	0.981112	8092	5215	6669	5912	7067	5445	0.00448835	0.790201	11733	6978	10566	9701	10280	7608	0.0120578	0.789743
ENSMUSG00000027506	Tpd52	protein_coding	8697	6791	7050	9265	8194	7958	1	1.01335	7257	6482	7815	6467	8101	6597	1	0.936312	8089	4609	6622	5785	7230	5949	0.0033825	0.771686	12309	7686	11621	8230	10421	6307	5.60705e-07	0.68756
ENSMUSG00000074582	Arfgef2	protein_coding	9170	6919	8430	10591	8347	7941	1	0.980416	6878	6925	8081	7207	6937	6404	1	1.0411	8086	5951	7068	7447	8415	6451	0.348056	0.868674	7436	6834	7607	8776	7353	7310	0.633743	1.0847
ENSMUSG00000032624	Eml4	protein_coding	9095	6566	6571	8035	6823	6762	1	0.970613	6135	7961	7025	5613	5913	5460	1	1.09806	8085	6012	7073	7714	6209	7354	0.954177	1.0241	4859	4053	5219	4504	4213	3638	0.459648	0.908704
ENSMUSG00000062078	Qk	protein_coding	7502	5468	5813	7261	5888	5594	1	0.967053	6309	6593	6672	5822	5824	4982	1	1.01956	8083	6075	7045	6833	7934	6349	0.282894	0.866233	5640	4086	5465	3936	5217	3884	0.00773663	0.779538
ENSMUSG00000008892	Vdac3	protein_coding	8218	6246	6277	7885	6449	6450	1	0.999555	6334	5927	7026	5913	6162	5194	1	0.96614	8080	6876	7013	8145	5679	7433	0.41614	1.12811	8778	6916	8231	7010	5825	5711	0.732068	0.921986
ENSMUSG00000027901	Dennd2d	protein_coding	6565	4640	5718	7258	4062	3866	1	0.96304	6324	4678	6766	5180	4168	3508	1	0.856899	8079	5799	7041	5916	7877	5165	0.0230536	0.764844	3251	2186	3692	2453	3676	2329	0.000300297	0.697064
ENSMUSG00000066306	Numa1	protein_coding	11760	9421	9868	13533	10450	10475	1	1.04838	8408	10178	9222	8942	8867	7969	0.102799	1.12667	8074	6002	6860	8458	7634	6937	0.954177	0.976109	6895	5838	6887	8180	7000	6000	0.942533	1.0152
ENSMUSG00000002010	Idh3g	protein_coding	8961	7004	7275	9856	7880	7535	1	1.0195	7282	7499	8050	6848	6598	5737	1	1.0109	8074	6445	6678	7719	6894	7572	0.954177	1.0433	4040	4343	4006	6056	3686	4442	0.0010563	1.33746
ENSMUSG00000025473	Adam8	protein_coding	21481	15835	14500	17752	19608	19660	1	0.985685	15650	14942	12839	10685	17520	14434	1	0.960689	8072	2653	5988	2741	4799	3888	5.6503e-07	0.519076	26376	4361	24301	4341	24072	4649	4.44172e-92	0.191243
ENSMUSG00000029407	Uso1	protein_coding	10130	7076	7491	8842	7912	7409	1	0.93131	7618	8504	7763	6069	7441	6181	1	0.999642	8058	6150	7325	9058	6869	7269	0.954177	1.03985	10973	7364	9588	6818	7830	6414	0.0143326	0.779288
ENSMUSG00000050017	Pitpnb	protein_coding	8337	5875	6007	7652	6106	5992	1	0.971672	6527	6967	7035	5788	5959	4977	1	0.999919	8055	6420	6991	7289	7063	7107	0.954177	0.979018	4138	3068	4649	3128	3320	2772	0.0216494	0.793448
ENSMUSG00000031488	Rab11fip1	protein_coding	1517	1157	1472	1884	1447	1445	1	1.00636	6645	8089	7394	7357	4101	4133	1	1.18284	8050	8831	5617	9543	11088	9401	0.802511	1.15729	2040	2545	1998	2422	2063	2501	0.0136885	1.3067
ENSMUSG00000027312	Atrn	protein_coding	14169	10498	12664	14919	12371	12812	1	0.981645	9436	10355	10985	9411	10383	9238	1	1.04297	8049	5341	7050	6600	7588	6415	0.0661351	0.836953	7585	6111	8159	6904	6466	6395	0.744612	0.934645
ENSMUSG00000035575	Utp6	protein_coding	8845	6319	6208	7625	6759	6891	1	0.978156	6422	6697	6742	5617	6579	5344	1	0.985879	8045	6454	6707	7902	6662	7818	0.700276	1.07561	4599	3495	4823	3607	3682	2955	0.0403801	0.819653
ENSMUSG00000020826	Nos2	protein_coding	38	39	191	177	54	82	1	0.946277	130	109	323	328	71	61	1	1.06743	8045	7220	8959	13266	10742	7868	0.954177	1.02827	10355	15935	11456	21494	12004	18493	4.49413e-09	1.74729
ENSMUSG00000073131	Vma21	protein_coding	5088	3500	4112	5043	4359	4137	1	0.943192	6015	3720	6694	4286	5455	3848	3.99885e-05	0.726975	8043	4087	7154	4980	7417	5133	7.66483e-09	0.650066	3522	2448	3506	1839	3442	1787	2.02428e-05	0.619969
ENSMUSG00000043279	Trim56	protein_coding	4022	2821	3276	4294	3284	2897	1	0.949031	2681	2535	3323	2552	2660	2486	1	0.973687	8043	6834	7890	10015	6730	7694	0.543171	1.11422	7209	5399	6436	5598	5571	5437	0.605636	0.916946
ENSMUSG00000080242	Atp6v0c-ps2	processed_pseudogene	8749	6921	8074	9701	8541	8320	1	0.9881	6609	6679	7951	6262	7637	6035	1	0.947209	8040	6245	7173	8568	6297	8792	0.404892	1.13541	11430	9680	12258	9672	8448	7881	0.58588	0.907422
ENSMUSG00000025503	Taldo1	protein_coding	9837	7876	8912	11923	9246	9164	1	1.03512	7928	8415	9467	8248	8133	6837	1	1.0178	8036	6648	6946	9065	6793	8018	0.237682	1.12634	22501	20001	23388	22834	11769	14989	0.920009	1.07502
ENSMUSG00000007880	Arid1a	protein_coding	8104	6282	6479	8424	7047	6674	1	0.999501	7034	9227	7307	7104	6659	6347	0.0639752	1.18576	8036	6462	6138	7960	7905	5219	0.939281	0.92124	5058	4456	5181	5643	5580	5406	0.936019	1.04002
ENSMUSG00000040667	Nup88	protein_coding	7929	5952	6200	7271	6450	6337	1	0.968002	6316	6305	6833	5520	6198	5163	1	0.96992	8034	6172	6836	8006	7003	7696	0.954177	1.03495	6594	5064	6734	5706	5824	5031	0.198454	0.879645
ENSMUSG00000031691	Tnpo2	protein_coding	7540	5256	5873	6621	6497	5995	1	0.913081	5459	7069	5819	5081	5932	4981	1	1.09232	8033	6002	6989	7765	6843	6909	0.954177	0.979029	7828	5336	8017	6734	8262	5211	0.00212002	0.756782
ENSMUSG00000041926	Rnpep	protein_coding	11160	8621	10016	13797	10197	10144	1	1.03558	7987	10038	9616	8681	8235	7038	0.975273	1.09733	8027	6536	8469	10189	6905	9774	0.427932	1.16073	10892	8776	11575	10225	9888	8510	0.371372	0.904584
ENSMUSG00000052397	Ezr	protein_coding	4813	3701	3738	5347	3970	4013	1	1.05207	5732	5579	6132	5050	5129	3966	1	0.945296	8019	6659	6937	9640	5801	8424	0.0386193	1.23257	8946	6512	7783	7336	7417	5887	0.160415	0.869042
ENSMUSG00000027998	Plrg1	protein_coding	7377	5791	5490	6819	6019	5743	1	0.992317	6508	5710	6412	5245	5623	4689	1	0.931557	8013	6188	6124	6584	6631	6697	0.954177	0.980322	4965	3206	4207	3305	3318	2631	0.0232314	0.78311
ENSMUSG00000059119	Nap1l4	protein_coding	10089	7744	7645	9544	8696	8626	1	0.999035	8295	8403	8726	6797	8106	6933	1	0.972981	8010	6083	6746	7336	6059	7084	0.954177	1.02586	7175	4198	7080	4639	5378	3491	1.30726e-06	0.66942
ENSMUSG00000024943	Smc5	protein_coding	6548	4245	4834	5860	4733	4397	1	0.912515	5413	4828	5548	4453	4844	3881	0.916186	0.919245	8004	5730	7145	7434	7796	5543	0.179991	0.841015	5928	3496	5458	3589	6035	3819	6.2213e-05	0.66776
ENSMUSG00000022139	Mbnl2	protein_coding	6021	4269	4969	5852	4825	4812	1	0.954677	4780	4791	5518	4779	4719	4131	1	1.01034	8003	7945	5339	8047	10869	8042	0.981783	1.02738	7435	7601	7012	7754	6546	8779	0.0694703	1.23461
ENSMUSG00000030216	Wbp11	protein_coding	8442	6286	6715	8864	7495	7144	1	0.993186	7225	7667	7972	6690	7053	5633	1	0.989407	8001	5788	6511	7461	7451	5802	0.544382	0.89704	4949	3599	5296	4576	4181	3075	0.0672535	0.825772
ENSMUSG00000029484	Anxa3	protein_coding	6408	4760	4506	5926	7110	6938	1	0.998287	5156	4569	5154	4298	6354	5415	1	0.954211	8000	7629	6314	8226	6500	10306	0.0247896	1.31292	10876	10817	10613	11887	7660	10362	0.0535196	1.21626
ENSMUSG00000002147	Stat6	protein_coding	9386	7337	7291	9425	8356	8238	1	1.01398	6969	7846	7252	6191	7664	6150	1	1.01499	7997	5287	6953	7090	6776	6976	0.665999	0.921071	6224	4985	5972	5619	5013	4946	0.936019	0.965134
ENSMUSG00000039682	Lap3	protein_coding	7593	5916	5459	7729	6069	5947	1	1.04119	6052	5964	6295	5237	5755	4790	1	0.974727	7992	6187	6482	7311	6031	6588	0.954177	1.02175	5384	4468	4926	4989	4412	3500	0.766136	0.933337
ENSMUSG00000034290	Nek9	protein_coding	9591	6894	7959	9615	8291	8254	1	0.967769	7032	7644	7700	6401	7244	5753	1	0.991997	7982	5922	6624	6806	7213	6986	0.868478	0.938814	6832	6474	6851	7512	5915	6180	0.44653	1.09505
ENSMUSG00000014195	Dnajc7	protein_coding	8690	6503	6915	8240	6743	6719	1	0.975633	6815	6414	7512	5960	6387	5124	0.940618	0.933177	7982	6382	6428	7466	6219	6479	0.954177	1.02761	4575	3085	4370	3155	3550	2600	0.00121254	0.755589
ENSMUSG00000034595	Ppp1r18	protein_coding	11958	7944	8510	10073	11327	8995	1	0.864678	9413	9057	9550	6731	10184	6287	0.371204	0.829628	7980	3080	7072	4391	5685	3887	1.27534e-12	0.56716	8188	3654	7927	4407	6806	3481	5.8196e-20	0.535497
ENSMUSG00000024583	Txnl1	protein_coding	9771	7366	6557	8329	7875	7576	1	0.988128	7715	7422	7374	6257	7508	5953	1	0.956456	7976	6568	6375	7941	6330	8063	0.266103	1.13608	6716	5831	6769	5630	5318	4460	0.527621	0.903921
ENSMUSG00000051853	Arf3	protein_coding	10650	8094	8149	10714	10384	10434	1	1.01704	7928	9138	8261	6996	8721	7682	1	1.05484	7971	6012	6629	7836	6151	7610	0.752596	1.07344	7977	7574	8311	8340	5898	7055	0.482238	1.1084
ENSMUSG00000003812	Dnase2a	protein_coding	7882	6702	6349	9145	7151	7055	1	1.08086	5788	6550	6416	6585	5811	5776	0.0141709	1.16196	7963	6696	6615	8163	7671	8854	0.69273	1.10301	5494	6217	5734	7757	4866	5896	0.000589217	1.3099
ENSMUSG00000027804	Ppid	protein_coding	10308	7002	5807	7378	7077	6599	1	0.94004	7965	7795	6462	5093	7166	5633	1	0.939083	7958	6777	5595	7063	5570	6992	0.425947	1.14649	4412	3446	4780	3884	5178	4355	0.452031	0.866628
ENSMUSG00000022558	Mroh1	protein_coding	8804	6816	8216	10860	8855	8759	1	1.01904	6713	7565	7845	7231	7361	6313	1	1.06416	7949	5527	7161	7533	6502	6814	0.910179	0.950599	12532	9850	12068	13322	11966	12050	0.936019	1.02341
ENSMUSG00000031256	Cstf2	protein_coding	8451	6292	5895	7680	6746	6819	1	1.00806	6881	6648	6924	5979	6754	5635	1	0.980595	7940	5709	6704	7167	6509	6996	0.954177	0.974981	3920	3466	4251	3533	3778	3272	0.593355	0.916818
ENSMUSG00000025236	Adpgk	protein_coding	7854	5752	5759	7302	6297	6565	1	1.00466	5479	5436	5591	5179	5431	5049	1	1.05117	7927	6972	5992	7595	5524	8065	0.0884135	1.22135	4841	3905	5050	4373	4259	3778	0.438316	0.90825
ENSMUSG00000011114	Tbrg1	protein_coding	5767	4280	4442	5758	4547	4327	1	0.985784	4938	4421	5067	4176	4291	3418	0.975186	0.926898	7920	5570	7134	7221	6345	6497	0.733126	0.933992	7629	4864	6840	5577	6288	4069	0.000266735	0.741604
ENSMUSG00000025190	Got1	protein_coding	9948	7986	8667	11395	7687	7967	1	1.0451	7808	7472	8443	7603	7040	5657	1	0.981332	7918	5751	6184	6352	8985	6772	0.46128	0.846221	9143	6946	9105	9028	7852	6660	0.562598	0.919218
ENSMUSG00000033499	Larp4b	protein_coding	7595	5294	5997	7471	6161	5793	1	0.948821	6609	7046	7052	5948	5879	4765	1	0.998796	7913	5858	6467	7076	7875	6243	0.532102	0.891789	5829	5644	5641	6216	5298	5336	0.505568	1.09118
ENSMUSG00000027367	Stard7	protein_coding	14179	10570	11362	14599	11611	11584	1	0.999846	10803	11588	11595	10248	10411	8784	1	1.02832	7908	6985	6488	8393	7133	9048	0.184681	1.17699	5710	6180	6171	6696	5120	5231	0.25423	1.13241
ENSMUSG00000055491	Pprc1	protein_coding	8295	6210	6601	8319	7274	7048	1	0.985354	8217	9327	8315	7331	7029	6037	1	1.05634	7907	5719	6331	6910	6500	5290	0.5576	0.899011	3034	2079	3452	2499	3157	2178	0.00147	0.74391
ENSMUSG00000034807	Colgalt1	protein_coding	10553	8347	7993	10242	9542	9450	1	1.01701	7682	7999	7495	6813	7837	6761	1	1.03361	7904	7320	5981	8475	5700	9871	0.00273264	1.37036	5656	7040	6422	8930	4810	6964	8.96862e-06	1.44477
ENSMUSG00000032867	Fbxw8	protein_coding	8093	6193	6439	8534	6901	6884	1	1.01911	6831	6974	6703	6153	6318	5175	1	1.01365	7904	6163	6308	7898	6866	8117	0.691225	1.09037	5525	5080	5332	6090	4528	4479	0.63071	1.07993
ENSMUSG00000068329	Htra2	protein_coding	10251	8017	7843	10924	8309	8003	1	1.03217	7621	7088	8031	7282	7104	6029	1	0.990937	7898	6351	6289	7595	4872	7246	0.352057	1.16497	4771	5264	4983	6626	5043	5265	0.0421525	1.22524
ENSMUSG00000029823	Luc7l2	protein_coding	8824	6471	6561	8203	6376	6483	1	0.990459	7217	7892	7848	6474	6384	5373	1	1.01209	7897	5925	6441	6947	7740	6080	0.513888	0.889855	5530	4539	5365	4490	5013	4853	0.824354	0.935454
ENSMUSG00000001910	Nacc1	protein_coding	9691	7915	7604	10091	9501	9025	1	1.02317	7020	8475	7413	6891	7807	6732	1	1.09389	7893	5874	6662	7918	5790	7015	0.86647	1.06133	7220	5531	7227	6970	5709	4886	0.580781	0.915476
ENSMUSG00000010406	Mrpl52	protein_coding	3908	3650	3505	5428	3712	3716	1	1.14922	4754	3879	5836	4544	4327	3254	0.77887	0.867931	7893	5700	7577	8154	5848	6332	0.954177	0.978126	6418	5430	6880	7294	5282	4536	0.936019	0.981653
ENSMUSG00000026028	Trak2	protein_coding	6352	4484	4902	5965	5348	4956	1	0.940571	5224	5239	6092	4937	5300	4220	1	0.957411	7887	5858	6959	7694	6800	6584	0.954177	0.962097	5365	4575	5025	4649	4268	4279	0.941002	0.986002
ENSMUSG00000026159	Agfg1	protein_coding	6757	4690	5126	6146	5613	5751	1	0.96446	5085	5517	5251	4494	4837	4467	1	1.05326	7885	6411	6804	7441	7653	7674	0.997819	0.998435	5771	7868	6212	8386	5534	7879	9.32125e-07	1.46976
ENSMUSG00000030678	Maz	protein_coding	9900	7836	8302	11599	8148	7867	1	1.03945	7644	8975	9033	8207	7281	5959	1	1.06206	7883	6434	6678	8321	6395	6118	0.954177	1.03293	4487	4161	5082	5270	3960	3596	0.936019	1.01953
ENSMUSG00000035168	Tanc1	protein_coding	6918	4848	5752	6856	6191	5947	1	0.944219	5006	5458	5538	4380	5488	4449	1	0.983368	7882	3859	7482	5532	8149	3843	9.59763e-09	0.576918	10328	6064	10523	7732	9819	6487	6.62758e-06	0.701906
ENSMUSG00000001855	Nup214	protein_coding	9912	7368	7470	9394	9005	8960	1	0.992124	7438	9572	7578	6756	7521	6625	1	1.11698	7870	6506	6742	8186	6931	6470	0.954177	1.01762	5999	5833	6205	7273	5979	6497	0.257159	1.14525
ENSMUSG00000026426	Arl8a	protein_coding	5600	4331	4960	5828	5327	4981	1	0.960722	4337	4350	5200	4481	4922	3732	1	0.960706	7869	5834	6495	7353	6374	6130	0.954177	0.967292	8080	5026	8094	5988	5643	4922	0.012723	0.781703
ENSMUSG00000021494	Ddx41	protein_coding	7900	6713	6651	8831	7046	6556	1	1.03259	6760	6218	7147	6188	5890	4916	1	0.966082	7867	5505	6211	6862	6299	6574	0.954177	0.96643	4255	2800	4129	3712	3802	2657	0.0126048	0.795661
ENSMUSG00000028552	Eps15	protein_coding	9688	6881	8380	10253	7270	7069	1	0.9585	7749	6479	8828	7423	6829	5599	1	0.923544	7862	5635	6958	6415	7715	5722	0.0593195	0.817652	6057	5579	6523	6154	5948	5252	0.936019	0.974359
ENSMUSG00000028138	Adh5	protein_coding	8486	6881	6574	8662	7282	6955	1	1.02246	6798	6034	7125	6271	6430	5567	1	0.972934	7859	5977	6195	7301	5440	6896	0.75836	1.08064	6873	5660	6626	6667	4559	4671	0.99413	1.00388
ENSMUSG00000054387	Mdm4	protein_coding	7539	4998	6040	7197	5208	4859	1	0.915297	5490	5562	5874	4796	4728	3854	1	0.971751	7858	5547	6201	6011	7833	4966	0.0771756	0.785092	6013	6110	5891	8262	7800	8990	0.210906	1.25558
ENSMUSG00000026879	Gsn	protein_coding	13227	10736	8079	10808	12334	12712	1	1.05594	10265	9448	8202	7353	11188	9753	1	0.989924	7856	5917	5077	5869	5825	9335	0.615964	1.18483	8903	11195	8893	13234	5712	9283	3.29095e-05	1.53125
ENSMUSG00000034854	Mfsd12	protein_coding	11022	8860	8759	13201	10103	10233	1	1.08661	6111	8085	6483	7317	6245	6357	5.8264e-06	1.27256	7850	7439	6071	10686	5570	9499	1.54058e-06	1.47031	7107	12755	6755	16329	5678	11819	1.07845e-28	2.22114
ENSMUSG00000028771	Ptpn12	protein_coding	5292	3486	4172	4940	4024	3437	1	0.887276	5093	3699	5263	3469	4436	2781	9.56584e-06	0.741218	7850	3244	6694	3749	7081	3163	1.27772e-23	0.487883	5972	2675	5576	3098	4887	2493	3.82281e-19	0.535327
ENSMUSG00000003458	Ncstn	protein_coding	7229	5151	6274	7463	6437	6418	1	0.960817	5869	5728	6590	5487	5813	4919	1	0.977246	7848	5715	6262	6883	6333	6462	0.954177	0.970349	6377	5027	6264	5083	4716	4834	0.703574	0.924787
ENSMUSG00000075284	Wipf1	protein_coding	12155	9081	10477	13857	10305	10370	1	1.01379	8177	8521	9592	8053	9069	6771	1	0.959547	7847	4112	7011	5557	8340	4434	2.56434e-07	0.624679	8387	5473	8700	6153	8296	4479	7.40329e-07	0.670826
ENSMUSG00000008604	Ubqln4	protein_coding	9903	7713	7344	9811	8436	8454	1	1.02928	7014	9078	6885	6860	7161	6224	0.537505	1.15245	7845	6481	6760	9178	5155	8148	0.0619926	1.2506	5844	5114	6032	6870	5381	5345	0.797387	1.06412
ENSMUSG00000029578	Wipi2	protein_coding	5469	3982	4882	5970	4253	4015	1	0.957595	6223	3861	5751	4204	4540	3150	0.0263292	0.74982	7832	4312	6150	4593	7640	4689	1.27441e-05	0.654391	6020	3352	5586	3632	4688	3180	1.02476e-07	0.666719
ENSMUSG00000025239	Limd1	protein_coding	8594	6481	6830	8732	7862	7424	1	0.983433	6251	7246	6773	5992	6672	5461	1	1.04461	7822	6483	6542	7983	6733	7869	0.498692	1.09838	5657	5678	5555	6532	4521	5228	0.0637846	1.18103
ENSMUSG00000029992	Gfpt1	protein_coding	14458	9610	6668	7624	9422	8978	1	0.912421	9548	6703	6465	5172	9217	7290	1	0.840201	7818	5104	5996	6444	5589	6268	0.954177	0.957224	9222	8412	7826	8026	6864	8275	0.530382	1.11122
ENSMUSG00000029405	G3bp2	protein_coding	11804	8995	8856	10873	10842	10775	1	0.992896	7975	8715	8875	7659	9644	8082	1	1.02144	7814	6558	7050	8735	5613	9784	0.0703401	1.27067	7582	7037	7911	5620	5917	5618	0.762903	0.918955
ENSMUSG00000060279	Ap2a1	protein_coding	8399	6429	6900	8720	7573	7524	1	1.00207	6869	6917	7468	6226	6729	5606	1	0.98281	7806	5818	6672	7277	5826	6507	0.997819	1.0042	7949	6444	7725	8247	6510	6268	0.99413	1.0035
ENSMUSG00000025745	Hadha	protein_coding	9092	7194	6805	8872	7652	7561	1	1.0219	6916	7290	7038	6441	6522	5822	1	1.05303	7802	5859	6161	7264	6775	7626	0.954177	1.03826	6042	5667	5500	6838	5021	5627	0.103943	1.16468
ENSMUSG00000015937	Macroh2a1	protein_coding	10182	7863	8344	11034	8698	8576	1	1.01764	7747	8509	8973	7479	7922	7006	1	1.03188	7800	5911	6825	8345	6225	7487	0.716774	1.07762	5683	4801	6123	6234	5967	4594	0.724943	0.927613
ENSMUSG00000052488	Cherp	protein_coding	7868	6212	6372	8171	6947	6798	1	1.01203	6873	7851	6673	5555	6218	5515	1	1.05116	7788	5507	6057	6233	6350	4960	0.309398	0.863226	4182	2822	4630	3489	3883	2905	0.00264283	0.771865
ENSMUSG00000002458	Rgs19	protein_coding	6566	5026	5452	6936	5257	5148	1	0.999197	5378	5425	5654	4838	4813	4020	1	0.993084	7783	5535	6743	6702	6134	6273	0.705416	0.931687	4293	2893	4155	3025	3456	2601	0.00114776	0.764365
ENSMUSG00000033257	Ttll4	protein_coding	7767	5745	6415	7980	6411	6070	1	0.969596	6366	7011	6481	5498	6020	4982	1	1.01862	7782	5440	6216	6649	6607	5755	0.405697	0.899739	4930	3831	5403	4856	5281	4505	0.529806	0.897205
ENSMUSG00000016018	Mtrex	protein_coding	8373	6182	6455	7963	6402	6363	1	0.981494	6764	6679	7138	5677	6323	5133	1	0.953394	7769	6815	6459	7694	6735	7012	0.80853	1.06884	4026	3336	4490	3085	3177	2987	0.303367	0.864885
ENSMUSG00000029446	Psph	protein_coding	4125	3291	3919	5331	2366	2355	1	1.04517	4620	2469	5245	4587	2874	2222	1	0.810086	7768	5693	6378	5969	7110	5236	0.146977	0.829325	3423	1680	3013	2042	2958	1593	1.19981e-10	0.600146
ENSMUSG00000005686	Ampd3	protein_coding	3022	2373	2908	3522	3156	2975	1	0.976606	2951	3260	3385	2886	3098	2627	1	1.02695	7758	5381	6414	6952	7892	5629	0.200414	0.839703	12847	9607	12398	9699	8716	9651	0.715558	0.919085
ENSMUSG00000031557	Plekha2	protein_coding	10229	7366	8332	9783	8598	8382	1	0.95218	7971	7831	8528	7054	8325	6714	1	0.961327	7744	5735	6794	7792	5497	7497	0.747762	1.08881	7205	7214	6799	8020	5789	6710	0.0533707	1.18247
ENSMUSG00000022867	Usp25	protein_coding	8381	5801	5979	7541	6854	6659	1	0.960557	6039	7214	6662	5299	6403	5808	1	1.05862	7742	7536	6893	10171	6317	9730	3.11893e-05	1.35446	5865	6696	6049	6842	5158	6526	0.00841685	1.2571
ENSMUSG00000043953	Ccrl2	protein_coding	111	124	199	202	149	91	1	0.877943	4694	9371	5043	7569	2648	4140	0.367548	1.85771	7742	9565	6450	10456	11652	11281	0.810538	1.24353	4980	13361	3713	12124	4285	14640	2.45751e-30	3.32213
ENSMUSG00000002365	Snx9	protein_coding	13816	10643	10250	13557	11225	10897	1	1.01145	11057	9005	11362	9237	10566	8170	0.269759	0.886247	7737	4385	6611	5573	5605	5004	0.00255795	0.78003	6538	2784	7115	3009	5439	2398	1.55638e-25	0.457411
ENSMUSG00000032480	Dhx30	protein_coding	6483	4869	5176	6302	5826	5577	1	0.971394	5647	5752	5624	5079	5474	4568	1	1.01301	7736	5710	6393	6987	5828	6381	0.997819	0.99547	4078	3169	4414	4041	3523	3090	0.524032	0.910581
ENSMUSG00000019920	Lims1	protein_coding	9303	6724	7090	8397	7178	7726	1	0.988916	6950	5909	7133	6148	7189	6244	1	0.956143	7725	5647	6412	6852	6921	6619	0.850655	0.941639	5413	6309	5404	6153	5135	6013	0.0270836	1.23688
ENSMUSG00000028902	Sf3a3	protein_coding	9046	6944	6396	8550	7299	7173	1	1.0174	7283	7055	7439	6287	6574	5597	1	0.981139	7723	6302	6658	8211	6297	7323	0.449358	1.09428	4548	3891	4726	3930	3853	3079	0.326491	0.884472
ENSMUSG00000025027	Xpnpep1	protein_coding	8968	6798	7320	9510	7575	7354	1	1.00025	7439	6879	8072	6812	6958	5715	1	0.954741	7712	5903	6823	7752	6189	7770	0.806476	1.07091	8656	6603	8518	7322	6678	5476	0.183348	0.86626
ENSMUSG00000063550	Nup98	protein_coding	8761	6222	6797	7608	7142	7044	1	0.937819	7519	7977	7259	6186	6561	5558	1	1.01464	7703	6010	6916	7766	7937	7240	0.954177	0.959735	5858	4264	5822	4750	5529	4394	0.0458636	0.830061
ENSMUSG00000041560	Nop53	protein_coding	6173	5154	5066	7741	5413	4900	1	1.06977	6165	6363	7089	5851	5356	4319	1	0.978257	7693	5425	5736	5777	7189	5603	0.298587	0.850019	4375	4893	4276	7220	4025	3919	0.0211807	1.3244
ENSMUSG00000024270	Slc39a6	protein_coding	8199	5745	5977	7285	6933	6894	1	0.962683	5699	6468	6100	5016	6190	5367	1	1.03382	7683	6844	6590	8440	5451	7290	0.0958663	1.19252	6452	4493	6976	4134	4788	3607	0.00144244	0.720925
ENSMUSG00000028049	Scamp3	protein_coding	7698	6027	6395	8408	7796	7347	1	1.0029	5785	5592	6189	5525	6823	5590	1	0.985025	7680	5793	6374	7280	6285	7283	0.954177	1.03893	6284	4534	6352	5434	4933	4237	0.139484	0.861306
ENSMUSG00000020859	Spag9	protein_coding	5848	4161	5141	6303	4913	4763	1	0.960286	5055	4439	5633	4237	4807	3821	0.319211	0.893048	7678	5086	6754	6151	8286	5373	0.0100254	0.754417	9153	7162	8247	8201	9108	7973	0.835286	0.936503
ENSMUSG00000037119	Fam91a1	protein_coding	8592	6181	6779	7790	7382	7004	1	0.937169	6666	6489	7252	5755	6880	5634	1	0.950768	7663	5623	6842	6591	7028	7384	0.944104	0.943563	4953	4231	5351	3551	4159	3691	0.253503	0.853198
ENSMUSG00000000171	Sdhd	protein_coding	13637	10017	10401	13300	11138	10856	1	0.985463	9841	10217	10451	9278	9555	8056	1	1.01795	7662	6554	7182	9321	6552	9074	0.0924922	1.20153	7606	10192	8772	10057	6237	7830	0.00495401	1.32549
ENSMUSG00000027087	Itgav	protein_coding	11900	8073	6798	7897	10744	10099	1	0.922434	7957	9895	6781	6066	9063	7940	1	1.10125	7662	8862	5077	7883	8040	11223	0.079529	1.40875	6765	9134	6412	7569	5426	9115	0.000170442	1.4987
ENSMUSG00000021686	Ap3b1	protein_coding	8923	6260	7212	8878	7081	7448	1	0.983333	6994	6642	7589	6505	6907	5682	1	0.968752	7660	5830	6857	7867	6428	7366	0.954177	1.03942	9986	9098	9413	10847	8066	8841	0.301863	1.11621
ENSMUSG00000022360	Atad2	protein_coding	12844	8989	9565	12175	10406	10136	1	0.967907	8932	8518	9331	8311	9027	7488	1	0.984937	7653	5485	6914	6708	7420	5753	0.105048	0.843875	8247	6441	8719	7362	7520	6444	0.20927	0.880928
ENSMUSG00000026924	Sec16a	protein_coding	8791	6462	6721	8543	7819	7445	1	0.976136	6407	7183	6735	5603	6481	5534	1	1.02834	7653	5365	6673	7109	6462	5937	0.516164	0.916278	8023	5680	7375	6776	7178	6244	0.295161	0.882495
ENSMUSG00000031545	Gpat4	protein_coding	8932	6909	7093	8763	8163	8212	1	1.00326	6853	7745	7209	6099	7096	5887	1	1.02628	7652	6279	6525	8013	5941	8202	0.180154	1.16096	6509	5666	6776	6683	5150	5313	0.936019	1.02144
ENSMUSG00000030867	Plk1	protein_coding	6282	4977	5453	6959	7122	7098	1	1.01726	4099	4874	4596	4320	5897	4887	1	1.06788	7652	5585	6634	7549	7491	7187	0.954177	0.961181	2663	2722	2785	4007	3222	2803	0.449412	1.15123
ENSMUSG00000032097	Ddx6	protein_coding	9606	7057	6848	8472	8826	8336	1	0.965099	7580	8419	8101	6258	8330	6646	1	0.97822	7649	5496	6522	7570	7534	7416	0.954177	0.971353	10347	8176	10001	6948	7780	7040	0.211482	0.848407
ENSMUSG00000040204	Pclaf	protein_coding	14002	10684	11320	14714	11841	11778	1	1.01061	10549	10871	12478	10149	11244	9411	1	0.98323	7647	5331	6743	7973	6317	6160	0.954177	0.968166	6130	5605	6615	5633	6040	4126	0.263742	0.866392
ENSMUSG00000038717	Atp5l	protein_coding	9481	7649	7701	10415	7762	7919	1	1.05227	7982	7690	9356	7850	7471	6193	1	0.969049	7643	6255	7502	8537	6088	6281	0.954177	1.02514	8276	9452	8469	10042	5780	7412	0.0240627	1.27613
ENSMUSG00000061613	U2af1	protein_coding	7876	6088	5989	7842	6144	6060	1	1.01467	6585	6775	7079	5923	5874	5135	1	1.00689	7638	6147	6383	7414	6151	6345	0.954177	1.0265	3467	2226	3710	2460	2679	1969	0.000276839	0.721085
ENSMUSG00000028207	Asph	protein_coding	19702	14890	14904	18273	14415	14406	1	0.989427	15154	11576	14678	12065	13997	11327	0.73963	0.884598	7637	6284	6099	7615	5611	7731	0.164903	1.16581	11496	8781	10640	9826	12527	8302	0.0813448	0.820531
ENSMUSG00000004069	Dnaja3	protein_coding	7178	5194	5620	7084	5529	5730	1	0.995505	5057	4907	5570	4874	4556	3908	1	0.996195	7636	5941	5897	6141	6976	5606	0.678794	0.90089	3953	3904	4135	4313	3082	3269	0.575993	1.09597
ENSMUSG00000022437	Samm50	protein_coding	9341	7771	7354	9364	7543	7598	1	1.03886	7425	8280	8029	6675	6880	5864	1	1.02574	7619	6166	6496	8018	6190	8129	0.270437	1.139	5208	4816	5393	5456	4107	3935	0.936019	1.02748
ENSMUSG00000059182	Skap2	protein_coding	8739	6666	7192	9054	7716	7580	1	0.995692	7135	6653	7803	6309	7305	6039	1	0.946196	7618	5690	6437	7528	6585	6851	0.992186	1.00585	10631	7089	9300	7308	6811	6356	0.134481	0.833558
ENSMUSG00000024758	Rtn3	protein_coding	10094	7378	8019	10047	9314	8795	1	0.967062	7428	7755	8555	7365	8211	6714	1	0.99802	7613	6555	6769	8043	6142	8516	0.164602	1.16929	9280	10880	9265	10916	7265	9362	0.00273921	1.29133
ENSMUSG00000030689	Ino80e	protein_coding	6829	5319	5523	7635	5798	5722	1	1.03636	6340	6636	6530	5452	5635	4483	1	0.983332	7601	5321	6290	6798	5833	5963	0.914768	0.952632	3673	2304	3656	2712	3290	2114	9.905e-06	0.712678
ENSMUSG00000039703	Nploc4	protein_coding	8507	6699	6426	7763	7698	7558	1	0.994706	7076	8339	7188	5938	7692	5980	1	1.01188	7592	6117	6723	8154	6131	7778	0.368756	1.11631	6233	5201	6251	5122	4723	4648	0.770277	0.933092
ENSMUSG00000040028	Elavl1	protein_coding	6981	5099	5147	6524	5946	5674	1	0.973779	6149	6738	6183	5325	6094	5063	1	1.02211	7586	5547	6302	6992	6489	7112	0.999799	0.999855	5004	3225	5170	3313	4182	2595	1.81964e-06	0.677749
ENSMUSG00000027823	Gmps	protein_coding	10498	6975	6841	8016	7612	7239	1	0.917308	7493	7983	7520	6054	6962	6223	1	1.01622	7585	6295	6074	6902	6143	7721	0.638613	1.10294	4868	3632	4956	3640	3810	2956	0.0223716	0.801427
ENSMUSG00000054455	Vapb	protein_coding	10776	8367	8698	11778	9202	8982	1	1.02424	8245	8036	8844	7488	8362	6812	1	0.969609	7582	5918	6674	7931	5898	6969	0.758112	1.07007	7494	8330	7600	10874	6501	7768	0.000622615	1.32252
ENSMUSG00000029313	Aff1	protein_coding	6179	4115	5950	6673	5786	5026	1	0.878611	6673	6419	7768	5413	5946	4255	0.724881	0.868329	7582	4499	6207	4979	9718	4261	0.000337322	0.602945	7439	4959	7544	5745	7684	5439	0.00321565	0.757232
ENSMUSG00000026150	Mff	protein_coding	6809	5436	5640	7310	5642	5662	1	1.02802	6105	4979	6744	5498	5412	4420	0.776951	0.904425	7581	5343	6743	6813	6752	6679	0.671792	0.924429	7042	6763	6781	7030	5365	5759	0.5909	1.08862
ENSMUSG00000062234	Gak	protein_coding	8770	6717	6981	9206	7689	7709	1	1.01946	6517	6909	6957	6398	6338	5531	1	1.04915	7578	5832	6119	6886	6596	6692	0.995706	0.994182	7502	5626	7154	6708	6099	5805	0.683681	0.932327
ENSMUSG00000093904	Tomm20	protein_coding	8698	6862	6827	9334	7679	7318	1	1.02416	6949	6778	8109	6809	7093	5948	1	0.976948	7575	6082	6386	7754	5584	7862	0.239143	1.15435	5664	4893	5918	6019	4557	4083	0.942148	0.985422
ENSMUSG00000026466	Tor1aip1	protein_coding	7903	5847	5958	7035	7611	7540	1	0.971352	6472	6102	6753	5557	7094	5585	1	0.938548	7575	6545	7090	9516	5756	8680	0.0331177	1.25068	4027	3186	3682	2774	3052	3157	0.722169	0.914084
ENSMUSG00000037815	Ctnna1	protein_coding	7917	5814	6162	7517	6581	6755	1	0.988125	5950	5916	6589	5464	6269	5161	1	0.972794	7569	5146	6504	7084	6165	6824	0.954177	0.973645	7879	5285	6984	6062	6262	4678	0.0119017	0.806719
ENSMUSG00000028053	Ash1l	protein_coding	7983	5636	6096	7016	6085	5924	1	0.93861	7008	7312	7434	6057	6682	5906	1	1.00764	7564	5508	6229	6905	7000	5887	0.589176	0.911146	5464	4275	5595	4622	5726	4450	0.147958	0.84603
ENSMUSG00000036333	Kidins220	protein_coding	11391	8171	8922	10403	9617	9869	1	0.967173	8131	8064	8334	7211	8714	7445	1	0.998261	7563	4906	6346	6046	7430	5559	0.0243277	0.800107	8472	7026	7887	7640	7218	7326	0.99413	0.997153
ENSMUSG00000038299	Wdr36	protein_coding	8093	5609	6228	7396	6613	6103	1	0.926076	6600	6440	6668	5520	6149	5013	1	0.96327	7559	6034	6662	7513	5887	8151	0.499297	1.12078	4266	3564	4750	3577	3673	2766	0.0922686	0.83174
ENSMUSG00000038252	Ncapd2	protein_coding	12391	9161	10243	13651	10902	11354	1	1.02524	8982	10101	10104	8777	9521	8188	1	1.04447	7551	5852	6600	7498	7635	6642	0.947172	0.946343	4192	3803	4582	5203	5198	4211	0.99413	0.995293
ENSMUSG00000066026	Dhrs3	protein_coding	5299	4319	4973	6338	4805	4853	1	1.02988	3133	2460	3462	3196	3313	2853	1	0.957213	7546	3625	6808	4310	7212	3368	7.80308e-14	0.542757	6573	4059	6956	5112	7023	3792	2.20995e-06	0.665152
ENSMUSG00000005417	Mprip	protein_coding	9396	7151	7235	9743	7834	8076	1	1.03386	7321	7965	7971	6812	7270	5983	1	1.01354	7544	5500	6420	7490	5526	5984	0.976537	1.00979	5858	4426	5792	5909	5478	4626	0.659809	0.924945
ENSMUSG00000030061	Uba3	protein_coding	5443	4055	4614	5593	3913	3891	1	0.97737	5338	3898	5703	4582	4347	3386	0.724491	0.854457	7542	6247	6384	6935	7795	5688	0.726857	0.901125	5006	4609	4974	4634	4591	3984	0.936019	0.966675
ENSMUSG00000020661	Dnmt3a	protein_coding	9946	7610	8564	10971	8537	8421	1	1.00373	7172	8412	8714	7839	7181	6335	0.898777	1.08093	7536	6516	7347	10060	7416	7200	0.800525	1.09061	7975	10168	8086	11921	7389	10934	9.00689e-08	1.50063
ENSMUSG00000031865	Dctn1	protein_coding	8194	6539	6679	9205	7965	7799	1	1.03918	6547	7136	7183	6361	6609	5832	1	1.0495	7536	5735	6210	7329	6080	6423	0.954177	1.02021	5090	3940	5158	4518	4533	4052	0.400952	0.902402
ENSMUSG00000032834	Pwp2	protein_coding	5978	4261	4495	5695	4751	4792	1	0.983603	4630	4798	4824	4145	4428	3565	1	0.991752	7535	5751	5547	6355	6411	7137	0.954177	1.03027	2877	1972	3135	1929	2550	1693	3.79984e-05	0.697689
ENSMUSG00000061479	Snrpa	protein_coding	6843	5385	5675	7219	5935	5942	1	1.01591	6116	5866	6230	5231	5262	4486	1	0.975834	7529	5499	6397	7215	7026	6370	0.851016	0.940694	3832	3009	4273	4205	3732	2873	0.511501	0.898782
ENSMUSG00000029401	Rilpl2	protein_coding	3374	3024	3413	5264	3139	3018	1	1.1222	2246	3183	2973	3377	2230	2240	0.218719	1.3037	7524	7114	6037	9515	8458	7224	0.784118	1.11317	7069	11282	7219	15042	5331	9659	3.5461e-14	1.94336
ENSMUSG00000064289	Tank	protein_coding	5115	3773	4476	5306	4143	3867	1	0.94806	8013	6332	8062	5979	5213	4016	0.872805	0.843321	7523	5589	6236	6655	10299	5742	0.206796	0.767393	6538	5087	6133	4656	6007	4816	0.113414	0.834239
ENSMUSG00000048000	Gigyf2	protein_coding	7429	5583	5687	7508	6399	6552	1	1.02079	5099	5856	5324	4841	5252	4495	1	1.0668	7518	7593	5842	9123	7584	7241	0.30696	1.18452	6688	8807	6751	10181	5741	8546	5.28645e-10	1.52915
ENSMUSG00000032788	Pdxk	protein_coding	12566	9272	8467	11068	11777	12156	1	1.01593	7008	8615	7072	6502	9012	7458	1	1.07626	7516	5880	6489	8158	4822	7585	0.237405	1.1937	6105	5636	6707	6797	5167	5281	0.897624	1.04829
ENSMUSG00000000751	Rpa1	protein_coding	13035	9434	9309	11804	10908	11393	1	1.00264	9160	10135	9058	8224	9676	8375	1	1.05589	7505	6024	6096	7743	4705	7878	0.120037	1.23439	7571	6573	7895	7316	5915	5341	0.936019	0.957501
[truncated: 49,713 more rows]
