# Supplementary material for: Selective Extracellular Signal-Regulated Kinase 1/2 (ERK1/2) Inhibition by the SCH772984 Compound Attenuates In Vitro and In Vivo Inflammatory Responses and Prolongs Survival in Murine Sepsis Models
Source: Int J Mol Sci. 2021 Sep 22;22(19):10204. doi: 10.3390/ijms221910204 (PMC8508766; doi:10.3390/ijms221910204)
Supplement: Supplementary file 1 [file ijms-22-10204-s001.zip › Table S2.xlsx]

## Sheet: Table S2
Table S2: Over-representation among Reactome pathways of genes significantly differentially (up-regulated; down-regulated) expressed (p.adjusted < 0.05) between LPS and LPS + SCH772984 treated RAW 264.7 cells at 1h, 4h, and 24hrs time-points. ID - Reactome pathway ID; GeneRatio - ratio of the number of differentially expressed genes associated with a given pathway and all genes associated with th…

## Sheet: down_1h
ID	Description	GeneRatio	BgRatio	pvalue	p.adjust	qvalue	geneID	Count
R-MMU-449147	Signaling by Interleukins	10/36	358/6540	1.50525e-05	0.00186651	0.00160032	Dusp5/Dusp6/Dusp4/Hbegf/Csf3/Il17ra/Lif/Il23a/Osm/Il1f6	10
R-MMU-1280215	Cytokine Signaling in Immune system	10/36	437/6540	8.39343e-05	0.00520392	0.00446177	Dusp5/Dusp6/Dusp4/Hbegf/Csf3/Il17ra/Lif/Il23a/Osm/Il1f6	10
R-MMU-202670	ERKs are inactivated	2/36	13/6540	0.00221214	0.0685762	0.0587962	Dusp6/Dusp4	2
R-MMU-6788467	IL-6-type cytokine receptor ligand interactions	2/36	13/6540	0.00221214	0.0685762	0.0587962	Lif/Osm	2
R-MMU-112409	RAF-independent MAPK1/3 activation	2/36	16/6540	0.00336815	0.0724669	0.0621321	Dusp5/Dusp6	2
R-MMU-6804115	TP53 regulates transcription of additional cell cycle genes whose exact role in the p53 pathway remain uncertain	2/36	17/6540	0.00380406	0.0724669	0.0621321	Btg2/Plk3	2
R-MMU-448424	Interleukin-17 signaling	3/36	61/6540	0.00442917	0.0724669	0.0621321	Dusp6/Dusp4/Il17ra	3
R-MMU-198753	ERK/MAPK targets	2/36	19/6540	0.00475011	0.0724669	0.0621321	Dusp6/Dusp4	2
R-MMU-6783589	Interleukin-6 family signaling	2/36	20/6540	0.0052597	0.0724669	0.0621321	Lif/Osm	2
R-MMU-198725	Nuclear Events (kinase and transcription factor activation)	2/36	22/6540	0.00635069	0.0787485	0.0675178	Dusp6/Dusp4	2
R-MMU-373076	Class A/1 (Rhodopsin-like receptors)	4/36	154/6540	0.00969442	0.103928	0.0891067	Ccl2/Cxcl2/C5ar1/Lpar2	4
R-MMU-450282	MAPK targets/ Nuclear events mediated by MAP kinases	2/36	28/6540	0.0101793	0.103928	0.0891067	Dusp6/Dusp4	2
R-MMU-380108	Chemokine receptors bind chemokines	2/36	29/6540	0.0108957	0.103928	0.0891067	Ccl2/Cxcl2	2
R-MMU-6791312	TP53 Regulates Transcription of Cell Cycle Genes	2/36	32/6540	0.0131743	0.107943	0.0925491	Btg2/Plk3	2
R-MMU-375276	Peptide ligand-binding receptors	3/36	91/6540	0.0133584	0.107943	0.0925491	Ccl2/Cxcl2/C5ar1	3
R-MMU-418594	G alpha (i) signalling events	3/36	93/6540	0.0141626	0.107943	0.0925491	Cxcl2/C5ar1/Lpar2	3
R-MMU-5675221	Negative regulation of MAPK pathway	2/36	34/6540	0.0147987	0.107943	0.0925491	Dusp5/Dusp6	2
R-MMU-500792	GPCR ligand binding	4/36	194/6540	0.0210695	0.145145	0.124445	Ccl2/Cxcl2/C5ar1/Lpar2	4
R-MMU-5683057	MAPK family signaling cascades	4/36	198/6540	0.0225238	0.146997	0.126033	Dusp5/Dusp6/Dnajb1/Hbegf	4
R-MMU-442533	Transcriptional Regulation of Adipocyte Differentiation in 3T3-L1 Pre-adipocytes	2/36	51/6540	0.03173	0.192012	0.164629	Egr2/Cebpd	2
R-MMU-187037	NGF signalling via TRKA from the plasma membrane	2/36	53/6540	0.0340598	0.192012	0.164629	Dusp6/Dusp4	2
R-MMU-372790	Signaling by GPCR	6/36	454/6540	0.0356054	0.192012	0.164629	Gpr84/Ccl2/Hbegf/Cxcl2/C5ar1/Lpar2	6
R-MMU-450294	MAP kinase activation in TLR cascade	2/36	57/6540	0.0389133	0.192012	0.164629	Dusp6/Dusp4	2
R-MMU-1250196	SHC1 events in ERBB2 signaling	1/36	10/6540	0.0537382	0.192012	0.164629	Hbegf	1
R-MMU-1483213	Synthesis of PE	1/36	10/6540	0.0537382	0.192012	0.164629	Chka	1
R-MMU-1963642	PI3K events in ERBB2 signaling	1/36	10/6540	0.0537382	0.192012	0.164629	Hbegf	1
R-MMU-3371568	Attenuation phase	1/36	10/6540	0.0537382	0.192012	0.164629	Dnajb1	1
R-MMU-6785631	ERBB2 Regulates Cell Motility	1/36	10/6540	0.0537382	0.192012	0.164629	Hbegf	1
R-MMU-6811558	PI5P, PP2A and IER3 Regulate PI3K/AKT Signaling	2/36	69/6540	0.0549113	0.192012	0.164629	Ier3/Hbegf	2
R-MMU-168164	Toll Like Receptor 3 (TLR3) Cascade	2/36	72/6540	0.0592208	0.192012	0.164629	Dusp6/Dusp4	2
R-MMU-166058	MyD88:Mal cascade initiated on plasma membrane	2/36	74/6540	0.0621575	0.192012	0.164629	Dusp6/Dusp4	2
R-MMU-168142	Toll Like Receptor 10 (TLR10) Cascade	2/36	74/6540	0.0621575	0.192012	0.164629	Dusp6/Dusp4	2
R-MMU-168176	Toll Like Receptor 5 (TLR5) Cascade	2/36	74/6540	0.0621575	0.192012	0.164629	Dusp6/Dusp4	2
R-MMU-168179	Toll Like Receptor TLR1:TLR2 Cascade	2/36	74/6540	0.0621575	0.192012	0.164629	Dusp6/Dusp4	2
R-MMU-168188	Toll Like Receptor TLR6:TLR2 Cascade	2/36	74/6540	0.0621575	0.192012	0.164629	Dusp6/Dusp4	2
R-MMU-181438	Toll Like Receptor 2 (TLR2) Cascade	2/36	74/6540	0.0621575	0.192012	0.164629	Dusp6/Dusp4	2
R-MMU-199418	Negative regulation of the PI3K/AKT network	2/36	74/6540	0.0621575	0.192012	0.164629	Ier3/Hbegf	2
R-MMU-975871	MyD88 cascade initiated on plasma membrane	2/36	74/6540	0.0621575	0.192012	0.164629	Dusp6/Dusp4	2
R-MMU-5673001	RAF/MAP kinase cascade	3/36	172/6540	0.0678035	0.192012	0.164629	Dusp5/Dusp6/Hbegf	3
R-MMU-975138	TRAF6 mediated induction of NFkB and MAP kinases upon TLR7/8 or 9 activation	2/36	78/6540	0.0681776	0.192012	0.164629	Dusp6/Dusp4	2
R-MMU-1482922	Acyl chain remodelling of PI	1/36	13/6540	0.0693048	0.192012	0.164629	Pla2g5	1
R-MMU-197264	Nicotinamide salvaging	1/36	13/6540	0.0693048	0.192012	0.164629	Ptgs2	1
R-MMU-168181	Toll Like Receptor 7/8 (TLR7/8) Cascade	2/36	80/6540	0.0712582	0.192012	0.164629	Dusp6/Dusp4	2
R-MMU-975155	MyD88 dependent cascade initiated on endosome	2/36	80/6540	0.0712582	0.192012	0.164629	Dusp6/Dusp4	2
R-MMU-5684996	MAPK1/MAPK3 signaling	3/36	177/6540	0.072576	0.192012	0.164629	Dusp5/Dusp6/Hbegf	3
R-MMU-2162123	Synthesis of Prostaglandins (PG) and Thromboxanes (TX)	1/36	14/6540	0.0744381	0.192012	0.164629	Ptgs2	1
R-MMU-449836	Other interleukin signaling	1/36	14/6540	0.0744381	0.192012	0.164629	Csf3	1
R-MMU-622312	Inflammasomes	1/36	14/6540	0.0744381	0.192012	0.164629	Nlrp3	1
R-MMU-168138	Toll Like Receptor 9 (TLR9) Cascade	2/36	84/6540	0.0775543	0.192012	0.164629	Dusp6/Dusp4	2
R-MMU-1482925	Acyl chain remodelling of PG	1/36	15/6540	0.0795438	0.192012	0.164629	Pla2g5	1
R-MMU-447115	Interleukin-12 family signaling	1/36	15/6540	0.0795438	0.192012	0.164629	Il23a	1
R-MMU-8854691	Interleukin-20 family signaling	3/36	185/6540	0.0805213	0.192012	0.164629	Dusp5/Dusp6/Hbegf	3
R-MMU-3371453	Regulation of HSF1-mediated heat shock response	1/36	16/6540	0.0846222	0.197984	0.169749	Dnajb1	1
R-MMU-166166	MyD88-independent TLR4 cascade	2/36	92/6540	0.0906494	0.204373	0.175227	Dusp6/Dusp4	2
R-MMU-937061	TRIF(TICAM1)-mediated TLR4 signaling	2/36	92/6540	0.0906494	0.204373	0.175227	Dusp6/Dusp4	2
R-MMU-166054	Activated TLR4 signalling	2/36	96/6540	0.0974288	0.21314	0.182743	Dusp6/Dusp4	2
R-MMU-1482801	Acyl chain remodelling of PS	1/36	19/6540	0.0996944	0.21314	0.182743	Pla2g5	1
R-MMU-3371571	HSF1-dependent transactivation	1/36	19/6540	0.0996944	0.21314	0.182743	Dnajb1	1
R-MMU-1482839	Acyl chain remodelling of PE	1/36	21/6540	0.109608	0.229958	0.197163	Pla2g5	1
R-MMU-388396	GPCR downstream signalling	4/36	339/6540	0.113853	0.229958	0.197163	Gpr84/Cxcl2/C5ar1/Lpar2	4
R-MMU-8863795	Downregulation of ERBB2 signaling	1/36	22/6540	0.114525	0.229958	0.197163	Hbegf	1
R-MMU-1483206	Glycerophospholipid biosynthesis	2/36	106/6540	0.114979	0.229958	0.197163	Chka/Pla2g5	2
R-MMU-166016	Toll Like Receptor 4 (TLR4) Cascade	2/36	108/6540	0.118583	0.231368	0.198372	Dusp6/Dusp4	2
R-MMU-1482788	Acyl chain remodelling of PC	1/36	23/6540	0.119416	0.231368	0.198372	Pla2g5	1

## Sheet: up_1h
ID	Description	GeneRatio	BgRatio	pvalue	p.adjust	qvalue	Count

## Sheet: down_4h
ID	Description	GeneRatio	BgRatio	pvalue	p.adjust	qvalue	geneID	Count
R-MMU-1368110	Bmal1:Clock,Npas2 activates circadian gene expression	6/234	16/6352	1.3766e-05	0.00249366	0.00231609	Nr1d1/Per1/Bhlhe40/Rora/Per2/Cry2	6
R-MMU-449147	Signaling by Interleukins	30/234	356/6352	1.49686e-05	0.00249366	0.00231609	Pdgfb/Il16/Il17ra/Ebi3/Il12b/Gab2/Csf2/Dusp6/Rps6ka2/Hbegf/Il23a/Il18rap/Il1rl1/Il1rn/Il1f6/Spred1/Il1b/Il1a/Dusp4/Pik3cb/Cish/Lif/Dusp5/Sos2/Csf3/Rasal3/Dusp7/Osm/Rapgef2/Lamtor3	30
R-MMU-372790	Signaling by GPCR	33/234	412/6352	1.57163e-05	0.00249366	0.00231609	Gab2/Adora2b/Csf2/Ccl6/Ccl9/Pik3cg/Rgs9/Prkch/Edn1/Fgd4/Rps6ka2/Hbegf/Ccr1/Prkar1b/Ccl20/Gpr35/Arhgef2/Hspg2/Arhgef7/Pik3cb/Vav3/Sos2/Ccl2/Ptger2/Ptgir/Hcar2/C5ar1/Gpr183/Cxcl2/Rgs3/Gpr84/Dhrs3/Dgkd	33
R-MMU-1280215	Cytokine Signaling in Immune system	33/234	435/6352	4.77111e-05	0.00567762	0.00527334	Pdgfb/Il16/Il17ra/Ebi3/Il12b/Gab2/Csf2/Dusp6/Rps6ka2/Tnf/Hbegf/Il23a/Il18rap/Il1rl1/Il1rn/Il1f6/Spred1/Il1b/Il1a/Dusp4/Pik3cb/Cish/Lif/Dusp5/Sos2/Tnfsf9/Csf3/Lyn/Rasal3/Dusp7/Osm/Rapgef2/Lamtor3	33
R-MMU-622312	Inflammasomes	5/234	14/6352	9.9093e-05	0.00943365	0.00876191	Bcl2l1/Nlrp3/Aim2/Txnip/Bcl2	5
R-MMU-388396	GPCR downstream signalling	24/234	302/6352	0.000278914	0.0197343	0.0183291	Gab2/Adora2b/Csf2/Ccl6/Ccl9/Pik3cg/Prkch/Edn1/Fgd4/Ccr1/Ccl20/Arhgef2/Arhgef7/Pik3cb/Vav3/Sos2/Ptger2/Ptgir/Hcar2/C5ar1/Cxcl2/Rgs3/Gpr84/Dgkd	24
R-MMU-508751	Circadian Clock	6/234	26/6352	0.000290211	0.0197343	0.0183291	Nr1d1/Per1/Bhlhe40/Rora/Per2/Cry2	6
R-MMU-373076	Class A/1 (Rhodopsin-like receptors)	13/234	132/6352	0.0010797	0.0642424	0.0596679	Adora2b/Ccl6/Ccl9/Edn1/Ccl20/Gpr35/Ccl2/Ptger2/Ptgir/Hcar2/C5ar1/Gpr183/Cxcl2	13
R-MMU-114604	GPVI-mediated activation cascade	7/234	47/6352	0.00150272	0.0772286	0.0717294	Lcp2/Gab2/Csf2/Pik3cg/Pik3cb/Vav3/Lyn	7
R-MMU-109582	Hemostasis	27/234	402/6352	0.00162245	0.0772286	0.0717294	Pdgfb/Lcp2/Gab2/Csf2/Mical1/Srgn/Plek/Pik3cg/Prkch/Carmil1/Plau/Dok2/Prkar1b/Tln1/Prkg2/Pik3cb/Vav3/Jmjd1c/Lyn/Trem1/Sh2b3/Maff/Ptgir/Plaur/Tor4a/Dgkd/Ceacam1	27
R-MMU-194840	Rho GTPase cycle	11/234	108/6352	0.00197529	0.0854763	0.0793897	Fgd4/Arap3/Arhgef2/Rhof/Arhgap25/Stard8/Arhgef7/Arap1/Vav3/Sos2/Arhgap45	11
R-MMU-198753	ERK/MAPK targets	4/234	19/6352	0.00449549	0.178321	0.165623	Dusp6/Rps6ka2/Dusp4/Dusp7	4
R-MMU-350054	Notch-HLH transcription pathway	3/234	10/6352	0.00488717	0.178946	0.166203	Notch1/Rbpj/Maml3	3
R-MMU-166520	Signalling by NGF	11/234	124/6352	0.005784	0.196656	0.182652	Dusp6/Fgd4/Rps6ka2/Ralgds/Arhgef2/Arhgef7/Dusp4/Pik3cb/Vav3/Sos2/Dusp7	11

## Sheet: up_4h
ID	Description	GeneRatio	BgRatio	pvalue	p.adjust	qvalue	geneID	Count
R-MMU-1280218	Adaptive Immune System	29/159	420/6352	4.02486e-07	0.000215732	0.000169044	Icosl/Cd247/Ubc/Cd274/Pdcd1lg2/Cd40/Nfkbie/C3/Tapbp/Psmb8/Tap2/Itga4/Rasgrp1/Herc6/Trim21/Psmb10/Uba7/Tap1/Icam1/Mylip/Slamf7/Tnfrsf14/Fbxo40/Cd300e/Dtx3l/Treml4/Nectin2/Psme2/Psmb9	29
R-MMU-1280215	Cytokine Signaling in Immune system	29/159	435/6352	8.4028e-07	0.000225195	0.000176459	Rasa4/Ubc/Cd40/Kitl/Il15ra/Psmb8/Peli3/Stat1/Ube2l6/Rasgrp1/Rasal1/Usp18/Il17rc/Tnfsf13b/Il15/Psmb10/Tyk2/Uba7/Isg15/Socs1/Il18/Stat2/Tnfrsf14/Il20rb/Il27/Csf2rb/Csf2rb2/Psme2/Psmb9	29
R-MMU-913531	Interferon Signaling	8/159	43/6352	8.89673e-06	0.00158955	0.00124554	Stat1/Ube2l6/Usp18/Tyk2/Uba7/Isg15/Socs1/Stat2	8
R-MMU-198933	Immunoregulatory interactions between a Lymphoid and a non-Lymphoid cell	9/159	63/6352	2.2887e-05	0.00306686	0.00240314	Cd247/Cd40/C3/Itga4/Icam1/Slamf7/Cd300e/Treml4/Nectin2	9
R-MMU-909733	Interferon alpha/beta signaling	5/159	16/6352	3.22455e-05	0.00345672	0.00270862	Stat1/Usp18/Tyk2/Socs1/Stat2	5
R-MMU-983169	Class I MHC mediated antigen processing & presentation	14/159	167/6352	6.69097e-05	0.00597727	0.00468368	Ubc/Tapbp/Psmb8/Tap2/Herc6/Trim21/Psmb10/Uba7/Tap1/Mylip/Fbxo40/Dtx3l/Psme2/Psmb9	14
R-MMU-912694	Regulation of IFNA signaling	4/159	11/6352	0.000108772	0.00808297	0.00633367	Stat1/Usp18/Tyk2/Stat2	4
R-MMU-1169408	ISG15 antiviral mechanism	5/159	21/6352	0.000135722	0.00808297	0.00633367	Stat1/Ube2l6/Usp18/Uba7/Isg15	5
R-MMU-1169410	Antiviral mechanism by IFN-stimulated genes	5/159	21/6352	0.000135722	0.00808297	0.00633367	Stat1/Ube2l6/Usp18/Uba7/Isg15	5
R-MMU-372790	Signaling by GPCR	23/159	412/6352	0.000212146	0.011371	0.00891013	Prkar2b/Adora2a/Fgd2/C3/Sdc3/Mcf2l/Gnb5/Cxcl10/Ccl5/Daglb/Ptger4/Agrn/S1pr2/S1pr1/Adra1a/Pik3r6/Cysltr1/Rhob/Ptafr/Gpr31b/Csf2rb/Csf2rb2/Olfr111	23
R-MMU-373076	Class A/1 (Rhodopsin-like receptors)	11/159	132/6352	0.000434808	0.0186929	0.0146474	Adora2a/C3/Cxcl10/Ccl5/Ptger4/S1pr2/S1pr1/Adra1a/Cysltr1/Ptafr/Gpr31b	11
R-MMU-382551	Transport of small molecules	25/159	490/6352	0.000442717	0.0186929	0.0146474	Nr1h3/Prkar2b/Hmox1/Hfe/Ubc/Slc25a22/Slc16a10/Abcc5/Psmb8/Lipa/Slc29a2/Slc25a10/Sgk3/Steap3/Slc6a12/Abcd1/Psmb10/Gnb5/Slc2a6/Mylip/Slc43a2/Trpm4/Slc39a2/Psme2/Psmb9	25
R-MMU-983168	Antigen processing: Ubiquitination & Proteasome degradation	11/159	133/6352	0.000463925	0.0186929	0.0146474	Ubc/Psmb8/Herc6/Trim21/Psmb10/Uba7/Mylip/Fbxo40/Dtx3l/Psme2/Psmb9	11
R-MMU-388396	GPCR downstream signalling	18/159	302/6352	0.000503084	0.0186929	0.0146474	Adora2a/Fgd2/C3/Mcf2l/Cxcl10/Ccl5/Daglb/Ptger4/S1pr2/S1pr1/Adra1a/Pik3r6/Cysltr1/Rhob/Ptafr/Csf2rb/Csf2rb2/Olfr111	18
R-MMU-449147	Signaling by Interleukins	20/159	356/6352	0.000523123	0.0186929	0.0146474	Rasa4/Ubc/Kitl/Il15ra/Psmb8/Peli3/Stat1/Rasgrp1/Rasal1/Il17rc/Il15/Psmb10/Tyk2/Il18/Il20rb/Il27/Csf2rb/Csf2rb2/Psme2/Psmb9	20
R-MMU-8854691	Interleukin-20 family signaling	13/159	184/6352	0.000659958	0.0221086	0.0173239	Rasa4/Ubc/Kitl/Psmb8/Rasgrp1/Rasal1/Psmb10/Tyk2/Il20rb/Csf2rb/Csf2rb2/Psme2/Psmb9	13
R-MMU-500792	GPCR ligand binding	12/159	169/6352	0.00101908	0.0321309	0.0251772	Adora2a/C3/Gnb5/Cxcl10/Ccl5/Ptger4/S1pr2/S1pr1/Adra1a/Cysltr1/Ptafr/Gpr31b	12
R-MMU-5658442	Regulation of RAS by GAPs	7/159	66/6352	0.00121605	0.0362112	0.0283744	Rasa4/Ubc/Psmb8/Rasal1/Psmb10/Psme2/Psmb9	7
R-MMU-5610787	Hedgehog 'off' state	9/159	108/6352	0.00144873	0.0408694	0.0320245	Smo/Prkar2b/Ubc/Psmb8/Psmb10/Tubb2b/Tubb2a/Psme2/Psmb9	9
R-MMU-1236975	Antigen processing-Cross presentation	7/159	69/6352	0.00158243	0.0414194	0.0324555	Tapbp/Psmb8/Tap2/Psmb10/Tap1/Psme2/Psmb9	7
R-MMU-2168880	Scavenging of heme from plasma	3/159	10/6352	0.00162277	0.0414194	0.0324555	Hp/Apol9a/Apol9b	3
R-MMU-1168372	Downstream signaling events of B Cell Receptor (BCR)	7/159	70/6352	0.00172197	0.0419534	0.0328739	Ubc/Nfkbie/Psmb8/Rasgrp1/Psmb10/Psme2/Psmb9	7
R-MMU-5668541	TNFR2 non-canonical NF-kB pathway	8/159	92/6352	0.00202362	0.0471591	0.036953	Ubc/Cd40/Psmb8/Tnfsf13b/Psmb10/Tnfrsf14/Psme2/Psmb9	8
R-MMU-5632684	Hedgehog 'on' state	8/159	94/6352	0.00232025	0.0518188	0.0406043	Smo/Ubc/Psmb8/Psmb10/Tubb2b/Tubb2a/Psme2/Psmb9	8
R-MMU-389948	PD-1 signaling	3/159	12/6352	0.00286737	0.0614764	0.0481718	Cd247/Cd274/Pdcd1lg2	3
R-MMU-1236974	ER-Phagosome pathway	3/159	13/6352	0.0036596	0.0693144	0.0543135	Tapbp/Tap2/Tap1	3
R-MMU-2046104	alpha-linolenic (omega3) and linoleic (omega6) acid metabolism	3/159	13/6352	0.0036596	0.0693144	0.0543135	Acsl1/Fads2/Abcd1	3
R-MMU-2046106	alpha-linolenic acid (ALA) metabolism	3/159	13/6352	0.0036596	0.0693144	0.0543135	Acsl1/Fads2/Abcd1	3
R-MMU-5673001	RAF/MAP kinase cascade	11/159	172/6352	0.00375022	0.0693144	0.0543135	Rasa4/Ubc/Kitl/Psmb8/Rasgrp1/Rasal1/Psmb10/Csf2rb/Csf2rb2/Psme2/Psmb9	11
R-MMU-73893	DNA Damage Bypass	5/159	43/6352	0.00412066	0.0731935	0.0573531	Zbtb32/Ubc/Ube2l6/Uba7/Isg15	5
R-MMU-5656169	Termination of translesion DNA synthesis	4/159	27/6352	0.0042332	0.0731935	0.0573531	Ubc/Ube2l6/Uba7/Isg15	4
R-MMU-5684996	MAPK1/MAPK3 signaling	11/159	177/6352	0.00466173	0.0780839	0.0611851	Rasa4/Ubc/Kitl/Psmb8/Rasgrp1/Rasal1/Psmb10/Csf2rb/Csf2rb2/Psme2/Psmb9	11
R-MMU-5358351	Signaling by Hedgehog	9/159	131/6352	0.00537722	0.0835571	0.0654738	Smo/Prkar2b/Ubc/Psmb8/Psmb10/Tubb2b/Tubb2a/Psme2/Psmb9	9
R-MMU-1169091	Activation of NF-kappaB in B cells	6/159	65/6352	0.0054673	0.0835571	0.0654738	Ubc/Nfkbie/Psmb8/Psmb10/Psme2/Psmb9	6
R-MMU-5675482	Regulation of necroptotic cell death	3/159	15/6352	0.00561204	0.0835571	0.0654738	Ubc/Fas/Tnfsf10	3
R-MMU-5683826	Surfactant metabolism	3/159	15/6352	0.00561204	0.0835571	0.0654738	Adora2a/Csf2rb/Csf2rb2	3
R-MMU-8979227	Triglyceride metabolism	3/159	16/6352	0.00678162	0.0962918	0.0754525	Gpd2/Fabp3/Dgat2	3
R-MMU-382556	ABC-family proteins mediated transport	7/159	90/6352	0.00708228	0.0962918	0.0754525	Ubc/Abcc5/Psmb8/Abcd1/Psmb10/Psme2/Psmb9	7
R-MMU-1793185	Chondroitin sulfate/dermatan sulfate metabolism	4/159	32/6352	0.00787382	0.0962918	0.0754525	Sdc3/Dse/Agrn/Chst3	4
R-MMU-447115	Interleukin-12 family signaling	3/159	17/6352	0.00808536	0.0962918	0.0754525	Stat1/Tyk2/Il27	3
R-MMU-5213460	RIPK1-mediated regulated necrosis	3/159	17/6352	0.00808536	0.0962918	0.0754525	Ubc/Fas/Tnfsf10	3
R-MMU-5218859	Regulated Necrosis	3/159	17/6352	0.00808536	0.0962918	0.0754525	Ubc/Fas/Tnfsf10	3
R-MMU-388841	Costimulation by the CD28 family	5/159	51/6352	0.00856996	0.0962918	0.0754525	Icosl/Cd247/Cd274/Pdcd1lg2/Tnfrsf14	5
R-MMU-69017	CDK-mediated phosphorylation and removal of Cdc6	5/159	51/6352	0.00856996	0.0962918	0.0754525	Ubc/Psmb8/Psmb10/Psme2/Psmb9	5
R-MMU-69229	Ubiquitin-dependent degradation of Cyclin D1	5/159	51/6352	0.00856996	0.0962918	0.0754525	Ubc/Psmb8/Psmb10/Psme2/Psmb9	5
R-MMU-75815	Ubiquitin-dependent degradation of Cyclin D	5/159	51/6352	0.00856996	0.0962918	0.0754525	Ubc/Psmb8/Psmb10/Psme2/Psmb9	5
R-MMU-349425	Autodegradation of the E3 ubiquitin ligase COP1	5/159	52/6352	0.00929455	0.0962918	0.0754525	Ubc/Psmb8/Psmb10/Psme2/Psmb9	5
R-MMU-69601	Ubiquitin Mediated Degradation of Phosphorylated Cdc25A	5/159	52/6352	0.00929455	0.0962918	0.0754525	Ubc/Psmb8/Psmb10/Psme2/Psmb9	5
R-MMU-69610	p53-Independent DNA Damage Response	5/159	52/6352	0.00929455	0.0962918	0.0754525	Ubc/Psmb8/Psmb10/Psme2/Psmb9	5
R-MMU-69613	p53-Independent G1/S DNA damage checkpoint	5/159	52/6352	0.00929455	0.0962918	0.0754525	Ubc/Psmb8/Psmb10/Psme2/Psmb9	5
R-MMU-8939902	Regulation of RUNX2 expression and activity	5/159	52/6352	0.00929455	0.0962918	0.0754525	Ubc/Psmb8/Psmb10/Psme2/Psmb9	5
R-MMU-110313	Translesion synthesis by Y family DNA polymerases bypasses lesions on DNA template	4/159	34/6352	0.00977007	0.0962918	0.0754525	Ubc/Ube2l6/Uba7/Isg15	4
R-MMU-451927	Interleukin-2 family signaling	4/159	34/6352	0.00977007	0.0962918	0.0754525	Il15ra/Il15/Csf2rb/Csf2rb2	4
R-MMU-983705	Signaling by the B Cell Receptor (BCR)	7/159	96/6352	0.00997948	0.0962918	0.0754525	Ubc/Nfkbie/Psmb8/Rasgrp1/Psmb10/Psme2/Psmb9	7
R-MMU-450408	AUF1 (hnRNP D0) binds and destabilizes mRNA	5/159	53/6352	0.0100603	0.0962918	0.0754525	Ubc/Psmb8/Psmb10/Psme2/Psmb9	5
R-MMU-8941858	Regulation of RUNX3 expression and activity	5/159	53/6352	0.0100603	0.0962918	0.0754525	Ubc/Psmb8/Psmb10/Psme2/Psmb9	5
R-MMU-5683057	MAPK family signaling cascades	11/159	198/6352	0.0105712	0.0987364	0.0773681	Rasa4/Ubc/Kitl/Psmb8/Rasgrp1/Rasal1/Psmb10/Csf2rb/Csf2rb2/Psme2/Psmb9	11
R-MMU-4641257	Degradation of AXIN	5/159	54/6352	0.0108684	0.0987364	0.0773681	Ubc/Psmb8/Psmb10/Psme2/Psmb9	5
R-MMU-8854050	FBXL7 down-regulates AURKA during mitotic entry and in early mitosis	5/159	54/6352	0.0108684	0.0987364	0.0773681	Ubc/Psmb8/Psmb10/Psme2/Psmb9	5
R-MMU-983170	Antigen Presentation: Folding, assembly and peptide loading of class I MHC	3/159	19/6352	0.011108	0.0992311	0.0777557	Tapbp/Tap2/Tap1	3
R-MMU-174113	SCF-beta-TrCP mediated degradation of Emi1	5/159	55/6352	0.0117197	0.101319	0.0793917	Ubc/Psmb8/Psmb10/Psme2/Psmb9	5
R-MMU-4608870	Asymmetric localization of PCP proteins	5/159	55/6352	0.0117197	0.101319	0.0793917	Ubc/Psmb8/Psmb10/Psme2/Psmb9	5
R-MMU-4641258	Degradation of DVL	5/159	56/6352	0.0126154	0.105654	0.0827885	Ubc/Psmb8/Psmb10/Psme2/Psmb9	5
R-MMU-69541	Stabilization of p53	5/159	56/6352	0.0126154	0.105654	0.0827885	Ubc/Psmb8/Psmb10/Psme2/Psmb9	5
R-MMU-168928	DDX58/IFIH1-mediated induction of interferon-alpha/beta	4/159	37/6352	0.0131327	0.108295	0.0848577	Ubc/Irf1/Irf7/Ddx58	4
R-MMU-5610780	Degradation of GLI1 by the proteasome	5/159	57/6352	0.0135564	0.110094	0.0862678	Ubc/Psmb8/Psmb10/Psme2/Psmb9	5
R-MMU-187577	SCF(Skp2)-mediated degradation of p27/p21	5/159	58/6352	0.0145436	0.114192	0.0894792	Ubc/Psmb8/Psmb10/Psme2/Psmb9	5
R-MMU-5610785	GLI3 is processed to GLI3R by the proteasome	5/159	58/6352	0.0145436	0.114192	0.0894792	Ubc/Psmb8/Psmb10/Psme2/Psmb9	5
R-MMU-2173782	Binding and Uptake of Ligands by Scavenger Receptors	3/159	21/6352	0.0147002	0.114192	0.0894792	Hp/Apol9a/Apol9b	3
R-MMU-5358346	Hedgehog ligand biogenesis	5/159	59/6352	0.015578	0.114381	0.0896269	Ubc/Psmb8/Psmb10/Psme2/Psmb9	5
R-MMU-5607761	Dectin-1 mediated noncanonical NF-kB signaling	5/159	59/6352	0.015578	0.114381	0.0896269	Ubc/Psmb8/Psmb10/Psme2/Psmb9	5
R-MMU-5676590	NIK-->noncanonical NF-kB signaling	5/159	59/6352	0.015578	0.114381	0.0896269	Ubc/Psmb8/Psmb10/Psme2/Psmb9	5
R-MMU-68827	CDT1 association with the CDC6:ORC:origin complex	5/159	59/6352	0.015578	0.114381	0.0896269	Ubc/Psmb8/Psmb10/Psme2/Psmb9	5
R-MMU-446652	Interleukin-1 family signaling	7/159	105/6352	0.0158272	0.11464	0.0898302	Ubc/Psmb8/Peli3/Psmb10/Il18/Psme2/Psmb9	7
R-MMU-1630316	Glycosaminoglycan metabolism	6/159	82/6352	0.0163988	0.117196	0.0918331	Abcc5/Sdc3/St3gal3/Dse/Agrn/Chst3	6
R-MMU-8852276	The role of GTSE1 in G2/M progression after G2 checkpoint	5/159	60/6352	0.0166605	0.1175	0.0920712	Ubc/Psmb8/Psmb10/Psme2/Psmb9	5
R-MMU-202424	Downstream TCR signaling	6/159	83/6352	0.017322	0.120579	0.0944836	Cd247/Ubc/Psmb8/Psmb10/Psme2/Psmb9	6
R-MMU-8878166	Transcriptional regulation by RUNX2	5/159	61/6352	0.0177919	0.122262	0.0958027	Ubc/Psmb8/Psmb10/Psme2/Psmb9	5
R-MMU-174084	Autodegradation of Cdh1 by Cdh1:APC/C	5/159	63/6352	0.0202048	0.132071	0.103488	Ubc/Psmb8/Psmb10/Psme2/Psmb9	5
R-MMU-69563	p53-Dependent G1 DNA Damage Response	5/159	63/6352	0.0202048	0.132071	0.103488	Ubc/Psmb8/Psmb10/Psme2/Psmb9	5
R-MMU-69580	p53-Dependent G1/S DNA damage checkpoint	5/159	63/6352	0.0202048	0.132071	0.103488	Ubc/Psmb8/Psmb10/Psme2/Psmb9	5
R-MMU-8948751	Regulation of PTEN stability and activity	5/159	63/6352	0.0202048	0.132071	0.103488	Ubc/Psmb8/Psmb10/Psme2/Psmb9	5
R-MMU-1234176	Oxygen-dependent proline hydroxylation of Hypoxia-inducible Factor Alpha	5/159	64/6352	0.0214879	0.138765	0.108734	Ubc/Psmb8/Psmb10/Psme2/Psmb9	5
R-MMU-69202	Cyclin E associated events during G1/S transition	5/159	65/6352	0.0228229	0.142245	0.111461	Ubc/Psmb8/Psmb10/Psme2/Psmb9	5
R-MMU-69615	G1/S DNA Damage Checkpoints	5/159	65/6352	0.0228229	0.142245	0.111461	Ubc/Psmb8/Psmb10/Psme2/Psmb9	5
R-MMU-69656	Cyclin A:Cdk2-associated events at S phase entry	5/159	65/6352	0.0228229	0.142245	0.111461	Ubc/Psmb8/Psmb10/Psme2/Psmb9	5
R-MMU-352230	Amino acid transport across the plasma membrane	3/159	25/6352	0.0236395	0.145641	0.114122	Slc16a10/Slc6a12/Slc43a2	3
R-MMU-877312	Regulation of IFNG signaling	2/159	10/6352	0.024557	0.147894	0.115887	Stat1/Socs1	2
R-MMU-8866427	VLDLR internalisation and degradation	2/159	10/6352	0.024557	0.147894	0.115887	Nr1h3/Mylip	2
R-MMU-174154	APC/C:Cdc20 mediated degradation of Securin	5/159	67/6352	0.0256517	0.15277	0.119708	Ubc/Psmb8/Psmb10/Psme2/Psmb9	5
R-MMU-68867	Assembly of the pre-replicative complex	5/159	68/6352	0.0271468	0.159111	0.124676	Ubc/Psmb8/Psmb10/Psme2/Psmb9	5
R-MMU-373755	Semaphorin interactions	4/159	46/6352	0.0273101	0.159111	0.124676	Sema4d/Sema4a/Plxna3/Rhob	4
R-MMU-1234174	Regulation of Hypoxia-inducible Factor (HIF) by oxygen	5/159	69/6352	0.0286963	0.161497	0.126546	Ubc/Psmb8/Psmb10/Psme2/Psmb9	5
R-MMU-2262749	Cellular response to hypoxia	5/159	69/6352	0.0286963	0.161497	0.126546	Ubc/Psmb8/Psmb10/Psme2/Psmb9	5
R-MMU-114604	GPVI-mediated activation cascade	4/159	47/6352	0.0292867	0.161497	0.126546	Pik3r6/Rhob/Csf2rb/Csf2rb2	4
R-MMU-1236978	Cross-presentation of soluble exogenous antigens (endosomes)	4/159	47/6352	0.0292867	0.161497	0.126546	Psmb8/Psmb10/Psme2/Psmb9	4
R-MMU-1679131	Trafficking and processing of endosomal TLR	2/159	11/6352	0.0295273	0.161497	0.126546	Tlr3/Tlr9	2
R-MMU-2029481	FCGR activation	2/159	11/6352	0.0295273	0.161497	0.126546	Hck/Cd247	2
R-MMU-68949	Orc1 removal from chromatin	5/159	70/6352	0.0303009	0.162413	0.127264	Ubc/Psmb8/Psmb10/Psme2/Psmb9	5
R-MMU-69052	Switching of origins to a post-replicative state	5/159	70/6352	0.0303009	0.162413	0.127264	Ubc/Psmb8/Psmb10/Psme2/Psmb9	5
R-MMU-392451	G beta:gamma signalling through PI3Kgamma	3/159	28/6352	0.0318927	0.163153	0.127844	Pik3r6/Csf2rb/Csf2rb2	3
R-MMU-8964043	Plasma lipoprotein clearance	3/159	28/6352	0.0318927	0.163153	0.127844	Nr1h3/Lipa/Mylip	3
R-MMU-174184	Cdc20:Phospho-APC/C mediated degradation of Cyclin A	5/159	71/6352	0.031961	0.163153	0.127844	Ubc/Psmb8/Psmb10/Psme2/Psmb9	5
R-MMU-5687128	MAPK6/MAPK4 signaling	5/159	71/6352	0.031961	0.163153	0.127844	Ubc/Psmb8/Psmb10/Psme2/Psmb9	5
R-MMU-8878159	Transcriptional regulation by RUNX3	5/159	71/6352	0.031961	0.163153	0.127844	Ubc/Psmb8/Psmb10/Psme2/Psmb9	5
R-MMU-174178	APC/C:Cdh1 mediated degradation of Cdc20 and other APC/C:Cdh1 targeted proteins in late mitosis/early G1	5/159	72/6352	0.0336771	0.164099	0.128585	Ubc/Psmb8/Psmb10/Psme2/Psmb9	5
R-MMU-179419	APC:Cdc20 mediated degradation of cell cycle proteins prior to satisfation of the cell cycle checkpoint	5/159	72/6352	0.0336771	0.164099	0.128585	Ubc/Psmb8/Psmb10/Psme2/Psmb9	5
R-MMU-2871837	FCERI mediated NF-kB activation	5/159	72/6352	0.0336771	0.164099	0.128585	Ubc/Psmb8/Psmb10/Psme2/Psmb9	5
R-MMU-4086400	PCP/CE pathway	5/159	72/6352	0.0336771	0.164099	0.128585	Ubc/Psmb8/Psmb10/Psme2/Psmb9	5
R-MMU-69300	Removal of licensing factors from origins	5/159	72/6352	0.0336771	0.164099	0.128585	Ubc/Psmb8/Psmb10/Psme2/Psmb9	5
R-MMU-202403	TCR signaling	6/159	97/6352	0.0341855	0.165076	0.129351	Cd247/Ubc/Psmb8/Psmb10/Psme2/Psmb9	6
R-MMU-416700	Other semaphorin interactions	2/159	12/6352	0.0348593	0.165351	0.129566	Sema4d/Sema4a	2
R-MMU-6785807	Interleukin-4 and 13 signaling	2/159	12/6352	0.0348593	0.165351	0.129566	Stat1/Tyk2	2
R-MMU-176409	APC/C:Cdc20 mediated degradation of mitotic proteins	5/159	74/6352	0.0372788	0.175276	0.137343	Ubc/Psmb8/Psmb10/Psme2/Psmb9	5
R-MMU-350562	Regulation of ornithine decarboxylase (ODC)	4/159	51/6352	0.0380256	0.175705	0.137679	Psmb8/Psmb10/Psme2/Psmb9	4
R-MMU-416482	G alpha (12/13) signalling events	4/159	51/6352	0.0380256	0.175705	0.137679	Fgd2/Mcf2l/Adra1a/Rhob	4
R-MMU-176814	Activation of APC/C and APC/C:Cdc20 mediated degradation of mitotic proteins	5/159	75/6352	0.0391651	0.177903	0.139401	Ubc/Psmb8/Psmb10/Psme2/Psmb9	5
R-MMU-69304	Regulation of DNA replication	5/159	75/6352	0.0391651	0.177903	0.139401	Ubc/Psmb8/Psmb10/Psme2/Psmb9	5
R-MMU-197264	Nicotinamide salvaging	2/159	13/6352	0.040532	0.179547	0.14069	Parp9/Parp10	2
R-MMU-416572	Sema4D induced cell migration and growth-cone collapse	2/159	13/6352	0.040532	0.179547	0.14069	Sema4d/Rhob	2
R-MMU-8983432	Interleukin-15 signaling	2/159	13/6352	0.040532	0.179547	0.14069	Il15ra/Il15	2
R-MMU-397795	G-protein beta:gamma signalling	3/159	31/6352	0.0414578	0.182143	0.142724	Pik3r6/Csf2rb/Csf2rb2	3
R-MMU-917937	Iron uptake and transport	4/159	53/6352	0.0428982	0.186347	0.146018	Hmox1/Hfe/Ubc/Steap3	4
R-MMU-195253	Degradation of beta-catenin by the destruction complex	5/159	77/6352	0.0431102	0.186347	0.146018	Ubc/Psmb8/Psmb10/Psme2/Psmb9	5
R-MMU-140534	Ligand-dependent caspase activation	2/159	14/6352	0.0465252	0.188921	0.148035	Fas/Tnfsf10	2
R-MMU-166663	Initial triggering of complement	2/159	14/6352	0.0465252	0.188921	0.148035	C3/C1qb	2
R-MMU-1971475	A tetrasaccharide linker sequence is required for GAG synthesis	2/159	14/6352	0.0465252	0.188921	0.148035	Sdc3/Agrn	2
R-MMU-2022928	HS-GAG biosynthesis	2/159	14/6352	0.0465252	0.188921	0.148035	Sdc3/Agrn	2
R-MMU-2024096	HS-GAG degradation	2/159	14/6352	0.0465252	0.188921	0.148035	Sdc3/Agrn	2
R-MMU-3134975	Regulation of innate immune responses to cytosolic DNA	2/159	14/6352	0.0465252	0.188921	0.148035	Ubc/Trim21	2
R-MMU-877300	Interferon gamma signaling	2/159	14/6352	0.0465252	0.188921	0.148035	Stat1/Socs1	2
R-MMU-936440	Negative regulators of DDX58/IFIH1 signaling	2/159	14/6352	0.0465252	0.188921	0.148035	Ubc/Ddx58	2
R-MMU-381426	Regulation of Insulin-like Growth Factor (IGF) transport and uptake by Insulin-like Growth Factor Binding Proteins (IGFBPs)	5/159	79/6352	0.0472866	0.189146	0.148212	Rcn1/Igf1/C3/Apol9a/Apol9b	5
R-MMU-425393	Transport of inorganic cations/anions and amino acids/oligopeptides	5/159	79/6352	0.0472866	0.189146	0.148212	Slc25a22/Slc16a10/Slc25a10/Slc6a12/Slc43a2	5
R-MMU-425407	SLC-mediated transmembrane transport	8/159	161/6352	0.0483884	0.19212	0.150542	Slc25a22/Slc16a10/Slc29a2/Slc25a10/Slc6a12/Slc2a6/Slc43a2/Slc39a2	8
R-MMU-196854	Metabolism of vitamins and cofactors	7/159	133/6352	0.0487553	0.192153	0.150568	Acp5/Parp9/Cyb5a/Sdc3/Idh1/Agrn/Parp10	7
R-MMU-450531	Regulation of mRNA stability by proteins that bind AU-rich elements	5/159	80/6352	0.049462	0.193516	0.151635	Ubc/Psmb8/Psmb10/Psme2/Psmb9	5
R-MMU-176408	Regulation of APC/C activators between G1/S and early anaphase	5/159	81/6352	0.0516957	0.200789	0.157335	Ubc/Psmb8/Psmb10/Psme2/Psmb9	5
R-MMU-5676594	TNF receptor superfamily (TNFSF) members mediating non-canonical NF-kB pathway	2/159	15/6352	0.0528196	0.203678	0.159599	Cd40/Tnfsf13b	2
R-MMU-418594	G alpha (i) signalling events	5/159	82/6352	0.0539877	0.206696	0.161963	C3/Cxcl10/Ccl5/S1pr2/S1pr1	5
R-MMU-68874	M/G1 Transition	5/159	84/6352	0.0587468	0.221748	0.173758	Ubc/Psmb8/Psmb10/Psme2/Psmb9	5
R-MMU-69002	DNA Replication Pre-Initiation	5/159	84/6352	0.0587468	0.221748	0.173758	Ubc/Psmb8/Psmb10/Psme2/Psmb9	5
R-MMU-400685	Sema4D in semaphorin signaling	2/159	16/6352	0.0593964	0.222633	0.174451	Sema4d/Rhob	2
R-MMU-383280	Nuclear Receptor transcription pathway	3/159	36/6352	0.06021	0.224115	0.175613	Rarg/Nr1h3/Rarb	3
R-MMU-5607764	CLEC7A (Dectin-1) signaling	5/159	85/6352	0.0612138	0.22628	0.177309	Ubc/Psmb8/Psmb10/Psme2/Psmb9	5
R-MMU-1834949	Cytosolic sensors of pathogen-associated DNA	3/159	37/6352	0.0643639	0.236295	0.185156	Ubc/Irf7/Trim21	3
R-MMU-5357769	Caspase activation via extrinsic apoptotic signalling pathway	2/159	17/6352	0.0662379	0.236992	0.185703	Fas/Tnfsf10	2
R-MMU-936964	Activation of IRF3/IRF7 mediated by TBK1/IKK epsilon	2/159	17/6352	0.0662379	0.236992	0.185703	Ubc/Irf7	2
R-MMU-174143	APC/C-mediated degradation of cell cycle proteins	5/159	87/6352	0.0663223	0.236992	0.185703	Ubc/Psmb8/Psmb10/Psme2/Psmb9	5
R-MMU-453276	Regulation of mitotic cell cycle	5/159	87/6352	0.0663223	0.236992	0.185703	Ubc/Psmb8/Psmb10/Psme2/Psmb9	5

## Sheet: down_24h
ID	Description	GeneRatio	BgRatio	pvalue	p.adjust	qvalue	geneID	Count
R-MMU-425407	SLC-mediated transmembrane transport	20/346	167/6504	0.000511431	0.170509	0.160438	Slc20a1/Slc28a2/Slc7a5/Slc2a1/Gm14085/Slc39a14/Slc1a5/Slc7a1/Slc16a1/Slc1a4/Slc15a3/Slc38a2/Slc1a1/Slc39a8/Slc41a1/Slco4a1/Slc12a5/Slc6a19/Slc24a1/Slc26a9	20
R-MMU-425393	Transport of inorganic cations/anions and amino acids/oligopeptides	12/346	79/6504	0.0008605	0.170509	0.160438	Slc20a1/Slc7a5/Slc1a5/Slc7a1/Slc1a4/Slc15a3/Slc38a2/Slc1a1/Slc12a5/Slc6a19/Slc24a1/Slc26a9	12
R-MMU-112409	RAF-independent MAPK1/3 activation	5/346	16/6504	0.00111061	0.170509	0.160438	Dusp6/Dusp7/Il6/Pea15a/Dusp5	5
R-MMU-449147	Signaling by Interleukins	33/346	357/6504	0.00119638	0.170509	0.160438	Csf3/Csf2/Dusp6/Osm/Il1f9/Il1rn/Pdgfb/Il1f6/Socs3/Il18rap/Rapgef2/Il17ra/Fos/Lif/Pik3cb/Dusp7/Il23a/Il6/Rps6ka2/Rasal3/Ebi3/Jun/Pea15a/Dusp5/Brwd1/Dhx9/Il1rl1/Irak2/Hbegf/Mapk11/Lck/Il12b/Cish	33
R-MMU-202733	Cell surface interactions at the vascular wall	12/346	86/6504	0.00183835	0.170509	0.160438	Itgam/Lyn/Dok2/Procr/Slc7a5/Sdc4/Tgfb1/Pik3cb/Slc16a1/Trem1/Ceacam1/Gp6	12
R-MMU-352230	Amino acid transport across the plasma membrane	6/346	27/6504	0.00247821	0.170509	0.160438	Slc7a5/Slc1a5/Slc7a1/Slc1a4/Slc38a2/Slc6a19	6
R-MMU-114604	GPVI-mediated activation cascade	8/346	46/6504	0.00260959	0.170509	0.160438	Csf2/Lyn/Pdpn/Lcp2/Pik3cg/Pik3cb/Lck/Gp6	8
R-MMU-198933	Immunoregulatory interactions between a Lymphoid and a non-Lymphoid cell	10/346	67/6504	0.00261935	0.170509	0.160438	Pilra/Pilrb2/Pilrb1/Colec12/Pvr/Cd300lf/Trem1/Cd300ld/Icam2/Cd300ld3	10
R-MMU-6798695	Neutrophil degranulation	37/346	436/6504	0.00283959	0.170509	0.160438	Plaur/Cxcl2/Mmp9/Adam8/Cfp/Itgam/Clec5a/Fcgr3/S100a8/Atp6v0a1/Lcn2/Fcgr2b/C5ar1/Rab31/Cap1/Gpr84/Plau/Padi2/Stk10/Clec4d/Dok3/Stom/Cep290/Impdh1/Cd14/Cd36/Pa2g4/Cd53/Degs1/Tmem173/Cda/Fpr1/Tarm1/Ceacam1/Alox5/Cd93/Prdx6	37
R-MMU-1280215	Cytokine Signaling in Immune system	37/346	437/6504	0.00295316	0.170509	0.160438	Csf3/Csf2/Dusp6/Osm/Il1f9/Il1rn/Lyn/Ltb/Pdgfb/Il1f6/Socs3/Tnfsf9/Il18rap/Rapgef2/Il17ra/Fos/Lif/Pik3cb/Dusp7/Tnf/Il23a/Il6/Rps6ka2/Rasal3/Ebi3/Jun/Pea15a/Dusp5/Brwd1/Dhx9/Il1rl1/Irak2/Hbegf/Mapk11/Lck/Il12b/Cish	37
R-MMU-450282	MAPK targets/ Nuclear events mediated by MAP kinases	6/346	28/6504	0.00301543	0.170509	0.160438	Dusp6/Fos/Dusp7/Rps6ka2/Jun/Mapk11	6

## Sheet: up_24h
ID	Description	GeneRatio	BgRatio	pvalue	p.adjust	qvalue	geneID	Count
R-MMU-388396	GPCR downstream signalling	56/579	314/6504	2.18089e-07	0.000167711	0.000154729	C3/Pik3r5/Csf2rb/Csf2rb2/Adra1a/Cxcl3/S1pr1/Plcb4/Ptafr/Adora2a/Jak2/Arrb1/Ramp3/Daglb/Cxcl10/Cxcl16/Anxa1/Gna13/Plcb1/S1pr2/Cxcr4/Cxcr1/Gpr132/Pik3r6/Prex1/Ptger4/Adrb2/Rgs2/Adcy3/Adcy6/Hebp1/Prkcd/Adcy9/Pde7b/Ccl5/Pf4/Arhgef4/Rho/Vipr1/Olfr110/Grk3/Pde4d/Ccr7/Adm/Arhgef19/Olfr111/Drd1/Lpar6/Cysltr1/Arhgef17/Htr2b/Il2rb/Glp2r/Cxcl1/Arhgef9/Dgki	56
R-MMU-372790	Signaling by GPCR	68/579	431/6504	1.27047e-06	0.000488495	0.000450682	C3/Pik3r5/Csf2rb/Gngt2/Csf2rb2/Agrn/Adra1a/Cxcl3/Ccrl2/S1pr1/Plcb4/Lpl/Ptafr/Sdc1/Adora2a/Jak2/Arrb1/Ramp3/Daglb/Cxcl10/Cxcl16/Psap/Anxa1/Gna13/Plcb1/S1pr2/Cxcr4/Cxcr1/Gpr132/Pik3r6/Prex1/Ptger4/Adrb2/Rgs2/Cyp4v3/Adcy3/Adcy6/Cmklr1/Hebp1/Prkcd/Prkar1b/Adcy9/Pde7b/Ccl5/Pf4/Arhgef4/Rho/Vipr1/Olfr110/Grk3/Pde4d/Gpc1/Ccr7/Rlbp1/Adm/Arhgef19/Olfr111/Drd1/Lpar6/Cysltr1/Arhgef17/Htr2b/Il2rb/Glp2r/Cxcl1/…	68
R-MMU-913531	Interferon Signaling	15/579	45/6504	4.02083e-06	0.00103067	0.000950892	Tyk2/Rnasel/Ptpn1/Jak2/Ifngr2/Ifnar2/Ube2l6/Stat1/Stat2/Socs1/Prkcd/Eif4a2/Uba7/Flnb/Isg15	15
R-MMU-500792	GPCR ligand binding	33/579	175/6504	2.28661e-05	0.00439601	0.00405572	C3/Gngt2/Adra1a/Cxcl3/Ccrl2/S1pr1/Ptafr/Adora2a/Ramp3/Cxcl10/Cxcl16/Psap/Anxa1/S1pr2/Cxcr4/Cxcr1/Gpr132/Ptger4/Adrb2/Cmklr1/Hebp1/Ccl5/Pf4/Rho/Vipr1/Ccr7/Adm/Drd1/Lpar6/Cysltr1/Htr2b/Glp2r/Cxcl1	33
R-MMU-373076	Class A/1 (Rhodopsin-like receptors)	28/579	140/6504	3.16456e-05	0.00486709	0.00449034	C3/Adra1a/Cxcl3/Ccrl2/S1pr1/Ptafr/Adora2a/Cxcl10/Cxcl16/Psap/Anxa1/S1pr2/Cxcr4/Cxcr1/Gpr132/Ptger4/Adrb2/Cmklr1/Hebp1/Ccl5/Pf4/Rho/Ccr7/Drd1/Lpar6/Cysltr1/Htr2b/Cxcl1	28
R-MMU-380108	Chemokine receptors bind chemokines	10/579	29/6504	0.000121587	0.0155834	0.0143771	Cxcl3/Ccrl2/Cxcl10/Cxcl16/Cxcr4/Cxcr1/Ccl5/Pf4/Ccr7/Cxcl1	10
R-MMU-418555	G alpha (s) signalling events	15/579	59/6504	0.000143295	0.0157419	0.0145234	Adora2a/Arrb1/Ramp3/Ptger4/Adrb2/Adcy3/Adcy6/Adcy9/Pde7b/Vipr1/Grk3/Pde4d/Adm/Drd1/Glp2r	15
R-MMU-216083	Integrin cell surface interactions	14/579	55/6504	0.000234392	0.0221028	0.0203919	Vwf/Itga4/Col4a5/Itgb3/Col4a1/Madcam1/Icam1/Itgb5/Col18a1/Itga5/Col6a3/Icam5/Itga2b/Col5a1	14
R-MMU-416700	Other semaphorin interactions	6/579	12/6504	0.000280825	0.0221028	0.0203919	Plxnd1/Cd72/Trem2/Plxnc1/Sema4d/Sema4a	6
R-MMU-1474244	Extracellular matrix organization	30/579	174/6504	0.000287422	0.0221028	0.0203919	Serpine1/Ctss/Agrn/Col15a1/Vwf/Ctsk/Lamc2/Itga4/Col4a5/Sdc1/Itgb3/Lama5/P3h2/Col4a1/Madcam1/Col27a1/Icam1/Mmp19/Pdgfa/Itgb5/Phykpl/Col18a1/Itga5/Adamts14/Col6a3/Icam5/Itga2b/Adamts4/Ltbp3/Col5a1	30
R-MMU-1368110	Bmal1:Clock,Npas2 activates circadian gene expression	7/579	17/6504	0.000375691	0.0240755	0.0222119	Ppargc1a/Bhlhe41/F7/Dbp/Bhlhe40/Per2/Npas2	7
R-MMU-909733	Interferon alpha/beta signaling	7/579	17/6504	0.000375691	0.0240755	0.0222119	Tyk2/Rnasel/Ptpn1/Ifnar2/Stat1/Stat2/Socs1	7
R-MMU-198933	Immunoregulatory interactions between a Lymphoid and a non-Lymphoid cell	15/579	67/6504	0.000635646	0.0376009	0.0346903	Slamf7/C3/Itga4/Cd40/Nectin2/Trem2/Madcam1/H2-T24/Cd300e/Icam1/Siglece/Ifitm1/Icam5/Cd200r2/Treml4	15
R-MMU-1251985	Nuclear signaling by ERBB4	5/579	10/6504	0.000947937	0.0520688	0.0480383	Aph1c/Psen2/Stat5a/Aph1b/Esr1	5
R-MMU-109582	Hemostasis	55/579	409/6504	0.00104592	0.0536208	0.0494702	Serpine1/Cd109/Pik3r5/Csf2rb/Irf1/Csf2rb2/Carmil1/Src/Vwf/Itga4/F10/Sdc1/Ptpn1/Jak2/Arrb1/Daglb/Igf1/Mertk/Itgb3/Slc8a1/Angpt4/Raf1/Psap/Irf7/Clu/Gna13/Cd84/Prcp/Angpt2/Orm1/Nos1/F7/Pik3r6/Nos2/Pdgfa/Orm2/Stxbp3/Lgals3bp/Prkcd/Prkar1b/Itga5/F9/Pf4/Itpk1/Rasgrp1/Gpc1/Slc8a2/Itga2b/Hist1h3d/Cd244/Mical1/Il2rb/Serpina3n/Serping1/Dgki	55
R-MMU-508751	Circadian Clock	8/579	27/6504	0.00181212	0.083273	0.0768271	Ppargc1a/Cpt1a/Bhlhe41/F7/Dbp/Bhlhe40/Per2/Npas2	8
R-MMU-8978868	Fatty acid metabolism	24/579	144/6504	0.00184089	0.083273	0.0768271	Dbi/Acsl1/Scd2/Ltc4s/Scd1/Cpt1a/Abcd1/Acaa1a/Mapkapk2/Acox3/Hadh/Cyp4f18/Ggt1/Acacb/Tbxas1/Faah/Ptgds/Scd4/Acsf2/Mmaa/Awat1/Hacl1/Cyp2u1/Scd3	24
R-MMU-912694	Regulation of IFNA signaling	5/579	12/6504	0.0025618	0.109446	0.100974	Tyk2/Ptpn1/Ifnar2/Stat1/Stat2	5
R-MMU-76002	Platelet activation, signaling and aggregation	31/579	208/6504	0.00277726	0.112406	0.103705	Serpine1/Cd109/Pik3r5/Csf2rb/Csf2rb2/Src/Vwf/Ptpn1/Jak2/Arrb1/Daglb/Igf1/Itgb3/Raf1/Psap/Clu/Gna13/Orm1/Pik3r6/Pdgfa/Orm2/Stxbp3/Lgals3bp/Prkcd/Pf4/Rasgrp1/Itga2b/Il2rb/Serpina3n/Serping1/Dgki	31
R-MMU-196854	Metabolism of vitamins and cofactors	22/579	134/6504	0.00339626	0.130586	0.120478	Agrn/Lpl/Acp5/Sdc1/Nmnat3/Pcx/Mthfsl/Cyb5r3/Mocs1/Idh1/Bst1/Parp9/Acacb/Gphn/Cyb5a/Aox1/Slc25a19/Nmrk2/Gpc1/Mthfs/Mmaa/Rbp1	22
R-MMU-140877	Formation of Fibrin Clot (Clotting Cascade)	7/579	24/6504	0.00385301	0.134972	0.124524	Vwf/F10/Prcp/F7/F9/Pf4/Serping1	7
R-MMU-140837	Intrinsic Pathway of Fibrin Clot Formation	5/579	13/6504	0.00386135	0.134972	0.124524	Vwf/F10/Prcp/F9/Serping1	5
R-MMU-3000171	Non-integrin membrane-ECM interactions	7/579	25/6504	0.00494868	0.165458	0.15265	Col4a5/Sdc1/Itgb3/Col4a1/Pdgfa/Itgb5/Col5a1	7
R-MMU-418594	G alpha (i) signalling events	15/579	83/6504	0.0059051	0.180308	0.16635	C3/Cxcl3/S1pr1/Cxcl10/Cxcl16/Anxa1/S1pr2/Cxcr4/Cxcr1/Hebp1/Ccl5/Pf4/Rho/Ccr7/Cxcl1	15
R-MMU-186797	Signaling by PDGF	10/579	46/6504	0.0062098	0.180308	0.16635	Src/Col4a5/Col4a1/Stat5a/Stat1/Pdgfa/Nck1/Col6a3/Thbs4/Col5a1	10
R-MMU-8948216	Collagen chain trimerization	7/579	26/6504	0.00626308	0.180308	0.16635	Col15a1/Col4a5/Col4a1/Col27a1/Col18a1/Col6a3/Col5a1	7
R-MMU-6803157	Antimicrobial peptides	6/579	20/6504	0.00634837	0.180308	0.16635	Tlr2/Clu/Bpi/Tlr1/Atox1/Lyz1	6
R-MMU-6798695	Neutrophil degranulation	54/579	436/6504	0.00695221	0.180308	0.16635	C3/Arsb/Ctss/Hpse/Cxcl3/Tlr2/Hp/Ptafr/Gyg/Clec12a/Gm2a/Lgals3/Psap/Acaa1a/Syngr1/Serpinb1c/Cyb5r3/Anpep/Hvcn1/Bpi/Npc2/Prcp/Idh1/H2-T24/Cxcr1/Orm1/Cpped1/Cybb/Mettl7a1/Bst1/Rap2b/Vat1/Hexb/Bst2/Dpp7/Ano6/Rab3d/Mvp/Orm2/Prkcd/Creg1/LOC100862446/Gsn/Cyba/Ftl1/Fcgr4/Siglece/Pygl/Mgst1/Mmp25/Svip/Serpina3n/Cxcl1/Lyz1	54
R-MMU-1280215	Cytokine Signaling in Immune system	54/579	437/6504	0.00727894	0.180308	0.16635	Il20rb/Csf2rb/Tyk2/Il15/Rasa4/Csf2rb2/Src/Psmb9/Rnasel/Tnfrsf9/Relb/Psmb10/Ptpn1/Jak2/Nod1/Ifngr2/Birc3/Il15ra/Raf1/Mapkapk2/Ifnar2/Ube2l6/Cd40/Stat5a/Il1b/Stat1/Stat2/Tnfsf13b/Ksr1/Psmb8/Peli3/Map2k6/Socs1/Pdgfa/Tnfrsf11a/Prkcd/Birc2/Eif4a2/Psme2/Uba7/Flnb/Il27/Il13ra1/Tnfsf15/Kitl/Rasgrp1/Tnfrsf14/Hist1h3d/Eda2r/Il27ra/Il2rb/Isg15/Rasgef1a/Il7	54
R-MMU-5676594	TNF receptor superfamily (TNFSF) members mediating non-canonical NF-kB pathway	5/579	15/6504	0.00775623	0.180308	0.16635	Birc3/Cd40/Tnfsf13b/Tnfrsf11a/Birc2	5
R-MMU-877300	Interferon gamma signaling	5/579	15/6504	0.00775623	0.180308	0.16635	Jak2/Ifngr2/Stat1/Socs1/Prkcd	5
R-MMU-1169408	ISG15 antiviral mechanism	6/579	21/6504	0.00823244	0.180308	0.16635	Ube2l6/Stat1/Eif4a2/Uba7/Flnb/Isg15	6
R-MMU-1169410	Antiviral mechanism by IFN-stimulated genes	6/579	21/6504	0.00823244	0.180308	0.16635	Ube2l6/Stat1/Eif4a2/Uba7/Flnb/Isg15	6
R-MMU-159740	Gamma-carboxylation of protein precursors	4/579	10/6504	0.00844093	0.180308	0.16635	F10/F7/F9/Proz	4
R-MMU-159763	Transport of gamma-carboxylated protein precursors from the endoplasmic reticulum to the Golgi apparatus	4/579	10/6504	0.00844093	0.180308	0.16635	F10/F7/F9/Proz	4
R-MMU-877312	Regulation of IFNG signaling	4/579	10/6504	0.00844093	0.180308	0.16635	Jak2/Ifngr2/Stat1/Socs1	4
R-MMU-1280218	Adaptive Immune System	52/579	424/6504	0.00968305	0.200716	0.185179	Slamf7/C3/Ctss/Mylip/Src/Psmb9/Malt1/Itga4/Blnk/Psmb10/Tap1/Sh3kbp1/Dtx3l/Raf1/Tapbp/Cd40/Nectin2/Ncf1/Cd274/Herc6/Xdh/Nfkbie/Dnm1/Trem2/Madcam1/H2-T24/Cybb/Psmb8/Ctsf/Cd300e/Icam1/Icosl/Trim36/Fbxl20/Itgb5/Fbxo32/Nck1/Psme2/Uba7/Pdcd1lg2/Cyba/Siglece/Rasgrp1/Tnfrsf14/Trim21/Ifitm1/Icam5/Cd200r2/Fbxo40/Treml4/H2-Aa/Rap1gap	52
R-MMU-1650814	Collagen biosynthesis and modifying enzymes	9/579	42/6504	0.0101794	0.200716	0.185179	Col15a1/Col4a5/P3h2/Col4a1/Col27a1/Col18a1/Adamts14/Col6a3/Col5a1	9
R-MMU-2142753	Arachidonic acid metabolism	9/579	42/6504	0.0101794	0.200716	0.185179	Ltc4s/Mapkapk2/Cyp4f18/Ggt1/Tbxas1/Faah/Ptgds/Awat1/Cyp2u1	9
R-MMU-196849	Metabolism of water-soluble vitamins and cofactors	16/579	97/6504	0.0110736	0.206351	0.190378	Acp5/Nmnat3/Pcx/Mthfsl/Cyb5r3/Mocs1/Bst1/Parp9/Acacb/Gphn/Cyb5a/Aox1/Slc25a19/Nmrk2/Mthfs/Mmaa	16
R-MMU-1474290	Collagen formation	10/579	50/6504	0.0113415	0.206351	0.190378	Col15a1/Lamc2/Col4a5/P3h2/Col4a1/Col27a1/Col18a1/Adamts14/Col6a3/Col5a1	10
R-MMU-3000178	ECM proteoglycans	7/579	29/6504	0.0117657	0.206351	0.190378	Serpine1/Agrn/Itgb3/Itgb5/Col6a3/Itga2b/Col5a1	7
R-MMU-159782	Removal of aminoterminal propeptides from gamma-carboxylated proteins	4/579	11/6504	0.0123435	0.206351	0.190378	F10/F7/F9/Proz	4
R-MMU-2142691	Synthesis of Leukotrienes (LT) and Eoxins (EX)	4/579	11/6504	0.0123435	0.206351	0.190378	Ltc4s/Mapkapk2/Cyp4f18/Ggt1	4
R-MMU-375280	Amine ligand-binding receptors	4/579	11/6504	0.0123435	0.206351	0.190378	Adra1a/Adrb2/Drd1/Htr2b	4
R-MMU-419037	NCAM1 interactions	4/579	11/6504	0.0123435	0.206351	0.190378	Col4a5/Col4a1/Col6a3/Col5a1	4
R-MMU-211859	Biological oxidations	21/579	141/6504	0.0126929	0.207677	0.191602	Acss2/Ephx1/Mgst3/Ugt1a7c/Cyb5r3/Ugt1a6b/Adh7/Cyp4f18/Ggt1/Tbxas1/Cyp4v3/Fmo1/Gstm4/Cyp2c55/Papss2/Cmbl/Cyp2u1/Mgst1/Gsta3/Gstm7/Ugt1a6a	21
R-MMU-447115	Interleukin-12 family signaling	5/579	17/6504	0.0137696	0.215352	0.198682	Tyk2/Jak2/Stat1/Il27/Il27ra	5
R-MMU-112043	PLC beta mediated events	7/579	30/6504	0.0142012	0.215352	0.198682	Plcb4/Plcb1/Adcy3/Adcy6/Prkcd/Prkar1b/Adcy9	7
R-MMU-397795	G-protein beta:gamma signalling	7/579	30/6504	0.0142012	0.215352	0.198682	Pik3r5/Csf2rb/Csf2rb2/Jak2/Plcb1/Pik3r6/Il2rb	7
R-MMU-1442490	Collagen degradation	8/579	37/6504	0.0142821	0.215352	0.198682	Col15a1/Ctsk/Col4a5/Col4a1/Phykpl/Col18a1/Col6a3/Col5a1	8
