# Supplementary material for: Selective Extracellular Signal-Regulated Kinase 1/2 (ERK1/2) Inhibition by the SCH772984 Compound Attenuates In Vitro and In Vivo Inflammatory Responses and Prolongs Survival in Murine Sepsis Models
Source: Int J Mol Sci. 2021 Sep 22;22(19):10204. doi: 10.3390/ijms221910204 (PMC8508766; doi:10.3390/ijms221910204)
Supplement: Supplementary file 1 [file ijms-22-10204-s001.zip › Table S6.xlsx]

## Sheet: Table S1
Table S6: Table scoring system used in this study to assess sepsis severity score.
Date of LPS/CLP:		Sepsis Monitoring Sheet
Animal Number:
Strain:
Date:
Time:
Medications administered:
Physical Appearance	Score
Normal	0
Lack of grooming	1
Rough coat, nasal/ocular discharge	2
Very rough coat, abnormal posture	3
Diarrhea	+1
Body weight (g)	Score
Normal	0
< 10% change	1
10-20% change	2
> 20% change	3
Clinical presentation	Score
No significant change	0
Small changes of minimal significance	1
Temperature of 28-34° C or 39-41° C; Respiratory rate change of < 50%	2
Temperature of <28° C or >41° C; Estimated rate increased >50% or markedly reduced	3
Unprovoked behavior	Score
Normal	0
Small changes of minimal significance	1
Abnormal: reduced mobility, decreased alertness, inactive	2
Unsolicited vocalizations, self mutilation, very restless, immobile, shivering, seizures*	3
Response to External Stimuli	Score
Normal	0
Minor depression/exaggeration of response	1
Moderately abnormal responses	2
Hyperexitability, shaking, violent reactions, or comatose*	3
* indicates euthanasia criterion	Total:
